# Supplementary material for: Genome –Scale Reconstruction of Metabolic Networks of Lactobacillus casei ATCC 334 and 12A
Source: PLoS One. 2014 Nov 3;9(11):e110785. doi: 10.1371/journal.pone.0110785 (PMC4231531; doi:10.1371/journal.pone.0110785)
Supplement: Table S5 — Complete list of reactions and compounds present in GapfillMatrix. (XLSX) [file pone.0110785.s005.xlsx]

## Sheet: Compounds
Table S5. Complete list of compounds present in GapfillMatrix
COBRA Index	Name	Name	Abbreviation	Description	Charged formula	Charge	Compartment
1	cpd00001[c]	H2O	h2o	OH-|HO-|Water|H2O	H2O	0	Cytosol
2	cpd00001[e]	H2O	h2o	OH-|HO-|Water|H2O	H2O	0	Extracellular
3	cpd00001[g]	H2O	h2o	OH-|HO-|Water|H2O	H2O	0	Golgi
4	cpd00001[m]	H2O	h2o	OH-|HO-|Water|H2O	H2O	0	Mitochondrion
5	cpd00001[n]	H2O	h2o	OH-|HO-|Water|H2O	H2O	0	Nucleus
6	cpd00001[p]	H2O	h2o	OH-|HO-|Water|H2O	H2O	0	Periplasm
7	cpd00001[r]	H2O	h2o	OH-|HO-|Water|H2O	H2O	0	Endoplasmic Reticulum
8	cpd00001[v]	H2O	h2o	OH-|HO-|Water|H2O	H2O	0	Vacuole
9	cpd00001[x]	H2O	h2o	OH-|HO-|Water|H2O	H2O	0	Peroxisome
10	cpd00002[c]	ATP	atp	Adenosine 5-triphosphate|ATP	C10H13N5O13P3	-3	Cytosol
11	cpd00002[g]	ATP	atp	Adenosine 5-triphosphate|ATP	C10H13N5O13P3	-3	Golgi
12	cpd00002[m]	ATP	atp	Adenosine 5-triphosphate|ATP	C10H13N5O13P3	-3	Mitochondrion
13	cpd00002[v]	ATP	atp	Adenosine 5-triphosphate|ATP	C10H13N5O13P3	-3	Vacuole
14	cpd00002[x]	ATP	atp	Adenosine 5-triphosphate|ATP	C10H13N5O13P3	-3	Peroxisome
15	cpd00003[c]	NAD	nad	Nicotinamideadeninedinucleotide|Nadide|Diphosphopyridine nucleotide|DPN|Nicotinamide adenine dinucleotide|NAD|NAD+	C21H26N7O14P2	-1	Cytosol
16	cpd00003[m]	NAD	nad	Nicotinamideadeninedinucleotide|Nadide|Diphosphopyridine nucleotide|DPN|Nicotinamide adenine dinucleotide|NAD|NAD+	C21H26N7O14P2	-1	Mitochondrion
17	cpd00003[n]	NAD	nad	Nicotinamideadeninedinucleotide|Nadide|Diphosphopyridine nucleotide|DPN|Nicotinamide adenine dinucleotide|NAD|NAD+	C21H26N7O14P2	-1	Nucleus
18	cpd00004[c]	NADH	nadh	Nicotinamideadeninedinucleotide-reduced|Nicotinamide adenine dinucleotide - reduced|DPNH|NADH	C21H27N7O14P2	-2	Cytosol
19	cpd00004[m]	NADH	nadh	Nicotinamideadeninedinucleotide-reduced|Nicotinamide adenine dinucleotide - reduced|DPNH|NADH	C21H27N7O14P2	-2	Mitochondrion
20	cpd00005[c]	NADPH	nadph	Nicotinamideadeninedinucleotidephosphate-reduced|Nicotinamide adenine dinucleotide phosphate - reduced|TPNH|NADPH	C21H27N7O17P3	-3	Cytosol
21	cpd00006[c]	NADP	nadp	Nicotinamideadeninedinucleotidephosphate|Nicotinamide adenine dinucleotide phosphate -|Triphosphopyridine nucleotide|TPN|beta-Nicotinamide adenine dinucleotide phosphate|Nicotinamide adenine dinucleotide phosphate|NADP|NADP+	C21H26N7O17P3	-2	Cytosol
22	cpd00006[e]	NADP	nadp	Nicotinamideadeninedinucleotidephosphate|Nicotinamide adenine dinucleotide phosphate -|Triphosphopyridine nucleotide|TPN|beta-Nicotinamide adenine dinucleotide phosphate|Nicotinamide adenine dinucleotide phosphate|NADP|NADP+	C21H26N7O17P3	-2	Extracellular
24	cpd00007[c]	O2	o2	dioxygen|O2|Oxygen	O2	0	Cytosol
25	cpd00007[e]	O2	o2	dioxygen|O2|Oxygen	O2	0	Extracellular
26	cpd00007[m]	O2	o2	dioxygen|O2|Oxygen	O2	0	Mitochondrion
27	cpd00007[p]	O2	o2	dioxygen|O2|Oxygen	O2	0	Periplasm
28	cpd00007[r]	O2	o2	dioxygen|O2|Oxygen	O2	0	Endoplasmic Reticulum
29	cpd00008[c]	ADP	adp	Adenosine 5-diphosphate|ADP	C10H13N5O10P2	-2	Cytosol
30	cpd00008[g]	ADP	adp	Adenosine 5-diphosphate|ADP	C10H13N5O10P2	-2	Golgi
31	cpd00008[m]	ADP	adp	Adenosine 5-diphosphate|ADP	C10H13N5O10P2	-2	Mitochondrion
32	cpd00008[v]	ADP	adp	Adenosine 5-diphosphate|ADP	C10H13N5O10P2	-2	Vacuole
33	cpd00008[x]	ADP	adp	Adenosine 5-diphosphate|ADP	C10H13N5O10P2	-2	Peroxisome
34	cpd00009[c]	Phosphate	pi	Orthophosphoric acid|Phosphoric acid|Phosphate|Orthophosphate	HO4P	-2	Cytosol
35	cpd00009[e]	Phosphate	pi	Orthophosphoric acid|Phosphoric acid|Phosphate|Orthophosphate	HO4P	-2	Extracellular
36	cpd00009[g]	Phosphate	pi	Orthophosphoric acid|Phosphoric acid|Phosphate|Orthophosphate	HO4P	-2	Golgi
37	cpd00009[m]	Phosphate	pi	Orthophosphoric acid|Phosphoric acid|Phosphate|Orthophosphate	HO4P	-2	Mitochondrion
38	cpd00009[n]	Phosphate	pi	Orthophosphoric acid|Phosphoric acid|Phosphate|Orthophosphate	HO4P	-2	Nucleus
39	cpd00009[p]	Phosphate	pi	Orthophosphoric acid|Phosphoric acid|Phosphate|Orthophosphate	HO4P	-2	Periplasm
40	cpd00009[v]	Phosphate	pi	Orthophosphoric acid|Phosphoric acid|Phosphate|Orthophosphate	HO4P	-2	Vacuole
41	cpd00009[x]	Phosphate	pi	Orthophosphoric acid|Phosphoric acid|Phosphate|Orthophosphate	HO4P	-2	Peroxisome
42	cpd00010[c]	CoA	coa	CoenzymeA|CoA-SH|Coenzyme A|CoA	C21H33N7O16P3S	-3	Cytosol
43	cpd00010[e]	CoA	coa	CoenzymeA|CoA-SH|Coenzyme A|CoA	C21H33N7O16P3S	-3	Extracellular
44	cpd00010[m]	CoA	coa	CoenzymeA|CoA-SH|Coenzyme A|CoA	C21H33N7O16P3S	-3	Mitochondrion
45	cpd00010[n]	CoA	coa	CoenzymeA|CoA-SH|Coenzyme A|CoA	C21H33N7O16P3S	-3	Nucleus
46	cpd00011[c]	CO2	co2	Carbon dioxide|CO2	CO2	0	Cytosol
47	cpd00011[e]	CO2	co2	Carbon dioxide|CO2	CO2	0	Extracellular
48	cpd00011[g]	CO2	co2	Carbon dioxide|CO2	CO2	0	Golgi
49	cpd00011[m]	CO2	co2	Carbon dioxide|CO2	CO2	0	Mitochondrion
50	cpd00011[n]	CO2	co2	Carbon dioxide|CO2	CO2	0	Nucleus
51	cpd00011[p]	CO2	co2	Carbon dioxide|CO2	CO2	0	Periplasm
52	cpd00011[v]	CO2	co2	Carbon dioxide|CO2	CO2	0	Vacuole
53	cpd00011[x]	CO2	co2	Carbon dioxide|CO2	CO2	0	Peroxisome
54	cpd00012[c]	PPi	ppi	PPi|Diphosphate|Pyrophosphoric acid|Pyrophosphate	H2O7P2	-2	Cytosol
55	cpd00012[e]	PPi	ppi	PPi|Diphosphate|Pyrophosphoric acid|Pyrophosphate	H2O7P2	-2	Extracellular
56	cpd00012[m]	PPi	ppi	PPi|Diphosphate|Pyrophosphoric acid|Pyrophosphate	H2O7P2	-2	Mitochondrion
58	cpd00013[c]	NH3	nh4	NH4plus|NH4+|Ammonium|Ammonia|NH3	H4N	1	Cytosol
59	cpd00013[e]	NH3	nh4	NH4plus|NH4+|Ammonium|Ammonia|NH3	H4N	1	Extracellular
60	cpd00013[m]	NH3	nh4	NH4plus|NH4+|Ammonium|Ammonia|NH3	H4N	1	Mitochondrion
61	cpd00013[n]	NH3	nh4	NH4plus|NH4+|Ammonium|Ammonia|NH3	H4N	1	Nucleus
62	cpd00013[p]	NH3	nh4	NH4plus|NH4+|Ammonium|Ammonia|NH3	H4N	1	Periplasm
63	cpd00013[x]	NH3	nh4	NH4plus|NH4+|Ammonium|Ammonia|NH3	H4N	1	Peroxisome
64	cpd00014[c]	UDP	udp	Uridine 5-diphosphate|UDP	C9H12N2O12P2	-2	Cytosol
65	cpd00015[c]	FAD	fad	Flavinadeninedinucleotideoxidized|Flavin adenine dinucleotide oxidized|Flavin adenine dinucleotide|FAD	C27H31N9O15P2	-2	Cytosol
66	cpd00015[m]	FAD	fad	Flavinadeninedinucleotideoxidized|Flavin adenine dinucleotide oxidized|Flavin adenine dinucleotide|FAD	C27H31N9O15P2	-2	Mitochondrion
67	cpd00016[c]	Pyridoxal phosphate	pydx5p	Pyridoxal 5-phosphate|Pyridoxal 5-phosphate|Pyridoxal phosphate	C8H9NO6P	-1	Cytosol
68	cpd00017[c]	S-Adenosyl-L-methionine	amet	SAM|AdoMet|Acylcarnitine|S-Adenosylmethionine|S-Adenosyl-L-methionine	C15H23N6O5S	1	Cytosol
69	cpd00017[e]	S-Adenosyl-L-methionine	amet	SAM|AdoMet|Acylcarnitine|S-Adenosylmethionine|S-Adenosyl-L-methionine	C15H23N6O5S	1	Extracellular
70	cpd00017[m]	S-Adenosyl-L-methionine	amet	SAM|AdoMet|Acylcarnitine|S-Adenosylmethionine|S-Adenosyl-L-methionine	C15H23N6O5S	1	Mitochondrion
71	cpd00017[n]	S-Adenosyl-L-methionine	amet	SAM|AdoMet|Acylcarnitine|S-Adenosylmethionine|S-Adenosyl-L-methionine	C15H23N6O5S	1	Nucleus
72	cpd00018[c]	AMP	amp	Adenosine 5-phosphate|5-Adenosine monophosphate|5-Adenylic acid|5-AMP|Adenylate|Adenylic acid|Adenosine 5-monophosphate|AMP	C10H13N5O7P	-1	Cytosol
73	cpd00018[e]	AMP	amp	Adenosine 5-phosphate|5-Adenosine monophosphate|5-Adenylic acid|5-AMP|Adenylate|Adenylic acid|Adenosine 5-monophosphate|AMP	C10H13N5O7P	-1	Extracellular
74	cpd00018[m]	AMP	amp	Adenosine 5-phosphate|5-Adenosine monophosphate|5-Adenylic acid|5-AMP|Adenylate|Adenylic acid|Adenosine 5-monophosphate|AMP	C10H13N5O7P	-1	Mitochondrion
75	cpd00018[n]	AMP	amp	Adenosine 5-phosphate|5-Adenosine monophosphate|5-Adenylic acid|5-AMP|Adenylate|Adenylic acid|Adenosine 5-monophosphate|AMP	C10H13N5O7P	-1	Nucleus
76	cpd00018[p]	AMP	amp	Adenosine 5-phosphate|5-Adenosine monophosphate|5-Adenylic acid|5-AMP|Adenylate|Adenylic acid|Adenosine 5-monophosphate|AMP	C10H13N5O7P	-1	Periplasm
77	cpd00018[x]	AMP	amp	Adenosine 5-phosphate|5-Adenosine monophosphate|5-Adenylic acid|5-AMP|Adenylate|Adenylic acid|Adenosine 5-monophosphate|AMP	C10H13N5O7P	-1	Peroxisome
78	cpd00019[c]	S-Adenosyl-homocysteine	ahcys	s-adenosyl-homocysteine|S-Adenosylhomocysteine|S-Adenosyl-L-homocysteine	C14H20N6O5S	0	Cytosol
79	cpd00019[m]	S-Adenosyl-homocysteine	ahcys	s-adenosyl-homocysteine|S-Adenosylhomocysteine|S-Adenosyl-L-homocysteine	C14H20N6O5S	0	Mitochondrion
80	cpd00019[n]	S-Adenosyl-homocysteine	ahcys	s-adenosyl-homocysteine|S-Adenosylhomocysteine|S-Adenosyl-L-homocysteine	C14H20N6O5S	0	Nucleus
81	cpd00020[c]	Pyruvate	pyr	Pyroracemic acid|2-Oxopropanoic acid|2-Oxopropanoate|Pyruvic acid|Pyruvate	C3H3O3	-1	Cytosol
82	cpd00020[e]	Pyruvate	pyr	Pyroracemic acid|2-Oxopropanoic acid|2-Oxopropanoate|Pyruvic acid|Pyruvate	C3H3O3	-1	Extracellular
83	cpd00020[m]	Pyruvate	pyr	Pyroracemic acid|2-Oxopropanoic acid|2-Oxopropanoate|Pyruvic acid|Pyruvate	C3H3O3	-1	Mitochondrion
84	cpd00020[p]	Pyruvate	pyr	Pyroracemic acid|2-Oxopropanoic acid|2-Oxopropanoate|Pyruvic acid|Pyruvate	C3H3O3	-1	Periplasm
85	cpd00020[x]	Pyruvate	pyr	Pyroracemic acid|2-Oxopropanoic acid|2-Oxopropanoate|Pyruvic acid|Pyruvate	C3H3O3	-1	Peroxisome
86	cpd00021[c]	Fe2+	fe2	Iron	Fe	0	Cytosol
87	cpd00021[e]	Fe2+	fe2	Iron	Fe	0	Extracellular
88	cpd00022[c]	Acetyl-CoA	accoa	Acetyl coenzyme A|Acetyl-CoA	C23H35N7O17P3S	-3	Cytosol
89	cpd00022[n]	Acetyl-CoA	accoa	Acetyl coenzyme A|Acetyl-CoA	C23H35N7O17P3S	-3	Nucleus
90	cpd00023[c]	L-Glutamate	glu-L	DL-Glutaminic acid|DL-Glutamate|2-Aminoglutaric acid|Glutaminic acid|Glutamate|GLU|L-Glutaminic acid|L-Glutamic acid|L-Glutamate	C5H8NO4	-1	Cytosol
91	cpd00023[e]	L-Glutamate	glu-L	DL-Glutaminic acid|DL-Glutamate|2-Aminoglutaric acid|Glutaminic acid|Glutamate|GLU|L-Glutaminic acid|L-Glutamic acid|L-Glutamate	C5H8NO4	-1	Extracellular
92	cpd00023[m]	L-Glutamate	glu-L	DL-Glutaminic acid|DL-Glutamate|2-Aminoglutaric acid|Glutaminic acid|Glutamate|GLU|L-Glutaminic acid|L-Glutamic acid|L-Glutamate	C5H8NO4	-1	Mitochondrion
93	cpd00023[n]	L-Glutamate	glu-L	DL-Glutaminic acid|DL-Glutamate|2-Aminoglutaric acid|Glutaminic acid|Glutamate|GLU|L-Glutaminic acid|L-Glutamic acid|L-Glutamate	C5H8NO4	-1	Nucleus
94	cpd00023[p]	L-Glutamate	glu-L	DL-Glutaminic acid|DL-Glutamate|2-Aminoglutaric acid|Glutaminic acid|Glutamate|GLU|L-Glutaminic acid|L-Glutamic acid|L-Glutamate	C5H8NO4	-1	Periplasm
95	cpd00023[v]	L-Glutamate	glu-L	DL-Glutaminic acid|DL-Glutamate|2-Aminoglutaric acid|Glutaminic acid|Glutamate|GLU|L-Glutaminic acid|L-Glutamic acid|L-Glutamate	C5H8NO4	-1	Vacuole
96	cpd00023[x]	L-Glutamate	glu-L	DL-Glutaminic acid|DL-Glutamate|2-Aminoglutaric acid|Glutaminic acid|Glutamate|GLU|L-Glutaminic acid|L-Glutamic acid|L-Glutamate	C5H8NO4	-1	Peroxisome
97	cpd00024[c]	2-Oxoglutarate	akg	alpha-Ketoglutaric acid|2-Ketoglutaric acid|Oxoglutaric acid|2-Oxoglutarate	C5H4O5	-2	Cytosol
98	cpd00024[e]	2-Oxoglutarate	akg	alpha-Ketoglutaric acid|2-Ketoglutaric acid|Oxoglutaric acid|2-Oxoglutarate	C5H4O5	-2	Extracellular
99	cpd00024[m]	2-Oxoglutarate	akg	alpha-Ketoglutaric acid|2-Ketoglutaric acid|Oxoglutaric acid|2-Oxoglutarate	C5H4O5	-2	Mitochondrion
100	cpd00024[n]	2-Oxoglutarate	akg	alpha-Ketoglutaric acid|2-Ketoglutaric acid|Oxoglutaric acid|2-Oxoglutarate	C5H4O5	-2	Nucleus
101	cpd00024[p]	2-Oxoglutarate	akg	alpha-Ketoglutaric acid|2-Ketoglutaric acid|Oxoglutaric acid|2-Oxoglutarate	C5H4O5	-2	Periplasm
102	cpd00024[x]	2-Oxoglutarate	akg	alpha-Ketoglutaric acid|2-Ketoglutaric acid|Oxoglutaric acid|2-Oxoglutarate	C5H4O5	-2	Peroxisome
103	cpd00025[c]	H2O2	h2o2	Hydrogenperoxide|Oxydol|Hydrogen peroxide|H2O2	H2O2	0	Cytosol
104	cpd00025[e]	H2O2	h2o2	Hydrogenperoxide|Oxydol|Hydrogen peroxide|H2O2	H2O2	0	Extracellular
105	cpd00025[n]	H2O2	h2o2	Hydrogenperoxide|Oxydol|Hydrogen peroxide|H2O2	H2O2	0	Nucleus
106	cpd00025[p]	H2O2	h2o2	Hydrogenperoxide|Oxydol|Hydrogen peroxide|H2O2	H2O2	0	Periplasm
107	cpd00026[c]	UDP-glucose	udpg	UDP-alpha-D-glucose|Uridine diphosphate glucose|UDP-D-glucose|UDPglucose|UDP-glucose	C15H22N2O17P2	-2	Cytosol
108	cpd00026[e]	UDP-glucose	udpg	UDP-alpha-D-glucose|Uridine diphosphate glucose|UDP-D-glucose|UDPglucose|UDP-glucose	C15H22N2O17P2	-2	Extracellular
109	cpd00026[p]	UDP-glucose	udpg	UDP-alpha-D-glucose|Uridine diphosphate glucose|UDP-D-glucose|UDPglucose|UDP-glucose	C15H22N2O17P2	-2	Periplasm
110	cpd00027[c]	D-Glucose	glc-D	Glucose|Dextrose|alpha-D-Glucose|Grape sugar|D-Glucose	C6H12O6	0	Cytosol
111	cpd00027[e]	D-Glucose	glc-D	Glucose|Dextrose|alpha-D-Glucose|Grape sugar|D-Glucose	C6H12O6	0	Extracellular
112	cpd00027[p]	D-Glucose	glc-D	Glucose|Dextrose|alpha-D-Glucose|Grape sugar|D-Glucose	C6H12O6	0	Periplasm
113	cpd00027[v]	D-Glucose	glc-D	Glucose|Dextrose|alpha-D-Glucose|Grape sugar|D-Glucose	C6H12O6	0	Vacuole
114	cpd00028[c]	Heme	pheme	Protoheme IX|Heme B|Protoheme|Haem|Heme	C34H30FeN4O4	-2	Cytosol
115	cpd00028[e]	Heme	pheme	Protoheme IX|Heme B|Protoheme|Haem|Heme	C34H30FeN4O4	-2	Extracellular
116	cpd00028[p]	Heme	pheme	Protoheme IX|Heme B|Protoheme|Haem|Heme	C34H30FeN4O4	-2	Periplasm
117	cpd00029[c]	Acetate	ac	ACET|Glacial acetic acid|Ethanoic acid|Acetic acid|Acetate	C2H3O2	-1	Cytosol
118	cpd00029[e]	Acetate	ac	ACET|Glacial acetic acid|Ethanoic acid|Acetic acid|Acetate	C2H3O2	-1	Extracellular
119	cpd00029[m]	Acetate	ac	ACET|Glacial acetic acid|Ethanoic acid|Acetic acid|Acetate	C2H3O2	-1	Mitochondrion
120	cpd00029[p]	Acetate	ac	ACET|Glacial acetic acid|Ethanoic acid|Acetic acid|Acetate	C2H3O2	-1	Periplasm
121	cpd00029[x]	Acetate	ac	ACET|Glacial acetic acid|Ethanoic acid|Acetic acid|Acetate	C2H3O2	-1	Peroxisome
122	cpd00030[c]	Mn2+	mn2	Mn(III)|Mn(II)|Mn2+|Manganese	Mn	2	Cytosol
123	cpd00030[e]	Mn2+	mn2	Mn(III)|Mn(II)|Mn2+|Manganese	Mn	2	Extracellular
124	cpd00030[p]	Mn2+	mn2	Mn(III)|Mn(II)|Mn2+|Manganese	Mn	2	Periplasm
125	cpd00031[c]	GDP	gdp	Guanosine diphosphate|Guanosine 5-diphosphate|GDP	C10H13N5O11P2	-2	Cytosol
126	cpd00031[e]	GDP	gdp	Guanosine diphosphate|Guanosine 5-diphosphate|GDP	C10H13N5O11P2	-2	Extracellular
127	cpd00031[g]	GDP	gdp	Guanosine diphosphate|Guanosine 5-diphosphate|GDP	C10H13N5O11P2	-2	Golgi
128	cpd00031[m]	GDP	gdp	Guanosine diphosphate|Guanosine 5-diphosphate|GDP	C10H13N5O11P2	-2	Mitochondrion
129	cpd00031[n]	GDP	gdp	Guanosine diphosphate|Guanosine 5-diphosphate|GDP	C10H13N5O11P2	-2	Nucleus
130	cpd00031[p]	GDP	gdp	Guanosine diphosphate|Guanosine 5-diphosphate|GDP	C10H13N5O11P2	-2	Periplasm
131	cpd00032[c]	Oxaloacetate	oaa	keto-Oxaloacetate|Oxosuccinic acid|2-Oxobutanedioic acid|Oxaloacetic acid|Oxalacetic acid|Oxaloacetate	C4H2O5	-2	Cytosol
132	cpd00032[e]	Oxaloacetate	oaa	keto-Oxaloacetate|Oxosuccinic acid|2-Oxobutanedioic acid|Oxaloacetic acid|Oxalacetic acid|Oxaloacetate	C4H2O5	-2	Extracellular
133	cpd00032[m]	Oxaloacetate	oaa	keto-Oxaloacetate|Oxosuccinic acid|2-Oxobutanedioic acid|Oxaloacetic acid|Oxalacetic acid|Oxaloacetate	C4H2O5	-2	Mitochondrion
134	cpd00032[x]	Oxaloacetate	oaa	keto-Oxaloacetate|Oxosuccinic acid|2-Oxobutanedioic acid|Oxaloacetic acid|Oxalacetic acid|Oxaloacetate	C4H2O5	-2	Peroxisome
135	cpd00033[c]	Glycine	gly	Gly|Aminoacetic acid|Glycine	C2H5NO2	0	Cytosol
136	cpd00033[e]	Glycine	gly	Gly|Aminoacetic acid|Glycine	C2H5NO2	0	Extracellular
137	cpd00033[m]	Glycine	gly	Gly|Aminoacetic acid|Glycine	C2H5NO2	0	Mitochondrion
138	cpd00033[p]	Glycine	gly	Gly|Aminoacetic acid|Glycine	C2H5NO2	0	Periplasm
139	cpd00034[c]	Zn2+	zn2	Zn(II)|Zn2+|Zinc	Zn	2	Cytosol
140	cpd00034[e]	Zn2+	zn2	Zn(II)|Zn2+|Zinc	Zn	2	Extracellular
141	cpd00034[p]	Zn2+	zn2	Zn(II)|Zn2+|Zinc	Zn	2	Periplasm
142	cpd00035[c]	L-Alanine	ala-L	ALA|L-alpha-Alanine|L-2-Aminopropionic acid|L-Alanine	C3H7NO2	0	Cytosol
143	cpd00035[e]	L-Alanine	ala-L	ALA|L-alpha-Alanine|L-2-Aminopropionic acid|L-Alanine	C3H7NO2	0	Extracellular
144	cpd00035[m]	L-Alanine	ala-L	ALA|L-alpha-Alanine|L-2-Aminopropionic acid|L-Alanine	C3H7NO2	0	Mitochondrion
145	cpd00035[p]	L-Alanine	ala-L	ALA|L-alpha-Alanine|L-2-Aminopropionic acid|L-Alanine	C3H7NO2	0	Periplasm
146	cpd00036[c]	Succinate	succ	Ethylenesuccinic acid|Butanedionic acid|Succinic acid|Succinate	C4H4O4	-2	Cytosol
147	cpd00036[e]	Succinate	succ	Ethylenesuccinic acid|Butanedionic acid|Succinic acid|Succinate	C4H4O4	-2	Extracellular
148	cpd00036[m]	Succinate	succ	Ethylenesuccinic acid|Butanedionic acid|Succinic acid|Succinate	C4H4O4	-2	Mitochondrion
149	cpd00036[p]	Succinate	succ	Ethylenesuccinic acid|Butanedionic acid|Succinic acid|Succinate	C4H4O4	-2	Periplasm
150	cpd00037[c]	UDP-N-acetylglucosamine	uacgam	UDP-N-acetylglucosamine|UDP-N-acetyl-D-glucosamine	C17H25N3O17P2	-2	Cytosol
151	cpd00037[e]	UDP-N-acetylglucosamine	uacgam	UDP-N-acetylglucosamine|UDP-N-acetyl-D-glucosamine	C17H25N3O17P2	-2	Extracellular
152	cpd00037[p]	UDP-N-acetylglucosamine	uacgam	UDP-N-acetylglucosamine|UDP-N-acetyl-D-glucosamine	C17H25N3O17P2	-2	Periplasm
153	cpd00038[c]	GTP	gtp	Guanosine 5-triphosphate|GTP	C10H13N5O14P3	-3	Cytosol
154	cpd00038[e]	GTP	gtp	Guanosine 5-triphosphate|GTP	C10H13N5O14P3	-3	Extracellular
155	cpd00038[m]	GTP	gtp	Guanosine 5-triphosphate|GTP	C10H13N5O14P3	-3	Mitochondrion
156	cpd00038[p]	GTP	gtp	Guanosine 5-triphosphate|GTP	C10H13N5O14P3	-3	Periplasm
157	cpd00039[c]	L-Lysine	lys-L	Lysine|2,6-Diaminohexanoic acid|Lysine acid|L-Lysine	C6H15N2O2	1	Cytosol
158	cpd00039[e]	L-Lysine	lys-L	Lysine|2,6-Diaminohexanoic acid|Lysine acid|L-Lysine	C6H15N2O2	1	Extracellular
159	cpd00039[m]	L-Lysine	lys-L	Lysine|2,6-Diaminohexanoic acid|Lysine acid|L-Lysine	C6H15N2O2	1	Mitochondrion
160	cpd00039[p]	L-Lysine	lys-L	Lysine|2,6-Diaminohexanoic acid|Lysine acid|L-Lysine	C6H15N2O2	1	Periplasm
161	cpd00039[v]	L-Lysine	lys-L	Lysine|2,6-Diaminohexanoic acid|Lysine acid|L-Lysine	C6H15N2O2	1	Vacuole
162	cpd00040[c]	Glyoxalate	glx	Glyoxylic acid|Glyoxalate|Glyoxylate	C2HO3	-1	Cytosol
163	cpd00040[e]	Glyoxalate	glx	Glyoxylic acid|Glyoxalate|Glyoxylate	C2HO3	-1	Extracellular
164	cpd00040[x]	Glyoxalate	glx	Glyoxylic acid|Glyoxalate|Glyoxylate	C2HO3	-1	Peroxisome
165	cpd00041[c]	L-Aspartate	asp-L	Aspartic acid|Aspartate|2-Aminosuccinic acid|L-Aspartic acid|L-Aspartate	C4H6NO4	-1	Cytosol
166	cpd00041[e]	L-Aspartate	asp-L	Aspartic acid|Aspartate|2-Aminosuccinic acid|L-Aspartic acid|L-Aspartate	C4H6NO4	-1	Extracellular
167	cpd00041[m]	L-Aspartate	asp-L	Aspartic acid|Aspartate|2-Aminosuccinic acid|L-Aspartic acid|L-Aspartate	C4H6NO4	-1	Mitochondrion
168	cpd00041[n]	L-Aspartate	asp-L	Aspartic acid|Aspartate|2-Aminosuccinic acid|L-Aspartic acid|L-Aspartate	C4H6NO4	-1	Nucleus
169	cpd00041[p]	L-Aspartate	asp-L	Aspartic acid|Aspartate|2-Aminosuccinic acid|L-Aspartic acid|L-Aspartate	C4H6NO4	-1	Periplasm
170	cpd00041[v]	L-Aspartate	asp-L	Aspartic acid|Aspartate|2-Aminosuccinic acid|L-Aspartic acid|L-Aspartate	C4H6NO4	-1	Vacuole
171	cpd00041[x]	L-Aspartate	asp-L	Aspartic acid|Aspartate|2-Aminosuccinic acid|L-Aspartic acid|L-Aspartate	C4H6NO4	-1	Peroxisome
172	cpd00042[c]	GSH	gthrd	Reducedglutathione|GSH|gamma-L-Glutamyl-L-cysteinyl-glycine|N-(N-gamma-L-Glutamyl-L-cysteinyl)glycine|5-L-Glutamyl-L-cysteinylglycine|Reduced glutathione|Glutathione	C10H16N3O6S	-1	Cytosol
173	cpd00042[e]	GSH	gthrd	Reducedglutathione|GSH|gamma-L-Glutamyl-L-cysteinyl-glycine|N-(N-gamma-L-Glutamyl-L-cysteinyl)glycine|5-L-Glutamyl-L-cysteinylglycine|Reduced glutathione|Glutathione	C10H16N3O6S	-1	Extracellular
174	cpd00042[p]	GSH	gthrd	Reducedglutathione|GSH|gamma-L-Glutamyl-L-cysteinyl-glycine|N-(N-gamma-L-Glutamyl-L-cysteinyl)glycine|5-L-Glutamyl-L-cysteinylglycine|Reduced glutathione|Glutathione	C10H16N3O6S	-1	Periplasm
175	cpd00042[v]	GSH	gthrd	Reducedglutathione|GSH|gamma-L-Glutamyl-L-cysteinyl-glycine|N-(N-gamma-L-Glutamyl-L-cysteinyl)glycine|5-L-Glutamyl-L-cysteinylglycine|Reduced glutathione|Glutathione	C10H16N3O6S	-1	Vacuole
176	cpd00043[c]	UDP-galactose	udpgal	UDPgalactose|UDP-D-galactopyranose|UDP-galactose|UDP-D-galactose	C15H22N2O17P2	-2	Cytosol
177	cpd00043[e]	UDP-galactose	udpgal	UDPgalactose|UDP-D-galactopyranose|UDP-galactose|UDP-D-galactose	C15H22N2O17P2	-2	Extracellular
178	cpd00043[g]	UDP-galactose	udpgal	UDPgalactose|UDP-D-galactopyranose|UDP-galactose|UDP-D-galactose	C15H22N2O17P2	-2	Golgi
179	cpd00043[p]	UDP-galactose	udpgal	UDPgalactose|UDP-D-galactopyranose|UDP-galactose|UDP-D-galactose	C15H22N2O17P2	-2	Periplasm
180	cpd00044[c]	3-phosphoadenylylsulfate	paps	3-phosphoadenylyl sulfate|3-phospho-adenylylsulfate|3-Phosphoadenylylsulfate|PAPS|3-Phospho-5-adenylyl sulfate|3-Phosphoadenosine 5-phosphosulfate|3-Phosphoadenylyl sulfate	C10H12N5O13P2S	-3	Cytosol
181	cpd00045[c]	Adenosine 3-5-bisphosphate	pap	Adenosine3-5-bisphosphate|Phosphoadenosine phosphate|3-Phosphoadenylate|PAP|Adenosine 3,5-bisphosphate	C10H13N5O10P2	-2	Cytosol
182	cpd00045[e]	Adenosine 3-5-bisphosphate	pap	Adenosine3-5-bisphosphate|Phosphoadenosine phosphate|3-Phosphoadenylate|PAP|Adenosine 3,5-bisphosphate	C10H13N5O10P2	-2	Extracellular
183	cpd00045[m]	Adenosine 3-5-bisphosphate	pap	Adenosine3-5-bisphosphate|Phosphoadenosine phosphate|3-Phosphoadenylate|PAP|Adenosine 3,5-bisphosphate	C10H13N5O10P2	-2	Mitochondrion
184	cpd00046[c]	CMP	cmp	Cytidylic acid|Cytidine-5-monophosphate|CMP	C9H13N3O8P	-1	Cytosol
185	cpd00046[e]	CMP	cmp	Cytidylic acid|Cytidine-5-monophosphate|CMP	C9H13N3O8P	-1	Extracellular
186	cpd00046[m]	CMP	cmp	Cytidylic acid|Cytidine-5-monophosphate|CMP	C9H13N3O8P	-1	Mitochondrion
187	cpd00046[p]	CMP	cmp	Cytidylic acid|Cytidine-5-monophosphate|CMP	C9H13N3O8P	-1	Periplasm
188	cpd00047[c]	Formate	for	FORM|Formic acid|Methanoic acid|Formate	CHO2	-1	Cytosol
189	cpd00047[e]	Formate	for	FORM|Formic acid|Methanoic acid|Formate	CHO2	-1	Extracellular
190	cpd00047[m]	Formate	for	FORM|Formic acid|Methanoic acid|Formate	CHO2	-1	Mitochondrion
191	cpd00047[p]	Formate	for	FORM|Formic acid|Methanoic acid|Formate	CHO2	-1	Periplasm
192	cpd00048[c]	Sulfate	so4	SLF|Sulfuric acid|Sulfate	O4S	-2	Cytosol
193	cpd00048[e]	Sulfate	so4	SLF|Sulfuric acid|Sulfate	O4S	-2	Extracellular
194	cpd00048[m]	Sulfate	so4	SLF|Sulfuric acid|Sulfate	O4S	-2	Mitochondrion
195	cpd00048[p]	Sulfate	so4	SLF|Sulfuric acid|Sulfate	O4S	-2	Periplasm
196	cpd00049[c]	Carboxylic acid	cbs_168	fatty-acid|Fatty acid|Carboxylic acid|Monocarboxylate|R-COOH|Carboxylate	CO2R	-1	Cytosol
197	cpd00050[c]	FMN	fmn	Flavin mononucleotide|Riboflavin-5-phosphate|FMN	C17H20N4O9P	-1	Cytosol
198	cpd00050[m]	FMN	fmn	Flavin mononucleotide|Riboflavin-5-phosphate|FMN	C17H20N4O9P	-1	Mitochondrion
199	cpd00051[c]	L-Arginine	arg-L	2-Amino-5-guanidinovaleric acid|Arginine|Amino acid(Arg-)|(S)-2-Amino-5-guanidinovaleric acid|L-Arginine	C6H15N4O2	1	Cytosol
200	cpd00051[e]	L-Arginine	arg-L	2-Amino-5-guanidinovaleric acid|Arginine|Amino acid(Arg-)|(S)-2-Amino-5-guanidinovaleric acid|L-Arginine	C6H15N4O2	1	Extracellular
201	cpd00051[m]	L-Arginine	arg-L	2-Amino-5-guanidinovaleric acid|Arginine|Amino acid(Arg-)|(S)-2-Amino-5-guanidinovaleric acid|L-Arginine	C6H15N4O2	1	Mitochondrion
202	cpd00051[p]	L-Arginine	arg-L	2-Amino-5-guanidinovaleric acid|Arginine|Amino acid(Arg-)|(S)-2-Amino-5-guanidinovaleric acid|L-Arginine	C6H15N4O2	1	Periplasm
203	cpd00051[v]	L-Arginine	arg-L	2-Amino-5-guanidinovaleric acid|Arginine|Amino acid(Arg-)|(S)-2-Amino-5-guanidinovaleric acid|L-Arginine	C6H15N4O2	1	Vacuole
204	cpd00052[c]	CTP	ctp	Cytidine triphosphate|Cytidine 5-triphosphate|CTP	C9H13N3O14P3	-3	Cytosol
205	cpd00052[m]	CTP	ctp	Cytidine triphosphate|Cytidine 5-triphosphate|CTP	C9H13N3O14P3	-3	Mitochondrion
206	cpd00053[c]	L-Glutamine	gln-L	L-2-Aminoglutaramic acid|L-Glutamine	C5H10N2O3	0	Cytosol
207	cpd00053[e]	L-Glutamine	gln-L	L-2-Aminoglutaramic acid|L-Glutamine	C5H10N2O3	0	Extracellular
208	cpd00053[n]	L-Glutamine	gln-L	L-2-Aminoglutaramic acid|L-Glutamine	C5H10N2O3	0	Nucleus
209	cpd00053[p]	L-Glutamine	gln-L	L-2-Aminoglutaramic acid|L-Glutamine	C5H10N2O3	0	Periplasm
210	cpd00053[v]	L-Glutamine	gln-L	L-2-Aminoglutaramic acid|L-Glutamine	C5H10N2O3	0	Vacuole
211	cpd00054[c]	L-Serine	ser-L	DL-Serine|3-Hydroxyalanine|2-Amino-3-hydroxypropionic acid|Serine|L-3-Hydroxy-alanine|L-2-Amino-3-hydroxypropionic acid|L-Serine	C3H7NO3	0	Cytosol
212	cpd00054[e]	L-Serine	ser-L	DL-Serine|3-Hydroxyalanine|2-Amino-3-hydroxypropionic acid|Serine|L-3-Hydroxy-alanine|L-2-Amino-3-hydroxypropionic acid|L-Serine	C3H7NO3	0	Extracellular
213	cpd00054[m]	L-Serine	ser-L	DL-Serine|3-Hydroxyalanine|2-Amino-3-hydroxypropionic acid|Serine|L-3-Hydroxy-alanine|L-2-Amino-3-hydroxypropionic acid|L-Serine	C3H7NO3	0	Mitochondrion
214	cpd00054[p]	L-Serine	ser-L	DL-Serine|3-Hydroxyalanine|2-Amino-3-hydroxypropionic acid|Serine|L-3-Hydroxy-alanine|L-2-Amino-3-hydroxypropionic acid|L-Serine	C3H7NO3	0	Periplasm
215	cpd00055[c]	Formaldehyde	fald	Formalin|Methylene oxide|Oxomethylene|Oxomethane|Methanal|Formaldehyde	CH2O	0	Cytosol
216	cpd00055[e]	Formaldehyde	fald	Formalin|Methylene oxide|Oxomethylene|Oxomethane|Methanal|Formaldehyde	CH2O	0	Extracellular
217	cpd00055[p]	Formaldehyde	fald	Formalin|Methylene oxide|Oxomethylene|Oxomethane|Methanal|Formaldehyde	CH2O	0	Periplasm
218	cpd00056[c]	TPP	thmpp	Thiaminediphosphate|ThPP|TPP|Thiamin pyrophosphate|Thiamine diphosphate|Thiamin diphosphate	C12H17N4O7P2S	-1	Cytosol
219	cpd00056[m]	TPP	thmpp	Thiaminediphosphate|ThPP|TPP|Thiamin pyrophosphate|Thiamine diphosphate|Thiamin diphosphate	C12H17N4O7P2S	-1	Mitochondrion
220	cpd00057[c]	Alcohol	Alcohol	Alcohol	HOR	0	Cytosol
221	cpd00058[c]	Cu2+	cu2	Copper|Cu+|Cu(I)|Cu1+|Copper1|Cu(II)|Cu2+|Copper2	Cu	2	Cytosol
222	cpd00058[e]	Cu2+	cu2	Copper|Cu+|Cu(I)|Cu1+|Copper1|Cu(II)|Cu2+|Copper2	Cu	2	Extracellular
223	cpd00058[p]	Cu2+	cu2	Copper|Cu+|Cu(I)|Cu1+|Copper1|Cu(II)|Cu2+|Copper2	Cu	2	Periplasm
224	cpd00059[c]	L-Ascorbate	ascb	Vitamin C|L-Ascorbic acid|L-Ascorbate|Ascorbic acid|Ascorbate	C6H7O6	-1	Cytosol
225	cpd00059[e]	L-Ascorbate	ascb	Vitamin C|L-Ascorbic acid|L-Ascorbate|Ascorbic acid|Ascorbate	C6H7O6	-1	Extracellular
226	cpd00059[p]	L-Ascorbate	ascb	Vitamin C|L-Ascorbic acid|L-Ascorbate|Ascorbic acid|Ascorbate	C6H7O6	-1	Periplasm
227	cpd00060[c]	L-Methionine	met-L	2-Amino-4-(methylthio)butyric acid|L-2-Amino-4methylthiobutyric acid|Methionine|L-Methionine	C5H11NO2S	0	Cytosol
228	cpd00060[e]	L-Methionine	met-L	2-Amino-4-(methylthio)butyric acid|L-2-Amino-4methylthiobutyric acid|Methionine|L-Methionine	C5H11NO2S	0	Extracellular
229	cpd00060[m]	L-Methionine	met-L	2-Amino-4-(methylthio)butyric acid|L-2-Amino-4methylthiobutyric acid|Methionine|L-Methionine	C5H11NO2S	0	Mitochondrion
230	cpd00060[p]	L-Methionine	met-L	2-Amino-4-(methylthio)butyric acid|L-2-Amino-4methylthiobutyric acid|Methionine|L-Methionine	C5H11NO2S	0	Periplasm
231	cpd00061[c]	Phosphoenolpyruvate	pep	PEP|Phosphoenolpyruvic acid|Phosphoenolpyruvate	C3H3O6P	-2	Cytosol
232	cpd00061[e]	Phosphoenolpyruvate	pep	PEP|Phosphoenolpyruvic acid|Phosphoenolpyruvate	C3H3O6P	-2	Extracellular
233	cpd00061[m]	Phosphoenolpyruvate	pep	PEP|Phosphoenolpyruvic acid|Phosphoenolpyruvate	C3H3O6P	-2	Mitochondrion
234	cpd00062[c]	UTP	utp	Uridine triphosphate|Uridine 5-triphosphate|UTP	C9H12N2O15P3	-3	Cytosol
235	cpd00062[m]	UTP	utp	Uridine triphosphate|Uridine 5-triphosphate|UTP	C9H12N2O15P3	-3	Mitochondrion
236	cpd00063[c]	Ca2+	ca2	Ca(2+)|Ca2+|Calcium	Ca	2	Cytosol
237	cpd00063[e]	Ca2+	ca2	Ca(2+)|Ca2+|Calcium	Ca	2	Extracellular
238	cpd00063[p]	Ca2+	ca2	Ca(2+)|Ca2+|Calcium	Ca	2	Periplasm
239	cpd00064[c]	Ornithine	orn	2,5-Diaminopentanoate|2,5-Diaminopentanoic acid|2,5-Diaminovaleric acid|Ornithine|(S)-2,5-Diaminopentanoate|(S)-2,5-Diaminopentanoic acid|(S)-2,5-Diaminovaleric acid|L-Ornithine	C5H13N2O2	1	Cytosol
240	cpd00064[e]	Ornithine	orn	2,5-Diaminopentanoate|2,5-Diaminopentanoic acid|2,5-Diaminovaleric acid|Ornithine|(S)-2,5-Diaminopentanoate|(S)-2,5-Diaminopentanoic acid|(S)-2,5-Diaminovaleric acid|L-Ornithine	C5H13N2O2	1	Extracellular
241	cpd00064[m]	Ornithine	orn	2,5-Diaminopentanoate|2,5-Diaminopentanoic acid|2,5-Diaminovaleric acid|Ornithine|(S)-2,5-Diaminopentanoate|(S)-2,5-Diaminopentanoic acid|(S)-2,5-Diaminovaleric acid|L-Ornithine	C5H13N2O2	1	Mitochondrion
242	cpd00064[p]	Ornithine	orn	2,5-Diaminopentanoate|2,5-Diaminopentanoic acid|2,5-Diaminovaleric acid|Ornithine|(S)-2,5-Diaminopentanoate|(S)-2,5-Diaminopentanoic acid|(S)-2,5-Diaminovaleric acid|L-Ornithine	C5H13N2O2	1	Periplasm
243	cpd00065[c]	L-Tryptophan	trp-L	alpha-Amino-beta-(3-indolyl)-propionic acid|(S)-alpha-Amino-beta-(3-indolyl)-propionic acid|Tryptophan|L-Tryptophan	C11H12N2O2	0	Cytosol
244	cpd00065[e]	L-Tryptophan	trp-L	alpha-Amino-beta-(3-indolyl)-propionic acid|(S)-alpha-Amino-beta-(3-indolyl)-propionic acid|Tryptophan|L-Tryptophan	C11H12N2O2	0	Extracellular
245	cpd00065[m]	L-Tryptophan	trp-L	alpha-Amino-beta-(3-indolyl)-propionic acid|(S)-alpha-Amino-beta-(3-indolyl)-propionic acid|Tryptophan|L-Tryptophan	C11H12N2O2	0	Mitochondrion
246	cpd00065[p]	L-Tryptophan	trp-L	alpha-Amino-beta-(3-indolyl)-propionic acid|(S)-alpha-Amino-beta-(3-indolyl)-propionic acid|Tryptophan|L-Tryptophan	C11H12N2O2	0	Periplasm
247	cpd00066[c]	L-Phenylalanine	phe-L	(S)-alpha-Amino-beta-phenylpropionic acid|L-Phenylalanine	C9H11NO2	0	Cytosol
248	cpd00066[e]	L-Phenylalanine	phe-L	(S)-alpha-Amino-beta-phenylpropionic acid|L-Phenylalanine	C9H11NO2	0	Extracellular
249	cpd00066[m]	L-Phenylalanine	phe-L	(S)-alpha-Amino-beta-phenylpropionic acid|L-Phenylalanine	C9H11NO2	0	Mitochondrion
250	cpd00066[p]	L-Phenylalanine	phe-L	(S)-alpha-Amino-beta-phenylpropionic acid|L-Phenylalanine	C9H11NO2	0	Periplasm
251	cpd00067[c]	H+	h	H+	H	1	Cytosol
252	cpd00067[e]	H+	h	H+	H	1	Extracellular
253	cpd00067[g]	H+	h	H+	H	1	Golgi
254	cpd00067[m]	H+	h	H+	H	1	Mitochondrion
255	cpd00067[n]	H+	h	H+	H	1	Nucleus
256	cpd00067[p]	H+	h	H+	H	1	Periplasm
257	cpd00067[r]	H+	h	H+	H	1	Endoplasmic Reticulum
258	cpd00067[v]	H+	h	H+	H	1	Vacuole
259	cpd00067[x]	H+	h	H+	H	1	Peroxisome
260	cpd00068[c]	ITP	itp	Inosine tripolyphosphate|Inosine triphosphate|Inosine 5-triphosphate|ITP	C10H12N4O14P3	-3	Cytosol
261	cpd00069[c]	L-Tyrosine	tyr-L	DL-Tyrosine|2-Amino-3-(p-hydroxyphenyl)propionic acid|3-(p-Hydroxyphenyl)alanine|Tyrosine|(S)-2-Amino-3-(p-hydroxyphenyl)propionic acid|(S)-3-(p-Hydroxyphenyl)alanine|L-Tyrosine	C9H11NO3	0	Cytosol
262	cpd00069[e]	L-Tyrosine	tyr-L	DL-Tyrosine|2-Amino-3-(p-hydroxyphenyl)propionic acid|3-(p-Hydroxyphenyl)alanine|Tyrosine|(S)-2-Amino-3-(p-hydroxyphenyl)propionic acid|(S)-3-(p-Hydroxyphenyl)alanine|L-Tyrosine	C9H11NO3	0	Extracellular
263	cpd00069[m]	L-Tyrosine	tyr-L	DL-Tyrosine|2-Amino-3-(p-hydroxyphenyl)propionic acid|3-(p-Hydroxyphenyl)alanine|Tyrosine|(S)-2-Amino-3-(p-hydroxyphenyl)propionic acid|(S)-3-(p-Hydroxyphenyl)alanine|L-Tyrosine	C9H11NO3	0	Mitochondrion
264	cpd00069[p]	L-Tyrosine	tyr-L	DL-Tyrosine|2-Amino-3-(p-hydroxyphenyl)propionic acid|3-(p-Hydroxyphenyl)alanine|Tyrosine|(S)-2-Amino-3-(p-hydroxyphenyl)propionic acid|(S)-3-(p-Hydroxyphenyl)alanine|L-Tyrosine	C9H11NO3	0	Periplasm
265	cpd00069[v]	L-Tyrosine	tyr-L	DL-Tyrosine|2-Amino-3-(p-hydroxyphenyl)propionic acid|3-(p-Hydroxyphenyl)alanine|Tyrosine|(S)-2-Amino-3-(p-hydroxyphenyl)propionic acid|(S)-3-(p-Hydroxyphenyl)alanine|L-Tyrosine	C9H11NO3	0	Vacuole
266	cpd00069[x]	L-Tyrosine	tyr-L	DL-Tyrosine|2-Amino-3-(p-hydroxyphenyl)propionic acid|3-(p-Hydroxyphenyl)alanine|Tyrosine|(S)-2-Amino-3-(p-hydroxyphenyl)propionic acid|(S)-3-(p-Hydroxyphenyl)alanine|L-Tyrosine	C9H11NO3	0	Peroxisome
267	cpd00070[c]	Malonyl-CoA	malcoa	Malonyl coenzyme A|Malonyl-CoA	C24H34N7O19P3S	-4	Cytosol
268	cpd00071[c]	Acetaldehyde	acald	AALD|Ethanal|Acetaldehyde	C2H4O	0	Cytosol
269	cpd00071[e]	Acetaldehyde	acald	AALD|Ethanal|Acetaldehyde	C2H4O	0	Extracellular
270	cpd00071[m]	Acetaldehyde	acald	AALD|Ethanal|Acetaldehyde	C2H4O	0	Mitochondrion
271	cpd00071[p]	Acetaldehyde	acald	AALD|Ethanal|Acetaldehyde	C2H4O	0	Periplasm
272	cpd00072[c]	D-fructose-6-phosphate	f6p	D-fructose-6-phosphate|D-Fructose6-phosphate|beta-D-Fructose 6-phosphate|Neuberg ester|D-Fructose 6-phosphoric acid|D-Fructose 6-phosphate	C6H12O9P	-1	Cytosol
273	cpd00072[e]	D-fructose-6-phosphate	f6p	D-fructose-6-phosphate|D-Fructose6-phosphate|beta-D-Fructose 6-phosphate|Neuberg ester|D-Fructose 6-phosphoric acid|D-Fructose 6-phosphate	C6H12O9P	-1	Extracellular
274	cpd00072[p]	D-fructose-6-phosphate	f6p	D-fructose-6-phosphate|D-Fructose6-phosphate|beta-D-Fructose 6-phosphate|Neuberg ester|D-Fructose 6-phosphoric acid|D-Fructose 6-phosphate	C6H12O9P	-1	Periplasm
275	cpd00073[c]	Urea	urea	Carbamide|Urea	CH4N2O	0	Cytosol
276	cpd00073[e]	Urea	urea	Carbamide|Urea	CH4N2O	0	Extracellular
277	cpd00073[p]	Urea	urea	Carbamide|Urea	CH4N2O	0	Periplasm
278	cpd00074[c]	S	s	Sulfur, precipitated|S|Sulfur	S	0	Cytosol
279	cpd00074[e]	S	s	Sulfur, precipitated|S|Sulfur	S	0	Extracellular
280	cpd00075[c]	Nitrite	no2	Nitrite	NO2	-1	Cytosol
281	cpd00075[e]	Nitrite	no2	Nitrite	NO2	-1	Extracellular
282	cpd00075[p]	Nitrite	no2	Nitrite	NO2	-1	Periplasm
283	cpd00076[c]	Sucrose	sucr	SUCR|1-alpha-D-Glucopyranosyl-2-beta-D-fructofuranoside|Saccharose|Cane sugar|Sucrose	C12H22O11	0	Cytosol
284	cpd00076[e]	Sucrose	sucr	SUCR|1-alpha-D-Glucopyranosyl-2-beta-D-fructofuranoside|Saccharose|Cane sugar|Sucrose	C12H22O11	0	Extracellular
285	cpd00076[p]	Sucrose	sucr	SUCR|1-alpha-D-Glucopyranosyl-2-beta-D-fructofuranoside|Saccharose|Cane sugar|Sucrose	C12H22O11	0	Periplasm
286	cpd00077[c]	Catechol	catechol	Pyrocatechol|Brenzcatechin|1,2-Dihydroxybenzene|o-Benzenediol|1,2-Benzenediol|Catechol	C6H6O2	0	Cytosol
287	cpd00077[e]	Catechol	catechol	Pyrocatechol|Brenzcatechin|1,2-Dihydroxybenzene|o-Benzenediol|1,2-Benzenediol|Catechol	C6H6O2	0	Extracellular
288	cpd00077[p]	Catechol	catechol	Pyrocatechol|Brenzcatechin|1,2-Dihydroxybenzene|o-Benzenediol|1,2-Benzenediol|Catechol	C6H6O2	0	Periplasm
289	cpd00078[c]	Succinyl-CoA	succoa	Succinyl coenzyme A|Succinyl-CoA	C25H36N7O19P3S	-4	Cytosol
290	cpd00079[c]	D-glucose-6-phosphate	g6p	glucose-6-phosphate|D-glucose-6-phosphate|alpha-D-glucose-6-phosphate|D-Glucose6-phosphate|alpha-D-Glucose 6-phosphate|Robison ester|Glucose 6-phosphate|D-Glucose 6-phosphate	C6H12O9P	-1	Cytosol
291	cpd00079[e]	D-glucose-6-phosphate	g6p	glucose-6-phosphate|D-glucose-6-phosphate|alpha-D-glucose-6-phosphate|D-Glucose6-phosphate|alpha-D-Glucose 6-phosphate|Robison ester|Glucose 6-phosphate|D-Glucose 6-phosphate	C6H12O9P	-1	Extracellular
292	cpd00079[p]	D-glucose-6-phosphate	g6p	glucose-6-phosphate|D-glucose-6-phosphate|alpha-D-glucose-6-phosphate|D-Glucose6-phosphate|alpha-D-Glucose 6-phosphate|Robison ester|Glucose 6-phosphate|D-Glucose 6-phosphate	C6H12O9P	-1	Periplasm
293	cpd00079[r]	D-glucose-6-phosphate	g6p	glucose-6-phosphate|D-glucose-6-phosphate|alpha-D-glucose-6-phosphate|D-Glucose6-phosphate|alpha-D-Glucose 6-phosphate|Robison ester|Glucose 6-phosphate|D-Glucose 6-phosphate	C6H12O9P	-1	Endoplasmic Reticulum
294	cpd00080[c]	Glycerol-3-phosphate	glyc3p	L-Glycerol 1-phosphate|sn-Glycerol 1-phosphate|Glycerol 1-phosphate|D-Glycerol 1-phosphate|GLYC-3-P|Glycerol3-phosphate|Glycerol 3-phosphate|Glycerol-3-phosphate|sn-Gro-1-P|Glycerophosphoric acid|sn-Glycerol 3-phosphate	C3H8O6P	-1	Cytosol
295	cpd00080[e]	Glycerol-3-phosphate	glyc3p	L-Glycerol 1-phosphate|sn-Glycerol 1-phosphate|Glycerol 1-phosphate|D-Glycerol 1-phosphate|GLYC-3-P|Glycerol3-phosphate|Glycerol 3-phosphate|Glycerol-3-phosphate|sn-Gro-1-P|Glycerophosphoric acid|sn-Glycerol 3-phosphate	C3H8O6P	-1	Extracellular
296	cpd00080[m]	Glycerol-3-phosphate	glyc3p	L-Glycerol 1-phosphate|sn-Glycerol 1-phosphate|Glycerol 1-phosphate|D-Glycerol 1-phosphate|GLYC-3-P|Glycerol3-phosphate|Glycerol 3-phosphate|Glycerol-3-phosphate|sn-Gro-1-P|Glycerophosphoric acid|sn-Glycerol 3-phosphate	C3H8O6P	-1	Mitochondrion
297	cpd00080[p]	Glycerol-3-phosphate	glyc3p	L-Glycerol 1-phosphate|sn-Glycerol 1-phosphate|Glycerol 1-phosphate|D-Glycerol 1-phosphate|GLYC-3-P|Glycerol3-phosphate|Glycerol 3-phosphate|Glycerol-3-phosphate|sn-Gro-1-P|Glycerophosphoric acid|sn-Glycerol 3-phosphate	C3H8O6P	-1	Periplasm
298	cpd00081[c]	Sulfite	so3	H2SO3|Bisulfite|Sulfite (HSO3)-|HSO3-|Hydrogen sulfite|Sulfite	HO3S	-1	Cytosol
299	cpd00081[e]	Sulfite	so3	H2SO3|Bisulfite|Sulfite (HSO3)-|HSO3-|Hydrogen sulfite|Sulfite	HO3S	-1	Extracellular
300	cpd00081[p]	Sulfite	so3	H2SO3|Bisulfite|Sulfite (HSO3)-|HSO3-|Hydrogen sulfite|Sulfite	HO3S	-1	Periplasm
301	cpd00082[c]	D-Fructose	fru	arabino-Hexulose|Fructose|beta-Levulose|beta-D-arabino-Hexulose|beta-Fruit sugar|beta-D-Fructose|D-arabino-Hexulose|Fruit sugar|Levulose|D-Fructose	C6H12O6	0	Cytosol
302	cpd00082[e]	D-Fructose	fru	arabino-Hexulose|Fructose|beta-Levulose|beta-D-arabino-Hexulose|beta-Fruit sugar|beta-D-Fructose|D-arabino-Hexulose|Fruit sugar|Levulose|D-Fructose	C6H12O6	0	Extracellular
303	cpd00082[p]	D-Fructose	fru	arabino-Hexulose|Fructose|beta-Levulose|beta-D-arabino-Hexulose|beta-Fruit sugar|beta-D-Fructose|D-arabino-Hexulose|Fruit sugar|Levulose|D-Fructose	C6H12O6	0	Periplasm
304	cpd00083[c]	GDP-mannose	gdpmann	GDP-D-mannose|GDP-mannose	C16H23N5O16P2	-2	Cytosol
305	cpd00083[g]	GDP-mannose	gdpmann	GDP-D-mannose|GDP-mannose	C16H23N5O16P2	-2	Golgi
306	cpd00084[c]	L-Cysteine	cys-L	L-2-Amino-3-mercaptopropionic acid|L-Cysteine	C3H7NO2S	0	Cytosol
307	cpd00084[e]	L-Cysteine	cys-L	L-2-Amino-3-mercaptopropionic acid|L-Cysteine	C3H7NO2S	0	Extracellular
308	cpd00084[m]	L-Cysteine	cys-L	L-2-Amino-3-mercaptopropionic acid|L-Cysteine	C3H7NO2S	0	Mitochondrion
309	cpd00084[p]	L-Cysteine	cys-L	L-2-Amino-3-mercaptopropionic acid|L-Cysteine	C3H7NO2S	0	Periplasm
310	cpd00085[c]	beta-Alanine	ala-B	3-Aminopropanoate|3-Aminopropionic acid|beta-Alanine	C3H7NO2	0	Cytosol
311	cpd00085[e]	beta-Alanine	ala-B	3-Aminopropanoate|3-Aminopropionic acid|beta-Alanine	C3H7NO2	0	Extracellular
312	cpd00085[p]	beta-Alanine	ala-B	3-Aminopropanoate|3-Aminopropionic acid|beta-Alanine	C3H7NO2	0	Periplasm
313	cpd00086[c]	Propionyl-CoA	ppcoa	Propionyl coenzyme A|Propionyl-CoA|Propanoyl-CoA	C24H37N7O17P3S	-3	Cytosol
314	cpd00087[c]	Tetrahydrofolate	thf	5-6-7-8-Tetrahydrofolate|(6S)-THFA|(6S)-Tetrahydrofolic acid|(6S)-Tetrahydrofolate|THF|Tetrahydrofolic acid|5,6,7,8-Tetrahydrofolate|Tetrahydrofolate	C19H21N7O6	-2	Cytosol
315	cpd00087[m]	Tetrahydrofolate	thf	5-6-7-8-Tetrahydrofolate|(6S)-THFA|(6S)-Tetrahydrofolic acid|(6S)-Tetrahydrofolate|THF|Tetrahydrofolic acid|5,6,7,8-Tetrahydrofolate|Tetrahydrofolate	C19H21N7O6	-2	Mitochondrion
316	cpd00089[c]	Glucose-1-phosphate	g1p	D-Glucose1-phosphate|D-glucose-1-phosphate|alpha-D-Glucose-1-phosphate|D-Glucose alpha-1-phosphate|Cori ester|alpha-D-Glucose 1-phosphate|D-Glucose 1-phosphate	C6H12O9P	-1	Cytosol
317	cpd00089[e]	Glucose-1-phosphate	g1p	D-Glucose1-phosphate|D-glucose-1-phosphate|alpha-D-Glucose-1-phosphate|D-Glucose alpha-1-phosphate|Cori ester|alpha-D-Glucose 1-phosphate|D-Glucose 1-phosphate	C6H12O9P	-1	Extracellular
318	cpd00089[p]	Glucose-1-phosphate	g1p	D-Glucose1-phosphate|D-glucose-1-phosphate|alpha-D-Glucose-1-phosphate|D-Glucose alpha-1-phosphate|Cori ester|alpha-D-Glucose 1-phosphate|D-Glucose 1-phosphate	C6H12O9P	-1	Periplasm
319	cpd00090[c]	IDP	idp	Inosine diphosphate|Inosine 5-diphosphate|IDP	C10H12N4O11P2	-2	Cytosol
320	cpd00091[c]	UMP	ump	5Uridylic acid|Uridine 5-monophosphate|Uridine monophosphate|Uridylic acid|UMP	C9H12N2O9P	-1	Cytosol
321	cpd00091[e]	UMP	ump	5Uridylic acid|Uridine 5-monophosphate|Uridine monophosphate|Uridylic acid|UMP	C9H12N2O9P	-1	Extracellular
322	cpd00091[m]	UMP	ump	5Uridylic acid|Uridine 5-monophosphate|Uridine monophosphate|Uridylic acid|UMP	C9H12N2O9P	-1	Mitochondrion
323	cpd00091[n]	UMP	ump	5Uridylic acid|Uridine 5-monophosphate|Uridine monophosphate|Uridylic acid|UMP	C9H12N2O9P	-1	Nucleus
324	cpd00091[p]	UMP	ump	5Uridylic acid|Uridine 5-monophosphate|Uridine monophosphate|Uridylic acid|UMP	C9H12N2O9P	-1	Periplasm
325	cpd00092[c]	Uracil	ura	Uracil	C4H4N2O2	0	Cytosol
326	cpd00092[e]	Uracil	ura	Uracil	C4H4N2O2	0	Extracellular
327	cpd00092[p]	Uracil	ura	Uracil	C4H4N2O2	0	Periplasm
328	cpd00093[c]	Anthranilate	anth	2-Aminobenzoate|Vitamin L1|o-Aminobenzoic acid|Anthranilic acid|Anthranilate	C7H6NO2	-1	Cytosol
329	cpd00093[e]	Anthranilate	anth	2-Aminobenzoate|Vitamin L1|o-Aminobenzoic acid|Anthranilic acid|Anthranilate	C7H6NO2	-1	Extracellular
330	cpd00094[c]	2-Oxobutyrate	2obut	alpha-Ketobutyrate|alpha-Ketobutyric acid|2-Oxobutanoic acid|2-Oxobutyrate|2-Oxobutyric acid|2-Ketobutyric acid|2-Oxobutanoate	C4H5O3	-1	Cytosol
331	cpd00094[e]	2-Oxobutyrate	2obut	alpha-Ketobutyrate|alpha-Ketobutyric acid|2-Oxobutanoic acid|2-Oxobutyrate|2-Oxobutyric acid|2-Ketobutyric acid|2-Oxobutanoate	C4H5O3	-1	Extracellular
332	cpd00094[m]	2-Oxobutyrate	2obut	alpha-Ketobutyrate|alpha-Ketobutyric acid|2-Oxobutanoic acid|2-Oxobutyrate|2-Oxobutyric acid|2-Ketobutyric acid|2-Oxobutanoate	C4H5O3	-1	Mitochondrion
333	cpd00095[c]	Glycerone-phosphate	dhap	dihydroxy-acetone-phosphate|glycerone-phosphate|Dihydroxyacetonephosphate|Dihydroxyacetone phosphate|Glycerone phosphate	C3H6O6P	-1	Cytosol
334	cpd00095[m]	Glycerone-phosphate	dhap	dihydroxy-acetone-phosphate|glycerone-phosphate|Dihydroxyacetonephosphate|Dihydroxyacetone phosphate|Glycerone phosphate	C3H6O6P	-1	Mitochondrion
335	cpd00096[c]	CDP	cdp	Cytidine diphosphate|Cytidine 5-diphosphate|CDP	C9H13N3O11P2	-2	Cytosol
336	cpd00096[n]	CDP	cdp	Cytidine diphosphate|Cytidine 5-diphosphate|CDP	C9H13N3O11P2	-2	Nucleus
337	cpd00097[c]	Pyrroloquinoline-quinone	pqq	4,5-Dioxo-4,5-dihydro-1H-pyrrolo[2,3-f]quinoline-2,7,9- tricarboxylate|Pyrroloquinoline quinone|Pyrroloquinoline-quinone|Pyrrolo-quinoline quinone|PQQ	C14H3N2O8	-3	Cytosol
338	cpd00097[p]	Pyrroloquinoline-quinone	pqq	4,5-Dioxo-4,5-dihydro-1H-pyrrolo[2,3-f]quinoline-2,7,9- tricarboxylate|Pyrroloquinoline quinone|Pyrroloquinoline-quinone|Pyrrolo-quinoline quinone|PQQ	C14H3N2O8	-3	Periplasm
339	cpd00098[c]	Choline	chol	Bilineurine|Choline	C5H14NO	1	Cytosol
340	cpd00098[e]	Choline	chol	Bilineurine|Choline	C5H14NO	1	Extracellular
341	cpd00098[p]	Choline	chol	Bilineurine|Choline	C5H14NO	1	Periplasm
342	cpd00099[c]	Cl-	cl	Hydrochloride|Hydrogen chloride|Hydrochloric acid|Chloride ion|Cl-|HCl|Chloride	Cl	-1	Cytosol
343	cpd00099[e]	Cl-	cl	Hydrochloride|Hydrogen chloride|Hydrochloric acid|Chloride ion|Cl-|HCl|Chloride	Cl	-1	Extracellular
344	cpd00099[p]	Cl-	cl	Hydrochloride|Hydrogen chloride|Hydrochloric acid|Chloride ion|Cl-|HCl|Chloride	Cl	-1	Periplasm
345	cpd00100[c]	Glycerol	glyc	GLYC|1,2,3-Propanetriol|1,2,3-Trihydroxypropane|Glycerin|Glycerol	C3H8O3	0	Cytosol
346	cpd00100[e]	Glycerol	glyc	GLYC|1,2,3-Propanetriol|1,2,3-Trihydroxypropane|Glycerin|Glycerol	C3H8O3	0	Extracellular
347	cpd00100[p]	Glycerol	glyc	GLYC|1,2,3-Propanetriol|1,2,3-Trihydroxypropane|Glycerin|Glycerol	C3H8O3	0	Periplasm
348	cpd00101[c]	ribose-5-phosphate	r5p	ribose-5-phosphate|D-ribose-5-phosphate|alpha-D-Ribose5-phosphate|alpha-D-Ribose 5-phosphate|Ribose 5-phosphate|D-Ribose 5-phosphate	C5H10O8P	-1	Cytosol
349	cpd00101[e]	ribose-5-phosphate	r5p	ribose-5-phosphate|D-ribose-5-phosphate|alpha-D-Ribose5-phosphate|alpha-D-Ribose 5-phosphate|Ribose 5-phosphate|D-Ribose 5-phosphate	C5H10O8P	-1	Extracellular
350	cpd00101[p]	ribose-5-phosphate	r5p	ribose-5-phosphate|D-ribose-5-phosphate|alpha-D-Ribose5-phosphate|alpha-D-Ribose 5-phosphate|Ribose 5-phosphate|D-Ribose 5-phosphate	C5H10O8P	-1	Periplasm
351	cpd00102[c]	Glyceraldehyde3-phosphate	g3p	DL-Glyceraldehyde 3-phosphate|Glyceraldehyde-3-phosphate|D-glyceraldehyde-3-phosphate|Glyceraldehyde3-phosphate|Glyceraldehyde 3-phosphate|(2R)-2-Hydroxy-3-(phosphonooxy)-propanal|D-Glyceraldehyde 3-phosphate	C3H6O6P	-1	Cytosol
352	cpd00103[c]	PRPP	prpp	5-phosphoribosyl-1-pyrophosphate|5-Phospho-alpha-D-ribose1-diphosphate|PRPP|5-Phosphoribosyl 1-pyrophosphate|5-Phosphoribosyl diphosphate|5-Phospho-alpha-D-ribose 1-diphosphate	C5H10O14P3	-3	Cytosol
353	cpd00103[m]	PRPP	prpp	5-phosphoribosyl-1-pyrophosphate|5-Phospho-alpha-D-ribose1-diphosphate|PRPP|5-Phosphoribosyl 1-pyrophosphate|5-Phosphoribosyl diphosphate|5-Phospho-alpha-D-ribose 1-diphosphate	C5H10O14P3	-3	Mitochondrion
354	cpd00104[c]	BIOT	btn	BIOT|Coenzyme R|Vitamin H|D-Biotin|Biotin	C10H15N2O3S	-1	Cytosol
355	cpd00104[e]	BIOT	btn	BIOT|Coenzyme R|Vitamin H|D-Biotin|Biotin	C10H15N2O3S	-1	Extracellular
356	cpd00105[c]	D-Ribose	rib-D	D-Ribose	C5H10O5	0	Cytosol
357	cpd00105[e]	D-Ribose	rib-D	D-Ribose	C5H10O5	0	Extracellular
358	cpd00105[p]	D-Ribose	rib-D	D-Ribose	C5H10O5	0	Periplasm
359	cpd00106[c]	Fumarate	fum	trans-Butenedioic acid|Fumaric acid|Fumarate	C4H2O4	-2	Cytosol
360	cpd00106[e]	Fumarate	fum	trans-Butenedioic acid|Fumaric acid|Fumarate	C4H2O4	-2	Extracellular
361	cpd00106[m]	Fumarate	fum	trans-Butenedioic acid|Fumaric acid|Fumarate	C4H2O4	-2	Mitochondrion
362	cpd00106[p]	Fumarate	fum	trans-Butenedioic acid|Fumaric acid|Fumarate	C4H2O4	-2	Periplasm
363	cpd00107[c]	L-Leucine	leu-L	(2S)-alpha-Leucine|(2S)-alpha-2-Amino-4-methylvaleric acid|2-Amino-4-methylvaleric acid|L-Leucine	C6H13NO2	0	Cytosol
364	cpd00107[e]	L-Leucine	leu-L	(2S)-alpha-Leucine|(2S)-alpha-2-Amino-4-methylvaleric acid|2-Amino-4-methylvaleric acid|L-Leucine	C6H13NO2	0	Extracellular
365	cpd00107[p]	L-Leucine	leu-L	(2S)-alpha-Leucine|(2S)-alpha-2-Amino-4-methylvaleric acid|2-Amino-4-methylvaleric acid|L-Leucine	C6H13NO2	0	Periplasm
366	cpd00107[v]	L-Leucine	leu-L	(2S)-alpha-Leucine|(2S)-alpha-2-Amino-4-methylvaleric acid|2-Amino-4-methylvaleric acid|L-Leucine	C6H13NO2	0	Vacuole
367	cpd00108[c]	Galactose	gal	GALC|D-Galactose	C6H12O6	0	Cytosol
368	cpd00108[e]	Galactose	gal	GALC|D-Galactose	C6H12O6	0	Extracellular
369	cpd00108[p]	Galactose	gal	GALC|D-Galactose	C6H12O6	0	Periplasm
370	cpd00109[c]	Cytochrome c3+	ficytc	Ferricytochromec-553|Ferricytochrome c-553|Cytochrome c3+|Ferricytochrome c	C42H52FeN8O6S2	5	Cytosol
371	cpd00109[m]	Cytochrome c3+	ficytc	Ferricytochromec-553|Ferricytochrome c-553|Cytochrome c3+|Ferricytochrome c	C42H52FeN8O6S2	5	Mitochondrion
372	cpd00110[c]	Cytochrome c2+	focytc	Ferrocytochromec-553|Ferrocytochrome c-553|Reduced cytochrome c|Cytochrome c2+|Ferrocytochrome c	C42H52FeN8O6S2	4	Cytosol
373	cpd00110[m]	Cytochrome c2+	focytc	Ferrocytochromec-553|Ferrocytochrome c-553|Reduced cytochrome c|Cytochrome c2+|Ferrocytochrome c	C42H52FeN8O6S2	4	Mitochondrion
374	cpd00111[c]	Oxidized glutathione	gthox	Oxidized glutathione glucose substituted|Oxidized glutathione|Oxiglutatione|GSSG|Glutathione disulfide	C20H30N6O12S2	-2	Cytosol
375	cpd00111[e]	Oxidized glutathione	gthox	Oxidized glutathione glucose substituted|Oxidized glutathione|Oxiglutatione|GSSG|Glutathione disulfide	C20H30N6O12S2	-2	Extracellular
376	cpd00111[p]	Oxidized glutathione	gthox	Oxidized glutathione glucose substituted|Oxidized glutathione|Oxiglutatione|GSSG|Glutathione disulfide	C20H30N6O12S2	-2	Periplasm
377	cpd00112[c]	CMP-N-acetylneuraminate	CMP-N-acetylneuraminate	CMP-N-acetylneuraminate	C20H29N4O16P	-2	Cytosol
378	cpd00113[c]	Isopentenyldiphosphate	ipdp	Isopentenyldiphosphate|delta3-Methyl-3-butenyl diphosphate|delta3-Isopentenyl diphosphate|Isopentenyl diphosphate	C5H10O7P2	-2	Cytosol
379	cpd00113[m]	Isopentenyldiphosphate	ipdp	Isopentenyldiphosphate|delta3-Methyl-3-butenyl diphosphate|delta3-Isopentenyl diphosphate|Isopentenyl diphosphate	C5H10O7P2	-2	Mitochondrion
380	cpd00114[c]	IMP	imp	5-IMP|5-Inosine monophosphate|5-Inosinic acid|5-Inosinate|Inosine 5-phosphate|Inosine 5-monophosphate|Inosine monophosphate|Inosinic acid|IMP	C10H12N4O8P	-1	Cytosol
381	cpd00114[e]	IMP	imp	5-IMP|5-Inosine monophosphate|5-Inosinic acid|5-Inosinate|Inosine 5-phosphate|Inosine 5-monophosphate|Inosine monophosphate|Inosinic acid|IMP	C10H12N4O8P	-1	Extracellular
382	cpd00114[p]	IMP	imp	5-IMP|5-Inosine monophosphate|5-Inosinic acid|5-Inosinate|Inosine 5-phosphate|Inosine 5-monophosphate|Inosine monophosphate|Inosinic acid|IMP	C10H12N4O8P	-1	Periplasm
383	cpd00115[c]	dATP	datp	Deoxyadenosine triphosphate|Deoxyadenosine 5-triphosphate|2-Deoxyadenosine 5-triphosphate|dATP	C10H13N5O12P3	-3	Cytosol
384	cpd00115[e]	dATP	datp	Deoxyadenosine triphosphate|Deoxyadenosine 5-triphosphate|2-Deoxyadenosine 5-triphosphate|dATP	C10H13N5O12P3	-3	Extracellular
385	cpd00116[c]	Methanol	meoh	Methyl alcohol|Methanol	CH4O	0	Cytosol
386	cpd00116[e]	Methanol	meoh	Methyl alcohol|Methanol	CH4O	0	Extracellular
387	cpd00117[c]	D-Alanine	ala-D	D-Ala|D-2-Aminopropionic acid|D-Alanine	C3H7NO2	0	Cytosol
388	cpd00117[e]	D-Alanine	ala-D	D-Ala|D-2-Aminopropionic acid|D-Alanine	C3H7NO2	0	Extracellular
389	cpd00117[p]	D-Alanine	ala-D	D-Ala|D-2-Aminopropionic acid|D-Alanine	C3H7NO2	0	Periplasm
390	cpd00118[c]	Putrescine	ptrc	PUTR|Tetramethylenediamine|1,4-Diaminobutane|1,4-Butanediamine|Putrescine	C4H14N2	2	Cytosol
391	cpd00118[e]	Putrescine	ptrc	PUTR|Tetramethylenediamine|1,4-Diaminobutane|1,4-Butanediamine|Putrescine	C4H14N2	2	Extracellular
392	cpd00118[p]	Putrescine	ptrc	PUTR|Tetramethylenediamine|1,4-Diaminobutane|1,4-Butanediamine|Putrescine	C4H14N2	2	Periplasm
393	cpd00119[c]	L-Histidine	his-L	(S)-alpha-Amino-1H-imidazole-4-propionic acid|L-Histidine	C6H9N3O2	0	Cytosol
394	cpd00119[e]	L-Histidine	his-L	(S)-alpha-Amino-1H-imidazole-4-propionic acid|L-Histidine	C6H9N3O2	0	Extracellular
395	cpd00119[m]	L-Histidine	his-L	(S)-alpha-Amino-1H-imidazole-4-propionic acid|L-Histidine	C6H9N3O2	0	Mitochondrion
396	cpd00119[p]	L-Histidine	his-L	(S)-alpha-Amino-1H-imidazole-4-propionic acid|L-Histidine	C6H9N3O2	0	Periplasm
397	cpd00119[v]	L-Histidine	his-L	(S)-alpha-Amino-1H-imidazole-4-propionic acid|L-Histidine	C6H9N3O2	0	Vacuole
398	cpd00120[c]	Butyryl-CoA	btcoa	Butyryl-CoA|Butanoyl-CoA	C25H39N7O17P3S	-3	Cytosol
399	cpd00121[c]	L-Inositol	inost	(-)-Inositol|L-Inositol|Bios I|Meat sugar|Cyclohexitol|Dambose|Inositol|meso-Inositol|1L-myo-Inositol|L-myo-Inositol|1D-myo-Inositol|D-myo-Inositol|myo-Inositol	C6H12O6	0	Cytosol
400	cpd00121[e]	L-Inositol	inost	(-)-Inositol|L-Inositol|Bios I|Meat sugar|Cyclohexitol|Dambose|Inositol|meso-Inositol|1L-myo-Inositol|L-myo-Inositol|1D-myo-Inositol|D-myo-Inositol|myo-Inositol	C6H12O6	0	Extracellular
401	cpd00121[p]	L-Inositol	inost	(-)-Inositol|L-Inositol|Bios I|Meat sugar|Cyclohexitol|Dambose|Inositol|meso-Inositol|1L-myo-Inositol|L-myo-Inositol|1D-myo-Inositol|D-myo-Inositol|myo-Inositol	C6H12O6	0	Periplasm
402	cpd00122[c]	N-Acetyl-D-glucosamine	acgam	GlcNAc|2-Acetamido-2-deoxy-D-glucose|N-Acetylchitosamine|N-Acetyl-D-glucosamine	C8H15NO6	0	Cytosol
403	cpd00122[e]	N-Acetyl-D-glucosamine	acgam	GlcNAc|2-Acetamido-2-deoxy-D-glucose|N-Acetylchitosamine|N-Acetyl-D-glucosamine	C8H15NO6	0	Extracellular
404	cpd00122[p]	N-Acetyl-D-glucosamine	acgam	GlcNAc|2-Acetamido-2-deoxy-D-glucose|N-Acetylchitosamine|N-Acetyl-D-glucosamine	C8H15NO6	0	Periplasm
405	cpd00123[c]	3-Methyl-2-oxobutanoate	3mob	2-keto-isovalerate|3MOB|2-Keto-3-methylbutyric acid|2-Ketovaline|alpha-Ketovaline|2-Oxoisopentanoate|2-Oxoisovalerate|2-Oxo-3-methylbutanoate|3-Methyl-2-oxobutanoate|3-Methyl-2-oxobutyric acid|3-Methyl-2-oxobutanoic acid	C5H7O3	-1	Cytosol
406	cpd00123[e]	3-Methyl-2-oxobutanoate	3mob	2-keto-isovalerate|3MOB|2-Keto-3-methylbutyric acid|2-Ketovaline|alpha-Ketovaline|2-Oxoisopentanoate|2-Oxoisovalerate|2-Oxo-3-methylbutanoate|3-Methyl-2-oxobutanoate|3-Methyl-2-oxobutyric acid|3-Methyl-2-oxobutanoic acid	C5H7O3	-1	Extracellular
407	cpd00123[m]	3-Methyl-2-oxobutanoate	3mob	2-keto-isovalerate|3MOB|2-Keto-3-methylbutyric acid|2-Ketovaline|alpha-Ketovaline|2-Oxoisopentanoate|2-Oxoisovalerate|2-Oxo-3-methylbutanoate|3-Methyl-2-oxobutanoate|3-Methyl-2-oxobutyric acid|3-Methyl-2-oxobutanoic acid	C5H7O3	-1	Mitochondrion
408	cpd00125[c]	5-10-Methylenetetrahydrofolate	mlthf	5-10-Methylenetetrahydrofolate|5,10-Methylene-THF|(6R)-5,10-Methylenetetrahydrofolate|5,10-Methylenetetrahydrofolate	C20H21N7O6	-2	Cytosol
409	cpd00125[m]	5-10-Methylenetetrahydrofolate	mlthf	5-10-Methylenetetrahydrofolate|5,10-Methylene-THF|(6R)-5,10-Methylenetetrahydrofolate|5,10-Methylenetetrahydrofolate	C20H21N7O6	-2	Mitochondrion
410	cpd00126[c]	GMP	gmp	Guanylic acid|Guanosine 5-monophosphate|Guanosine monophosphate|Guanosine 5-phosphate|GMP	C10H13N5O8P	-1	Cytosol
411	cpd00126[e]	GMP	gmp	Guanylic acid|Guanosine 5-monophosphate|Guanosine monophosphate|Guanosine 5-phosphate|GMP	C10H13N5O8P	-1	Extracellular
412	cpd00126[g]	GMP	gmp	Guanylic acid|Guanosine 5-monophosphate|Guanosine monophosphate|Guanosine 5-phosphate|GMP	C10H13N5O8P	-1	Golgi
413	cpd00126[p]	GMP	gmp	Guanylic acid|Guanosine 5-monophosphate|Guanosine monophosphate|Guanosine 5-phosphate|GMP	C10H13N5O8P	-1	Periplasm
414	cpd00127[c]	Phenol	PHENOL	Phenylic acid|Phenic acid|Hydroxybenzene|Benzenol|Phenol	C6H6O	0	Cytosol
415	cpd00128[c]	Adenine	ade	6-Aminopurine|Adenine	C5H5N5	0	Cytosol
416	cpd00128[e]	Adenine	ade	6-Aminopurine|Adenine	C5H5N5	0	Extracellular
417	cpd00128[m]	Adenine	ade	6-Aminopurine|Adenine	C5H5N5	0	Mitochondrion
418	cpd00128[p]	Adenine	ade	6-Aminopurine|Adenine	C5H5N5	0	Periplasm
419	cpd00129[c]	L-Proline	pro-L	2-Pyrrolidinecarboxylic acid|L-Proline	C5H8NO2	-1	Cytosol
420	cpd00129[e]	L-Proline	pro-L	2-Pyrrolidinecarboxylic acid|L-Proline	C5H8NO2	-1	Extracellular
421	cpd00129[m]	L-Proline	pro-L	2-Pyrrolidinecarboxylic acid|L-Proline	C5H8NO2	-1	Mitochondrion
422	cpd00129[p]	L-Proline	pro-L	2-Pyrrolidinecarboxylic acid|L-Proline	C5H8NO2	-1	Periplasm
423	cpd00130[c]	L-Malate	mal-L	2-Hydroxybutanedioic acid|Malic acid|Malate|MALA|L-2-Hydroxybutanedioic acid|L-Malic acid|L-Apple acid|L-Malate|(S)-Malate	C4H4O5	-2	Cytosol
424	cpd00130[e]	L-Malate	mal-L	2-Hydroxybutanedioic acid|Malic acid|Malate|MALA|L-2-Hydroxybutanedioic acid|L-Malic acid|L-Apple acid|L-Malate|(S)-Malate	C4H4O5	-2	Extracellular
425	cpd00130[m]	L-Malate	mal-L	2-Hydroxybutanedioic acid|Malic acid|Malate|MALA|L-2-Hydroxybutanedioic acid|L-Malic acid|L-Apple acid|L-Malate|(S)-Malate	C4H4O5	-2	Mitochondrion
426	cpd00130[p]	L-Malate	mal-L	2-Hydroxybutanedioic acid|Malic acid|Malate|MALA|L-2-Hydroxybutanedioic acid|L-Malic acid|L-Apple acid|L-Malate|(S)-Malate	C4H4O5	-2	Periplasm
427	cpd00130[x]	L-Malate	mal-L	2-Hydroxybutanedioic acid|Malic acid|Malate|MALA|L-2-Hydroxybutanedioic acid|L-Malic acid|L-Apple acid|L-Malate|(S)-Malate	C4H4O5	-2	Peroxisome
428	cpd00132[c]	L-Asparagine	asn-L	2-Aminosuccinamic acid|L-Asparagine	C4H8N2O3	0	Cytosol
429	cpd00132[e]	L-Asparagine	asn-L	2-Aminosuccinamic acid|L-Asparagine	C4H8N2O3	0	Extracellular
430	cpd00132[m]	L-Asparagine	asn-L	2-Aminosuccinamic acid|L-Asparagine	C4H8N2O3	0	Mitochondrion
431	cpd00132[p]	L-Asparagine	asn-L	2-Aminosuccinamic acid|L-Asparagine	C4H8N2O3	0	Periplasm
432	cpd00132[v]	L-Asparagine	asn-L	2-Aminosuccinamic acid|L-Asparagine	C4H8N2O3	0	Vacuole
433	cpd00133[c]	Nicotinamide	ncam	NICO|Vitamin PP|Niacinamide|Nicotinic acid amide|Nicotinamide	C6H6N2O	0	Cytosol
434	cpd00133[e]	Nicotinamide	ncam	NICO|Vitamin PP|Niacinamide|Nicotinic acid amide|Nicotinamide	C6H6N2O	0	Extracellular
435	cpd00133[m]	Nicotinamide	ncam	NICO|Vitamin PP|Niacinamide|Nicotinic acid amide|Nicotinamide	C6H6N2O	0	Mitochondrion
436	cpd00134[c]	Palmitoyl-CoA	pmtcoa	Palmitoyl-CoA (n-C16:0CoA)|Hexadecanoyl-CoA|Palmitoyl-CoA	C37H63N7O17P3S	-3	Cytosol
437	cpd00134[x]	Palmitoyl-CoA	pmtcoa	Palmitoyl-CoA (n-C16:0CoA)|Hexadecanoyl-CoA|Palmitoyl-CoA	C37H63N7O17P3S	-3	Peroxisome
438	cpd00135[c]	Homocysteine	hcys-L	2-Amino-4-mercaptobutyric acid|Homocysteine|L-2-Amino-4-mercaptobutyric acid|L-Homocysteine	C4H9NO2S	0	Cytosol
439	cpd00135[x]	Homocysteine	hcys-L	2-Amino-4-mercaptobutyric acid|Homocysteine|L-2-Amino-4-mercaptobutyric acid|L-Homocysteine	C4H9NO2S	0	Peroxisome
440	cpd00136[c]	4-Hydroxybenzoate	4hbz	Hydroxybenzenecarboxylic acid|4-Hydroxybenzoic acid|Hydroxybenzoic acid|4-Hydroxybenzoate	C7H5O3	-1	Cytosol
441	cpd00136[e]	4-Hydroxybenzoate	4hbz	Hydroxybenzenecarboxylic acid|4-Hydroxybenzoic acid|Hydroxybenzoic acid|4-Hydroxybenzoate	C7H5O3	-1	Extracellular
442	cpd00136[m]	4-Hydroxybenzoate	4hbz	Hydroxybenzenecarboxylic acid|4-Hydroxybenzoic acid|Hydroxybenzoic acid|4-Hydroxybenzoate	C7H5O3	-1	Mitochondrion
443	cpd00136[p]	4-Hydroxybenzoate	4hbz	Hydroxybenzenecarboxylic acid|4-Hydroxybenzoic acid|Hydroxybenzoic acid|4-Hydroxybenzoate	C7H5O3	-1	Periplasm
444	cpd00137[c]	Citrate	cit	2-Hydroxytricarballylic acid|2-Hydroxy-1,2,3-propanetricarboxylic acid|Citric acid|Citrate	C6H5O7	-3	Cytosol
445	cpd00137[e]	Citrate	cit	2-Hydroxytricarballylic acid|2-Hydroxy-1,2,3-propanetricarboxylic acid|Citric acid|Citrate	C6H5O7	-3	Extracellular
446	cpd00137[m]	Citrate	cit	2-Hydroxytricarballylic acid|2-Hydroxy-1,2,3-propanetricarboxylic acid|Citric acid|Citrate	C6H5O7	-3	Mitochondrion
447	cpd00137[p]	Citrate	cit	2-Hydroxytricarballylic acid|2-Hydroxy-1,2,3-propanetricarboxylic acid|Citric acid|Citrate	C6H5O7	-3	Periplasm
448	cpd00137[x]	Citrate	cit	2-Hydroxytricarballylic acid|2-Hydroxy-1,2,3-propanetricarboxylic acid|Citric acid|Citrate	C6H5O7	-3	Peroxisome
449	cpd00138[c]	D-Mannose	man	alpha-D-Mannose|MANN|Carubinose|Seminose|Mannose|D-Mannose	C6H12O6	0	Cytosol
450	cpd00138[e]	D-Mannose	man	alpha-D-Mannose|MANN|Carubinose|Seminose|Mannose|D-Mannose	C6H12O6	0	Extracellular
451	cpd00138[p]	D-Mannose	man	alpha-D-Mannose|MANN|Carubinose|Seminose|Mannose|D-Mannose	C6H12O6	0	Periplasm
452	cpd00139[c]	Glycolate	glyclt	Hydroxyacetic acid|Glycolic acid|Glycolate	C2H3O3	-1	Cytosol
453	cpd00139[e]	Glycolate	glyclt	Hydroxyacetic acid|Glycolic acid|Glycolate	C2H3O3	-1	Extracellular
454	cpd00139[p]	Glycolate	glyclt	Hydroxyacetic acid|Glycolic acid|Glycolate	C2H3O3	-1	Periplasm
455	cpd00141[c]	Propionate	ppa	Propionate (n-C3:0)|Propionic acid|Propanoic acid|Propionate|Propanoate	C3H5O2	-1	Cytosol
456	cpd00141[e]	Propionate	ppa	Propionate (n-C3:0)|Propionic acid|Propanoic acid|Propionate|Propanoate	C3H5O2	-1	Extracellular
457	cpd00141[p]	Propionate	ppa	Propionate (n-C3:0)|Propionic acid|Propanoic acid|Propionate|Propanoate	C3H5O2	-1	Periplasm
458	cpd00142[c]	Acetoacetate	acac	Acetoacetic acid|beta-Ketobutyric acid|3-Oxobutanoic acid|Acetoacetate	C4H5O3	-1	Cytosol
459	cpd00142[e]	Acetoacetate	acac	Acetoacetic acid|beta-Ketobutyric acid|3-Oxobutanoic acid|Acetoacetate	C4H5O3	-1	Extracellular
460	cpd00142[m]	Acetoacetate	acac	Acetoacetic acid|beta-Ketobutyric acid|3-Oxobutanoic acid|Acetoacetate	C4H5O3	-1	Mitochondrion
461	cpd00142[p]	Acetoacetate	acac	Acetoacetic acid|beta-Ketobutyric acid|3-Oxobutanoic acid|Acetoacetate	C4H5O3	-1	Periplasm
462	cpd00143[c]	Phenylpyruvate	phpyr	3-Phenyl-2-oxopropanoate|keto-Phenylpyruvate|alpha-Ketohydrocinnamic acid|Phenylpyruvic acid|Phenylpyruvate	C9H7O3	-1	Cytosol
463	cpd00144[c]	UDPglucuronate	udpglcur	UDP-alpha-D-glucuronate|UDP-D-glucuronate|UDPglucuronate|UDP-glucuronate	C15H19N2O18P2	-3	Cytosol
464	cpd00144[e]	UDPglucuronate	udpglcur	UDP-alpha-D-glucuronate|UDP-D-glucuronate|UDPglucuronate|UDP-glucuronate	C15H19N2O18P2	-3	Extracellular
466	cpd00144[p]	UDPglucuronate	udpglcur	UDP-alpha-D-glucuronate|UDP-D-glucuronate|UDPglucuronate|UDP-glucuronate	C15H19N2O18P2	-3	Periplasm
467	cpd00145[c]	Hydroxypyruvate	hpyr	3-Hydroxypyruvic acid|3-Hydroxypyruvate|Hydroxypyruvic acid|Hydroxypyruvate	C3H3O4	-1	Cytosol
468	cpd00146[c]	Carbamoylphosphate	cbp	carbamoyl-phosphate|Carbamoylphosphate|Carbamoyl phosphate	CH3NO5P	-1	Cytosol
469	cpd00146[e]	Carbamoylphosphate	cbp	carbamoyl-phosphate|Carbamoylphosphate|Carbamoyl phosphate	CH3NO5P	-1	Extracellular
470	cpd00146[n]	Carbamoylphosphate	cbp	carbamoyl-phosphate|Carbamoylphosphate|Carbamoyl phosphate	CH3NO5P	-1	Nucleus
471	cpd00147[c]	5-Methylthioadenosine	5mta	MTA|Thiomethyladenosine|5-Deoxy-5-(methylthio)adenosine|5-Methylthioadenosine|S-Methyl-5-thioadenosine|Methylthioadenosine|5-Methylthioadenosine	C11H15N5O3S	0	Cytosol
472	cpd00147[e]	5-Methylthioadenosine	5mta	MTA|Thiomethyladenosine|5-Deoxy-5-(methylthio)adenosine|5-Methylthioadenosine|S-Methyl-5-thioadenosine|Methylthioadenosine|5-Methylthioadenosine	C11H15N5O3S	0	Extracellular
473	cpd00149[c]	Co2+	cobalt2	Co2+|Cobalt	Co	2	Cytosol
474	cpd00149[e]	Co2+	cobalt2	Co2+|Cobalt	Co	2	Extracellular
475	cpd00149[p]	Co2+	cobalt2	Co2+|Cobalt	Co	2	Periplasm
476	cpd00150[c]	HCN	cyan	HCN|Hydrogen cyanide|Cyano|CN-|Prussiate|Cyanide	CHN	0	Cytosol
477	cpd00150[e]	HCN	cyan	HCN|Hydrogen cyanide|Cyano|CN-|Prussiate|Cyanide	CHN	0	Extracellular
478	cpd00150[p]	HCN	cyan	HCN|Hydrogen cyanide|Cyano|CN-|Prussiate|Cyanide	CHN	0	Periplasm
479	cpd00151[c]	Thymine	thym	5-Methyluracil|Thymine	C5H6N2O2	0	Cytosol
480	cpd00151[e]	Thymine	thym	5-Methyluracil|Thymine	C5H6N2O2	0	Extracellular
481	cpd00151[p]	Thymine	thym	5-Methyluracil|Thymine	C5H6N2O2	0	Periplasm
482	cpd00152[c]	Agmatine	agm	(4-Aminobutyl) guanidine|Agmatine	C5H16N4	2	Cytosol
483	cpd00152[e]	Agmatine	agm	(4-Aminobutyl) guanidine|Agmatine	C5H16N4	2	Extracellular
484	cpd00152[p]	Agmatine	agm	(4-Aminobutyl) guanidine|Agmatine	C5H16N4	2	Periplasm
485	cpd00153[c]	Benzoate	bz	Dracylic acid|Phenylformic acid|Benzenecarboxylic acid|Benzoic acid|Benzoate	C7H5O2	-1	Cytosol
486	cpd00153[e]	Benzoate	bz	Dracylic acid|Phenylformic acid|Benzenecarboxylic acid|Benzoic acid|Benzoate	C7H5O2	-1	Extracellular
487	cpd00153[p]	Benzoate	bz	Dracylic acid|Phenylformic acid|Benzenecarboxylic acid|Benzoic acid|Benzoate	C7H5O2	-1	Periplasm
488	cpd00154[c]	Xylose	xyl-D	Xylose|Wood sugar|D-Xylose	C5H10O5	0	Cytosol
489	cpd00154[e]	Xylose	xyl-D	Xylose|Wood sugar|D-Xylose	C5H10O5	0	Extracellular
490	cpd00154[p]	Xylose	xyl-D	Xylose|Wood sugar|D-Xylose	C5H10O5	0	Periplasm
491	cpd00155[c]	Glycogen	glycogen	Glycogen	C30H52O26	0	Cytosol
492	cpd00155[e]	Glycogen	glycogen	Glycogen	C30H52O26	0	Extracellular
493	cpd00155[v]	Glycogen	glycogen	Glycogen	C30H52O26	0	Vacuole
494	cpd00156[c]	L-Valine	val-L	2-Amino-3-methylbutyric acid|L-Valine	C5H11NO2	0	Cytosol
495	cpd00156[e]	L-Valine	val-L	2-Amino-3-methylbutyric acid|L-Valine	C5H11NO2	0	Extracellular
496	cpd00156[m]	L-Valine	val-L	2-Amino-3-methylbutyric acid|L-Valine	C5H11NO2	0	Mitochondrion
497	cpd00156[p]	L-Valine	val-L	2-Amino-3-methylbutyric acid|L-Valine	C5H11NO2	0	Periplasm
498	cpd00157[c]	Glycerone	dha	1,3-Dihydroxypropan-2-one|1,3-Dihydroxy-2-propanone|1,3-Dihydroxyacetone|Dihydroxyacetone|Glycerone	C3H6O3	0	Cytosol
499	cpd00157[e]	Glycerone	dha	1,3-Dihydroxypropan-2-one|1,3-Dihydroxy-2-propanone|1,3-Dihydroxyacetone|Dihydroxyacetone|Glycerone	C3H6O3	0	Extracellular
500	cpd00157[p]	Glycerone	dha	1,3-Dihydroxypropan-2-one|1,3-Dihydroxy-2-propanone|1,3-Dihydroxyacetone|Dihydroxyacetone|Glycerone	C3H6O3	0	Periplasm
501	cpd00158[c]	CELB	cellb	CELB|1-beta-D-Glucopyranosyl-4-D-glucopyranose|Cellobiose	C12H22O11	0	Cytosol
502	cpd00158[e]	CELB	cellb	CELB|1-beta-D-Glucopyranosyl-4-D-glucopyranose|Cellobiose	C12H22O11	0	Extracellular
503	cpd00159[c]	L-Lactate	lac-L	LCTT|L-Lactic acid|L-Lactate|(S)-Lactate	C3H5O3	-1	Cytosol
504	cpd00159[e]	L-Lactate	lac-L	LCTT|L-Lactic acid|L-Lactate|(S)-Lactate	C3H5O3	-1	Extracellular
505	cpd00159[m]	L-Lactate	lac-L	LCTT|L-Lactic acid|L-Lactate|(S)-Lactate	C3H5O3	-1	Mitochondrion
506	cpd00159[p]	L-Lactate	lac-L	LCTT|L-Lactic acid|L-Lactate|(S)-Lactate	C3H5O3	-1	Periplasm
507	cpd00160[c]	Cholesterol	Cholesterol	Cholest-5-en-3beta-ol|Cholesterol	C27H46O	0	Cytosol
508	cpd00161[c]	L-Threonine	thr-L	threonine|2-Amino-3-hydroxybutyric acid|L-Threonine	C4H9NO3	0	Cytosol
509	cpd00161[e]	L-Threonine	thr-L	threonine|2-Amino-3-hydroxybutyric acid|L-Threonine	C4H9NO3	0	Extracellular
510	cpd00161[m]	L-Threonine	thr-L	threonine|2-Amino-3-hydroxybutyric acid|L-Threonine	C4H9NO3	0	Mitochondrion
511	cpd00161[p]	L-Threonine	thr-L	threonine|2-Amino-3-hydroxybutyric acid|L-Threonine	C4H9NO3	0	Periplasm
512	cpd00162[c]	Aminoethanol	etha	ethanol-amine|2-Hydroxyethylamine|Aminoethanol|Ethanolamine	C2H8NO	1	Cytosol
513	cpd00162[e]	Aminoethanol	etha	ethanol-amine|2-Hydroxyethylamine|Aminoethanol|Ethanolamine	C2H8NO	1	Extracellular
514	cpd00162[p]	Aminoethanol	etha	ethanol-amine|2-Hydroxyethylamine|Aminoethanol|Ethanolamine	C2H8NO	1	Periplasm
515	cpd00163[c]	UDP-xylose	UDP-xylose	UDP-alpha-D-xylose|UDP-xylose|UDP-D-xylose	C14H20N2O16P2	-2	Cytosol
516	cpd00164[c]	Glucuronate	glcur	Glucuronate|D-Glucuronic acid|Glucuronic acid|D-Glucuronate	C6H9O7	-1	Cytosol
517	cpd00164[e]	Glucuronate	glcur	Glucuronate|D-Glucuronic acid|Glucuronic acid|D-Glucuronate	C6H9O7	-1	Extracellular
518	cpd00164[p]	Glucuronate	glcur	Glucuronate|D-Glucuronic acid|Glucuronic acid|D-Glucuronate	C6H9O7	-1	Periplasm
519	cpd00165[c]	Hydroxylamine	Hydroxylamine	Hydroxylamine	H3NO	0	Cytosol
520	cpd00165[e]	Hydroxylamine	Hydroxylamine	Hydroxylamine	H3NO	0	Extracellular
521	cpd00166[c]	Calomide	adocbl	Funacomide|Dibencozide|DMBC coenzyme|Coenzyme B12|Cobalamin coenzyme|Calomide|5,6-Dimethylbenzimidazolyl-Co-5-deoxy-5-adenosylcobamide|5-Deoxy-5-adenosyl-5,6-dimethylbenzimidazolylcobamide|5-Deoxy-5-adenosyl vitamin B12|5-Deoxy-5-adenosylcobalamin|alpha-(5,6-Dimethylbenzimidazolyl)cobamide coenzyme|(5,6-Dimethylbenzimidazolyl)cobamide coenzyme|(5-Deoxy-5-adenosyl)cobamide coenzyme|5,6-Dimethylben…	C72H101CoN18O17P	1	Cytosol
522	cpd00166[e]	Calomide	adocbl	Funacomide|Dibencozide|DMBC coenzyme|Coenzyme B12|Cobalamin coenzyme|Calomide|5,6-Dimethylbenzimidazolyl-Co-5-deoxy-5-adenosylcobamide|5-Deoxy-5-adenosyl-5,6-dimethylbenzimidazolylcobamide|5-Deoxy-5-adenosyl vitamin B12|5-Deoxy-5-adenosylcobalamin|alpha-(5,6-Dimethylbenzimidazolyl)cobamide coenzyme|(5,6-Dimethylbenzimidazolyl)cobamide coenzyme|(5-Deoxy-5-adenosyl)cobamide coenzyme|5,6-Dimethylben…	C72H101CoN18O17P	1	Extracellular
523	cpd00166[p]	Calomide	adocbl	Funacomide|Dibencozide|DMBC coenzyme|Coenzyme B12|Cobalamin coenzyme|Calomide|5,6-Dimethylbenzimidazolyl-Co-5-deoxy-5-adenosylcobamide|5-Deoxy-5-adenosyl-5,6-dimethylbenzimidazolylcobamide|5-Deoxy-5-adenosyl vitamin B12|5-Deoxy-5-adenosylcobalamin|alpha-(5,6-Dimethylbenzimidazolyl)cobamide coenzyme|(5,6-Dimethylbenzimidazolyl)cobamide coenzyme|(5-Deoxy-5-adenosyl)cobamide coenzyme|5,6-Dimethylben…	C72H101CoN18O17P	1	Periplasm
524	cpd00167[c]	Ceramide	cera-D	Ceramide|N-Acylsphingosine	C19H36NO3R	0	Cytosol
525	cpd00168[c]	2,3-Dihydroxybenzoate	23dhb	2,3-Dihydroxybenzoic acid|2,3-Dihydroxybenzoate	C7H5O4	-1	Cytosol
526	cpd00169[c]	3-Phosphoglycerate	3pg	DL-Glycerate 3-phosphate|3-Phospho-DL-glycerate|3-Phosphoglycerate|Glycerate 3-phosphate|3-Phospho-(R)-glycerate|D-Glycerate 3-phosphate|3-Phospho-D-glycerate	C3H5O7P	-2	Cytosol
527	cpd00169[e]	3-Phosphoglycerate	3pg	DL-Glycerate 3-phosphate|3-Phospho-DL-glycerate|3-Phosphoglycerate|Glycerate 3-phosphate|3-Phospho-(R)-glycerate|D-Glycerate 3-phosphate|3-Phospho-D-glycerate	C3H5O7P	-2	Extracellular
528	cpd00170[c]	Gluconolactone	g15lac	D-threo-Aldono-1,5-lactone|D-Aldonolactone|Gluconolactone|D-Gluconolactone|delta-Gluconolactone|1,5-Gluconolactone|Gluconic acid lactone|Gluconic lactone|D-Glucono-1,5-lactone	C6H10O6	0	Cytosol
529	cpd00170[e]	Gluconolactone	g15lac	D-threo-Aldono-1,5-lactone|D-Aldonolactone|Gluconolactone|D-Gluconolactone|delta-Gluconolactone|1,5-Gluconolactone|Gluconic acid lactone|Gluconic lactone|D-Glucono-1,5-lactone	C6H10O6	0	Extracellular
530	cpd00170[p]	Gluconolactone	g15lac	D-threo-Aldono-1,5-lactone|D-Aldonolactone|Gluconolactone|D-Gluconolactone|delta-Gluconolactone|1,5-Gluconolactone|Gluconic acid lactone|Gluconic lactone|D-Glucono-1,5-lactone	C6H10O6	0	Periplasm
531	cpd00171[c]	D-Ribulose5-phosphate	ru5p-D	D-Ribulose5-phosphate|D-Ribulose 5-phosphate	C5H10O8P	-1	Cytosol
532	cpd00173[c]	NTP	NTP	NTP|Nucleoside triphosphate	C5H9O13P3R	-3	Cytosol
533	cpd00174[c]	Isoflurophate	Isoflurophate	Diisopropyl fluorophosphate|Isoflurophate	C6H14O3PF	0	Cytosol
534	cpd00175[c]	UDP-N-acetyl-D-galactosamine	uacgala	UDP-N-acetyl-D-galactosamine	C17H25N3O17P2	-2	Cytosol
535	cpd00175[e]	UDP-N-acetyl-D-galactosamine	uacgala	UDP-N-acetyl-D-galactosamine	C17H25N3O17P2	-2	Extracellular
536	cpd00175[p]	UDP-N-acetyl-D-galactosamine	uacgala	UDP-N-acetyl-D-galactosamine	C17H25N3O17P2	-2	Periplasm
537	cpd00176[c]	2-keto-3-deoxygluconate	2ddglcn	2-keto-3-deoxygluconate|2-Dehydro-3-deoxy-D-gluconate	C6H9O6	-1	Cytosol
538	cpd00176[e]	2-keto-3-deoxygluconate	2ddglcn	2-keto-3-deoxygluconate|2-Dehydro-3-deoxy-D-gluconate	C6H9O6	-1	Extracellular
539	cpd00176[p]	2-keto-3-deoxygluconate	2ddglcn	2-keto-3-deoxygluconate|2-Dehydro-3-deoxy-D-gluconate	C6H9O6	-1	Periplasm
540	cpd00177[c]	dADP	dadp	2-Deoxyadenosine 5-diphosphate|dADP	C10H13N5O9P2	-2	Cytosol
541	cpd00177[n]	dADP	dadp	2-Deoxyadenosine 5-diphosphate|dADP	C10H13N5O9P2	-2	Nucleus
542	cpd00178[c]	Acetone	acetone	2-Propanone|Dimethyl ketone|Acetone	C3H6O	0	Cytosol
543	cpd00179[c]	Maltose	malt	1-alpha-D-Glucopyranosyl-4-alpha-D-glucopyranose|Malt sugar|Maltose	C12H22O11	0	Cytosol
544	cpd00179[e]	Maltose	malt	1-alpha-D-Glucopyranosyl-4-alpha-D-glucopyranose|Malt sugar|Maltose	C12H22O11	0	Extracellular
545	cpd00179[p]	Maltose	malt	1-alpha-D-Glucopyranosyl-4-alpha-D-glucopyranose|Malt sugar|Maltose	C12H22O11	0	Periplasm
546	cpd00180[c]	Oxalate	oxa	Ethanedioic acid|Oxalic acid|Oxalate	C2O4	-2	Cytosol
547	cpd00180[e]	Oxalate	oxa	Ethanedioic acid|Oxalic acid|Oxalate	C2O4	-2	Extracellular
548	cpd00182[c]	Adenosine	adn	Adenosine	C10H13N5O4	0	Cytosol
549	cpd00182[e]	Adenosine	adn	Adenosine	C10H13N5O4	0	Extracellular
550	cpd00182[p]	Adenosine	adn	Adenosine	C10H13N5O4	0	Periplasm
551	cpd00183[c]	Sarcosine	sarcs	N-Methylglycine|Sarcosine	C3H7NO2	0	Cytosol
552	cpd00184[c]	Thymidine	thymd	Deoxythymidine|Thymidine	C10H14N2O5	0	Cytosol
553	cpd00184[e]	Thymidine	thymd	Deoxythymidine|Thymidine	C10H14N2O5	0	Extracellular
554	cpd00184[p]	Thymidine	thymd	Deoxythymidine|Thymidine	C10H14N2O5	0	Periplasm
555	cpd00185[c]	D-Arabinose	arab-D	D-Arabinose	C5H10O5	0	Cytosol
556	cpd00185[e]	D-Arabinose	arab-D	D-Arabinose	C5H10O5	0	Extracellular
557	cpd00186[c]	D-Glutamate	glu-D	D-2-Aminoglutaric acid|D-Glutaminic acid|D-Glutamic acid|D-Glutamate	C5H8NO4	-1	Cytosol
558	cpd00186[e]	D-Glutamate	glu-D	D-2-Aminoglutaric acid|D-Glutaminic acid|D-Glutamic acid|D-Glutamate	C5H8NO4	-1	Extracellular
559	cpd00187[c]	Methanamine	mea	Methanamine|Methylamine	CH6N	1	Cytosol
560	cpd00187[e]	Methanamine	mea	Methanamine|Methylamine	CH6N	1	Extracellular
561	cpd00188[c]	Arachidonate	Arachidonate	cis-5,8,11,14-Eicosatetraenoic acid|Arachidonic acid|Arachidonate|(5Z,8Z,11Z,14Z)-Icosatetraenoic acid	C20H31O2	-1	Cytosol
562	cpd00190[c]	beta-D-Glucose	glc-D-B	beta-D-Glucose	C6H12O6	0	Cytosol
563	cpd00191[c]	3-Oxopropanoate	msa	Malonate semialdehyde|3-Oxopropanoate	C3H3O3	-1	Cytosol
564	cpd00192[c]	4-Coumaroyl-CoA	coucoa	4-Hydroxycinnamoyl-CoA|4-Coumaroyl-CoA|p-Coumaroyl-CoA	C30H39N7O18P3S	-3	Cytosol
565	cpd00193[c]	APS	aps	Adenosine5-phosphosulfate|adenylylsulfate|5-Adenylyl sulfate|APS|Adenosine 5-phosphosulfate|Adenylyl sulfate	C10H12N5O10PS	-2	Cytosol
566	cpd00195[c]	1-Alcohol	1-Alcohol	1-Alcohol|Primary alcohol	CH3OR	0	Cytosol
567	cpd00196[c]	Acetylphosphate	actp	acetyl-phosphate|Acetylphosphate|Acetyl phosphate	C2H4O5P	-1	Cytosol
568	cpd00197[c]	Protocatechuate	34dhbz	Protocatechuic acid|Protocatechuate|3,4-Dihydroxybenzoic acid|3,4-Dihydroxybenzoate	C7H5O4	-1	Cytosol
569	cpd00197[e]	Protocatechuate	34dhbz	Protocatechuic acid|Protocatechuate|3,4-Dihydroxybenzoic acid|3,4-Dihydroxybenzoate	C7H5O4	-1	Extracellular
570	cpd00197[p]	Protocatechuate	34dhbz	Protocatechuic acid|Protocatechuate|3,4-Dihydroxybenzoic acid|3,4-Dihydroxybenzoate	C7H5O4	-1	Periplasm
571	cpd00198[c]	D-Xylulose5-phosphate	xu5p-D	D-xylulose-5-phosphate|D-Xylulose5-phosphate|D-Xylulose 5-phosphate	C5H10O8P	-1	Cytosol
572	cpd00199[c]	4-Oxobutanoate	sucsal	4-Oxobutanoate|Succinic semialdehyde|Succinate semialdehyde	C4H5O3	-1	Cytosol
573	cpd00200[c]	4MOP	4mop	2-ketoisocaproate|4MOP|2-Oxoisocaproate|4-Methyl-2-oxopentanoate	C6H9O3	-1	Cytosol
574	cpd00200[e]	4MOP	4mop	2-ketoisocaproate|4MOP|2-Oxoisocaproate|4-Methyl-2-oxopentanoate	C6H9O3	-1	Extracellular
575	cpd00200[m]	4MOP	4mop	2-ketoisocaproate|4MOP|2-Oxoisocaproate|4-Methyl-2-oxopentanoate	C6H9O3	-1	Mitochondrion
576	cpd00201[c]	10-Formyltetrahydrofolate	10fthf	10-Formyl-THF|10-Formyltetrahydrofolate	C20H21N7O7	-2	Cytosol
577	cpd00202[c]	DMAPP	dmpp	Dimethylallyldiphosphate|DMAPP|delta-Prenyl diphosphate|delta2-Isopentenyl diphosphate|2-Isopentenyl diphosphate|Prenyl diphosphate|Dimethylallyl diphosphate	C5H10O7P2	-2	Cytosol
578	cpd00203[c]	1,3-Bisphospho-D-glycerate	13dpg	3-phospho-d-glyceroyl-phosphate|3-Phospho-D-glyceroylphosphate|(R)-2-Hydroxy-3-(phosphonooxy)-1-monoanhydride with phosphoric propanoic acid|1,3-Bisphospho-D-glycerate|3-Phospho-D-glyceroyl phosphate	C3H6O10P2	-2	Cytosol
579	cpd00204[c]	CO	co	Carbon monoxide|CO	CHO	1	Cytosol
580	cpd00204[e]	CO	co	Carbon monoxide|CO	CHO	1	Extracellular
581	cpd00205[c]	K+	k	K+|Potassium	K	1	Cytosol
582	cpd00205[e]	K+	k	K+|Potassium	K	1	Extracellular
583	cpd00205[p]	K+	k	K+|Potassium	K	1	Periplasm
584	cpd00206[c]	dCMP	dcmp	2-Deoxycytidine 5-monophosphate|Deoxycytidylate|Deoxycytidine monophosphate|Deoxycytidylic acid|dCMP	C9H13N3O7P	-1	Cytosol
585	cpd00206[e]	dCMP	dcmp	2-Deoxycytidine 5-monophosphate|Deoxycytidylate|Deoxycytidine monophosphate|Deoxycytidylic acid|dCMP	C9H13N3O7P	-1	Extracellular
586	cpd00206[p]	dCMP	dcmp	2-Deoxycytidine 5-monophosphate|Deoxycytidylate|Deoxycytidine monophosphate|Deoxycytidylic acid|dCMP	C9H13N3O7P	-1	Periplasm
587	cpd00207[c]	Guanine	gua	GNN|2-Amino-6-hydroxypurine|Guanine	C5H5N5O	0	Cytosol
588	cpd00207[e]	Guanine	gua	GNN|2-Amino-6-hydroxypurine|Guanine	C5H5N5O	0	Extracellular
589	cpd00207[m]	Guanine	gua	GNN|2-Amino-6-hydroxypurine|Guanine	C5H5N5O	0	Mitochondrion
590	cpd00207[p]	Guanine	gua	GNN|2-Amino-6-hydroxypurine|Guanine	C5H5N5O	0	Periplasm
591	cpd00208[c]	LACT	lcts	LACT|Anhydrous lactose|alpha-Lactose|Milk sugar|1-beta-D-Galactopyranosyl-4-alpha-D-glucopyranose|Lactose	C12H22O11	0	Cytosol
592	cpd00208[e]	LACT	lcts	LACT|Anhydrous lactose|alpha-Lactose|Milk sugar|1-beta-D-Galactopyranosyl-4-alpha-D-glucopyranose|Lactose	C12H22O11	0	Extracellular
593	cpd00208[p]	LACT	lcts	LACT|Anhydrous lactose|alpha-Lactose|Milk sugar|1-beta-D-Galactopyranosyl-4-alpha-D-glucopyranose|Lactose	C12H22O11	0	Periplasm
594	cpd00209[c]	Nitrate	no3	Nitric acid|Nitrate	NO3	-1	Cytosol
595	cpd00209[e]	Nitrate	no3	Nitric acid|Nitrate	NO3	-1	Extracellular
596	cpd00209[p]	Nitrate	no3	Nitric acid|Nitrate	NO3	-1	Periplasm
597	cpd00210[c]	Taurine	taur	Aminoethylsulfonic acid|2-Aminoethanesulfonic acid|Taurine	C2H7NO3S	0	Cytosol
598	cpd00210[e]	Taurine	taur	Aminoethylsulfonic acid|2-Aminoethanesulfonic acid|Taurine	C2H7NO3S	0	Extracellular
599	cpd00210[p]	Taurine	taur	Aminoethylsulfonic acid|2-Aminoethanesulfonic acid|Taurine	C2H7NO3S	0	Periplasm
600	cpd00211[c]	Butyrate	but	M_Butyrate|Butyric acid|Butyrate|Butanoate|Butanoic acid|Butyrate (n-C4:0)	C4H7O2	-1	Cytosol
601	cpd00211[e]	Butyrate	but	M_Butyrate|Butyric acid|Butyrate|Butanoate|Butanoic acid|Butyrate (n-C4:0)	C4H7O2	-1	Extracellular
602	cpd00211[p]	Butyrate	but	M_Butyrate|Butyric acid|Butyrate|Butanoate|Butanoic acid|Butyrate (n-C4:0)	C4H7O2	-1	Periplasm
603	cpd00212[c]	L-Sorbose	srb-L	L-xylo-Hexulose|L-Sorbose	C6H12O6	0	Cytosol
604	cpd00212[e]	L-Sorbose	srb-L	L-xylo-Hexulose|L-Sorbose	C6H12O6	0	Extracellular
605	cpd00213[c]	Lipoamide	lpam	Enzyme N6-(lipoyl)lysine|Lipoamide-E|Thioctic acid amide|Lipoamide	C8H15NOS2	0	Cytosol
606	cpd00213[e]	Lipoamide	lpam	Enzyme N6-(lipoyl)lysine|Lipoamide-E|Thioctic acid amide|Lipoamide	C8H15NOS2	0	Extracellular
607	cpd00214[c]	Palmitate	hdca	Hexadecanoate (n-C16:0)|Cetylic acid|Palmitate|Palmitic acid|Hexadecylic acid|Hexadecanoate|Hexadecanoic acid	C16H31O2	-1	Cytosol
608	cpd00214[e]	Palmitate	hdca	Hexadecanoate (n-C16:0)|Cetylic acid|Palmitate|Palmitic acid|Hexadecylic acid|Hexadecanoate|Hexadecanoic acid	C16H31O2	-1	Extracellular
609	cpd00214[p]	Palmitate	hdca	Hexadecanoate (n-C16:0)|Cetylic acid|Palmitate|Palmitic acid|Hexadecylic acid|Hexadecanoate|Hexadecanoic acid	C16H31O2	-1	Periplasm
610	cpd00214[x]	Palmitate	hdca	Hexadecanoate (n-C16:0)|Cetylic acid|Palmitate|Palmitic acid|Hexadecylic acid|Hexadecanoate|Hexadecanoic acid	C16H31O2	-1	Peroxisome
611	cpd00215[c]	Pyridoxal	pydx	Pyridoxal	C8H9NO3	0	Cytosol
612	cpd00215[e]	Pyridoxal	pydx	Pyridoxal	C8H9NO3	0	Extracellular
613	cpd00216[c]	Chorismate	chor	Chorismic acid|Chorismate	C10H8O6	-2	Cytosol
614	cpd00216[e]	Chorismate	chor	Chorismic acid|Chorismate	C10H8O6	-2	Extracellular
615	cpd00217[c]	Brachiose	isomal	Brachiose|Isomaltose	C12H22O11	0	Cytosol
616	cpd00218[c]	Niacin	nac	3-Pyridinecarboxylic acid|Niacin|Nicotinic acid|Nicotinate	C6H4NO2	-1	Cytosol
617	cpd00218[e]	Niacin	nac	3-Pyridinecarboxylic acid|Niacin|Nicotinic acid|Nicotinate	C6H4NO2	-1	Extracellular
618	cpd00218[p]	Niacin	nac	3-Pyridinecarboxylic acid|Niacin|Nicotinic acid|Nicotinate	C6H4NO2	-1	Periplasm
619	cpd00219[c]	Prephenate	pphn	prephenate-tyr|prephenate-phe|Prephenic acid|Prephenate	C10H8O6	-2	Cytosol
620	cpd00220[c]	Riboflavin	ribflv	RIBF|Vitamin B2|7,8-Dimethyl-10-ribitylisoalloxazine|Lactoflavin|Riboflavin	C17H20N4O6	0	Cytosol
621	cpd00220[e]	Riboflavin	ribflv	RIBF|Vitamin B2|7,8-Dimethyl-10-ribitylisoalloxazine|Lactoflavin|Riboflavin	C17H20N4O6	0	Extracellular
622	cpd00220[m]	Riboflavin	ribflv	RIBF|Vitamin B2|7,8-Dimethyl-10-ribitylisoalloxazine|Lactoflavin|Riboflavin	C17H20N4O6	0	Mitochondrion
623	cpd00221[c]	D-Lactate	lac-D	D-2-Hydroxypropionic acid|D-2-Hydroxypropanoic acid|D-Lactic acid|D-Lactate|(R)-Lactate	C3H5O3	-1	Cytosol
624	cpd00221[e]	D-Lactate	lac-D	D-2-Hydroxypropionic acid|D-2-Hydroxypropanoic acid|D-Lactic acid|D-Lactate|(R)-Lactate	C3H5O3	-1	Extracellular
625	cpd00221[m]	D-Lactate	lac-D	D-2-Hydroxypropionic acid|D-2-Hydroxypropanoic acid|D-Lactic acid|D-Lactate|(R)-Lactate	C3H5O3	-1	Mitochondrion
626	cpd00221[p]	D-Lactate	lac-D	D-2-Hydroxypropionic acid|D-2-Hydroxypropanoic acid|D-Lactic acid|D-Lactate|(R)-Lactate	C3H5O3	-1	Periplasm
627	cpd00222[c]	GLCN	glcn	GLCN|D-gluco-Hexonic acid|D-Gluconate|D-Gluconic acid	C6H11O7	-1	Cytosol
628	cpd00222[e]	GLCN	glcn	GLCN|D-gluco-Hexonic acid|D-Gluconate|D-Gluconic acid	C6H11O7	-1	Extracellular
629	cpd00222[p]	GLCN	glcn	GLCN|D-gluco-Hexonic acid|D-Gluconate|D-Gluconic acid	C6H11O7	-1	Periplasm
630	cpd00223[c]	Glycerate	glyc-R	Glyceric acid|(R)-Glycerate|Glycerate|D-Glycerate	C3H5O4	-1	Cytosol
631	cpd00223[e]	Glycerate	glyc-R	Glyceric acid|(R)-Glycerate|Glycerate|D-Glycerate	C3H5O4	-1	Extracellular
632	cpd00223[p]	Glycerate	glyc-R	Glyceric acid|(R)-Glycerate|Glycerate|D-Glycerate	C3H5O4	-1	Periplasm
633	cpd00224[c]	L-Arabinose	arab-L	arabinose|L-Arabinopyranose|L-Arabinose	C5H10O5	0	Cytosol
634	cpd00224[e]	L-Arabinose	arab-L	arabinose|L-Arabinopyranose|L-Arabinose	C5H10O5	0	Extracellular
635	cpd00224[p]	L-Arabinose	arab-L	arabinose|L-Arabinopyranose|L-Arabinose	C5H10O5	0	Periplasm
636	cpd00225[c]	Benzaldehyde	bzal	Benzoic aldehyde|Benzaldehyde	C7H6O	0	Cytosol
637	cpd00226[c]	HYXN	hxan	HYXN|Purine-6-ol|Hypoxanthine	C5H4N4O	0	Cytosol
638	cpd00226[e]	HYXN	hxan	HYXN|Purine-6-ol|Hypoxanthine	C5H4N4O	0	Extracellular
639	cpd00226[p]	HYXN	hxan	HYXN|Purine-6-ol|Hypoxanthine	C5H4N4O	0	Periplasm
640	cpd00227[c]	L-Homoserine	hom-L	2-Amino-4-hydroxybutyric acid|L-Homoserine	C4H9NO3	0	Cytosol
641	cpd00227[e]	L-Homoserine	hom-L	2-Amino-4-hydroxybutyric acid|L-Homoserine	C4H9NO3	0	Extracellular
642	cpd00227[p]	L-Homoserine	hom-L	2-Amino-4-hydroxybutyric acid|L-Homoserine	C4H9NO3	0	Periplasm
643	cpd00228[c]	Dithiothreitol	dtt	threo-1,4-Dimercapto-2,3-butanediol|1,4-Dithiothreitol|Dithiothreitol	C4H10O2S2	0	Cytosol
644	cpd00229[c]	Glycolaldehyde	gcald	Hydroxyacetaldehyde|Glycolaldehyde	C2H4O2	0	Cytosol
645	cpd00229[e]	Glycolaldehyde	gcald	Hydroxyacetaldehyde|Glycolaldehyde	C2H4O2	0	Extracellular
646	cpd00229[m]	Glycolaldehyde	gcald	Hydroxyacetaldehyde|Glycolaldehyde	C2H4O2	0	Mitochondrion
647	cpd00231[c]	Dihydrobiopterin	dhbpt	(6R)-6-(L-erythro-1,2-Dihydroxypropyl)-7,8-dihydro-6H-pterin|Quinoid-dihydrobiopterin|6,7-Dihydrobiopterin|Dihydrobiopterin	C9H13N5O3	0	Cytosol
648	cpd00232[c]	Neu5Ac	acnam	Neu5Ac|5-Acetamido-3,5-dideoxy-D-glycero-D-galacto-2-nonulosonic acid|N-Acetylneuraminic acid|N-Acetylneuraminate	C11H18NO9	-1	Cytosol
649	cpd00232[e]	Neu5Ac	acnam	Neu5Ac|5-Acetamido-3,5-dideoxy-D-glycero-D-galacto-2-nonulosonic acid|N-Acetylneuraminic acid|N-Acetylneuraminate	C11H18NO9	-1	Extracellular
650	cpd00232[p]	Neu5Ac	acnam	Neu5Ac|5-Acetamido-3,5-dideoxy-D-glycero-D-galacto-2-nonulosonic acid|N-Acetylneuraminic acid|N-Acetylneuraminate	C11H18NO9	-1	Periplasm
651	cpd00233[c]	Tetrahydrobiopterin	thbpt	2-Amino-6-(1,2-dihydroxypropyl)-5,6,7,8-tetrahydoro-4(1H)- pteridinone|5,6,7,8-Tetrahydrobiopterin|Tetrahydrobiopterin	C9H15N5O3	0	Cytosol
652	cpd00234[c]	5-Dehydro-D-fructose	5-Dehydro-D-fructose	5-Dehydro-D-fructose	C6H10O6	0	Cytosol
653	cpd00235[c]	D-mannose-6-phosphate	man6p	D-mannose-6-phosphate|D-Mannose6-phosphate|D-Mannose 6-phosphate	C6H12O9P	-1	Cytosol
654	cpd00235[e]	D-mannose-6-phosphate	man6p	D-mannose-6-phosphate|D-Mannose6-phosphate|D-Mannose 6-phosphate	C6H12O9P	-1	Extracellular
655	cpd00235[p]	D-mannose-6-phosphate	man6p	D-mannose-6-phosphate|D-Mannose6-phosphate|D-Mannose 6-phosphate	C6H12O9P	-1	Periplasm
656	cpd00236[c]	D-Erythrose4-phosphate	e4p	D-Erythrose4-phosphate|D-Erythrose 4-phosphate	C4H8O7P	-1	Cytosol
657	cpd00236[m]	D-Erythrose4-phosphate	e4p	D-Erythrose4-phosphate|D-Erythrose 4-phosphate	C4H8O7P	-1	Mitochondrion
658	cpd00237[c]	Androstenedione	Androstenedione	4-Androstene-3,17-dione|Androstenedione|Androst-4-ene-3,17-dione	C19H26O2	0	Cytosol
659	cpd00238[c]	Sedoheptulose7-phosphate	s7p	sedoheptulose-7-phosphate|Sedoheptulose7-phosphate|D-altro-Heptulose 7-phosphate|D-Sedoheptulose 7-phosphate|altro-Heptulose 7-phosphate|Sedoheptulose 7-phosphate	C7H14O10P	-1	Cytosol
660	cpd00239[c]	H2S	h2s	Thioether|Hydrogensulfide|Sulfide|H2S|Hydrogen-sulfide|Hydrogen sulfide	H2S	0	Cytosol
661	cpd00239[e]	H2S	h2s	Thioether|Hydrogensulfide|Sulfide|H2S|Hydrogen-sulfide|Hydrogen sulfide	H2S	0	Extracellular
662	cpd00239[p]	H2S	h2s	Thioether|Hydrogensulfide|Sulfide|H2S|Hydrogen-sulfide|Hydrogen sulfide	H2S	0	Periplasm
663	cpd00241[c]	dGTP	dgtp	Deoxyguanosine triphosphate|Deoxyguanosine 5-triphosphate|2-Deoxyguanosine 5-triphosphate|dGTP	C10H13N5O13P3	-3	Cytosol
664	cpd00241[e]	dGTP	dgtp	Deoxyguanosine triphosphate|Deoxyguanosine 5-triphosphate|2-Deoxyguanosine 5-triphosphate|dGTP	C10H13N5O13P3	-3	Extracellular
665	cpd00242[c]	H2CO3	hco3	HCO3(-)|carbonicacid|HCO(3-)|H2CO3|Dihydrogen carbonate|Carbonic acid|Acid carbonate|Hydrogencarbonate|Bicarbonate|HCO3-	CHO3	-1	Cytosol
666	cpd00242[e]	H2CO3	hco3	HCO3(-)|carbonicacid|HCO(3-)|H2CO3|Dihydrogen carbonate|Carbonic acid|Acid carbonate|Hydrogencarbonate|Bicarbonate|HCO3-	CHO3	-1	Extracellular
667	cpd00242[n]	H2CO3	hco3	HCO3(-)|carbonicacid|HCO(3-)|H2CO3|Dihydrogen carbonate|Carbonic acid|Acid carbonate|Hydrogencarbonate|Bicarbonate|HCO3-	CHO3	-1	Nucleus
668	cpd00244[c]	Ni2+	ni2	Ni2+|Nickel	Ni	2	Cytosol
669	cpd00244[e]	Ni2+	ni2	Ni2+|Nickel	Ni	2	Extracellular
670	cpd00244[p]	Ni2+	ni2	Ni2+|Nickel	Ni	2	Periplasm
671	cpd00245[c]	Aniline	Aniline	Arylamine|Benzenamine|Phenylamine|Aniline	C6H7N	0	Cytosol
672	cpd00246[c]	Inosine	ins	Inosine	C10H12N4O5	0	Cytosol
673	cpd00246[e]	Inosine	ins	Inosine	C10H12N4O5	0	Extracellular
674	cpd00246[p]	Inosine	ins	Inosine	C10H12N4O5	0	Periplasm
675	cpd00247[c]	Orotate	orot	Uracil-6-carboxylic acid|Orotic acid|Orotate	C5H3N2O4	-1	Cytosol
676	cpd00247[e]	Orotate	orot	Uracil-6-carboxylic acid|Orotic acid|Orotate	C5H3N2O4	-1	Extracellular
677	cpd00247[p]	Orotate	orot	Uracil-6-carboxylic acid|Orotic acid|Orotate	C5H3N2O4	-1	Periplasm
678	cpd00248[c]	Quinate	quin-kt	L-Quinate|(-)-Quinic acid|L-Quinic acid|Chinic acid|Kinic acid|Quinic acid|Quinate	C7H11O6	-1	Cytosol
679	cpd00248[e]	Quinate	quin-kt	L-Quinate|(-)-Quinic acid|L-Quinic acid|Chinic acid|Kinic acid|Quinic acid|Quinate	C7H11O6	-1	Extracellular
680	cpd00248[p]	Quinate	quin-kt	L-Quinate|(-)-Quinic acid|L-Quinic acid|Chinic acid|Kinic acid|Quinic acid|Quinate	C7H11O6	-1	Periplasm
681	cpd00249[c]	Uridine	uri	Uridine	C9H12N2O6	0	Cytosol
682	cpd00249[e]	Uridine	uri	Uridine	C9H12N2O6	0	Extracellular
683	cpd00249[p]	Uridine	uri	Uridine	C9H12N2O6	0	Periplasm
684	cpd00250[c]	Creatine	Creatine	Methylglycocyamine|alpha-Methylguanidino acetic acid|Creatine	C4H9N3O2	0	Cytosol
685	cpd00251[c]	ADPribose	adprib	ADPribose|ADP-ribose	C15H21N5O14P2	-2	Cytosol
686	cpd00251[m]	ADPribose	adprib	ADPribose|ADP-ribose	C15H21N5O14P2	-2	Mitochondrion
687	cpd00253[c]	Glutamine	cll_204	2-Aminoglutaramic acid|Glutamine	C5H10N2O3	0	Cytosol
688	cpd00253[e]	Glutamine	cll_204	2-Aminoglutaramic acid|Glutamine	C5H10N2O3	0	Extracellular
689	cpd00254[c]	Mg	mg2	Mg(2+)|Mg|Mg2+|Magnesium	Mg	2	Cytosol
690	cpd00254[e]	Mg	mg2	Mg(2+)|Mg|Mg2+|Magnesium	Mg	2	Extracellular
691	cpd00254[p]	Mg	mg2	Mg(2+)|Mg|Mg2+|Magnesium	Mg	2	Periplasm
692	cpd00256[c]	CDPcholine	cdpchol	CDPcholine|Citicoline|Cytidine 5-diphosphocholine|CDP-choline	C14H25N4O11P2	-1	Cytosol
693	cpd00258[c]	D-Ribulose	rbl-D	D-Riboketose|D-Arabinulose|D-Arabinoketose|D-erythro-2-Pentulose|D-Ribulose	C5H10O5	0	Cytosol
694	cpd00259[c]	D-Lyxulose	xylu-D	D-Lyxulose|D-threo-Pentulose|D-Xylulose	C5H10O5	0	Cytosol
695	cpd00260[c]	Isocitrate	icit	1-Hydroxypropane-1,2,3-tricarboxylic acid|1-Hydroxytricarballylic acid|Isocitric acid|Isocitrate	C6H5O7	-3	Cytosol
696	cpd00260[e]	Isocitrate	icit	1-Hydroxypropane-1,2,3-tricarboxylic acid|1-Hydroxytricarballylic acid|Isocitric acid|Isocitrate	C6H5O7	-3	Extracellular
697	cpd00260[m]	Isocitrate	icit	1-Hydroxypropane-1,2,3-tricarboxylic acid|1-Hydroxytricarballylic acid|Isocitric acid|Isocitrate	C6H5O7	-3	Mitochondrion
698	cpd00260[p]	Isocitrate	icit	1-Hydroxypropane-1,2,3-tricarboxylic acid|1-Hydroxytricarballylic acid|Isocitric acid|Isocitrate	C6H5O7	-3	Periplasm
699	cpd00260[x]	Isocitrate	icit	1-Hydroxypropane-1,2,3-tricarboxylic acid|1-Hydroxytricarballylic acid|Isocitric acid|Isocitrate	C6H5O7	-3	Peroxisome
700	cpd00261[c]	L-Lyxulose	xylu-L	L-Lyxulose|L-threo-Pentulose|L-Xylulose	C5H10O5	0	Cytosol
701	cpd00261[e]	L-Lyxulose	xylu-L	L-Lyxulose|L-threo-Pentulose|L-Xylulose	C5H10O5	0	Extracellular
702	cpd00261[p]	L-Lyxulose	xylu-L	L-Lyxulose|L-threo-Pentulose|L-Xylulose	C5H10O5	0	Periplasm
703	cpd00262[c]	Oxalyl-CoA	oxalcoa	Oxalyl-CoA	C23H32N7O19P3S	-4	Cytosol
704	cpd00263[c]	Pyridoxol	pydxn	Pyridoxol|Pyridoxine	C8H11NO3	0	Cytosol
705	cpd00263[e]	Pyridoxol	pydxn	Pyridoxol|Pyridoxine	C8H11NO3	0	Extracellular
706	cpd00264[c]	Spermidine	spmd	N-(3-Aminopropyl)-1,4-butane-diamine|Spermidine	C7H22N3	3	Cytosol
707	cpd00264[e]	Spermidine	spmd	N-(3-Aminopropyl)-1,4-butane-diamine|Spermidine	C7H22N3	3	Extracellular
708	cpd00264[p]	Spermidine	spmd	N-(3-Aminopropyl)-1,4-butane-diamine|Spermidine	C7H22N3	3	Periplasm
709	cpd00266[c]	Carnitine	crn	3-Hydroxy-4-trimethylammoniobutanoate|gamma-Trimethyl-hydroxybutyrobetaine|Carnitine|(R)-Carnitine|Levocarnitine|3-Carboxy-2-hydroxy-N,N,N-trimethyl-1-propanaminium hydroxide, inner salt|Vitamin BT|L-gamma-Trimethyl-beta-hydroxybutyrobetaine|L-Carnitine	C7H15NO3	0	Cytosol
710	cpd00266[e]	Carnitine	crn	3-Hydroxy-4-trimethylammoniobutanoate|gamma-Trimethyl-hydroxybutyrobetaine|Carnitine|(R)-Carnitine|Levocarnitine|3-Carboxy-2-hydroxy-N,N,N-trimethyl-1-propanaminium hydroxide, inner salt|Vitamin BT|L-gamma-Trimethyl-beta-hydroxybutyrobetaine|L-Carnitine	C7H15NO3	0	Extracellular
711	cpd00266[m]	Carnitine	crn	3-Hydroxy-4-trimethylammoniobutanoate|gamma-Trimethyl-hydroxybutyrobetaine|Carnitine|(R)-Carnitine|Levocarnitine|3-Carboxy-2-hydroxy-N,N,N-trimethyl-1-propanaminium hydroxide, inner salt|Vitamin BT|L-gamma-Trimethyl-beta-hydroxybutyrobetaine|L-Carnitine	C7H15NO3	0	Mitochondrion
712	cpd00266[p]	Carnitine	crn	3-Hydroxy-4-trimethylammoniobutanoate|gamma-Trimethyl-hydroxybutyrobetaine|Carnitine|(R)-Carnitine|Levocarnitine|3-Carboxy-2-hydroxy-N,N,N-trimethyl-1-propanaminium hydroxide, inner salt|Vitamin BT|L-gamma-Trimethyl-beta-hydroxybutyrobetaine|L-Carnitine	C7H15NO3	0	Periplasm
713	cpd00266[x]	Carnitine	crn	3-Hydroxy-4-trimethylammoniobutanoate|gamma-Trimethyl-hydroxybutyrobetaine|Carnitine|(R)-Carnitine|Levocarnitine|3-Carboxy-2-hydroxy-N,N,N-trimethyl-1-propanaminium hydroxide, inner salt|Vitamin BT|L-gamma-Trimethyl-beta-hydroxybutyrobetaine|L-Carnitine	C7H15NO3	0	Peroxisome
714	cpd00267[c]	Sphingoid	Sphingoid	Sphing-4-enine|Sphingoid|Sphingenine|Sphingosine	C18H38NO2	1	Cytosol
715	cpd00268[c]	H2S2O3	tsul	H2S2O3|Hyposulfite|Thiosulfate	O3S2	-2	Cytosol
716	cpd00268[e]	H2S2O3	tsul	H2S2O3|Hyposulfite|Thiosulfate	O3S2	-2	Extracellular
717	cpd00268[p]	H2S2O3	tsul	H2S2O3|Hyposulfite|Thiosulfate	O3S2	-2	Periplasm
718	cpd00269[c]	2-Oxoadipate	2oxoadp	2-Oxoadipic acid|2-Oxoadipate	C6H6O5	-2	Cytosol
719	cpd00269[m]	2-Oxoadipate	2oxoadp	2-Oxoadipic acid|2-Oxoadipate	C6H6O5	-2	Mitochondrion
720	cpd00270[c]	Caffeoyl-CoA	caffcoa	Caffeoyl-CoA	C30H39N7O19P3S	-3	Cytosol
721	cpd00272[c]	GDP-L-fucose	gdpfuc	GDP-beta-L-fucose|GDP-L-fucose	C16H23N5O15P2	-2	Cytosol
723	cpd00274[c]	Citrulline	citr-L	Citrulline|2-Amino-5-ureidovaleric acid|L-Citrulline	C6H13N3O3	0	Cytosol
724	cpd00274[e]	Citrulline	citr-L	Citrulline|2-Amino-5-ureidovaleric acid|L-Citrulline	C6H13N3O3	0	Extracellular
725	cpd00275[c]	L-Kynurenine	kynr-L	3-Anthraniloyl-L-alanine|L-Kynurenine	C10H12N2O3	0	Cytosol
726	cpd00276[c]	GLUM	gam	GLUM|2-Amino-2-deoxy-D-glucose|Chitosamine|D-Glucosamine	C6H14NO5	1	Cytosol
727	cpd00276[e]	GLUM	gam	GLUM|2-Amino-2-deoxy-D-glucose|Chitosamine|D-Glucosamine	C6H14NO5	1	Extracellular
728	cpd00276[p]	GLUM	gam	GLUM|2-Amino-2-deoxy-D-glucose|Chitosamine|D-Glucosamine	C6H14NO5	1	Periplasm
729	cpd00277[c]	Deoxyguanosine	dgsn	2-Deoxyguanosine|Deoxyguanosine	C10H13N5O4	0	Cytosol
730	cpd00277[e]	Deoxyguanosine	dgsn	2-Deoxyguanosine|Deoxyguanosine	C10H13N5O4	0	Extracellular
731	cpd00277[p]	Deoxyguanosine	dgsn	2-Deoxyguanosine|Deoxyguanosine	C10H13N5O4	0	Periplasm
732	cpd00278[c]	Indolepyruvate	indpyr	indol-3-pyruvate|3-(Indol-3-yl)pyruvate|Indole-3-pyruvate|(Indol-3-yl)pyruvate|Indolepyruvic acid|Indolepyruvate	C11H8NO3	-1	Cytosol
733	cpd00279[c]	Acetoacetyl-CoA	aacoa	3-Acetoacetyl-CoA|Acetoacetyl coenzyme A|Acetoacetyl-CoA	C25H37N7O18P3S	-3	Cytosol
734	cpd00280[c]	D-Galacturonate	galur	D-Galacturonic acid|D-Galacturonate	C6H9O7	-1	Cytosol
735	cpd00280[e]	D-Galacturonate	galur	D-Galacturonic acid|D-Galacturonate	C6H9O7	-1	Extracellular
736	cpd00280[p]	D-Galacturonate	galur	D-Galacturonic acid|D-Galacturonate	C6H9O7	-1	Periplasm
737	cpd00281[c]	GABA	4abut	GABA|4-Aminobutylate|gamma-Aminobutyric acid|4-Aminobutyric acid|4-Aminobutyrate|4-Aminobutanoic acid|4-Aminobutanoate	C4H9NO2	0	Cytosol
738	cpd00281[e]	GABA	4abut	GABA|4-Aminobutylate|gamma-Aminobutyric acid|4-Aminobutyric acid|4-Aminobutyrate|4-Aminobutanoic acid|4-Aminobutanoate	C4H9NO2	0	Extracellular
739	cpd00281[m]	GABA	4abut	GABA|4-Aminobutylate|gamma-Aminobutyric acid|4-Aminobutyric acid|4-Aminobutyrate|4-Aminobutanoic acid|4-Aminobutanoate	C4H9NO2	0	Mitochondrion
740	cpd00281[p]	GABA	4abut	GABA|4-Aminobutylate|gamma-Aminobutyric acid|4-Aminobutyric acid|4-Aminobutyrate|4-Aminobutanoic acid|4-Aminobutanoate	C4H9NO2	0	Periplasm
741	cpd00282[c]	S-Dihydroorotate	dhor-S	S-Dihydroorotate|Dihydro-L-orotic acid|L-Dihydroorotic acid|L-Dihydroorotate|(S)-4,5-Dihydroorotate|(S)-Dihydroorotate	C5H5N2O4	-1	Cytosol
742	cpd00282[n]	S-Dihydroorotate	dhor-S	S-Dihydroorotate|Dihydro-L-orotic acid|L-Dihydroorotic acid|L-Dihydroorotate|(S)-4,5-Dihydroorotate|(S)-Dihydroorotate	C5H5N2O4	-1	Nucleus
743	cpd00283[c]	Geranyldiphosphate	grdp	Geranyldiphosphate|Geranyl diphosphate	C10H18O7P2	-2	Cytosol
744	cpd00284[c]	6-Phospho-D-gluconate	6pgc	6-Phospho-D-gluconate	C6H11O10P	-2	Cytosol
745	cpd00284[e]	6-Phospho-D-gluconate	6pgc	6-Phospho-D-gluconate	C6H11O10P	-2	Extracellular
746	cpd00285[c]	Phosphoethanolamine	ethamp	O-Phosphoethanolamine|Phosphoethanolamine|O-Phosphorylethanolamine|Ethanolamine phosphate	C2H8NO4P	0	Cytosol
747	cpd00285[e]	Phosphoethanolamine	ethamp	O-Phosphoethanolamine|Phosphoethanolamine|O-Phosphorylethanolamine|Ethanolamine phosphate	C2H8NO4P	0	Extracellular
748	cpd00286[c]	Undecaprenylphosphate	udcpp	Undecaprenylphosphate|Undecaprenyl phosphate	C55H90O4P	-1	Cytosol
749	cpd00286[p]	Undecaprenylphosphate	udcpp	Undecaprenylphosphate|Undecaprenyl phosphate	C55H90O4P	-1	Periplasm
750	cpd00287[c]	3-Oxo-2-methylpropanoate	2mop	methylmalonate-semialdehyde|Methylmalonate semialdehyde|(S)-Methylmalonate semialdehyde|3-Oxo-2-methylpropanoate|2-Methyl-3-oxopropanoate	C4H5O3	-1	Cytosol
751	cpd00288[c]	D-Glucosamine phosphate	gam6p	d-glucosamine-6-phosphate|D-Glucosamine6-phosphate|D-Glucosamine phosphate|D-Glucosamine 6-phosphate	C6H14NO8P	0	Cytosol
752	cpd00288[e]	D-Glucosamine phosphate	gam6p	d-glucosamine-6-phosphate|D-Glucosamine6-phosphate|D-Glucosamine phosphate|D-Glucosamine 6-phosphate	C6H14NO8P	0	Extracellular
753	cpd00288[p]	D-Glucosamine phosphate	gam6p	d-glucosamine-6-phosphate|D-Glucosamine6-phosphate|D-Glucosamine phosphate|D-Glucosamine 6-phosphate	C6H14NO8P	0	Periplasm
754	cpd00289[c]	Geranylgeranyl diphosphate	ggdp	all-trans-Geranylgeranyl pyrophosphate|all-trans-Geranylgeranyl diphosphate|Geranylgeranyl pyrophosphate|Geranylgeranyl diphosphate	C20H34O7P2	-2	Cytosol
755	cpd00290[c]	D-fructose-1,6-bisphosphate	fdp	D-Fructose1-6-bisphosphate|D-fructose-1,6-bisphosphate|beta-D-Fructose 1,6-bisphosphate|D-Fructose 1,6-bisphosphate	C6H12O12P2	-2	Cytosol
756	cpd00291[c]	L-Dopa	L-Dopa	Dihydroxy-L-phenylalanine|Levodopa|L-beta-(3,4-Dihydroxyphenyl)alanine|3-Hydroxy-L-tyrosine|L-Dopa|3,4-Dihydroxy-L-phenylalanine	C9H11NO4	0	Cytosol
757	cpd00292[c]	HMG-CoA	hmgcoa	3-Hydroxy-3-methylglutaryl-CoA|HMG-CoA|Hydroxymethylglutaroyl coenzyme A|Hydroxymethylglutaryl-CoA|(S)-3-Hydroxy-3-methylglutaryl-CoA	C27H40N7O20P3S	-4	Cytosol
758	cpd00292[m]	HMG-CoA	hmgcoa	3-Hydroxy-3-methylglutaryl-CoA|HMG-CoA|Hydroxymethylglutaroyl coenzyme A|Hydroxymethylglutaryl-CoA|(S)-3-Hydroxy-3-methylglutaryl-CoA	C27H40N7O20P3S	-4	Mitochondrion
759	cpd00293[c]	N-Acetyl-D-glucosamine 6-phosphate	acgam6p	N-Acetyl-D-glucosamine 6-phosphate	C8H15NO9P	-1	Cytosol
760	cpd00294[c]	dAMP	damp	Deoxyadenosine monophosphate|Deoxyadenylic acid|2-Deoxyadenosine 5-monophosphate|2-Deoxyadenosine 5-phosphate|dAMP	C10H13N5O6P	-1	Cytosol
761	cpd00294[e]	dAMP	damp	Deoxyadenosine monophosphate|Deoxyadenylic acid|2-Deoxyadenosine 5-monophosphate|2-Deoxyadenosine 5-phosphate|dAMP	C10H13N5O6P	-1	Extracellular
762	cpd00294[p]	dAMP	damp	Deoxyadenosine monophosphate|Deoxyadenylic acid|2-Deoxyadenosine 5-monophosphate|2-Deoxyadenosine 5-phosphate|dAMP	C10H13N5O6P	-1	Periplasm
763	cpd00295[c]	dGDP	dgdp	2-Deoxyguanosine 5-diphosphate|dGDP	C10H13N5O10P2	-2	Cytosol
764	cpd00295[n]	dGDP	dgdp	2-Deoxyguanosine 5-diphosphate|dGDP	C10H13N5O10P2	-2	Nucleus
765	cpd00296[c]	dGMP	dgmp	Deoxyguanosine monophosphate|Deoxyguanylic acid|2-Deoxyguanosine 5-phosphate|2-Deoxyguanosine 5-monophosphate|dGMP	C10H13N5O7P	-1	Cytosol
766	cpd00296[e]	dGMP	dgmp	Deoxyguanosine monophosphate|Deoxyguanylic acid|2-Deoxyguanosine 5-phosphate|2-Deoxyguanosine 5-monophosphate|dGMP	C10H13N5O7P	-1	Extracellular
767	cpd00296[p]	dGMP	dgmp	Deoxyguanosine monophosphate|Deoxyguanylic acid|2-Deoxyguanosine 5-phosphate|2-Deoxyguanosine 5-monophosphate|dGMP	C10H13N5O7P	-1	Periplasm
768	cpd00297[c]	dTDP	dtdp	Deoxythymidine 5-diphosphate|dTDP	C10H14N2O11P2	-2	Cytosol
769	cpd00298[c]	dTMP	dtmp	Thymidylate|Deoxythymidylic acid|Thymidine monophosphate|5-Thymidylic acid|Thymidylic acid|Deoxythymidine 5-phosphate|Thymidine 5-phosphate|dTMP	C10H14N2O8P	-1	Cytosol
770	cpd00298[e]	dTMP	dtmp	Thymidylate|Deoxythymidylic acid|Thymidine monophosphate|5-Thymidylic acid|Thymidylic acid|Deoxythymidine 5-phosphate|Thymidine 5-phosphate|dTMP	C10H14N2O8P	-1	Extracellular
771	cpd00298[p]	dTMP	dtmp	Thymidylate|Deoxythymidylic acid|Thymidine monophosphate|5-Thymidylic acid|Thymidylic acid|Deoxythymidine 5-phosphate|Thymidine 5-phosphate|dTMP	C10H14N2O8P	-1	Periplasm
772	cpd00299[c]	dUMP	dump	2-Deoxyuridine 5-phosphate|Deoxyuridine 5-phosphate|Deoxyuridine monophosphate|Deoxyuridylic acid|dUMP	C9H12N2O8P	-1	Cytosol
773	cpd00299[e]	dUMP	dump	2-Deoxyuridine 5-phosphate|Deoxyuridine 5-phosphate|Deoxyuridine monophosphate|Deoxyuridylic acid|dUMP	C9H12N2O8P	-1	Extracellular
774	cpd00299[n]	dUMP	dump	2-Deoxyuridine 5-phosphate|Deoxyuridine 5-phosphate|Deoxyuridine monophosphate|Deoxyuridylic acid|dUMP	C9H12N2O8P	-1	Nucleus
775	cpd00299[p]	dUMP	dump	2-Deoxyuridine 5-phosphate|Deoxyuridine 5-phosphate|Deoxyuridine monophosphate|Deoxyuridylic acid|dUMP	C9H12N2O8P	-1	Periplasm
776	cpd00300[c]	Urate	urate	Uric acid|Urate	C5H4N4O3	0	Cytosol
777	cpd00300[e]	Urate	urate	Uric acid|Urate	C5H4N4O3	0	Extracellular
778	cpd00301[c]	Sterol	Sterol	Sterol	C17H28O	0	Cytosol
779	cpd00302[c]	Zeatin	Zeatin	trans-Zeatin|(E)-2-Methyl-4-(1H-purin-6-ylamino)but-2-en-1-ol|N6-(4-Hydroxyisopentenyl)adenine|Zeatin	C10H13N5O	0	Cytosol
780	cpd00304[c]	Retinal	Retinal	all-trans-Retinene|all-trans-Vitamin A aldehyde|all-trans-Retinal|Retinene|Vitamin A aldehyde|Retinal	C20H28O	0	Cytosol
781	cpd00305[c]	Thiamin	thm	THI|Antiberiberi factor|Aneurin|Vitamin B1|Thiamine|Thiamin	C12H17N4OS	1	Cytosol
782	cpd00305[e]	Thiamin	thm	THI|Antiberiberi factor|Aneurin|Vitamin B1|Thiamine|Thiamin	C12H17N4OS	1	Extracellular
783	cpd00305[p]	Thiamin	thm	THI|Antiberiberi factor|Aneurin|Vitamin B1|Thiamine|Thiamin	C12H17N4OS	1	Periplasm
784	cpd00306[c]	Xylitol	xylt	Xylitol	C5H12O5	0	Cytosol
785	cpd00306[e]	Xylitol	xylt	Xylitol	C5H12O5	0	Extracellular
786	cpd00307[c]	Cytosine	csn	Cytosine	C4H5N3O	0	Cytosol
787	cpd00307[e]	Cytosine	csn	Cytosine	C4H5N3O	0	Extracellular
788	cpd00307[p]	Cytosine	csn	Cytosine	C4H5N3O	0	Periplasm
789	cpd00308[c]	Malonate	maln	Propanedioic acid|Malonic acid|Malonate	C3H2O4	-2	Cytosol
790	cpd00308[e]	Malonate	maln	Propanedioic acid|Malonic acid|Malonate	C3H2O4	-2	Extracellular
791	cpd00308[m]	Malonate	maln	Propanedioic acid|Malonic acid|Malonate	C3H2O4	-2	Mitochondrion
792	cpd00309[c]	XAN	xan	XAN|Xanthine	C5H4N4O2	0	Cytosol
793	cpd00309[e]	XAN	xan	XAN|Xanthine	C5H4N4O2	0	Extracellular
794	cpd00309[p]	XAN	xan	XAN|Xanthine	C5H4N4O2	0	Periplasm
795	cpd00310[c]	Carnosine	Carnosine	Nalpha-(beta-alanyl)-L-histidine|Carnosine	C9H14N4O3	0	Cytosol
796	cpd00311[c]	Guanosine	gsn	Guanosine	C10H13N5O5	0	Cytosol
797	cpd00311[e]	Guanosine	gsn	Guanosine	C10H13N5O5	0	Extracellular
798	cpd00311[m]	Guanosine	gsn	Guanosine	C10H13N5O5	0	Mitochondrion
799	cpd00311[p]	Guanosine	gsn	Guanosine	C10H13N5O5	0	Periplasm
800	cpd00312[c]	Histamine	hista	2-(4-Imidazolyl)ethylamine|Histamine|1H-Imidazole-4-ethanamine	C5H10N3	1	Cytosol
801	cpd00312[e]	Histamine	hista	2-(4-Imidazolyl)ethylamine|Histamine|1H-Imidazole-4-ethanamine	C5H10N3	1	Extracellular
802	cpd00313[c]	Quercetin	quc	3,5,7,3,4-Pentahydroxyflavone|3,3,4,5,7-Pentahydroxyflavone|Quercetin	C15H9O7	-1	Cytosol
803	cpd00314[c]	D-Mannitol	mnl	MNTL|D-Mannitol|Mannitol	C6H14O6	0	Cytosol
804	cpd00314[e]	D-Mannitol	mnl	MNTL|D-Mannitol|Mannitol	C6H14O6	0	Extracellular
805	cpd00314[p]	D-Mannitol	mnl	MNTL|D-Mannitol|Mannitol	C6H14O6	0	Periplasm
806	cpd00315[c]	GDP-glucose	GDP-glucose	GDP-alpha-D-glucose|GDP-glucose|GDP-D-glucose	C16H23N5O16P2	-2	Cytosol
807	cpd00316[c]	Pyrimidine	Pyrimidine	Pyrimidine base|Pyrimidine	C4H4N2	0	Cytosol
808	cpd00318[c]	Tryptamine	Tryptamine	3-(2-Aminoethyl)indole|Tryptamine	C10H13N2	1	Cytosol
809	cpd00319[c]	L-Menthol	L-Menthol	L-Menthol|(-)-Menthol	C10H20O	0	Cytosol
810	cpd00320[c]	D-Aspartate	cll_345	D-Aspartic acid|D-Aspartate	C4H6NO4	-1	Cytosol
811	cpd00320[e]	D-Aspartate	cll_345	D-Aspartic acid|D-Aspartate	C4H6NO4	-1	Extracellular
812	cpd00321[c]	Feruloyl-CoA	ferulcoa	Feruloyl-CoA|trans-Feruloyl-CoA	C31H41N7O19P3S	-3	Cytosol
813	cpd00322[c]	L-Isoleucine	ile-L	l-iso-leucine|2-Amino-3-methylvaleric acid|L-Isoleucine	C6H13NO2	0	Cytosol
814	cpd00322[e]	L-Isoleucine	ile-L	l-iso-leucine|2-Amino-3-methylvaleric acid|L-Isoleucine	C6H13NO2	0	Extracellular
815	cpd00322[m]	L-Isoleucine	ile-L	l-iso-leucine|2-Amino-3-methylvaleric acid|L-Isoleucine	C6H13NO2	0	Mitochondrion
816	cpd00322[p]	L-Isoleucine	ile-L	l-iso-leucine|2-Amino-3-methylvaleric acid|L-Isoleucine	C6H13NO2	0	Periplasm
817	cpd00322[v]	L-Isoleucine	ile-L	l-iso-leucine|2-Amino-3-methylvaleric acid|L-Isoleucine	C6H13NO2	0	Vacuole
818	cpd00323[c]	L-Pipecolate	Lpipecol	2-Piperidinecarboxylic acid|Pipecolic acid|Pipecolinic acid|L-Pipecolate	C6H10NO2	-1	Cytosol
819	cpd00324[c]	MTTL	ch4s	MTTL|Methylmercaptan|Methanethiol	CH4S	0	Cytosol
820	cpd00324[e]	MTTL	ch4s	MTTL|Methylmercaptan|Methanethiol	CH4S	0	Extracellular
821	cpd00325[c]	Progesterone	Progesterone	4-Pregnene-3,20-dione|Progesterone	C21H30O2	0	Cytosol
822	cpd00326[c]	Sinapoyl-CoA	Sinapoyl-CoA	Sinapoyl-CoA	C32H43N7O20P3S	-3	Cytosol
823	cpd00327[c]	strcoa	stcoa	Stearoyl-CoA (n-C18:0CoA)|strcoa|Stearyl-CoA (n-C18:0CoA)|Stearyl coenzyme A|Stearyl-CoA|Stearoyl-CoA	C39H67N7O17P3S	-3	Cytosol
824	cpd00327[x]	strcoa	stcoa	Stearoyl-CoA (n-C18:0CoA)|strcoa|Stearyl-CoA (n-C18:0CoA)|Stearyl coenzyme A|Stearyl-CoA|Stearoyl-CoA	C39H67N7O17P3S	-3	Peroxisome
825	cpd00328[c]	Streptomycin	Stmyn	Streptomycin	C21H42N7O12	3	Cytosol
826	cpd00329[c]	Cyclohexanone	Cyclohexanone	Cyclohexanone	C6H10O	0	Cytosol
827	cpd00330[c]	Dihydrofolate	dhf	7-8-Dihydrofolate|7,8-Dihydropteroylglutamate|7,8-Dihydrofolic acid|7,8-Dihydrofolate|Dihydrofolic acid|Dihydrofolate	C19H19N7O6	-2	Cytosol
828	cpd00330[m]	Dihydrofolate	dhf	7-8-Dihydrofolate|7,8-Dihydropteroylglutamate|7,8-Dihydrofolic acid|7,8-Dihydrofolate|Dihydrofolic acid|Dihydrofolate	C19H19N7O6	-2	Mitochondrion
829	cpd00331[c]	cis-Aconitate	acon-C	cis-Aconitic acid|cis-Aconitate	C6H3O6	-3	Cytosol
830	cpd00331[e]	cis-Aconitate	acon-C	cis-Aconitic acid|cis-Aconitate	C6H3O6	-3	Extracellular
831	cpd00331[p]	cis-Aconitate	acon-C	cis-Aconitic acid|cis-Aconitate	C6H3O6	-3	Periplasm
832	cpd00332[c]	Mevalonic acid	mev-R	3,5-Dihydroxy-3-methylvaleric acid|Mevalonic acid|(R)-Mevalonate	C6H11O4	-1	Cytosol
833	cpd00332[m]	Mevalonic acid	mev-R	3,5-Dihydroxy-3-methylvaleric acid|Mevalonic acid|(R)-Mevalonate	C6H11O4	-1	Mitochondrion
834	cpd00333[c]	(E)-Cinnamate	cinnm	(E)-Cinnamate|trans-Cinnamic acid|trans-Cinnamate	C9H7O2	-1	Cytosol
835	cpd00334[c]	L-Lactaldehyde	lald-L	L-2-Hydroxypropionaldehyde|L-Lactaldehyde|(S)-Lactaldehyde	C3H6O2	0	Cytosol
836	cpd00335[c]	Dehydroascorbate	Dehydroascorbate	L-Dehydroascorbic acid|L-Dehydroascorbate|Dehydroascorbic acid|Dehydroascorbate	C6H6O6	0	Cytosol
837	cpd00336[c]	Prostaglandin H2	Prostaglandin H2	(5Z,13E)-(15S)-9alpha,11alpha-Epidioxy-15-hydroxyprosta-5,13- dienoate|Prostaglandin H2	C20H31O5	-1	Cytosol
838	cpd00337[c]	Hydrouracil	56dura	Hydrouracil|5,6-Dihydro-2,4-dihydroxypyrimidine|Dihydrouracil|Dihydrouracile|2,4(1H,3H)-Pyrimidinedione, dihydro-|5,6-Dihydrouracil	C4H6N2O2	0	Cytosol
839	cpd00338[c]	5-Aminolevulinate	5aop	5-amino-levulinate|5-Amino-4-oxovaleric acid|5-Amino-4-oxopentanoate|5-Aminolevulinate	C5H9NO3	0	Cytosol
840	cpd00338[e]	5-Aminolevulinate	5aop	5-amino-levulinate|5-Amino-4-oxovaleric acid|5-Amino-4-oxopentanoate|5-Aminolevulinate	C5H9NO3	0	Extracellular
841	cpd00338[m]	5-Aminolevulinate	5aop	5-amino-levulinate|5-Amino-4-oxovaleric acid|5-Amino-4-oxopentanoate|5-Aminolevulinate	C5H9NO3	0	Mitochondrion
842	cpd00339[c]	5-Aminopentanoate	5aptn	5-Aminovaleric acid|5-Aminopentanoic acid|5-Aminopentanoate	C5H11NO2	0	Cytosol
843	cpd00339[e]	5-Aminopentanoate	5aptn	5-Aminovaleric acid|5-Aminopentanoic acid|5-Aminopentanoate	C5H11NO2	0	Extracellular
844	cpd00340[c]	2,5-Dioxopentanoate	25dop	2-Oxoglutarate semialdehyde|2,5-Dioxopentanoate	C5H5O4	-1	Cytosol
845	cpd00341[c]	N-Carbamoylputrescine	cbmps	N-Carbamoylputrescine	C5H14N3O	1	Cytosol
846	cpd00342[c]	N-Acetylornithine	acorn	N-acetyl-L-ornithine|N2-Acetyl-L-ornithine|N-Acetylornithine	C7H14N2O3	0	Cytosol
847	cpd00343[c]	N-Carbamoyl-L-aspartate	cbasp	N-Carbamoyl-L-aspartate	C5H6N2O5	-2	Cytosol
848	cpd00343[n]	N-Carbamoyl-L-aspartate	cbasp	N-Carbamoyl-L-aspartate	C5H6N2O5	-2	Nucleus
849	cpd00344[c]	N-Formimino-L-glutamate	forglu	N-Formimidoyl-L-glutamate|N-Formimino-L-glutamate	C6H9N2O4	-1	Cytosol
850	cpd00345[c]	5-Methyltetrahydrofolate	5mthf	5-Methyltetrahydrofolate	C20H23N7O6	-2	Cytosol
851	cpd00345[m]	5-Methyltetrahydrofolate	5mthf	5-Methyltetrahydrofolate	C20H23N7O6	-2	Mitochondrion
852	cpd00346[c]	L-Aspartate4-semialdehyde	aspsa	L-Aspartate4-semialdehyde|L-Aspartic 4-semialdehyde|Aspartate beta-semialdehyde|L-Aspartate 4-semialdehyde	C4H7NO3	0	Cytosol
853	cpd00347[c]	5-10-Methenyltetrahydrofolate	methf	5-10-Methenyltetrahydrofolate|5,10-Methenyltetrahydrofolate	C20H20N7O6	-1	Cytosol
854	cpd00348[c]	D-Galactose 1-phosphate	gal1p	D-Galactose 1-phosphate|alpha-D-galactose-1-phosphate|alpha-D-Galactose1-phosphate|alpha-D-Galactopyranose 1-phosphate|alpha-D-Galactose 1-phosphate	C6H12O9P	-1	Cytosol
855	cpd00348[e]	D-Galactose 1-phosphate	gal1p	D-Galactose 1-phosphate|alpha-D-galactose-1-phosphate|alpha-D-Galactose1-phosphate|alpha-D-Galactopyranose 1-phosphate|alpha-D-Galactose 1-phosphate	C6H12O9P	-1	Extracellular
856	cpd00348[p]	D-Galactose 1-phosphate	gal1p	D-Galactose 1-phosphate|alpha-D-galactose-1-phosphate|alpha-D-Galactose1-phosphate|alpha-D-Galactopyranose 1-phosphate|alpha-D-Galactose 1-phosphate	C6H12O9P	-1	Periplasm
857	cpd00349[c]	Sedoheptulose 1,7-bisphosphate	s17bp	Sedoheptulose 1,7-bisphosphate|D-altro-Heptulose 1,7-biphosphate|D-Sedoheptulose 1,7-bisphosphate	C7H14O13P2	-2	Cytosol
858	cpd00350[c]	Farnesyldiphosphate	frdp	trans, trans-farnesyl diphosphate|Farnesyldiphosphate|2-trans,6-trans-Farnesyl diphosphate|Farnesyl pyrophosphate|Farnesyl diphosphate|trans,trans-Farnesyl diphosphate	C15H26O7P2	-2	Cytosol
859	cpd00350[m]	Farnesyldiphosphate	frdp	trans, trans-farnesyl diphosphate|Farnesyldiphosphate|2-trans,6-trans-Farnesyl diphosphate|Farnesyl pyrophosphate|Farnesyl diphosphate|trans,trans-Farnesyl diphosphate	C15H26O7P2	-2	Mitochondrion
860	cpd00351[c]	Saccharopine	saccrp-L	N-[(S)-5-Amino-5-carboxypentyl]-L-glutamic acid|L-Saccharopine|Saccharopine|N6-(L-1,3-Dicarboxypropyl)-L-lysine	C11H19N2O6	-1	Cytosol
861	cpd00352[c]	delta1-Piperideine-6-L-carboxylate	thp2c	delta1-Piperideine-6-L-carboxylate|2,3,4,5-Tetrahydropyridine-2-carboxylate	C6H8NO2	-1	Cytosol
862	cpd00353[c]	D-threo-Isocitric acid	D-threo-Isocitric acid	D-threo-Isocitric acid|(1R,2S)-1-Hydroxypropane-1,2,3-tricarboxylate	C6H5O7	-3	Cytosol
863	cpd00354[c]	NDP	NDP	Nucleoside diphosphate|NDP	C5H9O10P2R	-2	Cytosol
864	cpd00355[c]	Nicotinamide ribonucleotide	nmn	beta-Nicotinamide mononucleotide|beta-Nicotinamide ribonucleotide|beta-Nicotinamide D-ribonucleotide|Nicotinamide nucleotide|Nicotinamide ribonucleotide|Nicotinamide mononucleotide|NMN|Nicotinamide D-ribonucleotide	C11H15N2O8P	0	Cytosol
865	cpd00355[e]	Nicotinamide ribonucleotide	nmn	beta-Nicotinamide mononucleotide|beta-Nicotinamide ribonucleotide|beta-Nicotinamide D-ribonucleotide|Nicotinamide nucleotide|Nicotinamide ribonucleotide|Nicotinamide mononucleotide|NMN|Nicotinamide D-ribonucleotide	C11H15N2O8P	0	Extracellular
866	cpd00355[m]	Nicotinamide ribonucleotide	nmn	beta-Nicotinamide mononucleotide|beta-Nicotinamide ribonucleotide|beta-Nicotinamide D-ribonucleotide|Nicotinamide nucleotide|Nicotinamide ribonucleotide|Nicotinamide mononucleotide|NMN|Nicotinamide D-ribonucleotide	C11H15N2O8P	0	Mitochondrion
867	cpd00355[p]	Nicotinamide ribonucleotide	nmn	beta-Nicotinamide mononucleotide|beta-Nicotinamide ribonucleotide|beta-Nicotinamide D-ribonucleotide|Nicotinamide nucleotide|Nicotinamide ribonucleotide|Nicotinamide mononucleotide|NMN|Nicotinamide D-ribonucleotide	C11H15N2O8P	0	Periplasm
868	cpd00355[x]	Nicotinamide ribonucleotide	nmn	beta-Nicotinamide mononucleotide|beta-Nicotinamide ribonucleotide|beta-Nicotinamide D-ribonucleotide|Nicotinamide nucleotide|Nicotinamide ribonucleotide|Nicotinamide mononucleotide|NMN|Nicotinamide D-ribonucleotide	C11H15N2O8P	0	Peroxisome
869	cpd00356[c]	dCTP	dctp	2-Deoxycytidine 5-triphosphate|Deoxycytidine triphosphate|Deoxycytidine 5-triphosphate|dCTP	C9H13N3O13P3	-3	Cytosol
870	cpd00357[c]	TTP	dttp	TTP|Deoxythymidine 5-triphosphate|Deoxythymidine triphosphate|dTTP	C10H14N2O14P3	-3	Cytosol
871	cpd00357[e]	TTP	dttp	TTP|Deoxythymidine 5-triphosphate|Deoxythymidine triphosphate|dTTP	C10H14N2O14P3	-3	Extracellular
872	cpd00358[c]	dUTP	dutp	2-Deoxyuridine 5-triphosphate|dUTP	C9H12N2O14P3	-3	Cytosol
873	cpd00359[c]	indol	indole	indol|2,3-Benzopyrrole|Indole	C8H7N	0	Cytosol
874	cpd00359[e]	indol	indole	indol|2,3-Benzopyrrole|Indole	C8H7N	0	Extracellular
875	cpd00359[p]	indol	indole	indol|2,3-Benzopyrrole|Indole	C8H7N	0	Periplasm
876	cpd00360[c]	Purine	purine	Purine	C5H4N4	0	Cytosol
877	cpd00360[e]	Purine	purine	Purine	C5H4N4	0	Extracellular
878	cpd00361[c]	ACTN	actn-R	(R)-3-Hydroxybutan-2-one|(R)-Dimethylketol|(R)-3-Hydroxy-2-butanone|(R)-2-Acetoin|(R)-Acetoin|ACTN|Dimethylketol|3-Hydroxy-2-butanone|3-Hydroxybutan-2-one|2-Acetoin|Acetoin	C4H8O2	0	Cytosol
879	cpd00361[e]	ACTN	actn-R	(R)-3-Hydroxybutan-2-one|(R)-Dimethylketol|(R)-3-Hydroxy-2-butanone|(R)-2-Acetoin|(R)-Acetoin|ACTN|Dimethylketol|3-Hydroxy-2-butanone|3-Hydroxybutan-2-one|2-Acetoin|Acetoin	C4H8O2	0	Extracellular
880	cpd00362[c]	Estrone	Estrone	3-Hydroxy-1,3,5(10)-estratrien-17-one|Estrone	C18H22O2	0	Cytosol
881	cpd00363[c]	Ethanol	etoh	ETOH|Dehydrated ethanol|Methylcarbinol|Ethyl alcohol|Ethanol	C2H6O	0	Cytosol
882	cpd00363[e]	Ethanol	etoh	ETOH|Dehydrated ethanol|Methylcarbinol|Ethyl alcohol|Ethanol	C2H6O	0	Extracellular
883	cpd00363[m]	Ethanol	etoh	ETOH|Dehydrated ethanol|Methylcarbinol|Ethyl alcohol|Ethanol	C2H6O	0	Mitochondrion
884	cpd00363[p]	Ethanol	etoh	ETOH|Dehydrated ethanol|Methylcarbinol|Ethyl alcohol|Ethanol	C2H6O	0	Periplasm
885	cpd00364[c]	Chinone	Chinone	2,5-Cyclohexadiene-1,4-dione|Chinone|Quinone|p-Benzoquinone	C6H4O2	0	Cytosol
886	cpd00365[c]	Retinol	Retinol	Vitamin A1|Vitamin A|all-trans-Retinol|Retinol	C20H30O	0	Cytosol
887	cpd00366[c]	Ribitol	Ribitol	Adonitol|Ribitol	C5H12O5	0	Cytosol
888	cpd00366[e]	Ribitol	Ribitol	Adonitol|Ribitol	C5H12O5	0	Extracellular
889	cpd00367[c]	Cytidine	Cytidine	Cytidine	C9H13N3O5	0	Cytosol
890	cpd00367[e]	Cytidine	Cytidine	Cytidine	C9H13N3O5	0	Extracellular
891	cpd00367[p]	Cytidine	Cytidine	Cytidine	C9H13N3O5	0	Periplasm
892	cpd00367[v]	Cytidine	Cytidine	Cytidine	C9H13N3O5	0	Vacuole
893	cpd00367[x]	Cytidine	Cytidine	Cytidine	C9H13N3O5	0	Peroxisome
894	cpd00368[c]	D-Lyxose	D-Lyxose	D-Lyxose	C5H10O5	0	Cytosol
895	cpd00369[c]	Ecdysone	Ecdysone	Ecdysone	C27H44O6	0	Cytosol
896	cpd00371[c]	Propanal	ppal	Propionaldehyde|Propanal	C3H6O	0	Cytosol
897	cpd00371[e]	Propanal	ppal	Propionaldehyde|Propanal	C3H6O	0	Extracellular
898	cpd00371[p]	Propanal	ppal	Propionaldehyde|Propanal	C3H6O	0	Periplasm
899	cpd00372[c]	Pyrazole	Pyrazole	1,2-Diazole|Pyrazole	C3H4N2	0	Cytosol
900	cpd00373[c]	Sinapate	Sinapate	3,5-Dimethoxy-4-hydroxycinnamic acid|Sinapic acid|Sinapate	C11H11O5	-1	Cytosol
901	cpd00374[c]	Tyramine	tym	2-(p-Hydroxyphenyl)ethylamine|Tyramine	C8H12NO	1	Cytosol
902	cpd00374[e]	Tyramine	tym	2-(p-Hydroxyphenyl)ethylamine|Tyramine	C8H12NO	1	Extracellular
903	cpd00374[p]	Tyramine	tym	2-(p-Hydroxyphenyl)ethylamine|Tyramine	C8H12NO	1	Periplasm
904	cpd00376[c]	Bilirubin	Bilirubin	Bilirubin	C33H34N4O6	-2	Cytosol
905	cpd00378[c]	Formamide	frmd	Methanamide|Formamide	CH3NO	0	Cytosol
906	cpd00378[e]	Formamide	frmd	Methanamide|Formamide	CH3NO	0	Extracellular
907	cpd00379[c]	Glutarate	glutar	1,3-Propanedicarboxylic acid|Pentanedioic acid|Glutaric acid|Glutarate	C5H6O4	-2	Cytosol
908	cpd00379[e]	Glutarate	glutar	1,3-Propanedicarboxylic acid|Pentanedioic acid|Glutaric acid|Glutarate	C5H6O4	-2	Extracellular
909	cpd00380[c]	Itaconate	itacon	Methylenesuccinic acid|Itaconic acid|Itaconate	C5H4O4	-2	Cytosol
910	cpd00380[e]	Itaconate	itacon	Methylenesuccinic acid|Itaconic acid|Itaconate	C5H4O4	-2	Extracellular
911	cpd00382[c]	Melitose	raffin	6G-alpha-D-galactosylsucrose|Gossypose|Melitriose|Melitose|Raffinose	C18H32O16	0	Cytosol
912	cpd00382[e]	Melitose	raffin	6G-alpha-D-galactosylsucrose|Gossypose|Melitriose|Melitose|Raffinose	C18H32O16	0	Extracellular
913	cpd00383[c]	Shikimate	skm	3,4,5-Trihydroxy-1-cyclohexenecarboxylic acid|Shikimic acid|Shikimate	C7H9O5	-1	Cytosol
914	cpd00383[e]	Shikimate	skm	3,4,5-Trihydroxy-1-cyclohexenecarboxylic acid|Shikimic acid|Shikimate	C7H9O5	-1	Extracellular
915	cpd00383[p]	Shikimate	skm	3,4,5-Trihydroxy-1-cyclohexenecarboxylic acid|Shikimic acid|Shikimate	C7H9O5	-1	Periplasm
916	cpd00386[c]	D-Malate	mal-D	D-Malic acid|D-Malate|(R)-Malate	C4H4O5	-2	Cytosol
917	cpd00386[e]	D-Malate	mal-D	D-Malic acid|D-Malate|(R)-Malate	C4H4O5	-2	Extracellular
918	cpd00386[p]	D-Malate	mal-D	D-Malic acid|D-Malate|(R)-Malate	C4H4O5	-2	Periplasm
919	cpd00387[c]	ADPglucose	adpglc	ADPglucose|Adenosine diphosphoglucose|ADP-glucose	C16H23N5O15P2	-2	Cytosol
920	cpd00388[c]	Allantoate	alltt	Allantoic acid|Allantoate	C4H7N4O4	-1	Cytosol
921	cpd00388[e]	Allantoate	alltt	Allantoic acid|Allantoate	C4H7N4O4	-1	Extracellular
922	cpd00389[c]	Biliverdin	Biliverdin	Biliverdin IXalpha|Biliverdin	C33H32N4O6	-2	Cytosol
923	cpd00390[c]	CDP-glucose	CDP-glucose	CDP-D-Glucose|CDP-glucose	C15H23N3O16P2	-2	Cytosol
924	cpd00391[c]	D-Xylonate	D-Xylonate	D-Xylonate	C5H9O6	-1	Cytosol
925	cpd00392[c]	Phycite	Phycite	Erythrite|Phycite|Phycitol|Erythrol|Erythritol	C4H10O4	0	Cytosol
926	cpd00392[e]	Phycite	Phycite	Erythrite|Phycite|Phycitol|Erythrol|Erythritol	C4H10O4	0	Extracellular
927	cpd00393[c]	Folate	fol	FOL|Folic acid|Pteroylglutamic acid|Folate	C19H17N7O6	-2	Cytosol
928	cpd00393[e]	Folate	fol	FOL|Folic acid|Pteroylglutamic acid|Folate	C19H17N7O6	-2	Extracellular
929	cpd00394[c]	Gentamicin	Gentamicin	Gentamicin	C21H48N5O7	5	Cytosol
930	cpd00395[c]	L-Cysteate	Lcyst	2-Amino-3-sulfopropionic acid|3-Sulfoalanine|L-Cysteic acid|L-Cysteate	C3H6NO5S	-1	Cytosol
931	cpd00395[e]	L-Cysteate	Lcyst	2-Amino-3-sulfopropionic acid|3-Sulfoalanine|L-Cysteic acid|L-Cysteate	C3H6NO5S	-1	Extracellular
932	cpd00396[c]	L-Rhamnose	rmn	L-Mannomethylose|6-Deoxy-L-mannose|L-Rhamnose	C6H12O5	0	Cytosol
933	cpd00396[e]	L-Rhamnose	rmn	L-Mannomethylose|6-Deoxy-L-mannose|L-Rhamnose	C6H12O5	0	Extracellular
934	cpd00396[p]	L-Rhamnose	rmn	L-Mannomethylose|6-Deoxy-L-mannose|L-Rhamnose	C6H12O5	0	Periplasm
935	cpd00397[c]	L-Ribulose	rbl-L	L-Riboketose|L-Arabinulose|L-Arabinoketose|L-erythro-Pentulose|L-Ribulose	C5H10O5	0	Cytosol
936	cpd00398[c]	Naringenin	Naringenin	4,5,7-Trihydroxyflavanone|Naringenin	C15H12O5	0	Cytosol
937	cpd00399[c]	Oleoyl-CoA	Oleoyl-CoA	(9Z)-Octadecenoyl-CoA|Oleoyl-CoA	C39H65N7O17P3S	-3	Cytosol
938	cpd00400[c]	Acrylate	acryl	Vinylformic acid|2-Propenoic acid|Acrylate|Acrylic acid|Propenoate	C3H3O2	-1	Cytosol
939	cpd00401[c]	Benzoyl-CoA	Benzoyl-CoA	Benzoyl-CoA|S-Benzoate coenzyme A	C28H37N7O17P3S	-3	Cytosol
940	cpd00402[c]	CDPglycerol	cdpglyc	CDPglycerol|CDP-glycerol	C12H19N3O13P2	-2	Cytosol
941	cpd00403[c]	D-Mannonate	mana	D-Mannonate	C6H11O7	-1	Cytosol
942	cpd00404[c]	D-Ornithine	D-Ornithine	D-Ornithine	C5H13N2O2	1	Cytosol
943	cpd00405[c]	Hexadecanal	hxdcal	16-Hexadecanal|Palmitaldehyde|Hexadecanal	C16H32O	0	Cytosol
944	cpd00406[c]	Hypotaurine	Hypotaurine	2-Aminoethanesulfinic acid|Hypotaurine	C2H7NO2S	0	Cytosol
945	cpd00406[e]	Hypotaurine	Hypotaurine	2-Aminoethanesulfinic acid|Hypotaurine	C2H7NO2S	0	Extracellular
946	cpd00407[c]	Limonene	Limonene	Kautschin|Cajeputene|dl-Limonene|Limonene|Dipentene|(-)-(4S)-Limonene|(-)-(S)-Limonene|(-)-Limonene	C10H16	0	Cytosol
947	cpd00408[c]	Pantoate	pant-R	R-Pantoate|Pantoic acid|Pantoate|(R)-Pantoate	C6H11O4	-1	Cytosol
948	cpd00408[m]	Pantoate	pant-R	R-Pantoate|Pantoic acid|Pantoate|(R)-Pantoate	C6H11O4	-1	Mitochondrion
949	cpd00409[c]	Androsterone	Androsterone	3alpha-Hydroxy-5alpha-androstan-17-one|Androsterone	C19H30O2	0	Cytosol
950	cpd00410[c]	Cytochrome c	cytcc	Holocytochrome c|Cytochrome c	C42H52FeN8O6S2	2	Cytosol
951	cpd00411[c]	D-Tryptophan	D-Tryptophan	D-Tryptophan	C11H12N2O2	0	Cytosol
952	cpd00412[c]	Deoxyuridine	duri	2-Deoxyuridine|2-Deoxyuridine|Deoxyuridine	C9H12N2O5	0	Cytosol
953	cpd00412[e]	Deoxyuridine	duri	2-Deoxyuridine|2-Deoxyuridine|Deoxyuridine	C9H12N2O5	0	Extracellular
954	cpd00412[p]	Deoxyuridine	duri	2-Deoxyuridine|2-Deoxyuridine|Deoxyuridine	C9H12N2O5	0	Periplasm
955	cpd00413[c]	Glutaryl-CoA	glutcoa	Glutaryl-CoA	C26H38N7O19P3S	-4	Cytosol
956	cpd00415[c]	Quinol	hqn	p-Benzosemiquinone|Benzosemiquinone|4-Hydroxyphenol|Quinol|Benzene-1,4-diol|1,4-Dihydroxybenzene|1,4-Benzenediol|Hydroquinone|p-Benzenediol	C6H6O2	0	Cytosol
957	cpd00415[e]	Quinol	hqn	p-Benzosemiquinone|Benzosemiquinone|4-Hydroxyphenol|Quinol|Benzene-1,4-diol|1,4-Dihydroxybenzene|1,4-Benzenediol|Hydroquinone|p-Benzenediol	C6H6O2	0	Extracellular
958	cpd00416[c]	Itaconyl-CoA	itaccoa	Itaconyl-CoA	C26H36N7O19P3S	-4	Cytosol
959	cpd00417[c]	L-Lyxitol	abt-L	L-Lyxitol|L-Arabinitol|L-Arabinol|L-Arabitol	C5H12O5	0	Cytosol
960	cpd00417[e]	L-Lyxitol	abt-L	L-Lyxitol|L-Arabinitol|L-Arabinol|L-Arabitol	C5H12O5	0	Extracellular
961	cpd00418[c]	NO	no	Nitricoxide|Nitrogen monoxide|NO|Nitric oxide	NO	0	Cytosol
962	cpd00418[e]	NO	no	Nitricoxide|Nitrogen monoxide|NO|Nitric oxide	NO	0	Extracellular
963	cpd00418[p]	NO	no	Nitricoxide|Nitrogen monoxide|NO|Nitric oxide	NO	0	Periplasm
964	cpd00419[c]	PM	pydam	PM|Pyridoxamine	C8H13N2O2	1	Cytosol
965	cpd00420[c]	Testosterone	Testosterone	17beta-Hydroxy-4-androsten-3-one|Testosterone	C19H28O2	0	Cytosol
966	cpd00421[c]	Triphosphate	pppi	Tripolyphosphate|Inorganic triphosphate|Triphosphate	HO10P3	-4	Cytosol
967	cpd00421[e]	Triphosphate	pppi	Tripolyphosphate|Inorganic triphosphate|Triphosphate	HO10P3	-4	Extracellular
968	cpd00422[c]	Cinnamoyl-CoA	Cinnamoyl-CoA	Cinnamoyl-CoA	C30H39N7O17P3S	-3	Cytosol
969	cpd00423[c]	Vitamin B12r	cbl2	Vitamin B12r|Cob(II)alamin	C62H89CoN13O14P	1	Cytosol
970	cpd00423[e]	Vitamin B12r	cbl2	Vitamin B12r|Cob(II)alamin	C62H89CoN13O14P	1	Extracellular
971	cpd00425[c]	(CH3)2NH	dma	(CH3)2NH|Dimethylamine	C2H8N	1	Cytosol
972	cpd00425[e]	(CH3)2NH	dma	(CH3)2NH|Dimethylamine	C2H8N	1	Extracellular
973	cpd00426[c]	Homogentisate	hgentis	2,5-Dihydroxyphenylacetate|2,5-Dihydroxyphenylacetic acid|Homogentisic acid|Homogentisate	C8H7O4	-1	Cytosol
974	cpd00427[c]	L-Arabinonate	L-Arabinonate	L-Arabinonate	C5H9O6	-1	Cytosol
975	cpd00428[c]	2-Oxopropanal	mthgxl	2-Oxopropanal|2-Ketopropionaldehyde|Pyruvic aldehyde|Pyruvaldehyde|Methylglyoxal	C3H4O2	0	Cytosol
976	cpd00429[c]	Arterenol	Arterenol	4-[(1R)-2-Amino-1-hydroxyethyl]-1,2-benzenediol|Arterenol|Norepinephrine|Noradrenaline|L-Noradrenaline	C8H12NO3	1	Cytosol
977	cpd00430[c]	PACT	pac	PACT|Phenylaceticacid|Benzylformate|Benzeneacetiic acid|Phenylacetate|Benzylformic acid|Phenylacetic acid|Acetic acid,phenyl ester|Acetylphenol|Phenyl acetate	C8H8O2	0	Cytosol
978	cpd00430[e]	PACT	pac	PACT|Phenylaceticacid|Benzylformate|Benzeneacetiic acid|Phenylacetate|Benzylformic acid|Phenylacetic acid|Acetic acid,phenyl ester|Acetylphenol|Phenyl acetate	C8H8O2	0	Extracellular
979	cpd00430[p]	PACT	pac	PACT|Phenylaceticacid|Benzylformate|Benzeneacetiic acid|Phenylacetate|Benzylformic acid|Phenylacetic acid|Acetic acid,phenyl ester|Acetylphenol|Phenyl acetate	C8H8O2	0	Periplasm
980	cpd00431[c]	Sphingomyelin	Sphingomyelin	Sphingomyelin	C24H48N2O6PR	0	Cytosol
981	cpd00432[c]	meso-Tartrate	tartr-M	meso-Tartrate|meso-Tartaric acid	C4H4O6	-2	Cytosol
982	cpd00432[e]	meso-Tartrate	tartr-M	meso-Tartrate|meso-Tartaric acid	C4H4O6	-2	Extracellular
983	cpd00433[c]	(+)-Neomenthol	(+)-Neomenthol	(+)-Neomenthol	C10H20O	0	Cytosol
984	cpd00434[c]	4-Aminobutanal	4abutn	Butyraldehyde, 4-amino-|4-Aminobutyraldehyde|4-Aminobutanal	C4H10NO	1	Cytosol
985	cpd00434[m]	4-Aminobutanal	4abutn	Butyraldehyde, 4-amino-|4-Aminobutyraldehyde|4-Aminobutanal	C4H10NO	1	Mitochondrion
986	cpd00435[c]	Phenylcarbinol	bzalc	Hydroxymethylbenzene|Phenylcarbinol|Phenylmethanol|Benzenemethanol|alpha-Hydroxytoluene|Benzyl alcohol	C7H8O	0	Cytosol
987	cpd00435[e]	Phenylcarbinol	bzalc	Hydroxymethylbenzene|Phenylcarbinol|Phenylmethanol|Benzenemethanol|alpha-Hydroxytoluene|Benzyl alcohol	C7H8O	0	Extracellular
988	cpd00436[c]	Cyclopentanone	Cyclopentanone	Cyclopentanone	C5H8O	0	Cytosol
989	cpd00437[c]	D-Tagaturonate	tagur	D-Tagaturonic acid|D-Tagaturonate	C6H9O7	-1	Cytosol
990	cpd00438[c]	Deoxyadenosine	dad-2	2-Deoxyadenosine|Deoxyadenosine	C10H13N5O3	0	Cytosol
991	cpd00438[e]	Deoxyadenosine	dad-2	2-Deoxyadenosine|Deoxyadenosine	C10H13N5O3	0	Extracellular
992	cpd00438[p]	Deoxyadenosine	dad-2	2-Deoxyadenosine|Deoxyadenosine	C10H13N5O3	0	Periplasm
993	cpd00439[c]	Mandelonitrile	Mandelonitrile	Benzaldehyde cyanohydrin|Mandelonitrile	C8H7NO	0	Cytosol
994	cpd00441[c]	(CH3)3N	tma	N,N-Dimethylmethanamine|(CH3)3N|Trimethylamine	C3H10N	1	Cytosol
995	cpd00441[e]	(CH3)3N	tma	N,N-Dimethylmethanamine|(CH3)3N|Trimethylamine	C3H10N	1	Extracellular
996	cpd00441[p]	(CH3)3N	tma	N,N-Dimethylmethanamine|(CH3)3N|Trimethylamine	C3H10N	1	Periplasm
997	cpd00442[c]	(3S)-Citryl-CoA	(3S)-Citryl-CoA	(3S)-Citryl-CoA	C27H37N7O22P3S	-5	Cytosol
998	cpd00443[c]	ABEE	4abz	p-Aminobenzoate|4-Aminobenzoic acid|ABEE|4-Aminobenzoate	C7H6NO2	-1	Cytosol
999	cpd00443[e]	ABEE	4abz	p-Aminobenzoate|4-Aminobenzoic acid|ABEE|4-Aminobenzoate	C7H6NO2	-1	Extracellular
1000	cpd00443[m]	ABEE	4abz	p-Aminobenzoate|4-Aminobenzoic acid|ABEE|4-Aminobenzoate	C7H6NO2	-1	Mitochondrion
1001	cpd00444[c]	CDPethanolamine	cdpea	CDPethanolamine|CDP-ethanolamine	C11H19N4O11P2	-1	Cytosol
1002	cpd00445[c]	Cyclohexanamine	Cyclohexanamine	Cyclohexanamine|Cyclohexylamine	C6H14N	1	Cytosol
1003	cpd00446[c]	cAMP	camp	cAMP|Adenosine 3,5-phosphate|Cyclic AMP|Cyclic adenylic acid|3,5-Cyclic AMP	C10H11N5O6P	-1	Cytosol
1004	cpd00447[c]	Betaine aldehyde	betald	Betaine aldehyde	C5H12NO	1	Cytosol
1005	cpd00448[c]	D-Glyceraldehyde	glyald	D-Glyceraldehyde	C3H6O3	0	Cytosol
1006	cpd00448[e]	D-Glyceraldehyde	glyald	D-Glyceraldehyde	C3H6O3	0	Extracellular
1007	cpd00448[p]	D-Glyceraldehyde	glyald	D-Glyceraldehyde	C3H6O3	0	Periplasm
1008	cpd00449[c]	Dihydrolipoamide	dhlam	Enzyme N6-(dihydrolipoyl)lysine|Dihydrolipoamide-E|Dihydrothioctamide|Dihydrolipoamide	C8H17NOS2	0	Cytosol
1009	cpd00450[c]	Methyl sulfide	dms	Methyl thioether|Methyl sulfide|Dimethyl sulfide	C2H6S	0	Cytosol
1010	cpd00450[e]	Methyl sulfide	dms	Methyl thioether|Methyl sulfide|Dimethyl sulfide	C2H6S	0	Extracellular
1011	cpd00450[p]	Methyl sulfide	dms	Methyl thioether|Methyl sulfide|Dimethyl sulfide	C2H6S	0	Periplasm
1012	cpd00451[c]	Glycocyamine	Glycocyamine	Guanidoacetic acid|N-Amidinoglycine|Glycocyamine|Guanidinoacetic acid|Guanidinoacetate	C3H7N3O2	0	Cytosol
1013	cpd00452[c]	Phenylacetyl-CoA	phaccoa	Phenylacetyl-CoA	C29H39N7O17P3S	-3	Cytosol
1014	cpd00453[c]	1,2-Propanediol	12ppd-S	(S)-Propylene glycol|(S)-1,2-Propanediol|(S)-Propane-1,2-diol|Propylene glycol|1,2-Propanediol|Propane-1,2-diol	C3H8O2	0	Cytosol
1015	cpd00453[e]	1,2-Propanediol	12ppd-S	(S)-Propylene glycol|(S)-1,2-Propanediol|(S)-Propane-1,2-diol|Propylene glycol|1,2-Propanediol|Propane-1,2-diol	C3H8O2	0	Extracellular
1016	cpd00453[p]	1,2-Propanediol	12ppd-S	(S)-Propylene glycol|(S)-1,2-Propanediol|(S)-Propane-1,2-diol|Propylene glycol|1,2-Propanediol|Propane-1,2-diol	C3H8O2	0	Periplasm
1017	cpd00454[c]	Dinoprostone	Dinoprostone	Dinoprostone|(5Z,13E)-(15S)-11alpha,15-Dihydroxy-9-oxoprost-13-enoate|(5Z,13E)-(15S)-11alpha,15-Dihydroxy-9-oxoprosta-5,13-dienoate|Prostaglandin E2	C20H31O5	-1	Cytosol
1018	cpd00455[c]	2-Deoxy-D-glucose	2dglc	D-arabino-2-Deoxyhexose|2-Deoxy-D-arabino-hexose|2-Deoxy-D-glucose	C6H12O5	0	Cytosol
1019	cpd00456[c]	3-Hydroxybenzoate	3-Hydroxybenzoate	m-Hydroxybenzoic acid|3-Hydroxybenzoate	C7H5O3	-1	Cytosol
1020	cpd00457[c]	Phosphocholine	cholp	O-Phosphocholine|Phosphocholine|Phosphorylcholine|Choline phosphate	C5H14NO4P	0	Cytosol
1021	cpd00457[e]	Phosphocholine	cholp	O-Phosphocholine|Phosphocholine|Phosphorylcholine|Choline phosphate	C5H14NO4P	0	Extracellular
1022	cpd00458[c]	Coniferol	confrl	4-(3-Hydroxy-1-propenyl)-2-methoxyphenol|Coniferol|Coniferyl alcohol	C10H12O3	0	Cytosol
1023	cpd00458[e]	Coniferol	confrl	4-(3-Hydroxy-1-propenyl)-2-methoxyphenol|Coniferol|Coniferyl alcohol	C10H12O3	0	Extracellular
1024	cpd00458[p]	Coniferol	confrl	4-(3-Hydroxy-1-propenyl)-2-methoxyphenol|Coniferol|Coniferyl alcohol	C10H12O3	0	Periplasm
1025	cpd00459[c]	N-Acylneuraminate	N-Acylneuraminate	N-Acylneuraminate	C10H15NO9R	-1	Cytosol
1026	cpd00460[c]	Sulfoacetaldehyde	2saa	2-Sulfoacetaldehyde|Sulfoacetaldehyde	C2H3O4S	-1	Cytosol
1027	cpd00461[c]	Oxopent-4-enoate	op4en	2-Hydroxypenta-2,4-dienoate|2-Oxopent-4-enoate|Oxopent-4-enoate|cis-2-Hydroxypenta-2,4-dienoate|2-Hydroxy-2,4-pentadienoate	C5H5O3	-1	Cytosol
1028	cpd00463[c]	Cholestenone	Cholestenone	4-Cholesten-3-one|Cholestenone|Cholest-4-en-3-one	C27H44O	0	Cytosol
1029	cpd00464[c]	alpha-Tolualdehyde	pacald	alpha-Tolualdehyde|Phenylacetaldehyde	C8H8O	0	Cytosol
1030	cpd00464[e]	alpha-Tolualdehyde	pacald	alpha-Tolualdehyde|Phenylacetaldehyde	C8H8O	0	Extracellular
1031	cpd00464[m]	alpha-Tolualdehyde	pacald	alpha-Tolualdehyde|Phenylacetaldehyde	C8H8O	0	Mitochondrion
1032	cpd00464[p]	alpha-Tolualdehyde	pacald	alpha-Tolualdehyde|Phenylacetaldehyde	C8H8O	0	Periplasm
1033	cpd00465[c]	Ureidoglycolate	urdglyc	Ureidoglycolate|(S)-Ureidoglycolate|(-)-Ureidoglycolate	C3H5N2O4	-1	Cytosol
1034	cpd00467[c]	3-Sulfinoalanine	3sala	3-Sulfinoalanine|3-Sulphino-L-alanine|L-Cysteinesulfinic acid|3-Sulfino-L-alanine	C3H6NO4S	1	Cytosol
1035	cpd00467[e]	3-Sulfinoalanine	3sala	3-Sulfinoalanine|3-Sulphino-L-alanine|L-Cysteinesulfinic acid|3-Sulfino-L-alanine	C3H6NO4S	1	Extracellular
1036	cpd00469[c]	N-Acetyllactosamine	N-Acetyllactosamine	beta-D-Galactosyl-1,4-N-acetyl-beta-D-glucosamine|beta-D-Galactosyl-1,4-N-acetyl-D-glucosamine|N-Acetyllactosamine	C14H25NO11	0	Cytosol
1037	cpd00470[c]	N1-Acetylspermidine	N1aspmd	N1-Acetylspermidine	C9H23N3O	2	Cytosol
1038	cpd00471[c]	Quercetin 3-sulfate	Quercetin 3-sulfate	Quercetin 3-sulfate	C15H9O10S	-1	Cytosol
1039	cpd00472[c]	UDPgalacturonate	udpgalur	UDPgalacturonate|UDP-D-galacturonate	C15H19N2O18P2	-3	Cytosol
1040	cpd00473[c]	3-Dehydro-L-gulonate	3dhguln	3-Dehydro-L-gulonate	C6H9O7	-1	Cytosol
1041	cpd00474[c]	3-Oxo-delta4-steroid	3-Oxo-delta4-steroid	3-Oxo-delta4-steroid	C19H28O	0	Cytosol
1042	cpd00475[c]	Ribose 1-phosphate	r1p	D-ribose-1-phosphate|alpha-D-Ribose1-phosphate|D-Ribose 1-phosphate|Ribose 1-phosphate|alpha-D-Ribose 1-phosphate	C5H10O8P	-1	Cytosol
1043	cpd00477[c]	N-Acetyl-L-glutamate	acglu	N-Acetyl-L-glutamic acid|N-Acetyl-L-glutamate	C7H9NO5	-2	Cytosol
1044	cpd00477[e]	N-Acetyl-L-glutamate	acglu	N-Acetyl-L-glutamic acid|N-Acetyl-L-glutamate	C7H9NO5	-2	Extracellular
1045	cpd00478[c]	Pyridoxine phosphate	pdx5p	pyridoxine-5-phosphate|Pyridoxine 5-phosphate|Pyridoxine 5-phosphate|Pyridoxine phosphate	C8H11NO6P	-1	Cytosol
1046	cpd00479[c]	Gentisate	Gentisate	Gentisate|Hydroquinonecarboxylic acid|Gentisic acid|2,5-Dihydroxybenzoate	C7H5O4	-1	Cytosol
1047	cpd00480[c]	2-Dehydro-D-gluconate	2dhglcn	2-Dehydro-D-gluconate	C6H9O7	-1	Cytosol
1048	cpd00480[e]	2-Dehydro-D-gluconate	2dhglcn	2-Dehydro-D-gluconate	C6H9O7	-1	Extracellular
1049	cpd00480[p]	2-Dehydro-D-gluconate	2dhglcn	2-Dehydro-D-gluconate	C6H9O7	-1	Periplasm
1050	cpd00481[c]	Isobutyryl-CoA	ibcoa	Isobutyryl-CoA|2-Methylpropionyl-CoA|2-Methylpropanoyl-CoA	C25H39N7O17P3S	-3	Cytosol
1051	cpd00482[c]	2-Phospho-D-glycerate	2pg	D-Glycerate2-phosphate|D-Glycerate 2-phosphate|2-Phospho-D-glycerate	C3H5O7P	-2	Cytosol
1052	cpd00482[e]	2-Phospho-D-glycerate	2pg	D-Glycerate2-phosphate|D-Glycerate 2-phosphate|2-Phospho-D-glycerate	C3H5O7P	-2	Extracellular
1053	cpd00483[c]	3-Hydroxyanthranilate	3hanthrn	3-Hydroxyanthranilic acid|3-Hydroxyanthranilate	C7H6NO3	-1	Cytosol
1054	cpd00484[c]	p-Hydroxybenzaldehyde	4hbald	p-Hydroxybenzaldehyde|4-Hydroxybenzaldehyde	C7H6O2	0	Cytosol
1055	cpd00485[c]	D-Mannose1-phosphate	man1p	D-Mannose1-phosphate|alpha-D-Mannose 1-phosphate|D-Mannose 1-phosphate	C6H12O9P	-1	Cytosol
1056	cpd00485[e]	D-Mannose1-phosphate	man1p	D-Mannose1-phosphate|alpha-D-Mannose 1-phosphate|D-Mannose 1-phosphate	C6H12O9P	-1	Extracellular
1057	cpd00486[c]	Indoleacetaldehyde	id3acald	indol-3-acetaldehyde|Indoleacetaldehyde|2-(Indol-3-yl)acetaldehyde|Indole-3-acetaldehyde	C10H9NO	0	Cytosol
1058	cpd00486[e]	Indoleacetaldehyde	id3acald	indol-3-acetaldehyde|Indoleacetaldehyde|2-(Indol-3-yl)acetaldehyde|Indole-3-acetaldehyde	C10H9NO	0	Extracellular
1059	cpd00486[m]	Indoleacetaldehyde	id3acald	indol-3-acetaldehyde|Indoleacetaldehyde|2-(Indol-3-yl)acetaldehyde|Indole-3-acetaldehyde	C10H9NO	0	Mitochondrion
1062	cpd00488[c]	PGF2a	PGF2a	U 14583|Protamodin|Prostin F 2 alpha|Prostaglandin F2a|9,11,15-Trihydroxy-(5Z,9a,11a,13E,15S)-prosta-5,13-dien-1-oic acid|PGF2a|Panacelan|Enzaprost F|Enzaprost|Dinoprost|Cyclosin|Amoglandin|9a,11a-PGF2|7-[3,5-Dihydroxy-2-(3-hydroxy-1-octenyl)cyclopentyl]-5-heptenoic acid|(+)-Prostaglandin F2a|(5Z,13E)-(15S)-9alpha,11alpha,15-Trihydroxyprosta-5,13-dienoate|Prostaglandin F2alpha	C20H33O5	-1	Cytosol
1063	cpd00489[c]	4-Hydroxyphenylacetate	4hphac	4-Hydroxyphenyl acetate|4-Hydroxyphenylacetic acid|4-Hydroxyphenylacetate	C8H7O3	-1	Cytosol
1064	cpd00489[e]	4-Hydroxyphenylacetate	4hphac	4-Hydroxyphenyl acetate|4-Hydroxyphenylacetic acid|4-Hydroxyphenylacetate	C8H7O3	-1	Extracellular
1065	cpd00490[c]	5-Hydroxy-L-tryptophan	5-Hydroxy-L-tryptophan	5-Hydroxy-L-tryptophan	C11H12N2O3	0	Cytosol
1066	cpd00491[c]	D-mannitol-1-phosphate	mnl1p	D-mannitol-1-phosphate|D-Mannitol 1-phosphate	C6H14O9P	-1	Cytosol
1067	cpd00492[c]	N-Acetyl-D-mannosamine	acmana	2-Acetamido-2-deoxy-D-mannose|N-Acetyl-D-mannosamine	C8H15NO6	0	Cytosol
1068	cpd00492[e]	N-Acetyl-D-mannosamine	acmana	2-Acetamido-2-deoxy-D-mannose|N-Acetyl-D-mannosamine	C8H15NO6	0	Extracellular
1069	cpd00492[p]	N-Acetyl-D-mannosamine	acmana	2-Acetamido-2-deoxy-D-mannose|N-Acetyl-D-mannosamine	C8H15NO6	0	Periplasm
1070	cpd00493[c]	Pyridoxamine phosphate	pyam5p	Pyridoxamine 5-phosphate|Pyridoxamine 5-phosphate|Pyridoxamine phosphate	C8H13N2O5P	0	Cytosol
1071	cpd00494[c]	4-Hydroxymandelonitrile	4-Hydroxymandelonitrile	4-Hydroxymandelonitrile	C8H7NO2	0	Cytosol
1072	cpd00495[c]	4-Methylene-L-glutamate	4-Methylene-L-glutamate	4-Methylene-L-glutamate	C6H8NO4	-1	Cytosol
1073	cpd00496[c]	D-Arabinono-1,4-lactone	Dara14lac	D-Arabinono-1,4-lactone	C5H8O5	0	Cytosol
1074	cpd00497[c]	XMP	xmp	xanthosine-5-phosphate|Xanthosine5-phosphate|(9-D-Ribosylxanthine)-5-phosphate|XMP|Xanthylic acid|Xanthosine 5-phosphate	C10H12N4O9P	-1	Cytosol
1075	cpd00497[e]	XMP	xmp	xanthosine-5-phosphate|Xanthosine5-phosphate|(9-D-Ribosylxanthine)-5-phosphate|XMP|Xanthylic acid|Xanthosine 5-phosphate	C10H12N4O9P	-1	Extracellular
1076	cpd00497[p]	XMP	xmp	xanthosine-5-phosphate|Xanthosine5-phosphate|(9-D-Ribosylxanthine)-5-phosphate|XMP|Xanthylic acid|Xanthosine 5-phosphate	C10H12N4O9P	-1	Periplasm
1077	cpd00498[c]	2-Aceto-2-hydroxybutanoate	2ahbut	S-2-Aceto-2-hydroxybutanoate|(S)-2-Hydroxy-2-ethyl-3-oxobutanoate|(S)-2-Aceto-2-hydroxybutanoate|2-Aceto-2-hydroxybutanoate	C6H9O4	-1	Cytosol
1078	cpd00499[c]	D-glucose-1,6-biphosphate	g16bp	D-glucose-1,6-biphosphate|D-Glucose 1,6-biphosphate|D-Glucose 1,6-bisphosphate	C6H12O12P2	-2	Cytosol
1079	cpd00501[c]	beta-D-Glucose 1-phosphate	g1p-B	beta-D-Glucose 1-phosphate	C6H12O9P	-1	Cytosol
1080	cpd00502[c]	5-Formiminotetrahydrofolate	5-Formiminotetrahydrofolate	5-Formimidoyltetrahydrofolate|5-Formiminotetrahydrofolate	C20H22N8O6	-2	Cytosol
1081	cpd00503[c]	D-Fructose 2,6-bisphosphate	f26bp	D-Fructose 2,6-bisphosphate|beta-D-Fructose 2,6-bisphosphate	C6H12O12P2	-2	Cytosol
1082	cpd00504[c]	LL-2,6-Diaminopimelate	26dap-LL	LL-2-6-Diaminoheptanedioate|LL-2,6-Diaminopimelic acid|LL-2,6-Diaminopimelate|LL-2,6-Diaminoheptanedioate	C7H14N2O4	0	Cytosol
1083	cpd00506[c]	gamma-Glutamylcysteine	glucys	gamma-Glutamylcysteine|5-L-Glutamyl-L-cysteine|L-gamma-Glutamylcysteine|gamma-L-Glutamyl-L-cysteine	C8H13N2O5S	-1	Cytosol
1084	cpd00507[c]	Glycerophosphocholine	g3pc	Glycerophosphocholine|sn-glycero-3-Phosphocholine	C8H20NO6P	0	Cytosol
1085	cpd00507[e]	Glycerophosphocholine	g3pc	Glycerophosphocholine|sn-glycero-3-Phosphocholine	C8H20NO6P	0	Extracellular
1086	cpd00507[p]	Glycerophosphocholine	g3pc	Glycerophosphocholine|sn-glycero-3-Phosphocholine	C8H20NO6P	0	Periplasm
1087	cpd00508[c]	3MOP	3mop	2-keto-3-methyl-valerate|2-keto-3-methylvalerate|2-Oxo-3-methylvalerate|3MOP|S-3-Methyl-2-oxopentanoate|(3S)-3-Methyl-2-oxopentanoate|(3S)-3-Methyl-2-oxopentanoic acid|(S)-3-Methyl-2-oxopentanoate|3-Methyl-2-oxopentanoate|(S)-3-Methyl-2-oxopentanoic acid	C6H9O3	-1	Cytosol
1088	cpd00508[e]	3MOP	3mop	2-keto-3-methyl-valerate|2-keto-3-methylvalerate|2-Oxo-3-methylvalerate|3MOP|S-3-Methyl-2-oxopentanoate|(3S)-3-Methyl-2-oxopentanoate|(3S)-3-Methyl-2-oxopentanoic acid|(S)-3-Methyl-2-oxopentanoate|3-Methyl-2-oxopentanoate|(S)-3-Methyl-2-oxopentanoic acid	C6H9O3	-1	Extracellular
1089	cpd00508[m]	3MOP	3mop	2-keto-3-methyl-valerate|2-keto-3-methylvalerate|2-Oxo-3-methylvalerate|3MOP|S-3-Methyl-2-oxopentanoate|(3S)-3-Methyl-2-oxopentanoate|(3S)-3-Methyl-2-oxopentanoic acid|(S)-3-Methyl-2-oxopentanoate|3-Methyl-2-oxopentanoate|(S)-3-Methyl-2-oxopentanoic acid	C6H9O3	-1	Mitochondrion
1090	cpd00509[c]	deoxyribose-1-phosphate	2dr1p	deoxyribose-1-phosphate|2-Deoxy-D-ribose1-phosphate|2-Deoxy-alpha-D-ribose 1-phosphate|2-Deoxy-D-ribose 1-phosphate	C5H10O7P	-1	Cytosol
1091	cpd00510[c]	deoxyribose-5-phosphate	2dr5p	deoxyribose-5-phosphate|2-Deoxy-D-ribose5-phosphate|2-Deoxy-D-ribose 5-phosphate	C5H10O7P	-1	Cytosol
1092	cpd00511[c]	Androstanedione	Androstanedione	Androstanedione|5alpha-Androstane-3,17-dione	C19H28O2	0	Cytosol
1093	cpd00512[c]	Deoxynucleoside 3-phosphate	Deoxynucleoside 3-phosphate	Deoxynucleoside 3-phosphate	C5H9O6PR	-1	Cytosol
1094	cpd00513[c]	Deoxynucleoside 5-phosphate	Deoxynucleoside 5-phosphate	2-Deoxynucleoside 5-monophosphate|2-Deoxynucleoside 5-phosphate|Deoxynucleoside 5-phosphate	C5H9O6PR	-1	Cytosol
1096	cpd00515[c]	5-Dehydro-4-deoxy-D-glucarate	5d4dglcr	5-Dehydro-4-deoxy-D-glucarate	C6H6O7	-2	Cytosol
1097	cpd00516[c]	meso-2,6-Diaminopimelate	26dap-M	meso-2-6-Diaminoheptanedioate|meso-Diaminoheptanedioate|meso-2,6-Diaminopimelic acid|meso-2,6-Diaminopimelate|meso-2,6-Diaminoheptanedioate	C7H14N2O4	0	Cytosol
1098	cpd00516[e]	meso-2,6-Diaminopimelate	26dap-M	meso-2-6-Diaminoheptanedioate|meso-Diaminoheptanedioate|meso-2,6-Diaminopimelic acid|meso-2,6-Diaminopimelate|meso-2,6-Diaminoheptanedioate	C7H14N2O4	0	Extracellular
1099	cpd00516[p]	meso-2,6-Diaminopimelate	26dap-M	meso-2-6-Diaminoheptanedioate|meso-Diaminoheptanedioate|meso-2,6-Diaminopimelic acid|meso-2,6-Diaminopimelate|meso-2,6-Diaminoheptanedioate	C7H14N2O4	0	Periplasm
1100	cpd00517[c]	1-Acyl-sn-glycerol 3-phosphate	1ag3p	1-Acyl-sn-glycerol 3-phosphate|Acyl-sn-glycerol 3-phosphate	C4H7O7PR	-1	Cytosol
1101	cpd00518[c]	2-Hydroxymuconic semialdehyde	2hmcnsad	2-Hydroxymuconic semialdehyde|2-Hydroxymuconate semialdehyde	C6H5O4	-1	Cytosol
1102	cpd00519[c]	D-methylmalonyl-CoA	mmcoa-S	D-methylmalonyl-CoA|(S)-3-Oxo-2-methylpropanoyl-CoA|(S)-Methylmalonyl-coenzyme A|(S)-Methylmalonyl-CoA|(S)-2-Methyl-3-oxopropionyl-CoA|(S)-2-Methyl-3-oxopropanoyl-CoA	C25H36N7O19P3S	-4	Cytosol
1103	cpd00520[c]	2-Dehydro-3-deoxy-L-pentonate	2-Dehydro-3-deoxy-L-pentonate	2-Dehydro-3-deoxy-L-pentonate|2-Dehydro-3-deoxy-L-arabinonate	C5H7O5	-1	Cytosol
1104	cpd00521[c]	dTDP-4-oxo-6-deoxy-D-glucose	dtdp4d6dg	dTDP-4-dehydro-6-deoxy-D-galactose|dTDP-4-dehydro-6-deoxy-alpha-D-galactose|dTDP-4-dehydro-6-deoxy-D-glucose|dTDP-4-oxo-6-deoxy-D-glucose|4,6-Dideoxy-4-oxo-dTDP-D-glucose|dTDP-4-oxo-6-deoxy-alpha-D-glucose|dTDP-4-dehydro-6-deoxy-alpha-D-glucose	C16H22N2O15P2	-2	Cytosol
1105	cpd00522[c]	dTDP-4-oxo-L-rhamnose	dtdp4d6dm	dTDP-4-oxo-L-rhamnose|dTDP-4-oxo-6-deoxy-L-mannose|dTDP-4-dehydro-6-deoxy-L-mannose	C16H22N2O15P2	-2	Cytosol
1106	cpd00523[c]	Trehalose 6-phosphate	tre6p	D-trehalose-6-phosphate|Trehalose 6-phosphate|alpha,alpha-Trehalose 6-phosphate	C12H22O14P	-1	Cytosol
1107	cpd00524[c]	2-Inosose	2ins	2-Inosose|scyllo-Inosose|2,4,6/3,5-Pentahydroxycyclohexanone	C6H10O6	0	Cytosol
1108	cpd00525[c]	UDP-N-acetylmuramoyl-L-alanyl-D-glutamate	uamag	UDP-N-acetylmuramoyl-L-alanyl-D-glutamate	C28H39N5O23P2	-4	Cytosol
1109	cpd00526[c]	Cholate	Cholate	Cholic acid|3alpha,7alpha,12alpha-Trihydroxy-5beta-cholanic acid|Cholate|3alpha,7alpha,12alpha-Trihydroxy-5beta-cholanate	C24H39O5	-1	Cytosol
1110	cpd00527[c]	Prostaglandin D2	Prostaglandin D2	Prostaglandin D2|(5Z,13E)-(15S)-9alpha,15-Dihydroxy-11-oxoprosta-5,13-dienoate	C20H31O5	-1	Cytosol
1111	cpd00528[c]	N2	n2	N2|Nitrogen	N2	0	Cytosol
1112	cpd00528[e]	N2	n2	N2|Nitrogen	N2	0	Extracellular
1113	cpd00530[c]	XTP	xtp	XTP	C10H12N4O15P3	-3	Cytosol
1114	cpd00531[c]	Hg2+	hg2	Mercuric ion|Mercury(2+)|Mercury (charged +2)|Hg2+	Hg	2	Cytosol
1115	cpd00531[e]	Hg2+	hg2	Mercuric ion|Mercury(2+)|Mercury (charged +2)|Hg2+	Hg	2	Extracellular
1116	cpd00531[p]	Hg2+	hg2	Mercuric ion|Mercury(2+)|Mercury (charged +2)|Hg2+	Hg	2	Periplasm
1117	cpd00532[c]	O2-	o2s	Superoxideanion|O2-|Superoxide|Superoxide anion|O2.-	HO2	0	Cytosol
1118	cpd00532[e]	O2-	o2s	Superoxideanion|O2-|Superoxide|Superoxide anion|O2.-	HO2	0	Extracellular
1119	cpd00532[p]	O2-	o2s	Superoxideanion|O2-|Superoxide|Superoxide anion|O2.-	HO2	0	Periplasm
1120	cpd00533[c]	dCDP	dcdp	2-Deoxycytidine 5-diphosphate|2-Deoxycytidine diphosphate|dCDP	C9H13N3O10P2	-2	Cytosol
1121	cpd00533[n]	dCDP	dcdp	2-Deoxycytidine 5-diphosphate|2-Deoxycytidine diphosphate|dCDP	C9H13N3O10P2	-2	Nucleus
1122	cpd00534[c]	I-	I-	I-|Iodide	I	-1	Cytosol
1123	cpd00536[c]	Oleate	oleac	Oleic acid|Oleate|(Z)-Octadec-9-enoic acid|(9Z)-Octadecenoic acid	C18H33O2	-1	Cytosol
1124	cpd00536[e]	Oleate	oleac	Oleic acid|Oleate|(Z)-Octadec-9-enoic acid|(9Z)-Octadecenoic acid	C18H33O2	-1	Extracellular
1125	cpd00538[c]	Pterin	Pterin	2-Amino-4-hydroxypteridine|2-Amino-4-oxopteridine|Pterin	C6H5N5O	0	Cytosol
1126	cpd00540[c]	BET	glyb	BET|Trimethylammonioacetate|N,N,N-Trimethylglycine|Glycine betaine|Trimethylaminoacetate|Betaine	C5H11NO2	0	Cytosol
1127	cpd00540[e]	BET	glyb	BET|Trimethylammonioacetate|N,N,N-Trimethylglycine|Glycine betaine|Trimethylaminoacetate|Betaine	C5H11NO2	0	Extracellular
1128	cpd00540[p]	BET	glyb	BET|Trimethylammonioacetate|N,N,N-Trimethylglycine|Glycine betaine|Trimethylaminoacetate|Betaine	C5H11NO2	0	Periplasm
1129	cpd00541[c]	Lipoate	lipt	Thioctic acid|alpha-Lipoic acid|Lipoic acid|Lipoate	C8H13O2S2	-1	Cytosol
1130	cpd00541[e]	Lipoate	lipt	Thioctic acid|alpha-Lipoic acid|Lipoic acid|Lipoate	C8H13O2S2	-1	Extracellular
1131	cpd00542[c]	R-CN	R-CN	R-CN|Nitrile	CNR	0	Cytosol
1132	cpd00543[c]	Orcinol	Orcinol	3,5-Dihydroxytoluene|3,5-Toluenediol|5-Methylresorcinol|5-Methyl-1,3-benzenediol|Orcinol	C7H8O2	0	Cytosol
1133	cpd00544[c]	Tropine	Tropine	3alpha-Tropanol|Tropine	C8H15NO	0	Cytosol
1134	cpd00546[c]	Cortisol	Cortisol	Reichsteins substance M|Kendalls compound F|11beta,17alpha,21-Trihydroxy-4-pregnene-3,20-dione|Hydrocortisone|Cortisol	C21H30O5	0	Cytosol
1135	cpd00547[c]	Cysteine	cll_451	2-Amino-3-mercaptopropionic acid|Cysteine	C3H7NO2S	0	Cytosol
1136	cpd00547[e]	Cysteine	cll_451	2-Amino-3-mercaptopropionic acid|Cysteine	C3H7NO2S	0	Extracellular
1137	cpd00548[c]	D-Hexose	D-Hexose	D-Hexose	C6H12O6	0	Cytosol
1138	cpd00549[c]	D-Lysine	lys-D	D-2,6-Diaminohexanoic acid|D-Lysine	C6H15N2O2	1	Cytosol
1139	cpd00549[e]	D-Lysine	lys-D	D-2,6-Diaminohexanoic acid|D-Lysine	C6H15N2O2	1	Extracellular
1140	cpd00550[c]	D-Serine	ser-D	D-Serine	C3H7NO3	0	Cytosol
1141	cpd00550[e]	D-Serine	ser-D	D-Serine	C3H7NO3	0	Extracellular
1142	cpd00550[p]	D-Serine	ser-D	D-Serine	C3H7NO3	0	Periplasm
1143	cpd00551[c]	DTYL	cll_453	DTYL|2,3-Butanedione|Dimethylglyoxal|Biacetyl|Diacetyl	C4H6O2	0	Cytosol
1144	cpd00551[e]	DTYL	cll_453	DTYL|2,3-Butanedione|Dimethylglyoxal|Biacetyl|Diacetyl	C4H6O2	0	Extracellular
1145	cpd00552[c]	F-	F-	Hydrogen fluoride|Hydrofluoric acid|Fluoride ion|F-|Fluoride	F	-1	Cytosol
1146	cpd00553[c]	Macrocin	Macrocin	Macrocin	C45H76NO17	1	Cytosol
1147	cpd00554[c]	Nicotine	Nicotine	(S)-Nicotine|(S)-3-(1-methylpyrrolidin-2-yl)pyridine|Nicotine	C10H14N2	0	Cytosol
1148	cpd00556[c]	Pyridine	Pyridine	Azabenzene|Pyridine	C5H5N	0	Cytosol
1149	cpd00557[c]	Siroheme	sheme	Siroheme	C42H36FeN4O16	-8	Cytosol
1150	cpd00558[c]	Spermine	sprm	SPRM|N,N-Bis(3-aminopropyl)-1,4-butanediamine|Spermine	C10H30N4	4	Cytosol
1151	cpd00558[e]	Spermine	sprm	SPRM|N,N-Bis(3-aminopropyl)-1,4-butanediamine|Spermine	C10H30N4	4	Extracellular
1152	cpd00559[c]	Supraene	sql	Supraene|Spinacene|Squalene	C30H50	0	Cytosol
1153	cpd00559[r]	Supraene	sql	Supraene|Spinacene|Squalene	C30H50	0	Endoplasmic Reticulum
1154	cpd00560[c]	Tungsten	Tungsten	Tungsten	W	0	Cytosol
1155	cpd00560[e]	Tungsten	Tungsten	Tungsten	W	0	Extracellular
1156	cpd00561[c]	Vanillin	vanln	4-Hydroxy-3-methoxybenzaldehyde|Vanillaldehyde|Vanillin|4-Hydroxy-3-methoxy-benzaldehyde	C8H8O3	0	Cytosol
1157	cpd00561[e]	Vanillin	vanln	4-Hydroxy-3-methoxybenzaldehyde|Vanillaldehyde|Vanillin|4-Hydroxy-3-methoxy-benzaldehyde	C8H8O3	0	Extracellular
1158	cpd00561[p]	Vanillin	vanln	4-Hydroxy-3-methoxybenzaldehyde|Vanillaldehyde|Vanillin|4-Hydroxy-3-methoxy-benzaldehyde	C8H8O3	0	Periplasm
1159	cpd00562[c]	1-Octanol	OCTANOL	1-Octanol	C8H18O	0	Cytosol
1160	cpd00563[c]	Berberine	Berberine	Umbellatine|Berberine	C20H18NO4	1	Cytosol
1161	cpd00564[c]	Bergaptol	Bergaptol	5-Hydroxyfuranocoumarin|5-Hydroxypsoralen|Bergaptol	C11H6O4	0	Cytosol
1162	cpd00565[c]	Coniferin	Coniferin	Coniferin	C16H22O8	0	Cytosol
1163	cpd00566[c]	Cortisone	Cortisone	Reichsteins substance Fa|Kendalls compound E|17alpha,21-Dihydroxy-4-pregnene-3,11,20-trione|Cortisone	C21H28O5	0	Cytosol
1164	cpd00567[c]	D-Proline	D-Proline	D-Proline	C5H8NO2	-1	Cytosol
1165	cpd00568[c]	D-Sorbose	D-Sorbose	D-xylo-Hexulose|D-Sorbose	C6H12O6	0	Cytosol
1166	cpd00570[c]	Flavanone	Flavanone	2,3-Dihydroflavone|Flavanone	C15H12O2	0	Cytosol
1167	cpd00571[c]	Glucarate	Glucarate	Glucaric acid|Glucarate	C6H8O8	-2	Cytosol
1168	cpd00572[e]	Histidine	cll_459	alpha-Amino-1H-imidazole-4-propionic acid|DL-Histidine|Histidine	C6H9N3O2	0	Extracellular
1169	cpd00573[c]	L-Idonate	idon-L	L-Idonate	C6H11O7	-1	Cytosol
1170	cpd00573[e]	L-Idonate	idon-L	L-Idonate	C6H11O7	-1	Extracellular
1171	cpd00573[p]	L-Idonate	idon-L	L-Idonate	C6H11O7	-1	Periplasm
1172	cpd00574[c]	Mevaldate	Mevaldate	Mevaldic acid|Mevaldate	C6H10O4	0	Cytosol
1173	cpd00576[c]	Phloretin	Phloretin	Phloretin	C15H14O5	0	Cytosol
1174	cpd00577[c]	Tretin M	Tretin M	all-trans-Vitamin A1 acid|Tretin M|trans-Retinoic acid|Ro 1-5488|all-trans-Vitamin A acid|all-trans-Tretinoin|all-trans-Retinoic acid|all-trans-beta-Retinoic acid|all-(E)-Retinoic acid|AGN 100335|beta-Retinoic acid|(all-E)-3,7-Dimethyl-9-(2,6,6-trimethyl-1-cyclohexen-1-yl)-2,4,6,8- nonatetraenoic acid|3,7-Dimethyl-9-(2,6,6-trimethyl-1-cyclohexene-1-yl)-2,4,6,8- nonatetraenoic acid (ECL)|Tretinoin…	C20H27O2	-1	Cytosol
1175	cpd00578[c]	Scytalone	Scytalone	3,4-Dihydro-3,6,8-trihydoroxy-1(2H)-napthalenone|Scytalone	C10H10O4	0	Cytosol
1176	cpd00579[c]	Serotonin	Serotonin	Enteramine|5-Hydroxytryptamine|Serotonin|3-(2-Aminoethyl)-1H-indol-5-ol	C10H13N2O	1	Cytosol
1177	cpd00580[c]	Tropinone	Tropinone	3-Tropanone|Tropinone	C8H13NO	0	Cytosol
1178	cpd00581[c]	Urocanate	urcan	Urocanic acid|Urocanate	C6H5N2O2	-1	Cytosol
1179	cpd00581[e]	Urocanate	urcan	Urocanic acid|Urocanate	C6H5N2O2	-1	Extracellular
1180	cpd00582[c]	Vestitone	Vestitone	Vestitone|(-)-Vestitone	C16H14O5	0	Cytosol
1181	cpd00583[c]	L-Adrenaline	L-Adrenaline	4-[(1R)-1-Hydroxy-2-(methylamino)ethyl]-1,2-benzenediol|(R)-(-)-Adnephrine|(R)-(-)-Epirenamine|(R)-(-)-Epinephrine|(R)-(-)-Adrenaline|L-Adrenaline	C9H14NO3	1	Cytosol
1182	cpd00584[c]	CDP-ribitol	CDP-ribitol	CDP 5-ester with D-ribitol|CDP-ribitol	C14H23N3O15P2	-2	Cytosol
1183	cpd00585[c]	Creatinine	Creatinine	1-Methylglycocyamidine|Creatinine	C4H7N3O	0	Cytosol
1184	cpd00586[c]	D-Arginine	D-Arginine	D-2-Amino-5-guanidinovaleric acid|D-Arginine	C6H15N4O2	1	Cytosol
1185	cpd00587[c]	D-Cysteine	cys-D	D-Amino-3-mercaptopropionic acid|D-Cysteine	C3H7NO2S	0	Cytosol
1186	cpd00587[e]	D-Cysteine	cys-D	D-Amino-3-mercaptopropionic acid|D-Cysteine	C3H7NO2S	0	Extracellular
1187	cpd00587[p]	D-Cysteine	cys-D	D-Amino-3-mercaptopropionic acid|D-Cysteine	C3H7NO2S	0	Periplasm
1188	cpd00588[c]	Sorbitol	sbt-D	Sorbitol|L-Gulitol|D-Glucitol|D-Sorbitol	C6H14O6	0	Cytosol
1189	cpd00588[e]	Sorbitol	sbt-D	Sorbitol|L-Gulitol|D-Glucitol|D-Sorbitol	C6H14O6	0	Extracellular
1190	cpd00588[p]	Sorbitol	sbt-D	Sorbitol|L-Gulitol|D-Glucitol|D-Sorbitol	C6H14O6	0	Periplasm
1191	cpd00589[c]	D-Tagatose	D-Tagatose	lyxo-Hexulose|D-Tagatose	C6H12O6	0	Cytosol
1192	cpd00589[e]	D-Tagatose	D-Tagatose	lyxo-Hexulose|D-Tagatose	C6H12O6	0	Extracellular
1193	cpd00591[c]	Ethylamine	Ethylamine	Ethylamine	C2H8N	1	Cytosol
1194	cpd00591[e]	Ethylamine	Ethylamine	Ethylamine	C2H8N	1	Extracellular
1195	cpd00592[c]	Formyl-CoA	forcoa	Formyl-CoA	C22H33N7O17P3S	-3	Cytosol
1196	cpd00593[c]	Isoflavone	Isoflavone	Isoflavone	C15H10O2	0	Cytosol
1197	cpd00594[c]	Gulonate	Gulonate	Gulonic acid|Gulonate|L-Gulonic acid|L-Gulonate	C6H11O7	-1	Cytosol
1198	cpd00595[c]	Nucleoside	Nucleoside	Nucleoside	C5H9O4R	0	Cytosol
1199	cpd00596[c]	Oxalurate	oxur	Oxalurate|Monooxalylurea|Oxaluric acid|Oxalureate	C3H3N2O4	-1	Cytosol
1200	cpd00597[c]	Valerate	pta	n-Valeric acid|n-Pentanoate|Valerianic acid|Valeric acid|Pentanoic acid|Valerate|Pentanoate	C5H9O2	-1	Cytosol
1201	cpd00597[e]	Valerate	pta	n-Valeric acid|n-Pentanoate|Valerianic acid|Valeric acid|Pentanoic acid|Valerate|Pentanoate	C5H9O2	-1	Extracellular
1202	cpd00598[c]	Propynoate	Propynoate	Acetylenemonocarboxylate|Acetylenecarboxylic acid|Propiolic acid|Propynoate	C3HO2	-1	Cytosol
1203	cpd00599[c]	SALC	salc	SALC|Salicylic acid|o-Hydroxybenzoic acid|Salicylate	C7H5O3	-1	Cytosol
1204	cpd00599[e]	SALC	salc	SALC|Salicylic acid|o-Hydroxybenzoic acid|Salicylate	C7H5O3	-1	Extracellular
1205	cpd00601[c]	D-Camphor	D-Camphor	D-Camphor|(+)-Camphor	C10H16O	0	Cytosol
1206	cpd00602[c]	(-)-Camphor	(-)-Camphor	(-)-Camphor	C10H16O	0	Cytosol
1207	cpd00604[c]	4-Coumarate	T4hcinnm	trans-p-Hydroxycinnamate|4-Hydroxycinnamate|4-Hydroxycinnamic acid|trans-4-Hydroxycinnamate|p-Coumaric acid|4-Coumarate	C9H7O3	-1	Cytosol
1208	cpd00604[e]	4-Coumarate	T4hcinnm	trans-p-Hydroxycinnamate|4-Hydroxycinnamate|4-Hydroxycinnamic acid|trans-4-Hydroxycinnamate|p-Coumaric acid|4-Coumarate	C9H7O3	-1	Extracellular
1209	cpd00604[p]	4-Coumarate	T4hcinnm	trans-p-Hydroxycinnamate|4-Hydroxycinnamate|4-Hydroxycinnamic acid|trans-4-Hydroxycinnamate|p-Coumaric acid|4-Coumarate	C9H7O3	-1	Periplasm
1210	cpd00605[c]	Malonylurea	Malonylurea	Malonylurea|Barbituric acid|Barbiturate	C4H2N2O3	-2	Cytosol
1211	cpd00606[c]	Biochanin A	Biochanin A	Biochanin A	C16H12O5	0	Cytosol
1212	cpd00607[c]	Citramalate	Citramalate	2-Methylmalic acid|alpha-Hydroxypyrotartaric acid|Citramalic acid|Citramalate	C5H6O5	-2	Cytosol
1213	cpd00608[c]	D-Altronate	altrn	D-altronatete|D-Altronate	C6H11O7	-1	Cytosol
1214	cpd00609[c]	D-Glucarate	glcr	D-Glucosaccharic acid|d-Saccharic acid|L-Gularic acid|D-Glucaric acid|D-Glucarate	C6H8O8	-2	Cytosol
1215	cpd00609[e]	D-Glucarate	glcr	D-Glucosaccharic acid|d-Saccharic acid|L-Gularic acid|D-Glucaric acid|D-Glucarate	C6H8O8	-2	Extracellular
1216	cpd00609[p]	D-Glucarate	glcr	D-Glucosaccharic acid|d-Saccharic acid|L-Gularic acid|D-Glucaric acid|D-Glucarate	C6H8O8	-2	Periplasm
1217	cpd00610[c]	D-Glutamine	D-Glutamine	D-2-Aminoglutaramic acid|D-Glutamine	C5H10N2O3	0	Cytosol
1218	cpd00611[c]	D-Threonine	D-Threonine	D-2-Amino-3-hydroxybutyric acid|D-Threonine	C4H9NO3	0	Cytosol
1219	cpd00611[e]	D-Threonine	D-Threonine	D-2-Amino-3-hydroxybutyric acid|D-Threonine	C4H9NO3	0	Extracellular
1220	cpd00612[c]	Dopaquinone	Dopaquinone	Dopaquinone	C9H9NO4	0	Cytosol
1221	cpd00613[c]	Hexadecanol	C16:0-OH	16-Hexadecanol|Palmityl alcohol|Cetyl alcohol|Hexadecanol|1-Hexadecanol	C16H34O	0	Cytosol
1222	cpd00615[c]	Bekanamycin	Bekanamycin	Nebramycin factor 5|Bekanamycin|Kanamycin B	C18H42N5O10	5	Cytosol
1223	cpd00616[c]	Pretyrosine	CPD-659	Pretyrosine|L-Arogenic acid|L-Arogenate	C10H12NO5	-1	Cytosol
1224	cpd00617[c]	Lactoyl-CoA	Lactoyl-CoA	Lactoyl-CoA	C24H37N7O18P3S	-3	Cytosol
1225	cpd00618[c]	Naphthalene	Naphthalene	Naphthalene	C10H8	0	Cytosol
1226	cpd00619[c]	Oxomalonate	Oxomalonate	Mesoxalic acid|Ketomalonic acid|Oxomalonic acid|Oxomalonate	C3O5	-2	Cytosol
1227	cpd00620[c]	Pantetheine	ptth	(R)-Pantetheine|Pantetheine	C11H22N2O4S	0	Cytosol
1228	cpd00622[c]	Sepiapterin	Sepiapterin	Sepiapterin	C9H11N5O3	0	Cytosol
1229	cpd00623[c]	Sphinganine	sphgn	2-Amino-1,3-dihydroxyoctadecane|Dihydrosphingosine|Sphinganine	C18H40NO2	1	Cytosol
1230	cpd00625[c]	Xanthotoxol	Xanthotoxol	8-Hydroxypsoralen|8-Hydroxyfuranocoumarin|Xanthotoxol	C11H6O4	0	Cytosol
1231	cpd00626[c]	dTDPglucose	dtdpglu	dTDP-alpha-D-glucose|dTDPglucose|dTDP-D-glucose|dTDP-glucose	C16H24N2O16P2	-2	Cytosol
1232	cpd00627[c]	l-Menthone	l-Menthone	p-Menthan-3-one|l-Menthone|(-)-Menthone	C10H18O	0	Cytosol
1233	cpd00628[c]	(R)-Prunasin	(R)-Prunasin	(R)-Prunasin	C14H17NO6	0	Cytosol
1234	cpd00629[c]	2-Furoyl-CoA	2-Furoyl-CoA	2-Furoyl-CoA	C26H35N7O18P3S	-3	Cytosol
1235	cpd00630[c]	3-Oxoadipate	3oxadp	3-ketoadipate|3-Keto-adipate|3-Oxoadipic acid|3-Oxoadipate	C6H6O5	-2	Cytosol
1236	cpd00630[e]	3-Oxoadipate	3oxadp	3-ketoadipate|3-Keto-adipate|3-Oxoadipic acid|3-Oxoadipate	C6H6O5	-2	Extracellular
1237	cpd00630[p]	3-Oxoadipate	3oxadp	3-ketoadipate|3-Keto-adipate|3-Oxoadipic acid|3-Oxoadipate	C6H6O5	-2	Periplasm
1238	cpd00631[c]	4-Pyridoxate	4-Pyridoxate	4-Pyridoxic acid|4-Pyridoxate	C8H8NO4	-1	Cytosol
1239	cpd00632[c]	6-Oxocineole	6-Oxocineole	(1R,4S)-1,3,3-Trimethyl-2-oxabicyclo[2.2.2]octan-6-one|6-Oxocineole	C10H16O2	0	Cytosol
1240	cpd00634[c]	Chlorogenate	CHLOROGENATE	trans-5-O-Caffeoyl-D-quinate|Caffeoyl quinic acid|Chlorogenic acid|Chlorogenate	C16H17O9	-1	Cytosol
1241	cpd00634[e]	Chlorogenate	CHLOROGENATE	trans-5-O-Caffeoyl-D-quinate|Caffeoyl quinic acid|Chlorogenic acid|Chlorogenate	C16H17O9	-1	Extracellular
1242	cpd00634[p]	Chlorogenate	CHLOROGENATE	trans-5-O-Caffeoyl-D-quinate|Caffeoyl quinic acid|Chlorogenic acid|Chlorogenate	C16H17O9	-1	Periplasm
1243	cpd00635[c]	Cbl	cbl1	Vitamin B12s|Cbl|Cob(I)alamin	C62H89CoN13O14P	0	Cytosol
1244	cpd00635[e]	Cbl	cbl1	Vitamin B12s|Cbl|Cob(I)alamin	C62H89CoN13O14P	0	Extracellular
1245	cpd00635[p]	Cbl	cbl1	Vitamin B12s|Cbl|Cob(I)alamin	C62H89CoN13O14P	0	Periplasm
1246	cpd00636[c]	Hexalin	Hexalin	Cyclohexan-1-ol|Hexahydrophenol|Hexalin|Cyclohexanol	C6H12O	0	Cytosol
1247	cpd00637[c]	D-Methionine	met-D	D-2-Amino-4-(methylthio)butyric acid|D-Methionine	C5H11NO2S	0	Cytosol
1248	cpd00637[e]	D-Methionine	met-D	D-2-Amino-4-(methylthio)butyric acid|D-Methionine	C5H11NO2S	0	Extracellular
1249	cpd00637[p]	D-Methionine	met-D	D-2-Amino-4-(methylthio)butyric acid|D-Methionine	C5H11NO2S	0	Periplasm
1250	cpd00638[c]	Deamido-NAD	dnad	Deamido-NAD|Deamido-NAD+|Deamino-NAD+	C21H24N6O15P2	-2	Cytosol
1251	cpd00639[c]	Formononetin	Formononetin	Formononetin	C16H12O4	0	Cytosol
1252	cpd00640[c]	Gibberellin 1	Gibberellin 1	Gibberellin 1|Gibberellin A1	C19H23O6	-1	Cytosol
1253	cpd00641[c]	L-Histidinol	histd	L-Histidinol	C6H12N3O	1	Cytosol
1254	cpd00642[c]	L-Rhamnulose	rml	L-Rhamnulose	C6H12O5	0	Cytosol
1255	cpd00643[c]	Methanofuran	Methanofuran	Methanofuran	C34H40N4O15	-4	Cytosol
1256	cpd00644[c]	PAN	pnto-R	PAN|R-Pantothenate|(R)-Pantothenate|Pantothenic acid|Pantothenate	C9H16NO5	-1	Cytosol
1257	cpd00644[e]	PAN	pnto-R	PAN|R-Pantothenate|(R)-Pantothenate|Pantothenic acid|Pantothenate	C9H16NO5	-1	Extracellular
1258	cpd00644[p]	PAN	pnto-R	PAN|R-Pantothenate|(R)-Pantothenate|Pantothenic acid|Pantothenate	C9H16NO5	-1	Periplasm
1259	cpd00645[c]	2-Oxostearate	2-Oxostearate	2-Oxostearate|2-Oxooctadecanoic acid	C18H33O3	-1	Cytosol
1260	cpd00646[c]	PNP	PNP	4-Hydroxynitrobenzene|Niphen|PNP|p-Nitrophenol|4-Nitrophenol	C6H5NO3	0	Cytosol
1261	cpd00647[c]	Aminomalonate	Aminomalonate	Aminomalonate	C3H4NO4	-1	Cytosol
1262	cpd00649[c]	Coenzyme F420	Coenzyme F420	Coenzyme F420	C29H32N5O18P	-4	Cytosol
1263	cpd00650[c]	Crotonyl-CoA	butd2coa	But-2-enoyl-CoA|trans-But-2-enoyl-CoA|2-Butenoyl-CoA|Crotonyl-CoA|Crotonoyl-CoA	C25H37N7O17P3S	-3	Cytosol
1264	cpd00651[c]	D-Arabinonate	D-Arabinonate	D-Arabinonate	C5H9O6	-1	Cytosol
1265	cpd00652[c]	D-Mucic acid	galctr-D	D-Galactaric acid|D-Mucic acid|D-Galactarate	C6H8O8	-2	Cytosol
1266	cpd00652[e]	D-Mucic acid	galctr-D	D-Galactaric acid|D-Mucic acid|D-Galactarate	C6H8O8	-2	Extracellular
1267	cpd00652[p]	D-Mucic acid	galctr-D	D-Galactaric acid|D-Mucic acid|D-Galactarate	C6H8O8	-2	Periplasm
1268	cpd00653[c]	D-Galactonate	galctn-D	D-Galactonic acid|D-Galactonate	C6H11O7	-1	Cytosol
1269	cpd00653[e]	D-Galactonate	galctn-D	D-Galactonic acid|D-Galactonate	C6H11O7	-1	Extracellular
1270	cpd00653[p]	D-Galactonate	galctn-D	D-Galactonic acid|D-Galactonate	C6H11O7	-1	Periplasm
1271	cpd00654[c]	Deoxycytidine	dcyt	2-Deoxycytidine|Deoxycytidine	C9H13N3O4	0	Cytosol
1272	cpd00654[e]	Deoxycytidine	dcyt	2-Deoxycytidine|Deoxycytidine	C9H13N3O4	0	Extracellular
1273	cpd00654[p]	Deoxycytidine	dcyt	2-Deoxycytidine|Deoxycytidine	C9H13N3O4	0	Periplasm
1274	cpd00655[c]	Dephospho-CoA	dpcoa	Dephospho-CoA	C21H33N7O13P2S	-2	Cytosol
1275	cpd00655[e]	Dephospho-CoA	dpcoa	Dephospho-CoA	C21H33N7O13P2S	-2	Extracellular
1277	cpd00657[c]	Homocarnosine	Homocarnosine	N-(4-Amino-1-oxobutyryl)histidine|gamma-Aminobutyryl histidine|L-Homocarnosine|Homocarnosine	C10H16N4O3	0	Cytosol
1278	cpd00658[c]	Isochorismate	ichor	Isochorismic acid|Isochorismate	C10H8O6	-2	Cytosol
1279	cpd00659[c]	Nitrous oxide	n2o	Dinitrogen oxide|Dinitrogen monoxide|Nitrous oxide	HN2O	1	Cytosol
1280	cpd00659[e]	Nitrous oxide	n2o	Dinitrogen oxide|Dinitrogen monoxide|Nitrous oxide	HN2O	1	Extracellular
1281	cpd00659[p]	Nitrous oxide	n2o	Dinitrogen oxide|Dinitrogen monoxide|Nitrous oxide	HN2O	1	Periplasm
1282	cpd00660[c]	Pentanoyl-CoA	C5:0-COA	Pentanoyl-CoA	C26H41N7O17P3S	-3	Cytosol
1283	cpd00661[c]	Pregnan-21-al	Pregnan-21-al	Pregnan-21-al	C21H34O	0	Cytosol
1284	cpd00662[c]	Pregnan-21-ol	Pregnan-21-ol	Pregnan-21-ol	C21H36O	0	Cytosol
1285	cpd00663[c]	Acrylyl-CoA	Acrylyl-CoA	Acrylyl-CoA|Acryloyl-CoA|Propenoyl-CoA	C24H35N7O17P3S	-3	Cytosol
1286	cpd00665[c]	alpha-Maltose	alpha-Maltose	alpha-Malt sugar|alpha-Maltose	C12H22O11	0	Cytosol
1287	cpd00666[c]	Tartrate	tartr-L	L-tartarate|(-)-Tartaric acid|(2S,3S)-Tartaric acid|D-Tartaric acid|D-Tartrate|(S,S)-Tartrate|(S,S)-Tartaric acid|L-tartrate|(+)-Tartaric acid|(2R,3R)-Tartaric acid|2,3-Dihydroxybutanedioic acid|Tartrate|Tartaric acid|L-Tartaric acid|(R,R)-Tartrate|(R,R)-Tartaric acid	C4H4O6	-2	Cytosol
1288	cpd00666[e]	Tartrate	tartr-L	L-tartarate|(-)-Tartaric acid|(2S,3S)-Tartaric acid|D-Tartaric acid|D-Tartrate|(S,S)-Tartrate|(S,S)-Tartaric acid|L-tartrate|(+)-Tartaric acid|(2R,3R)-Tartaric acid|2,3-Dihydroxybutanedioic acid|Tartrate|Tartaric acid|L-Tartaric acid|(R,R)-Tartrate|(R,R)-Tartaric acid	C4H4O6	-2	Extracellular
1289	cpd00666[p]	Tartrate	tartr-L	L-tartarate|(-)-Tartaric acid|(2S,3S)-Tartaric acid|D-Tartaric acid|D-Tartrate|(S,S)-Tartrate|(S,S)-Tartaric acid|L-tartrate|(+)-Tartaric acid|(2R,3R)-Tartaric acid|2,3-Dihydroxybutanedioic acid|Tartrate|Tartaric acid|L-Tartaric acid|(R,R)-Tartrate|(R,R)-Tartaric acid	C4H4O6	-2	Periplasm
1290	cpd00667[c]	11-cis-Retinol	11-cis-Retinol	11-cis-Retinol	C20H30O	0	Cytosol
1291	cpd00668[c]	ALCTT	alac-S	2-aceto-lactate|ALCTT|S-2-Acetolactate|(S)-2-Hydroxy-2-methyl-3-oxobutanoate|(S)-2-Acetolactate|2-Acetolactate	C5H7O4	-1	Cytosol
1292	cpd00668[e]	ALCTT	alac-S	2-aceto-lactate|ALCTT|S-2-Acetolactate|(S)-2-Hydroxy-2-methyl-3-oxobutanoate|(S)-2-Acetolactate|2-Acetolactate	C5H7O4	-1	Extracellular
1293	cpd00668[m]	ALCTT	alac-S	2-aceto-lactate|ALCTT|S-2-Acetolactate|(S)-2-Hydroxy-2-methyl-3-oxobutanoate|(S)-2-Acetolactate|2-Acetolactate	C5H7O4	-1	Mitochondrion
1294	cpd00669[c]	2-Oxohexanoate	2-Oxohexanoate	2-Oxohexanoate|2-Oxohexanoic acid	C6H9O3	-1	Cytosol
1295	cpd00670[c]	Cinnamaldehyde	Cinnamaldehyde	Cinnamaldehyde	C9H8O	0	Cytosol
1296	cpd00671[c]	Citramalyl-CoA	Citramalyl-CoA	Citramalyl-CoA	C26H38N7O20P3S	-4	Cytosol
1297	cpd00672[c]	D-Fructuronate	fruur	D-Fructuronic acid|D-Fructuronate	C6H9O7	-1	Cytosol
1298	cpd00672[e]	D-Fructuronate	fruur	D-Fructuronic acid|D-Fructuronate	C6H9O7	-1	Extracellular
1299	cpd00672[p]	D-Fructuronate	fruur	D-Fructuronic acid|D-Fructuronate	C6H9O7	-1	Periplasm
1300	cpd00673[c]	Dihydrothymine	56dthm	5,6-Dihydro-5-methyluracil|Dihydrothymine|5,6-Dihydrothymine	C5H8N2O2	0	Cytosol
1301	cpd00674[c]	Gentamicin C1a	Gentamicin C1a	Gentamicin C1a	C19H44N5O7	5	Cytosol
1302	cpd00675[c]	LTA4	LTA4	(5S,6S,7E,9E,11Z,14Z)-5,6-epoxyicosa-7,9,11,14-tetraenoate|(7E,9E,11Z,14Z)-(5S,6S)-5,6-Epoxyicosa-7,9,11,14-tetraenoate|(7E,9E,11Z,14Z)-(5S,6S)-5,6-Epoxyeicosa-7,9,11,14-tetraenoate|(7E,9E,11Z,14Z)-(5S,6S)-5,6-Epoxyeicosa-7,9,11,14-tetraenoic acid|LTA4|Leukotriene A4	C20H29O3	-1	Cytosol
1303	cpd00676[c]	Ribonucleoside	Ribonucleoside	Ribonucleoside	C5H9O4R	0	Cytosol
1304	cpd00679[c]	Cephalosporin C	Cephalosporin C	Cephalosporin C	C16H20N3O8S	-1	Cytosol
1305	cpd00680[c]	Chloramphenicol	cm	Chloramphenicol	C11H12N2O5Cl2	0	Cytosol
1306	cpd00681[c]	Choline sulfate	chols	Choline sulfate	C5H13NO4S	0	Cytosol
1307	cpd00681[e]	Choline sulfate	chols	Choline sulfate	C5H13NO4S	0	Extracellular
1308	cpd00681[p]	Choline sulfate	chols	Choline sulfate	C5H13NO4S	0	Periplasm
1309	cpd00682[c]	CoA-glutathione	CoA-glutathione	Coenzyme A-glutathione mixed disulfide|CoA-glutathione	C31H47N10O22P3S2	-4	Cytosol
1310	cpd00683[c]	Dihydropteroate	dhpt	7,8-Dihydropteroate|Dihydropteroate	C14H13N6O3	-1	Cytosol
1311	cpd00683[m]	Dihydropteroate	dhpt	7,8-Dihydropteroate|Dihydropteroate	C14H13N6O3	-1	Mitochondrion
1312	cpd00684[c]	Dimethylmaleic acid	Dimethylmaleic acid	Dimethylmaleic acid|2,3-Dimethylmaleate	C6H6O4	-2	Cytosol
1313	cpd00685[c]	Ferricytochrome	Ferricytochrome	Ferricytochrome	C33H30FeN4O4	3	Cytosol
1314	cpd00686[c]	Ferrocytochrome	Ferrocytochrome	Ferrocytochrome	C33H30FeN4O4	2	Cytosol
1315	cpd00687[c]	Isonocardicin A	Isonocardicin A	Isonocardicin A	C23H23N4O9	-1	Cytosol
1316	cpd00688[c]	Thioglycol	Thioglycol	Thioglycol|2-Mercaptoethanol|Mercaptoethanol	C2H6OS	0	Cytosol
1317	cpd00689[c]	Porphobilinogen	ppbng	Porphobilinogen	C10H13N2O4	-1	Cytosol
1318	cpd00690[c]	Sinapine	Sinapine	Sinapine|Sinapoylcholine	C16H24NO5	1	Cytosol
1319	cpd00691[c]	UDP-L-arabinose	UDP-L-arabinose	UDP-L-arabinose	C14H20N2O16P2	-2	Cytosol
1320	cpd00693[c]	D-Lactaldehyde	lald-D	D-2-Hydroxypropionaldehyde|D-Lactaldehyde|(R)-Lactaldehyde	C3H6O2	0	Cytosol
1321	cpd00695[c]	2-Oxoglutaramate	2-Oxoglutaramate	2-Oxoglutaramic acid|2-Oxoglutaramate	C5H6NO4	-1	Cytosol
1322	cpd00696[c]	3,5-Cyclic CMP	35ccmp	Cytidine 3,5-cyclic monophosphate|3,5-Cyclic CMP	C9H11N3O7P	-1	Cytosol
1323	cpd00696[e]	3,5-Cyclic CMP	35ccmp	Cytidine 3,5-cyclic monophosphate|3,5-Cyclic CMP	C9H11N3O7P	-1	Extracellular
1324	cpd00697[c]	cGMP	35cgmp	cGMP|Cyclic GMP|Guanosine 3,5-cyclic phosphate|Guanosine 3,5-cyclic monophosphate|3,5-Cyclic GMP	C10H11N5O7P	-1	Cytosol
1325	cpd00697[e]	cGMP	35cgmp	cGMP|Cyclic GMP|Guanosine 3,5-cyclic phosphate|Guanosine 3,5-cyclic monophosphate|3,5-Cyclic GMP	C10H11N5O7P	-1	Extracellular
1326	cpd00698[c]	3,5-Cyclic IMP	35cimp	Inosine 3,5-cyclic monophosphate|3,5-Cyclic IMP	C10H10N4O7P	-1	Cytosol
1327	cpd00699[c]	5-Dehydroquinate	3dhq	5-Dehydroquinic acid|3-Dehydroquinic acid|5-Dehydroquinate|3-Dehydroquinate	C7H9O6	-1	Cytosol
1328	cpd00700[c]	AMP 2-phosphate	amp2p	AMP 2-phosphate|Adenosine-2-monophosphate|2-Adenylic acid|Adenosine 2-phosphate	C10H13N5O7P	-1	Cytosol
1329	cpd00700[e]	AMP 2-phosphate	amp2p	AMP 2-phosphate|Adenosine-2-monophosphate|2-Adenylic acid|Adenosine 2-phosphate	C10H13N5O7P	-1	Extracellular
1330	cpd00701[c]	DTE	DTE	DTE|erythro-1,4-Dimercapto-2,3-butanediol|Dithioerythritol	C4H10O2S2	0	Cytosol
1331	cpd00702[c]	Estradiol	Estradiol	Estradiol|beta-Estradiol|Estradiol-17beta	C18H24O2	0	Cytosol
1332	cpd00703[c]	Indoleacetate	ind3ac	Indoleacetic acid|Indoleacetate|(Indol-3-yl)acetate|Indole-3-acetic acid|Indole-3-acetate	C10H8NO2	-1	Cytosol
1333	cpd00703[e]	Indoleacetate	ind3ac	Indoleacetic acid|Indoleacetate|(Indol-3-yl)acetate|Indole-3-acetic acid|Indole-3-acetate	C10H8NO2	-1	Extracellular
1334	cpd00703[m]	Indoleacetate	ind3ac	Indoleacetic acid|Indoleacetate|(Indol-3-yl)acetate|Indole-3-acetic acid|Indole-3-acetate	C10H8NO2	-1	Mitochondrion
1335	cpd00704[c]	Tryptophol	ind3eth	Tryptophol|Indole-3-ethanol	C10H11NO	0	Cytosol
1336	cpd00704[e]	Tryptophol	ind3eth	Tryptophol|Indole-3-ethanol	C10H11NO	0	Extracellular
1337	cpd00704[m]	Tryptophol	ind3eth	Tryptophol|Indole-3-ethanol	C10H11NO	0	Mitochondrion
1338	cpd00705[c]	L-2-Aminoadipate	L2aadp	L-2-Aminohexanedioate|L-2-Aminoadipic acid|L-alpha-Aminoadipic acid|L-alpha-Aminoadipate|L-2-Aminoadipate	C6H10NO4	-1	Cytosol
1339	cpd00706[c]	Mercaptopyruvate	mercppyr	3-Mercaptopyruvate|Mercaptopyruvate	C3H3O3S	-1	Cytosol
1340	cpd00708[c]	Sterigmatocystin	Sterigmatocystin	Sterigmatocystin	C18H12O6	0	Cytosol
1341	cpd00709[c]	beta D-Galactose	cll_199	beta D-Galactose|beta-D-Galactose	C6H12O6	0	Cytosol
1342	cpd00709[e]	beta D-Galactose	cll_199	beta D-Galactose|beta-D-Galactose	C6H12O6	0	Extracellular
1343	cpd00709[p]	beta D-Galactose	cll_199	beta D-Galactose|beta-D-Galactose	C6H12O6	0	Periplasm
1344	cpd00711[c]	(-)-trans-Carveol	(-)-trans-Carveol	(-)-trans-Carveol	C10H16O	0	Cytosol
1345	cpd00712[c]	2-Dehydropantoate	2dhp	2-Dehydropantoate	C6H9O4	-1	Cytosol
1346	cpd00712[m]	2-Dehydropantoate	2dhp	2-Dehydropantoate	C6H9O4	-1	Mitochondrion
1347	cpd00713[c]	3,5-Cyclic dAMP	35cdamp	3,5-Cyclic dAMP	C10H11N5O5P	-1	Cytosol
1348	cpd00714[c]	3-Hydroxypropanal	3-Hydroxypropanal	3-Hydroxypropanal	C3H6O2	0	Cytosol
1349	cpd00715[c]	4-Pyridoxolactone	4-Pyridoxolactone	4-Pyridoxolactone	C8H7NO3	0	Cytosol
1350	cpd00716[c]	Aromatic oxo acid	Aromatic oxo acid	Aromatic oxo acid	C2H2O3R	-1	Cytosol
1351	cpd00717[c]	Aromadendrin	Aromadendrin	(+)-Aromadendrin|(+)-Dihydrokaempferol|Aromadendrin|Dihydrokaempferol	C15H12O6	0	Cytosol
1352	cpd00718[c]	Dihydroxyfumarate	Dihydroxyfumarate	Dihydroxyfumaric acid|Dihydroxyfumarate	C4H2O6	-2	Cytosol
1353	cpd00719[c]	GDP-D-mannuronate	gdpmanur	GDP-D-mannuronic acid|GDP-D-mannuronate	C16H20N5O17P2	-3	Cytosol
1354	cpd00720[c]	L-Tryptophanamide	L-Tryptophanamide	L-Tryptophanamide	C11H14N3O	1	Cytosol
1355	cpd00721[c]	N-Acetylserotonin	N-Acetylserotonin	N-Acetyl-5-hydroxytryptamine|N-Acetylserotonin	C12H14N2O2	0	Cytosol
1356	cpd00722[c]	O-Acetyl-L-serine	acser	O3-Acetyl-L-serine|O-Acetyl-L-serine	C5H9NO4	0	Cytosol
1357	cpd00722[e]	O-Acetyl-L-serine	acser	O3-Acetyl-L-serine|O-Acetyl-L-serine	C5H9NO4	0	Extracellular
1358	cpd00722[p]	O-Acetyl-L-serine	acser	O3-Acetyl-L-serine|O-Acetyl-L-serine	C5H9NO4	0	Periplasm
1359	cpd00723[c]	Renilla luciferin	Renilla luciferin	Renilla luciferin	C26H21N3O2	0	Cytosol
1361	cpd00726[c]	1,3-Propanediamine	13dampp	Propane-1,3-diamine|1,3-Propanediamine|Trimethylenediamine|1,3-Diaminopropane	C3H12N2	2	Cytosol
1362	cpd00727[c]	2-Phosphoglycolate	2pglyc	Phosphoglycolic acid|2-Phosphoglycolate	C2H3O6P	-2	Cytosol
1363	cpd00727[e]	2-Phosphoglycolate	2pglyc	Phosphoglycolic acid|2-Phosphoglycolate	C2H3O6P	-2	Extracellular
1364	cpd00728[c]	4-Hydroxybutanoate	4hdxbutn	4-Hydroxybutyric acid|4-Hydroxybutanoate|4-Hydroxybutanoic acid	C4H7O3	-1	Cytosol
1365	cpd00728[e]	4-Hydroxybutanoate	4hdxbutn	4-Hydroxybutyric acid|4-Hydroxybutanoate|4-Hydroxybutanoic acid	C4H7O3	-1	Extracellular
1366	cpd00729[c]	5-Aminopentanamide	5apentam	5-Aminopentanamide	C5H13N2O	1	Cytosol
1367	cpd00730[c]	Aquacobalamin	Aquacobalamin	Aquacobalamin|Aquacob(III)alamin	C62H90CoN13O15P	1	Cytosol
1368	cpd00731[c]	Ala-Ala	alaala	D-Ala-D-Ala|D-Alanyl-D-alanine|Ala-Ala	C6H12N2O3	0	Cytosol
1369	cpd00731[e]	Ala-Ala	alaala	D-Ala-D-Ala|D-Alanyl-D-alanine|Ala-Ala	C6H12N2O3	0	Extracellular
1370	cpd00731[p]	Ala-Ala	alaala	D-Ala-D-Ala|D-Alanyl-D-alanine|Ala-Ala	C6H12N2O3	0	Periplasm
1371	cpd00733[c]	Ferricytochrome b1	Ferricytochrome b1	Ferricytochrome b1	C36H36FeN4O2	5	Cytosol
1372	cpd00734[c]	Ferrocytochrome b1	Ferrocytochrome b1	Ferrocytochrome b1	C36H36FeN4O2	4	Cytosol
1373	cpd00735[c]	Formylmethanofuran	Formylmethanofuran	Formylmethanofuran	C35H39N4O16	-5	Cytosol
1374	cpd00736[c]	Hexose 1-phosphate	Hexose 1-phosphate	Hexose 1-phosphate	C6H12O9P	-1	Cytosol
1375	cpd00737[c]	Gynesine	Gynesine	Gynesine|Caffearin|Betaine nicotinate|1-Methylpyridinio-3-carboxylate|Trigenelline|Trigonelline|N-Methylnicotinate	C7H7NO2	0	Cytosol
1376	cpd00738[c]	phosphoserine	pser-L	3-phospho-serine|Dexfosfoserine|3-Phosphoserine|L-O-Phosphoserine|O-Phospho-L-serine|phosphoserine	C3H7NO6P	-1	Cytosol
1377	cpd00738[e]	phosphoserine	pser-L	3-phospho-serine|Dexfosfoserine|3-Phosphoserine|L-O-Phosphoserine|O-Phospho-L-serine|phosphoserine	C3H7NO6P	-1	Extracellular
1378	cpd00738[p]	phosphoserine	pser-L	3-phospho-serine|Dexfosfoserine|3-Phosphoserine|L-O-Phosphoserine|O-Phospho-L-serine|phosphoserine	C3H7NO6P	-1	Periplasm
1379	cpd00739[c]	Reduced riboflavin	ribflvRD	Reduced riboflavin	C17H22N4O6	0	Cytosol
1380	cpd00740[c]	Trimethylsulfonium	Trimethylsulfonium	Trimethylsulfonium	C3H9S	1	Cytosol
1381	cpd00742[c]	Allophanate	allphn	Allophanic acid|Allophanate|Urea-1-carboxylate	C2H3N2O3	-1	Cytosol
1382	cpd00743[c]	L-Citramalyl-CoA	L-Citramalyl-CoA	L-Citramalyl-CoA|(3S)-Citramalyl-CoA	C26H38N7O20P3S	-4	Cytosol
1383	cpd00744[c]	(R)-Pantolactone	(R)-Pantolactone	(3R)-Dihydro-3-hydroxy-4,4-dimethyl-2(3H)-Furanone|(R)-Pantoyl lactone|(R)-Pantolactone	C6H10O3	0	Cytosol
1384	cpd00745[c]	Hydracrylic acid	Hydracrylic acid	Hydracrylic acid|3-Hydroxypropionic acid|3-Hydroxypropionate|3-Hydroxypropanoic acid|3-Hydroxypropanoate	C3H5O3	-1	Cytosol
1385	cpd00747[c]	L-Hydroxyproline	L-Hydroxyproline	L-Hydroxyproline|4-Hydroxy-L-proline	C5H8NO3	-1	Cytosol
1386	cpd00750[c]	D-Fucose	D-Fucose	D-Fucose|6-Deoxy-D-galactose	C6H12O5	0	Cytosol
1387	cpd00750[e]	D-Fucose	D-Fucose	D-Fucose|6-Deoxy-D-galactose	C6H12O5	0	Extracellular
1388	cpd00751[c]	L-Fucose	fuc-L	L-Fucose|6-Deoxy-L-galactose	C6H12O5	0	Cytosol
1389	cpd00751[e]	L-Fucose	fuc-L	L-Fucose|6-Deoxy-L-galactose	C6H12O5	0	Extracellular
1390	cpd00751[p]	L-Fucose	fuc-L	L-Fucose|6-Deoxy-L-galactose	C6H12O5	0	Periplasm
1391	cpd00752[c]	6-Hydroxynicotinate	6hnac	6-Hydroxynicotinic acid|6-Hydroxynicotinate	C6H4NO3	-1	Cytosol
1392	cpd00753[c]	Aromatic amino acid	Aromatic amino acid	Aromatic L-amino acid|Aromatic amino acid	C2H3NO2R	-1	Cytosol
1393	cpd00755[c]	Hydroxymethylbilane	hmbil	Hydroxymethylbilane	C40H38N4O17	-8	Cytosol
1394	cpd00756[c]	Dimethylglycine	dmgly	Dimethylglycine|N,N-Dimethylglycine	C4H9NO2	0	Cytosol
1395	cpd00757[c]	N6-Hydroxy-L-lysine	N6-Hydroxy-L-lysine	N6-Hydroxy-L-lysine	C6H14N2O3	0	Cytosol
1396	cpd00758[c]	N8-Acetylspermidine	n8aspmd	N8-Acetylspermidine	C9H23N3O	2	Cytosol
1397	cpd00759[c]	S-Formylglutathione	fglut-S	S-Formylglutathione	C11H16N3O7S	-1	Cytosol
1398	cpd00760[c]	2-Methylbutyryl-CoA	2mbcoa	M_2_Methyl_butyryl_CoA|(S)-2-Methylbutanoyl-CoA|2-Methylbutyryl-CoA|2-Methylbutanoyl-CoA	C26H41N7O17P3S	-3	Cytosol
1399	cpd00761[c]	3-Oxo-delta5-steroid	3-Oxo-delta5-steroid	3-Oxo-delta5-steroid	C19H28O	0	Cytosol
1400	cpd00762[c]	4-Guanidinobutanoate	4gubut	4-Guanidinobutanoate	C5H11N3O2	0	Cytosol
1401	cpd00762[e]	4-Guanidinobutanoate	4gubut	4-Guanidinobutanoate	C5H11N3O2	0	Extracellular
1402	cpd00763[c]	4-Maleylacetoacetate	4mlacac	4-Maleylacetoacetic acid|4-Maleylacetoacetate	C8H6O6	-2	Cytosol
1403	cpd00764[c]	7-8-Diaminononanoate	dann	7-8-Diaminononanoate|7,8-Diaminononanoate	C9H21N2O2	1	Cytosol
1404	cpd00764[e]	7-8-Diaminononanoate	dann	7-8-Diaminononanoate|7,8-Diaminononanoate	C9H21N2O2	1	Extracellular
1405	cpd00765[c]	L-Gulonolactone	L-Gulonolactone	L-Gulonolactone|L-Gulonic acid gamma-lactone|gamma-Gulonolactone|L-Gulono-gamma-lactone|L-Gulono-1,4-lactone	C6H10O6	0	Cytosol
1406	cpd00765[e]	L-Gulonolactone	L-Gulonolactone	L-Gulonolactone|L-Gulonic acid gamma-lactone|gamma-Gulonolactone|L-Gulono-gamma-lactone|L-Gulono-1,4-lactone	C6H10O6	0	Extracellular
1407	cpd00766[c]	Ascorbate radical	Ascorbate radical	Ascorbate radical|Monodehydroascorbate radical|Monodehydroascorbate	C6H5O6	-2	Cytosol
1408	cpd00767[c]	N-Acetyl-L-aspartate	N-Acetyl-L-aspartate	N-Acetyl-L-aspartate	C6H7NO5	-2	Cytosol
1409	cpd00768[c]	N-Carbamoylsarcosine	N-Carbamoylsarcosine	N-Carbamoylsarcosine	C4H7N2O3	-1	Cytosol
1410	cpd00769[c]	N-Formyl-L-aspartate	N-Formyl-L-aspartate	N-Formyl-L-aspartate	C5H5NO5	-2	Cytosol
1411	cpd00770[c]	N-Formyl-L-glutamate	Nforglu	N-Formyl-L-glutamate	C6H7NO5	-2	Cytosol
1412	cpd00771[c]	N-Methyl-L-glutamate	N-Methyl-L-glutamate	N-Methyl-L-glutamic acid|N-Methyl-L-glutamate	C6H10NO4	-1	Cytosol
1413	cpd00772[c]	L-Theanine	L-Theanine	L-Theanine|N5-Ethyl-L-glutamine	C7H14N2O3	0	Cytosol
1414	cpd00773[c]	UDP-MurNAc	uamr	UDP-MurNAc|UDP-N-acetylmuramic acid|UDP-N-acetylmuramate	C20H28N3O19P2	-3	Cytosol
1415	cpd00774[c]	UroporphyrinogenIII	uppg3	uroporphyrinogen-iii|UroporphyrinogenIII|Uroporphyrinogen III	C40H36N4O16	-8	Cytosol
1416	cpd00775[c]	(R)-4-Dehydropantoate	(R)-4-Dehydropantoate	(R)-4-Dehydropantoate	C6H9O4	-1	Cytosol
1417	cpd00776[c]	Squalene 2,3-oxide	Ssq23epx	(S)-Squalene-2,3-epoxide|Squalene 2,3-oxide|Squalene 2,3-epoxide|(S)-2,3-Epoxysqualene	C30H50O	0	Cytosol
1418	cpd00776[r]	Squalene 2,3-oxide	Ssq23epx	(S)-Squalene-2,3-epoxide|Squalene 2,3-oxide|Squalene 2,3-epoxide|(S)-2,3-Epoxysqualene	C30H50O	0	Endoplasmic Reticulum
1419	cpd00777[c]	(S)-6-Hydroxynicotine	(S)-6-Hydroxynicotine	(S)-6-Hydroxynicotine	C10H14N2O	0	Cytosol
1420	cpd00778[c]	2,5-Dihydroxypyridine	dhpyr	2,5-Dihydroxypyridine	C5H5NO2	0	Cytosol
1421	cpd00779[c]	L-Diiodotyrosine	L-Diiodotyrosine	L-Diiodotyrosine|3,5-Diiodotyrosine|3,5-Diiodo-L-tyrosine	C9H9NO3I2	0	Cytosol
1422	cpd00780[c]	Fumarylacetoacetate	4fumacac	4-fumaryl-acetoacetate|Fumarylacetoacetate|4-Fumarylacetoacetic acid|4-Fumarylacetoacetate	C8H6O6	-2	Cytosol
1423	cpd00781[c]	5-Dehydrogluconate	5dglcn	5-Dehydrogluconate|5-Dehydro-D-gluconate	C6H9O7	-1	Cytosol
1424	cpd00781[e]	5-Dehydrogluconate	5dglcn	5-Dehydrogluconate|5-Dehydro-D-gluconate	C6H9O7	-1	Extracellular
1425	cpd00781[p]	5-Dehydrogluconate	5dglcn	5-Dehydrogluconate|5-Dehydro-D-gluconate	C6H9O7	-1	Periplasm
1426	cpd00782[c]	Pimeloyl-CoA	pmcoa	Pimeloyl-CoA|6-Carboxyhexanoyl-CoA	C28H42N7O19P3S	-4	Cytosol
1427	cpd00783[c]	CMP-N-acylneuraminate	CMP-N-acylneuraminate	CMP-N-acylneuraminate	C19H26N4O16PR	-2	Cytosol
1428	cpd00784[c]	Dihydroresorcinol	Dihydroresorcinol	Dihydroresorcinol|1,3-Cyclohexanedione|Cyclohexane-1,3-dione	C6H8O2	0	Cytosol
1429	cpd00786[c]	Ribitol 5-phosphate	Ribitol 5-phosphate	L-Ribitol 1-phosphate|Ribitol 5-phosphate|D-Ribitol 5-phosphate	C5H12O8P	-1	Cytosol
1430	cpd00787[c]	Desulfoglucotropeolin	Desulfoglucotropeolin	Desulfoglucotropeolin	C14H19NO6S	0	Cytosol
1431	cpd00788[c]	N-Acetyl-beta-alanine	N-Acetyl-beta-alanine	N-Acetyl-beta-alanine	C5H8NO3	-1	Cytosol
1432	cpd00789[c]	N-Sulfo-D-glucosamine	N-Sulfo-D-glucosamine	N-Sulfo-D-glucosamine	C6H12NO8S	-1	Cytosol
1433	cpd00790[c]	O-Acetyl-L-homoserine	achms	O-Acetyl-L-homoserine	C6H11NO4	0	Cytosol
1434	cpd00791[c]	ProtoporphyrinogenIX	pppg9	ProtoporphyrinogenIX|Protoporphyrinogen IX	C34H38N4O4	-2	Cytosol
1435	cpd00791[m]	ProtoporphyrinogenIX	pppg9	ProtoporphyrinogenIX|Protoporphyrinogen IX	C34H38N4O4	-2	Mitochondrion
1436	cpd00792[c]	Reduced coenzyme F420	Reduced coenzyme F420	Reduced coenzyme F420	C29H34N5O18P	-4	Cytosol
1437	cpd00793[c]	Thiamine phosphate	thmmp	thiamine-phosphate|Thiaminmonophosphate|TMP|Thiamine phosphate|Thiamin phosphate|Thiamine monophosphate|Thiamin monophosphate	C12H17N4O4PS	0	Cytosol
1438	cpd00793[e]	Thiamine phosphate	thmmp	thiamine-phosphate|Thiaminmonophosphate|TMP|Thiamine phosphate|Thiamin phosphate|Thiamine monophosphate|Thiamin monophosphate	C12H17N4O4PS	0	Extracellular
1439	cpd00794[c]	TRHL	tre	TRHL|Trehalose|alpha,alpha-Trehalose|alpha,alpha-Trehalose	C12H22O11	0	Cytosol
1440	cpd00794[e]	TRHL	tre	TRHL|Trehalose|alpha,alpha-Trehalose|alpha,alpha-Trehalose	C12H22O11	0	Extracellular
1441	cpd00794[p]	TRHL	tre	TRHL|Trehalose|alpha,alpha-Trehalose|alpha,alpha-Trehalose	C12H22O11	0	Periplasm
1442	cpd00794[v]	TRHL	tre	TRHL|Trehalose|alpha,alpha-Trehalose|alpha,alpha-Trehalose	C12H22O11	0	Vacuole
1443	cpd00795[c]	(R)-2-Hydroxyglutarate	(R)-2-Hydroxyglutarate	(R)-2-Hydroxyglutarate	C5H6O5	-2	Cytosol
1444	cpd00796[c]	(R)-3,3-Dimethylmalate	(R)-3,3-Dimethylmalate	(R)-3,3-Dimethylmalate	C6H8O5	-2	Cytosol
1445	cpd00797[c]	(R)-3-Hydroxybutanoate	bhb	(R)-3-Hydroxybutyric acid|(R)-3-Hydroxybutanoic acid|(R)-3-Hydroxybutanoate	C4H7O3	-1	Cytosol
1446	cpd00797[e]	(R)-3-Hydroxybutanoate	bhb	(R)-3-Hydroxybutyric acid|(R)-3-Hydroxybutanoic acid|(R)-3-Hydroxybutanoate	C4H7O3	-1	Extracellular
1447	cpd00798[c]	16alpha-Hydroxysteroid	16alpha-Hydroxysteroid	16alpha-Hydroxysteroid	C19H32O2	0	Cytosol
1448	cpd00799[c]	Deacetylvindoline	Deacetylvindoline	Desacetylvindoline|17-O-Deacetylvindoline|Deacetylvindoline	C23H30N2O5	0	Cytosol
1449	cpd00800[c]	8-Amino-7-oxononanoate	8aonn	8-Amino-7-oxononanoic acid|8-Amino-7-oxononanoate	C9H17NO3	0	Cytosol
1450	cpd00800[e]	8-Amino-7-oxononanoate	8aonn	8-Amino-7-oxononanoic acid|8-Amino-7-oxononanoate	C9H17NO3	0	Extracellular
1451	cpd00801[c]	Cellobiose-1,5-lactone	Cellobiose-1,5-lactone	Cellobiose-1,5-lactone|Cellobiono-1,5-lactone	C12H20O11	0	Cytosol
1452	cpd00802[c]	D-fructose-1-phosphate	f1p	fructose-1-phosphate|Fructose 1-phosphate|D-fructose-1-phosphate|D-Fructose1-phosphate|D-Fructose 1-phosphate	C6H12O9P	-1	Cytosol
1453	cpd00804[c]	Sorbitol 6-phosphate	sbt6p	D-Glucitol 6-phosphate|D-Sorbitol 6-phosphate|Sorbitol 6-phosphate	C6H14O9P	-1	Cytosol
1454	cpd00805[c]	D-Tagatose 6-phosphate	tag6p-D	D-Tagatose 6-phosphate	C6H12O9P	-1	Cytosol
1455	cpd00806[c]	L-Fuculose1-phosphate	fc1p	L-Fuculose1-phosphate|L-Fuculose 1-phosphate	C6H12O8P	-1	Cytosol
1456	cpd00807[c]	L-histidinol-phosphate	hisp	L-histidinol-phosphate|L-Histidinol phosphate	C6H12N3O4P	0	Cytosol
1457	cpd00808[c]	L-ribulose-5-phosphate	ru5p-L	L-ribulose-5-phosphate|L-Ribulose 5-phosphate	C5H10O8P	-1	Cytosol
1458	cpd00809[c]	O-Phospho-L-homoserine	phom	O-Phospho-L-homoserine	C4H9NO6P	-1	Cytosol
1459	cpd00810[c]	Orotidylic acid	orot5p	orotidine-5-phosphate|orotidine 5-phosphate|Orotidine5-phosphate|Orotidylic acid|Orotidine 5-phosphate	C10H11N2O11P	-2	Cytosol
1460	cpd00811[c]	(CH3)3NO	tmao	(CH3)3NO|Trimethylamine N-oxide	C3H9NO	0	Cytosol
1461	cpd00811[e]	(CH3)3NO	tmao	(CH3)3NO|Trimethylamine N-oxide	C3H9NO	0	Extracellular
1462	cpd00811[p]	(CH3)3NO	tmao	(CH3)3NO|Trimethylamine N-oxide	C3H9NO	0	Periplasm
1463	cpd00812[c]	5-phosphomevalonate	5pmev	(R)-Mevalonic acid 5-phosphate|(R)-5-Phosphomevaloonic acid|(R)-5-Phosphomevalonate|5-phosphomevalonate	C6H11O7P	-2	Cytosol
1464	cpd00813[c]	Pyrogallol	Pyrogallol	1,2,3-Benzenetriol|Pyrogallic acid|Pyrogallol|1,2,3-Trihydroxybenzene	C6H6O3	0	Cytosol
1465	cpd00814[c]	4-Methylene-L-glutamine	4-Methylene-L-glutamine	4-Methylene-L-glutamine	C6H10N2O3	0	Cytosol
1466	cpd00815[c]	2-Oxo-5-aminovalerate	2-Oxo-5-aminovalerate	2-Oxo-5-aminovalerate|alpha-Keto-delta-aminopentanoate|2-Oxo-5-aminopentanoate|2-Oxo-5-amino-pentanoate|5-Amino-2-oxopentanoate|5-Amino-2-oxopentanoic acid	C5H9NO3	0	Cytosol
1467	cpd00816[c]	7,8-Dihydroxykynurenate	7,8-Dihydroxykynurenate	7,8-Dihydroxykynurenate	C10H6NO5	-1	Cytosol
1468	cpd00817[c]	D-Arabinose5-phosphate	ara5p	D-Arabinose5-phosphate|D-Arabinose 5-phosphate	C5H10O8P	-1	Cytosol
1469	cpd00818[c]	6-Phospho-D-galactose	dgal6p	6-Phospho-D-galactose|D-Galactose 6-phosphate	C6H12O9P	-1	Cytosol
1470	cpd00819[c]	L-Arabinono-1,4-lactone	L-Arabinono-1,4-lactone	L-Arabinono-1,4-lactone	C5H8O5	0	Cytosol
1471	cpd00820[c]	L-Galactono-1,4-lactone	L-Galactono-1,4-lactone	L-Galactono-1,4-lactone	C6H10O6	0	Cytosol
1472	cpd00821[c]	Nucleoside 5-phosphate	Nucleoside 5-phosphate	Nucleoside 5-phosphate	C5H9O7PR	-1	Cytosol
1473	cpd00822[c]	O-Succinyl-L-homoserine	suchms	O-Succinyl-L-homoserine	C8H12NO6	-1	Cytosol
1474	cpd00823[c]	Oxidized dithiothreitol	dttOX	Oxidized dithiothreitol	C4H8O2S2	0	Cytosol
1475	cpd00824[c]	Sphinganine 1-phosphate	sph1p	Dihydrosphingosine 1-phosphate|Sphinganine 1-phosphate	C18H40NO5P	0	Cytosol
1476	cpd00824[r]	Sphinganine 1-phosphate	sph1p	Dihydrosphingosine 1-phosphate|Sphinganine 1-phosphate	C18H40NO5P	0	Endoplasmic Reticulum
1477	cpd00825[c]	Streptidine 6-phosphate	Streptidine 6-phosphate	Streptidine 6-phosphate	C8H20N6O7P	1	Cytosol
1478	cpd00826[c]	(-)-trans-Isopiperitenol	(-)-trans-Isopiperitenol	(-)-trans-Isopiperitenol	C10H16O	0	Cytosol
1479	cpd00828[c]	2-Dehydropantolactone	2-Dehydropantolactone	2-Dehydropantolactone|2-Dehydropantoyl lactone|Dihydro-4,4-dimethyl-2,3-Furandione	C6H8O3	0	Cytosol
1480	cpd00829[c]	2-trans,6-trans-Farnesol	2-trans,6-trans-Farnesol	2-trans,6-trans-Farnesol	C15H26O	0	Cytosol
1481	cpd00830[c]	4-Hydroxy-2-oxoglutarate	4h2oglt	D-4-Hydroxy-2-oxoglutarate|4-Hydroxy-2-oxoglutaric acid|4-Hydroxy-2-oxoglutarate	C5H4O6	-2	Cytosol
1482	cpd00830[m]	4-Hydroxy-2-oxoglutarate	4h2oglt	D-4-Hydroxy-2-oxoglutarate|4-Hydroxy-2-oxoglutaric acid|4-Hydroxy-2-oxoglutarate	C5H4O6	-2	Mitochondrion
1483	cpd00830[x]	4-Hydroxy-2-oxoglutarate	4h2oglt	D-4-Hydroxy-2-oxoglutarate|4-Hydroxy-2-oxoglutaric acid|4-Hydroxy-2-oxoglutarate	C5H4O6	-2	Peroxisome
1484	cpd00831[c]	L-Rhamnulose 1-phosphate	rml1p	L-Rhamnulose 1-phosphate	C6H12O8P	-1	Cytosol
1485	cpd00832[c]	N-Acetyl-D-chondrosamine	acgal	2-Acetamido-2-deoxy-D-galactose|N-Acetyl-D-chondrosamine|N-Acetyl-D-galactosamine	C8H15NO6	0	Cytosol
1486	cpd00832[e]	N-Acetyl-D-chondrosamine	acgal	2-Acetamido-2-deoxy-D-galactose|N-Acetyl-D-chondrosamine|N-Acetyl-D-galactosamine	C8H15NO6	0	Extracellular
1487	cpd00832[p]	N-Acetyl-D-chondrosamine	acgal	2-Acetamido-2-deoxy-D-galactose|N-Acetyl-D-chondrosamine|N-Acetyl-D-galactosamine	C8H15NO6	0	Periplasm
1488	cpd00833[c]	N-Acetyl-D-glucosaminate	N-Acetyl-D-glucosaminate	N-Acetyl-D-glucosaminate	C8H14NO7	-1	Cytosol
1489	cpd00834[c]	Phosphopantetheine	pan4p	Pantetheine4-phosphate|D-Pantetheine 4-phosphate|Phosphopantetheine|4-Phosphopantetheine|Pantetheine 4-phosphate	C11H22N2O7PS	-1	Cytosol
1490	cpd00834[m]	Phosphopantetheine	pan4p	Pantetheine4-phosphate|D-Pantetheine 4-phosphate|Phosphopantetheine|4-Phosphopantetheine|Pantetheine 4-phosphate	C11H22N2O7PS	-1	Mitochondrion
1491	cpd00836[c]	S-Acetyldihydrolipoamide	adhlam	S-Acetyldihydrolipoamide-E|[Dihydrolipoyllysine-residue acetyltransferase] S-acetyldihydrolipoyllysine|6-S-Acetyldihydrolipoamide|S-Acetyldihydrolipoamide	C10H19NO2S2	0	Cytosol
1492	cpd00837[c]	S-Adenosylmethioninamine	ametam	S-Adenosyl-(5)-3-methylthiopropylamine|(5-Deoxy-5-adenosyl)(3-aminopropyl)methylsulfonium salt|S-Adenosylmethioninamine	C14H24N6O3S	2	Cytosol
1493	cpd00838[c]	Streptomycin 6-phosphate	Streptomycin 6-phosphate	Streptomycin 6-phosphate	C21H42N7O15P	2	Cytosol
1495	cpd00840[c]	L-beta-Lysine	36dahx	L-beta-Lysine|(3S)-3,6-Diaminohexanoate	C6H15N2O2	1	Cytosol
1496	cpd00841[c]	5-diphosphomevalonate	5dpmev	(R)-5-Diphosphomevalonate|5-diphosphomevalonate	C6H11O10P2	-3	Cytosol
1497	cpd00842[c]	(S)-3-Hydroxybutyryl-CoA	3hbycoa	(S)-3-Hydroxybutyryl-CoA|(S)-3-Hydroxybutanoyl-CoA	C25H39N7O18P3S	-3	Cytosol
1498	cpd00843[c]	Tartronate semialdehyde	2h3opp	Tartronate semialdehyde|2-Hydroxy-3-oxopropanoate	C3H3O4	-1	Cytosol
1499	cpd00844[c]	2-Hydroxycyclohexan-1-one	2-Hydroxycyclohexan-1-one	2-Hydroxycyclohexan-1-one	C6H10O2	0	Cytosol
1500	cpd00845[c]	4-Trimethylammoniobutanal	4-Trimethylammoniobutanal	4-Trimethylammoniobutanal	C7H16NO	1	Cytosol
1501	cpd00847[c]	Ribose 1,5-bisphosphate	r15bp	Ribose 1,5-bisphosphate|D-Ribose 1,5-bisphosphate	C5H10O11P2	-2	Cytosol
1502	cpd00848[c]	1-Methylhistidine	NPmehis	N-pros-Methyl-L-histidine|1-Methylhistidine|N(pi)-Methyl-L-histidine|N(pai)-Methyl-L-histidine	C7H11N3O2	0	Cytosol
1503	cpd00849[c]	Quercetin 3,3-bissulfate	Quercetin 3,3-bissulfate	Quercetin 3,3-bissulfate	C15H8O13S2	-2	Cytosol
1504	cpd00850[c]	Quercetin 3,4-bissulfate	Quercetin 3,4-bissulfate	Quercetin 3,4-bissulfate	C15H8O13S2	-2	Cytosol
1505	cpd00851[c]	trans-4-Hydroxy-L-proline	4hpro-LT	trans-4-Hydroxy-L-proline	C5H8NO3	-1	Cytosol
1506	cpd00851[e]	trans-4-Hydroxy-L-proline	4hpro-LT	trans-4-Hydroxy-L-proline	C5H8NO3	-1	Extracellular
1507	cpd00851[m]	trans-4-Hydroxy-L-proline	4hpro-LT	trans-4-Hydroxy-L-proline	C5H8NO3	-1	Mitochondrion
1508	cpd00852[c]	beta-Glucogallin	beta-Glucogallin	1-Galloyl-beta-D-glucose|beta-Glucogallin|1-Galloyl-beta-glucose|1-O-Galloyl-beta-D-glucose	C13H16O10	0	Cytosol
1509	cpd00853[c]	DPG	23dpg	DPG|D-Greenwald ester|2,3-Disphospho-D-glycerate|2,3-Bisphospho-D-glycerate|3-Phospho-D-glycerol phosphate	C3H5O10P2	-3	Cytosol
1510	cpd00854[c]	Homoprotocatechuate	34dhpha	Homoprotocatechuate|3,4-Dihydroxyphenyl acetate|3,4-Dihydroxyphenyl acetic acid|3,4-Dihydroxyphenylacetic acid|3,4-Dihydroxyphenylacetate	C8H7O4	-1	Cytosol
1511	cpd00855[c]	beta-Pyrazol-1-ylalanine	beta-Pyrazol-1-ylalanine	beta-Pyrazol-1-ylalanine|3-(Pyrazol-1-yl)-L-alanine	C6H9N3O2	0	Cytosol
1512	cpd00856[c]	3-Carboxy-cis,cis-muconate	3cmuc	cis,cis-Butadiene-1,2,4-tricarboxylate|beta-Carboxy-cis,cis-muconate|3-Carboxy-cis,cis-muconate	C7H3O6	-3	Cytosol
1513	cpd00857[c]	Provitamin D3	Provitamin D3	Provitamin D3|7-Dehydrocholesterol|Cholesta-5,7-dien-3beta-ol	C27H44O	0	Cytosol
1514	cpd00858[c]	L-Glutamate5-semialdehyde	glu5sa	L-glutamate-gamma-semialdehyde|L-Glutamate5-semialdehyde|L-Glutamate gamma-semialdehyde|L-Glutamate 5-semialdehyde	C5H9NO3	0	Cytosol
1515	cpd00859[c]	Pseudouridine 5-phosphate	psd5p	Pseudouridine 5-phosphate	C9H12N2O9P	-1	Cytosol
1516	cpd00860[c]	S-Succinyldihydrolipoamide	sdhlam	[Dihydrolipoyllysine-residue succinyltransferase] S-succinyldihydrolipoyllysine|S-Succinyldihydrolipoamide-E|S-Succinyldihydrolipoamide	C12H20NO4S2	-1	Cytosol
1517	cpd00861[c]	UDP-N-acetyl-D-mannosamine	uacmam	UDP-N-acetyl-D-mannosamine	C17H25N3O17P2	-2	Cytosol
1518	cpd00862[c]	alpha-D-Hexose 1-phosphate	alpha-D-Hexose 1-phosphate	alpha-D-Hexose 1-phosphate	C6H12O9P	-1	Cytosol
1519	cpd00863[c]	beta-D-Glucose 6-phosphate	g6p-B	beta-D-Glucose 6-phosphate	C6H12O9P	-1	Cytosol
1520	cpd00864[c]	1,3,8-Naphthalenertriol	1,3,8-Naphthalenertriol	1,3,8-Trihydroxynaphthalene|1,3,8-Naphthalenertriol	C10H8O3	0	Cytosol
1521	cpd00865[c]	1-O-Sinapoyl-beta-D-glucose	1-O-Sinapoyl-beta-D-glucose	1-O-Sinapoyl beta-D-glucoside|1-O-Sinapoyl-beta-D-glucose	C17H22O10	0	Cytosol
1522	cpd00866[c]	17alpha-Hydroxyprogesterone	17alpha-Hydroxyprogesterone	17alpha-Hydroxy-progesterone|Pregn-4-ene-3,20-dione-17-ol|17alpha-Hydroxy-4-pregnene-3,20-dione|17alpha-Hydroxyprogesterone	C21H30O3	0	Cytosol
1523	cpd00867[c]	Inositol 1-phosphate	mi1p-D	1D-myo-Inositol 1-monophosphate|D-myo-Inositol 1-phosphate|1D-myo-Inositol 1-phosphate|myo-Inositol 1-phosphate|Inositol 1-phosphate	C6H12O9P	-1	Cytosol
1524	cpd00868[c]	p-hydroxyphenylpyruvate	34hpp	p-hydroxyphenylpyruvate|3--4-Hydroxyphenylpyruvate|p-Hydroxyphenylpyruvic acid|4-Hydroxyphenylpyruvate|3-(4-Hydroxyphenyl)pyruvate	C9H7O4	-1	Cytosol
1525	cpd00868[m]	p-hydroxyphenylpyruvate	34hpp	p-hydroxyphenylpyruvate|3--4-Hydroxyphenylpyruvate|p-Hydroxyphenylpyruvic acid|4-Hydroxyphenylpyruvate|3-(4-Hydroxyphenyl)pyruvate	C9H7O4	-1	Mitochondrion
1526	cpd00868[x]	p-hydroxyphenylpyruvate	34hpp	p-hydroxyphenylpyruvate|3--4-Hydroxyphenylpyruvate|p-Hydroxyphenylpyruvic acid|4-Hydroxyphenylpyruvate|3-(4-Hydroxyphenyl)pyruvate	C9H7O4	-1	Peroxisome
1527	cpd00869[c]	4-methylthio 2-oxobutyrate	2kmb	4-methylthio 2-oxobutyrate|4-Methylthio-2-oxobutanoate|2-keto-4-methylthiobutyrate|4-Methylthio-2-oxobutanoic acid	C5H7O3S	-1	Cytosol
1528	cpd00870[c]	gamma-butyrobetaine	gbbtn	4-Trimethylammoniobutanoate|gamma-butyrobetaine	C7H15NO2	0	Cytosol
1529	cpd00870[e]	gamma-butyrobetaine	gbbtn	4-Trimethylammoniobutanoate|gamma-butyrobetaine	C7H15NO2	0	Extracellular
1530	cpd00870[p]	gamma-butyrobetaine	gbbtn	4-Trimethylammoniobutanoate|gamma-butyrobetaine	C7H15NO2	0	Periplasm
1531	cpd00871[c]	D-Ribulose 1,5-bisphosphate	rb15bp	D-Ribulose 1,5-bisphosphate	C5H10O11P2	-2	Cytosol
1532	cpd00872[c]	N,N-Dimethylaniline N-oxide	N,N-Dimethylaniline N-oxide	N,N-Dimethylaniline N-oxide	C8H11NO	0	Cytosol
1533	cpd00873[c]	Nicotinate ribonucleotide	nicrnt	NicotinateD-ribonucleotide|Nicotinic acid ribonucleotide|Nicotinate ribonucleotide|beta-Nicotinate D-ribonucleotide|Nicotinate D-ribonucleotide	C11H13NO9P	-1	Cytosol
1534	cpd00874[c]	(3S,5S)-3,5-Diaminocaproate	(3S,5S)-3,5-Diaminocaproate	L-erythro-3,5-Diaminocaproate|(3S,5S)-3,5-Diaminocaproate|L-erythro-3,5-Diaminohexanoate|(3S,5S)-3,5-Diaminohexanoate	C6H15N2O2	1	Cytosol
1535	cpd00875[c]	KDO	kdo	3-Deoxyoctulosonic acid|3-Deoxy-D-manno-2-octulosonate|2-Dehydro-3-deoxy-D-octonate|KDO|3-Deoxy-D-manno-octulosonate	C8H13O8	-1	Cytosol
1536	cpd00876[c]	3-Hydroxyisobutyrate	3hmp	3-hydroxy-isobutyrate|(S)-3-Hydroxyisobutyrate|3-Hydroxyisobutyric acid|3-Hydroxyisobutyrate|3-Hydroxy-2-methylpropanoate	C4H7O3	-1	Cytosol
1537	cpd00876[e]	3-Hydroxyisobutyrate	3hmp	3-hydroxy-isobutyrate|(S)-3-Hydroxyisobutyrate|3-Hydroxyisobutyric acid|3-Hydroxyisobutyrate|3-Hydroxy-2-methylpropanoate	C4H7O3	-1	Extracellular
1538	cpd00877[c]	Lathosterol	Lathosterol	Lathosterol|5alpha-Cholest-7-en-3beta-ol	C27H46O	0	Cytosol
1539	cpd00878[c]	Glucocerebroside	Glucocerebroside	D-Glucosyl-N-acylsphingosine|Glucocerebroside|Glucosylceramide	C25H46NO8R	0	Cytosol
1540	cpd00879[c]	Palmitoylglycerone phosphate	Palmitoylglycerone phosphate	Palmitoylglycerone phosphate	C19H36O7P	-1	Cytosol
1541	cpd00880[c]	1-Phospho-alpha-D-glucuronate	1-Phospho-alpha-D-glucuronate	1-Phospho-alpha-D-glucuronate	C6H9O10P	-2	Cytosol
1542	cpd00881[c]	Caffeate	34dhcinm	cis-Caffeic acid|3,4-Dihydroxycinnamic acid|Caffeic acid|Caffeate|trans-Caffeate|3,4-Dihydroxy-trans-cinnamate	C9H7O4	-1	Cytosol
1543	cpd00881[e]	Caffeate	34dhcinm	cis-Caffeic acid|3,4-Dihydroxycinnamic acid|Caffeic acid|Caffeate|trans-Caffeate|3,4-Dihydroxy-trans-cinnamate	C9H7O4	-1	Extracellular
1544	cpd00881[p]	Caffeate	34dhcinm	cis-Caffeic acid|3,4-Dihydroxycinnamic acid|Caffeic acid|Caffeate|trans-Caffeate|3,4-Dihydroxy-trans-cinnamate	C9H7O4	-1	Periplasm
1545	cpd00882[c]	Melilotate	Melilotate	3-(2-Hydroxyphenyl)propionate|Melilotate|3-(2-Hydroxyphenyl)propionic acid|2-Hydroxyphenylpropanoate|3-(2-Hydroxyphenyl)propanoate	C9H9O3	-1	Cytosol
1546	cpd00883[c]	N-Acylneuraminate 9-phosphate	N-Acylneuraminate 9-phosphate	N-Acylneuraminate 9-phosphate	C10H15NO12PR	-2	Cytosol
1547	cpd00884[c]	N(omega)-(ADP-D-ribosyl)-L-arginine	N(omega)-(ADP-D-ribosyl)-L-arginine	N(omega)-(ADP-D-ribosyl)-L-arginine	C21H34N9O15P2	-1	Cytosol
1548	cpd00885[c]	Phytate	inoshp	1D-myo-Inositol hexakisphosphate|Inositol 1,2,3,4,5,6-hexakisphosphate|myo-Inositol 1,2,3,4,5,6-hexakisphosphate|D-myo-Inositol 1,2,3,4,5,6-hexakisphosphate|1D-myo-Inositol 1,2,3,4,5,6-hexakisphosphate|Phytate|Phytic acid|myo-Inositol hexakisphosphate	C6H12O24P6	-6	Cytosol
1549	cpd00885[e]	Phytate	inoshp	1D-myo-Inositol hexakisphosphate|Inositol 1,2,3,4,5,6-hexakisphosphate|myo-Inositol 1,2,3,4,5,6-hexakisphosphate|D-myo-Inositol 1,2,3,4,5,6-hexakisphosphate|1D-myo-Inositol 1,2,3,4,5,6-hexakisphosphate|Phytate|Phytic acid|myo-Inositol hexakisphosphate	C6H12O24P6	-6	Extracellular
1550	cpd00885[n]	Phytate	inoshp	1D-myo-Inositol hexakisphosphate|Inositol 1,2,3,4,5,6-hexakisphosphate|myo-Inositol 1,2,3,4,5,6-hexakisphosphate|D-myo-Inositol 1,2,3,4,5,6-hexakisphosphate|1D-myo-Inositol 1,2,3,4,5,6-hexakisphosphate|Phytate|Phytic acid|myo-Inositol hexakisphosphate	C6H12O24P6	-6	Nucleus
1551	cpd00885[p]	Phytate	inoshp	1D-myo-Inositol hexakisphosphate|Inositol 1,2,3,4,5,6-hexakisphosphate|myo-Inositol 1,2,3,4,5,6-hexakisphosphate|D-myo-Inositol 1,2,3,4,5,6-hexakisphosphate|1D-myo-Inositol 1,2,3,4,5,6-hexakisphosphate|Phytate|Phytic acid|myo-Inositol hexakisphosphate	C6H12O24P6	-6	Periplasm
1552	cpd00886[c]	D-3-Amino-isobutanoate	D-3-Amino-isobutanoate	D-3-Amino-isobutanoate|(R)-3-Amino-2-methylpropanoate	C4H9NO2	0	Cytosol
1553	cpd00887[c]	3-(3,4-Dihydroxyphenyl)lactate	3-(3,4-Dihydroxyphenyl)lactate	3-(3,4-Dihydroxyphenyl)lactate	C9H9O5	-1	Cytosol
1554	cpd00888[c]	N-Methylethanolamine phosphate	N-Methylethanolamine phosphate	N-Methylethanolamine phosphate	C3H10NO4P	0	Cytosol
1555	cpd00889[c]	5-Hydroxylysine	5-Hydroxylysine	(5R)-5-Hydroxy-L-lysine|L-erythro-5-Hydroxy-L-lysine|5-Hydroxylysine|5-Hydroxy-L-lysine|Procollagen L-erythro-5-hydroxy-L-lysine|Procollagen 5-hydroxy-L-lysine	C6H15N2O3	1	Cytosol
1556	cpd00890[c]	UDP-N-acetylmuramoyl-L-alanine	uama	UDP-N-acetylmuramoyl-L-alanine	C23H33N4O20P2	-3	Cytosol
1557	cpd00891[c]	L-methylmalonyl-CoA	mmcoa-R	L-methylmalonyl-CoA|(R)-Methylmalonyl-CoA|(R)-3-Oxo-2-methylpropanoyl-CoA|(R)-2-Methyl-3-oxopropionyl-CoA|(R)-2-Methyl-3-oxopropanoyl-CoA	C25H36N7O19P3S	-4	Cytosol
1558	cpd00892[c]	scyllo-Inosamine	scyllo-Inosamine	scyllo-Inosamine|1-Amino-1-deoxy-scyllo-inositol	C6H14NO5	1	Cytosol
1559	cpd00893[c]	2-(Acetamidomethylene)succinate	2-(Acetamidomethylene)succinate	2-(Acetamidomethylene)succinate	C7H7NO5	-2	Cytosol
1560	cpd00894[c]	2-Dehydro-3-deoxy-D-galactonate	2dh3dgal	2-Dehydro-3-deoxy-D-galactonate	C6H9O6	-1	Cytosol
1561	cpd00895[c]	H4MPT	h4mpt	H4MPT|5,6,7,8-Tetrahydromethanopterin	C30H42N6O16P	-3	Cytosol
1562	cpd00896[c]	6-Phospho-2-dehydro-D-gluconate	6p2dglcn	2-Dehydro-D-gluconate 6-phosphate|6-Phospho-2-dehydro-D-gluconate	C6H9O10P	-2	Cytosol
1563	cpd00897[c]	CDP-4-dehydro-6-deoxy-D-glucose	CDP-4-dehydro-6-deoxy-D-glucose	CDP-4-dehydro-6-deoxy-D-glucose	C15H21N3O15P2	-2	Cytosol
1564	cpd00898[c]	Inositol 1,4-bisphosphate	Inositol 1,4-bisphosphate	Inositol 1,4-bisphosphate|myo-Inositol 1,4-bisphosphate|D-myo-Inositol 1,4-bisphosphate|1D-myo-Inositol 1,4-bisphosphate	C6H12O12P2	-2	Cytosol
1565	cpd00899[c]	Dihydrostreptomycin 6-phosphate	Dihydrostreptomycin 6-phosphate	Dihydrostreptomycin 6-phosphate	C21H44N7O15P	2	Cytosol
1566	cpd00900[c]	GDP-4-dehydro-D-rhamnose	gdpddman	GDP-4-keto-6-deoxy-D-mannose|GDP-4-dehydro-D-rhamnose|GDP-4-oxo-6-deoxy-D-mannose|GDP-4-dehydro-6-deoxy-D-talose|GDP-4-dehydro-6-deoxy-D-mannose	C16H21N5O15P2	-2	Cytosol
1567	cpd00902[c]	sn-glycero-3-Phospho-1-inositol	g3pi	1-(sn-glycero-3-Phospho)-1D-myo-inositol|sn-glycero-3-Phospho-1-inositol	C9H18O11P	-1	Cytosol
1568	cpd00902[e]	sn-glycero-3-Phospho-1-inositol	g3pi	1-(sn-glycero-3-Phospho)-1D-myo-inositol|sn-glycero-3-Phospho-1-inositol	C9H18O11P	-1	Extracellular
1569	cpd00902[p]	sn-glycero-3-Phospho-1-inositol	g3pi	1-(sn-glycero-3-Phospho)-1D-myo-inositol|sn-glycero-3-Phospho-1-inositol	C9H18O11P	-1	Periplasm
1570	cpd00903[c]	12-OPDA	12-OPDA	12-Oxo-10,15(Z)-phytodienoic acid|9(S),13(S)-12-Oxo-PDA|(15Z)-12-Oxophyto-10,15-dienoic acid|(15Z)-12-Oxophyto-10,15-dienoate|12-OPDA	C18H27O3	-1	Cytosol
1571	cpd00904[c]	DHA	DHA	DHEA|DHA|Dehydroisoandrosterone|Dehydroepiandrosterone|3beta-Hydroxyandrost-5-en-17-one	C19H28O2	0	Cytosol
1572	cpd00905[c]	Guanosine 3,5-bis(diphosphate)	gdpdp	Guanosine 5-diphosphate,3-diphosphate|Guanosine 3-diphosphate 5-diphosphate|Guanosine 3,5-bis(diphosphate)	C10H13N5O17P4	-4	Cytosol
1573	cpd00906[c]	all-trans-Hexaprenyl diphosphate	hexdp	all-trans-Hexaprenyl diphosphate	C30H50O7P2	-2	Cytosol
1574	cpd00906[m]	all-trans-Hexaprenyl diphosphate	hexdp	all-trans-Hexaprenyl diphosphate	C30H50O7P2	-2	Mitochondrion
1575	cpd00907[c]	alpha-D-glucose-1,6-biphosphate	cbs_41	alpha-D-glucose-1,6-biphosphate|alpha-D-Glucose 1,6-biphosphate|alpha-D-Glucose 1,6-bisphosphate	C6H12O12P2	-2	Cytosol
1576	cpd00908[c]	Glycerophosphoethanolamine	g3pe	Glycerophosphoethanolamine|sn-glycero-3-Phosphoethanolamine	C5H14NO6P	0	Cytosol
1577	cpd00908[e]	Glycerophosphoethanolamine	g3pe	Glycerophosphoethanolamine|sn-glycero-3-Phosphoethanolamine	C5H14NO6P	0	Extracellular
1578	cpd00908[p]	Glycerophosphoethanolamine	g3pe	Glycerophosphoethanolamine|sn-glycero-3-Phosphoethanolamine	C5H14NO6P	0	Periplasm
1579	cpd00909[c]	1-Aminocyclopropane-1-carboxylate	1-Aminocyclopropane-1-carboxylate	1-Aminocyclopropane-1-carboxylic acid|1-Aminocyclopropane-1-carboxylate	C4H7NO2	0	Cytosol
1580	cpd00910[c]	Galactinol	1Dgali	Galactinol|1-O-alpha-D-Galactosyl-D-myo-inositol|1-alpha-D-Galactosyl-myo-inositol	C12H22O11	0	Cytosol
1581	cpd00911[c]	6-phospho-D-glucono-1-5-lactone	6pgl	6-phospho-D-glucono-1-5-lactone|6-Phospho-D-glucono-1,5-lactone|D-Glucono-1,5-lactone 6-phosphate	C6H10O9P	-1	Cytosol
1582	cpd00911[r]	6-phospho-D-glucono-1-5-lactone	6pgl	6-phospho-D-glucono-1-5-lactone|6-Phospho-D-glucono-1,5-lactone|D-Glucono-1,5-lactone 6-phosphate	C6H10O9P	-1	Endoplasmic Reticulum
1583	cpd00912[c]	N-Acetyl-beta-D-glucosaminylamine	N-Acetyl-beta-D-glucosaminylamine	N-Acetyl-beta-D-glucosaminylamine	C8H16N2O5	0	Cytosol
1584	cpd00913[c]	2,3-Cyclic nucleotide	2,3-Cyclic nucleotide	Nucleoside 2,3-cyclic phosphate|2,3-Cyclic nucleotide	C5H7O6PR	-1	Cytosol
1585	cpd00914[c]	Inositol 1,3,4-trisphosphate	Inositol 1,3,4-trisphosphate	Inositol 1,3,4-trisphosphate|D-myo-Inositol 1,3,4-trisphosphate|1D-myo-Inositol 1,3,4-trisphosphate	C6H12O15P3	-3	Cytosol
1586	cpd00915[c]	3,5-Diiodo-4-hydroxyphenylpyruvate	3,5-Diiodo-4-hydroxyphenylpyruvate	3-(3,5-Diiodo-4-hydroxyphenyl)pyruvate|3,5-Diiodo-4-hydroxyphenylpyruvate	C9H5O4I2	-1	Cytosol
1587	cpd00916[c]	Ins(1,4,5)P3	mi145tp-D	Ins(1,4,5)P3|Inositol 1,4,5-trisphosphate|1D-myo-Inositol 1,4,5-trisphosphate|D-myo-Inositol 1,4,5-trisphosphate	C6H12O15P3	-3	Cytosol
1588	cpd00916[n]	Ins(1,4,5)P3	mi145tp-D	Ins(1,4,5)P3|Inositol 1,4,5-trisphosphate|1D-myo-Inositol 1,4,5-trisphosphate|D-myo-Inositol 1,4,5-trisphosphate	C6H12O15P3	-3	Nucleus
1589	cpd00917[c]	7,8-Dihydro-7,8-dihydroxykynurenate	7,8-Dihydro-7,8-dihydroxykynurenate	7,8-Dihydro-7,8-dihydroxykynurenate	C10H7NO5	-2	Cytosol
1590	cpd00918[c]	2-Acetamido-5-oxopentanoate	acg5sa	2-Acetamido-5-oxopentanoate|N-Acetyl-L-glutamate 5-semialdehyde	C7H10NO4	-1	Cytosol
1591	cpd00919[c]	Homocitrate	hcit	(R)-2-Hydroxybutane-1,2,4-tricarboxylate|(R)-2-Hydroxy-1,2,4-butanetricarboxylic acid|3-Hydroxy-3-carboxyadipic acid|Homocitric acid|Homocitrate|2-Hydroxybutane-1,2,4-tricarboxylate	C7H7O7	-3	Cytosol
1592	cpd00920[c]	4-(2-Aminophenyl)-2,4-dioxobutanoate	4-(2-Aminophenyl)-2,4-dioxobutanoate	4-(2-Aminophenyl)-2,4-dioxobutanoate	C10H8NO4	-1	Cytosol
1593	cpd00921[c]	N-(6-Aminohexanoyl)-6-aminohexanoate	6ax6ax	N-(6-Aminohexanoyl)-6-aminohexanoate	C12H24N2O3	0	Cytosol
1594	cpd00922[c]	delta1-Piperideine-2-carboxylate	1pipdn2c	delta1-Piperideine-2-carboxylate|1,2-Didehydropiperidine-2-carboxylate	C6H8NO2	-1	Cytosol
1595	cpd00923[c]	3-Hydroxy-N6,N6,N6-trimethyl-L-lysine	3-Hydroxy-N6,N6,N6-trimethyl-L-lysine	3-Hydroxy-N6,N6,N6-trimethyl-L-lysine	C9H21N2O3	1	Cytosol
1596	cpd00924[c]	AppppA	ap4a	p(1),p(4)-bis(5-adenosyl)tetraphosphate|AppppA|P1,P4-Bis(5-adenosyl) tetraphosphate	C20H24N10O19P4	-4	Cytosol
1597	cpd00925[c]	GppppG	gp4g	Bis(5-guanosyl) tetraphosphate|GppppG|P1,P4-Bis(5-guanosyl) tetraphosphate	C20H24N10O21P4	-4	Cytosol
1598	cpd00926[c]	Anserine	Anserine	Anserine|beta-Alanyl-N(pi)-methyl-L-histidine	C10H16N4O3	0	Cytosol
1599	cpd00927[c]	(-)-Glycinol	(-)-Glycinol	(-)-Glycinol|3,6,9-Trihydroxypterocarpan|(6aS,11aS)-3,6a,9-Trihydroxypterocarpan	C15H12O5	0	Cytosol
1600	cpd00928[c]	3,7-Di-O-methylquercetin	3,7-Di-O-methylquercetin	3,7-Di-O-methylquercetin|3,4,5-Trihydroxy-3,7-dimethoxyflavone	C17H14O7	0	Cytosol
1601	cpd00930[c]	imidazole acetol-phosphate	imacp	imidazole acetol-phosphate|imidazole-acetol-phosphate|imidazole-acetol- phosphate|Imidazole-acetol phosphate|3-(Imidazol-4-yl)-2-oxopropyl phosphate	C6H8N2O5P	-1	Cytosol
1602	cpd00931[c]	5-Amino-6--5-phosphoribosylaminouracil	5apru	5-Amino-6--5-phosphoribosylaminouracil|5-Amino-6-(5-phosphoribosylamino)uracil|5-Amino-6-(ribosylamino)-2,4-(1H,3H)-pyrimidinedione 5-phosphate|5-Amino-6-(5-phosphoribosylamino)uracil	C9H14N4O9P	-1	Cytosol
1603	cpd00932[c]	5-O--1-Carboxyvinyl-3-phosphoshikimate	3psme	5-O--1-Carboxyvinyl-3-phosphoshikimate|O5-(1-Carboxyvinyl)-3-phosphoshikimate|5-O-(1-Carboxyvinyl)-3-phosphoshikimate	C10H10O10P	-3	Cytosol
1604	cpd00933[c]	3-Hydroxy-2-methylpyridine-5-carboxylate	3-Hydroxy-2-methylpyridine-5-carboxylate	3-Hydroxy-2-methylpyridine-5-carboxylate	C7H6NO3	-1	Cytosol
1605	cpd00934[c]	Inositol 1,3,4,5-tetrakisphosphate	mi1345p	Inositol 1,3,4,5-tetrakisphosphate|D-myo-Inositol 1,3,4,5-tetrakisphosphate|1D-myo-Inositol 1,3,4,5-tetrakisphosphate	C6H12O18P4	-4	Cytosol
1606	cpd00935[c]	2,6-Dioxo-6-phenylhexa-3-enoate	2,6-Dioxo-6-phenylhexa-3-enoate	2,6-Dioxo-6-phenylhexa-3-enoate|2-Hydroxy-6-oxo-6-phenylhexa-2,4-dienoate	C12H9O4	-1	Cytosol
1607	cpd00936[c]	5-Formyl-H4MPT	5-Formyl-H4MPT	5-Formyl-H4MPT|5-Formyl-5,6,7,8-tetrahydromethanopterin	C31H42N6O17P	-3	Cytosol
1608	cpd00937[c]	trans-2-Carboxybenzalpyruvate	trans-2-Carboxybenzalpyruvate	trans-2-Carboxybenzalpyruvate|(3E)-4-(2-Carboxyphenyl)-2-oxobut-3-enoate	C11H6O5	-2	Cytosol
1609	cpd00938[c]	4-Carboxymuconolactone	2c25dho	gamma-Carboxymuconolactone|4-Carboxymuconolactone|5-Carboxy-2,5-dihydro-2-oxofuran-5-acetate|2-Carboxy-2,5-dihydro-5-oxofuran-2-acetate	C7H4O6	-2	Cytosol
1610	cpd00939[c]	Toxopyrimidine	4ahmmp	4-Amino-2-methyl-5-pyrimidinemethanol|Toxopyrimidine|4-Amino-5-hydroxymethyl-2-methylpyrimidine	C6H9N3O	0	Cytosol
1611	cpd00940[c]	Dihydrostreptomycin 3alpha,6-bisphosphate	Dihydrostreptomycin 3alpha,6-bisphosphate	Dihydrostreptomycin 3alpha,6-bisphosphate	C21H44N7O18P2	1	Cytosol
1612	cpd00941[c]	1-Acyl-2-oleoyl-sn-glycero-3-phosphocholine	1-Acyl-2-oleoyl-sn-glycero-3-phosphocholine	1-Acyl-2-oleoyl-sn-glycero-3-phosphocholine	C27H51NO8PR	0	Cytosol
1613	cpd00942[c]	1-Amino-1-deoxy-scyllo-inositol 4-phosphate	1-Amino-1-deoxy-scyllo-inositol 4-phosphate	1-Amino-1-deoxy-scyllo-inositol 4-phosphate	C6H14NO8P	0	Cytosol
1614	cpd00943[c]	Inositol 1,3,4,5,6-pentakisphosphate	inospp1	Inositol 1,3,4,5,6-pentakisphosphate|D-myo-Inositol 1,3,4,5,6-pentakisphosphate|1D-myo-Inositol 1,3,4,5,6-pentakisphosphate	C6H12O21P5	-5	Cytosol
1615	cpd00945[c]	2-Dehydro-3-deoxy-D-galactonate 6-phosphate	2dh3dgal6p	2-Dehydro-3-deoxy-D-galactonate 6-phosphate	C6H9O9P	-2	Cytosol
1616	cpd00946[c]	Undecaprenyl diphospho N-acetyl-glucosamine	unaga	Undecaprenyl diphospho N-acetyl-glucosamine|N-Acetyl-D-glucosaminyldiphosphoundecaprenol	C63H103NO12P2	-2	Cytosol
1617	cpd00947[c]	LacCer	LacCer	D-Galactosyl-1,4-beta-D-glucosylceramide|Lactosyl-N-acylsphingosine|LacCer|Gal-beta1->4Glc-beta1->1Cer|Lactosylceramide|beta-D-Galactosyl-1,4-beta-D-glucosylceramide	C31H56NO13R	0	Cytosol
1618	cpd00948[c]	Isohexenyl-glutaconyl-CoA	Isohexenyl-glutaconyl-CoA	3-(4-Methylpent-3-en-1-yl)pent-2-enedioyl-CoA|Isohexenyl-glutaconyl-CoA|3-(4-Methylpent-3-en-1-yl)-pent-2-enedioyl-CoA	C32H46N7O19P3S	-4	Cytosol
1619	cpd00949[c]	3alpha,7alpha-Dihydroxy-12-oxo-5beta-cholanate	3alpha,7alpha-Dihydroxy-12-oxo-5beta-cholanate	3alpha,7alpha-Dihydroxy-12-oxo-5beta-cholanate	C24H37O5	-1	Cytosol
1620	cpd00950[c]	N-Amidino-scyllo-inosamine 4-phosphate	N-Amidino-scyllo-inosamine 4-phosphate	N-Amidino-scyllo-inosamine 4-phosphate|1-Guanidino-1-deoxy-scyllo-inositol 4-phosphate	C7H16N3O8P	0	Cytosol
1621	cpd00951[c]	D-5-O-Methyl-2,3,5/4,6-pentahydroxycyclohexanone	D-5-O-Methyl-2,3,5/4,6-pentahydroxycyclohexanone	2D-5-O-methyl-2,3,5/4,6-pentahydroxycyclohexanone|D-5-O-Methyl-2,3,5/4,6-pentahydroxycyclohexanone|5D-5-O-Methyl-2,3,5/4,6-pentahydroxycyclohexanone	C7H12O6	0	Cytosol
1622	cpd00952[c]	6-Hydroxypseudooxynicotine	6-Hydroxypseudooxynicotine	1-(6-Hydroxypyridin-3-yl)-4-(methylamino)butan-1-one|6-Hydroxypseudooxynicotine	C10H15N2O2	1	Cytosol
1623	cpd00953[c]	1D-1-Guanidino-3-amino-1,3-dideoxy-scyllo-inositol	1D-1-Guanidino-3-amino-1,3-dideoxy-scyllo-inositol	1D-1-Guanidino-3-amino-1,3-dideoxy-scyllo-inositol	C7H18N4O4	2	Cytosol
1624	cpd00954[c]	6-hydroxymethyl dihydropterin	6hmhpt	6-hydroxymethyl dihydropterin|2-Amino-4-hydroxy-6-hydroxymethyl-7-8-dihydropteridine|2-Amino-4-hydroxy-6-hydroxymethyl-7,8-dihydropteridine	C7H9N5O2	0	Cytosol
1625	cpd00955[c]	3alpha,7alpha,12alpha-Trihydroxy-5beta-cholestan-26-al	3alpha,7alpha,12alpha-Trihydroxy-5beta-cholestan-26-al	3alpha,7alpha,12alpha-Trihydroxy-5beta-cholestan-26-al	C27H46O4	0	Cytosol
1626	cpd00956[c]	1-(2-carboxyphenylamino)-1-deoxyribulose 5-phosphate	2cpr5p	1--2-Carboxyphenylamino-1-deoxy-D-ribulose5-phosphate|1-(2-Carboxyphenylamino)-1-deoxy-D-ribulose 5-phosphate|1-(2-carboxyphenylamino)-1-deoxyribulose 5-phosphate|1-(2-Carboxyphenylamino)-1-deoxy-D-ribulose 5-phosphate	C12H14NO9P	-2	Cytosol
1627	cpd00957[c]	2,5-Diamino-6-(5-phosphoribosylamino)-4-pyrimidineone	25drapp	2,5-diamino-6-hydroxy-4-(5-phosphoribosylamino)pyrimidine|2,5-Diamino-6-(ribosylamino)-4-(3H)-pyrimidinone 5-phosphate|2-5-Diamino-6-hydroxy-4--5-phosphoribosylamino-pyrimidine|2,5-Diamino-6-hydroxy-4-(5-phosphoribosylamino)-pyrimidine|2,5-Diamino-6-(5-phosphoribosylamino)-4-pyrimidineone	C9H15N5O8P	-1	Cytosol
1628	cpd00958[c]	4-Deoxy-beta-D-gluc-4-enuronosyl-(1,3)-N-acetyl-D-galactosamine	4-Deoxy-beta-D-gluc-4-enuronosyl-(1,3)-N-acetyl-D-galactosamine	4-Deoxy-beta-D-gluc-4-enuronosyl-(1,3)-N-acetyl-D-galactosamine	C14H20NO11	-1	Cytosol
1629	cpd00959[c]	1,4-beta-D-Galactosyl-(alpha-1,3-L-fucosyl)-N-acetyl-D-glucosaminyl- R	1,4-beta-D-Galactosyl-(alpha-1,3-L-fucosyl)-N-acetyl-D-glucosaminyl- R	1,4-beta-D-Galactosyl-(alpha-1,3-L-fucosyl)-N-acetyl-D-glucosaminyl- R	C20H34NO15R	0	Cytosol
1630	cpd00960[c]	PGI2	PGI2	Epoprostenol|PGI2|Prostacyclin|(5Z,13E)-(15S)-6,9alpha-Epoxy-11alpha,15-dihydroxyprosta-5,13- dienoate|Prostaglandin I2	C20H31O5	-1	Cytosol
1631	cpd00965[c]	Hg	Hg	Mercury|Hg	H2Hg	2	Cytosol
1632	cpd00966[c]	HBr	HBr	Hydrobromic acid|HBr|Br-|Bromide	Br	-1	Cytosol
1633	cpd00971[c]	Na+	na1	Na+|Sodium	Na	1	Cytosol
1634	cpd00971[e]	Na+	na1	Na+|Sodium	Na	1	Extracellular
1635	cpd00971[p]	Na+	na1	Na+|Sodium	Na	1	Periplasm
1636	cpd00972[c]	XDP	xdp	XDP	C10H12N4O12P2	-2	Cytosol
1637	cpd00975[c]	RHg+	RHg+	Alkylmercury ion|Alkylmercury|RHg+	HRHg	1	Cytosol
1638	cpd00976[c]	dIDP	didp	2-Deoxyinosine 5-diphosphate|2-Deoxyinosine-5-diphosphate|dIDP	C10H12N4O10P2	-2	Cytosol
1639	cpd00977[c]	dITP	ditp	2-Deoxyinosine 5-triphosphate|2-Deoxyinosine-5-triphosphate|dITP	C10H12N4O13P3	-3	Cytosol
1640	cpd00978[c]	dUDP	dudp	2-Deoxyuridine 5-diphosphate|dUDP	C9H12N2O11P2	-2	Cytosol
1641	cpd00982[c]	FADH2	fadh2	Flavinadeninedinucleotidereduced|Flavin adenine dinucleotide reduced|FADH2	C27H33N9O15P2	-2	Cytosol
1642	cpd00982[m]	FADH2	fadh2	Flavinadeninedinucleotidereduced|Flavin adenine dinucleotide reduced|FADH2	C27H33N9O15P2	-2	Mitochondrion
1643	cpd00985[c]	NH4OH	nh4oh	Ammonium hydroxide|NH4OH	H5NO	2	Cytosol
1644	cpd00986[c]	PQQH2	pqqh2	Reduced pyrroloquinoline-quinone|PQQH2	C14H5N2O8	-3	Cytosol
1645	cpd00986[p]	PQQH2	pqqh2	Reduced pyrroloquinoline-quinone|PQQH2	C14H5N2O8	-3	Periplasm
1646	cpd00988[c]	3-AMP	3amp	AMP 3-phosphate|Adenosine 3-phosphate|Adenosine-3-monophosphate|3-Adenosine monophosphate|3-Adenylic acid|3-AMP	C10H13N5O7P	-1	Cytosol
1647	cpd00988[e]	3-AMP	3amp	AMP 3-phosphate|Adenosine 3-phosphate|Adenosine-3-monophosphate|3-Adenosine monophosphate|3-Adenylic acid|3-AMP	C10H13N5O7P	-1	Extracellular
1648	cpd00988[p]	3-AMP	3amp	AMP 3-phosphate|Adenosine 3-phosphate|Adenosine-3-monophosphate|3-Adenosine monophosphate|3-Adenylic acid|3-AMP	C10H13N5O7P	-1	Periplasm
1649	cpd00989[c]	3-UMP	3ump	Uridine 3-phosphate|Uridine 3-monophosphate|3-UMP	C9H12N2O9P	-1	Cytosol
1650	cpd00989[e]	3-UMP	3ump	Uridine 3-phosphate|Uridine 3-monophosphate|3-UMP	C9H12N2O9P	-1	Extracellular
1651	cpd00989[p]	3-UMP	3ump	Uridine 3-phosphate|Uridine 3-monophosphate|3-UMP	C9H12N2O9P	-1	Periplasm
1652	cpd00991[c]	Fustin	Fustin	2,3-Dihydrofisetin|Fustin	C15H12O6	0	Cytosol
1653	cpd00992[c]	1,2-Ethanediol	1,2-Ethanediol	Ethane-1,2-diol|1,2-Ethanediol|Ethylene glycol	C2H6O2	0	Cytosol
1654	cpd00993[c]	Hexose	Hexose	Hexose	C6H12O6	0	Cytosol
1655	cpd00994[c]	I2	I2	I2|Iodine	I2	0	Cytosol
1656	cpd00996[c]	Maleate	male	cis-Butenedioic acid|Maleate|Maleic acid	C4H2O4	-2	Cytosol
1657	cpd00998[c]	Octane	CPD-148	n-Octane|Octane	C8H18	0	Cytosol
1658	cpd00998[e]	Octane	CPD-148	n-Octane|Octane	C8H18	0	Extracellular
1659	cpd00999[c]	Phytol	Phytol	Phytol	C20H40O	0	Cytosol
1660	cpd01000[c]	Prenol	Prenol	3-Methyl-2-buten-1-ol|Prenol	C5H10O	0	Cytosol
1661	cpd01003[c]	Alanine	Alanine	2-Aminopropanoic acid|2-Aminopropionic acid|Alanine	C3H7NO2	0	Cytosol
1662	cpd01004[c]	Anisole	Anisole	Phenol methyl ether|Methyl phenyl ether|Methoxybenzene|Anisole	C7H8O	0	Cytosol
1663	cpd01006[c]	Aspirin	CPDIM-6114	Acetylsalicylate|2-Acetoxybenzenecarboxylic acid|Acetylsalicylic acid|Aspirin	C9H7O4	-1	Cytosol
1664	cpd01006[e]	Aspirin	CPDIM-6114	Acetylsalicylate|2-Acetoxybenzenecarboxylic acid|Acetylsalicylic acid|Aspirin	C9H7O4	-1	Extracellular
1665	cpd01007[c]	Benzene	Benzene	Aromatic alkane|Benzene	C6H6	0	Cytosol
1666	cpd01008[c]	Benzoin	Benzoin	Benzoin tincture|2-Hydroxy-1,2-diphenylethanone|Benzoin	C14H12O2	0	Cytosol
1667	cpd01010[c]	Borneol	Borneol	(1S,2R,4S)-(-)-Borneol|L-Borneol|(-)-Borneol|Borneol	C10H18O	0	Cytosol
1668	cpd01011[c]	Butanal	btal	Butyraldehyde|Butanal	C4H8O	0	Cytosol
1669	cpd01012[c]	Cd2+	cd2	Cd2+|Cadmium	Cd	2	Cytosol
1670	cpd01012[e]	Cd2+	cd2	Cd2+|Cadmium	Cd	2	Extracellular
1671	cpd01012[p]	Cd2+	cd2	Cd2+|Cadmium	Cd	2	Periplasm
1672	cpd01013[c]	Casbene	Casbene	Casbene	C20H32	0	Cytosol
1673	cpd01014[c]	Cocaine	Cocaine	beta-Cocain|l-Cocain|Cocaine	C17H21NO4	0	Cytosol
1674	cpd01015[c]	Cyanate	cynt	Cyanic acid|Cyanate	CNO	-1	Cytosol
1675	cpd01015[e]	Cyanate	cynt	Cyanic acid|Cyanate	CNO	-1	Extracellular
1676	cpd01015[p]	Cyanate	cynt	Cyanic acid|Cyanate	CNO	-1	Periplasm
1677	cpd01016[c]	Cycasin	Cycasin	Cycasin	C8H16N2O7	0	Cytosol
1678	cpd01017[c]	Cys-Gly	cgly	L-Cysteinylglycine|Cys-Gly	C5H10N2O3S	0	Cytosol
1679	cpd01017[e]	Cys-Gly	cgly	L-Cysteinylglycine|Cys-Gly	C5H10N2O3S	0	Extracellular
1680	cpd01017[p]	Cys-Gly	cgly	L-Cysteinylglycine|Cys-Gly	C5H10N2O3S	0	Periplasm
1681	cpd01018[c]	Cystine	cbs_252	alpha-Diamino-beta-dithiolactic acid|Dicysteine|Cystine	C6H12N2O4S2	0	Cytosol
1683	cpd01019[c]	Daphnin	Daphnin	Daphnin	C15H16O9	0	Cytosol
1684	cpd01020[c]	Gallate	ga	Pyrogallol-5-carboxylic acid|3,4,5-Trihydroxybenzoate|3,4,5-Trihydroxybenzoic acid|Gallic acid|Gallate	C7H5O5	-1	Cytosol
1685	cpd01020[e]	Gallate	ga	Pyrogallol-5-carboxylic acid|3,4,5-Trihydroxybenzoate|3,4,5-Trihydroxybenzoic acid|Gallic acid|Gallate	C7H5O5	-1	Extracellular
1686	cpd01020[p]	Gallate	ga	Pyrogallol-5-carboxylic acid|3,4,5-Trihydroxybenzoate|3,4,5-Trihydroxybenzoic acid|Gallic acid|Gallate	C7H5O5	-1	Periplasm
1687	cpd01022[c]	Lactate	lac-R	2-Hydroxypropionic acid|2-Hydroxypropanoic acid|Lactic acid|Lactate	C3H5O3	-1	Cytosol
1688	cpd01022[e]	Lactate	lac-R	2-Hydroxypropionic acid|2-Hydroxypropanoic acid|Lactic acid|Lactate	C3H5O3	-1	Extracellular
1689	cpd01022[m]	Lactate	lac-R	2-Hydroxypropionic acid|2-Hydroxypropanoic acid|Lactic acid|Lactate	C3H5O3	-1	Mitochondrion
1690	cpd01023[c]	Loganin	Loganin	Loganin	C17H26O10	0	Cytosol
1691	cpd01024[c]	Methane	metha	Methane	CH4	0	Cytosol
1692	cpd01024[e]	Methane	metha	Methane	CH4	0	Extracellular
1693	cpd01024[m]	Methane	metha	Methane	CH4	0	Mitochondrion
1694	cpd01027[c]	Oxamate	oxam	Oxalic monoamide|Oxamic acid|Oxamate	C2H2NO3	-1	Cytosol
1695	cpd01028[c]	Questin	Questin	Questin	C16H12O5	0	Cytosol
1696	cpd01029[c]	Base Q	Base Q	7-Aminomethyl-7-carbaguanine|Base Q|7-Aminomethyl-7-deazaguanine|Queuine	C12H16N5O3	1	Cytosol
1697	cpd01030[c]	Salicin	salcn	Salicoside|Salicin	C13H18O7	0	Cytosol
1698	cpd01030[e]	Salicin	salcn	Salicoside|Salicin	C13H18O7	0	Extracellular
1699	cpd01031[c]	Sorbose	srb-L	xylo-Hexulose|Sorbose	C6H12O6	0	Cytosol
1700	cpd01031[e]	Sorbose	srb-L	xylo-Hexulose|Sorbose	C6H12O6	0	Extracellular
1701	cpd01033[c]	Toluate	p-tol	Crithminic acid|Toluenecarboxylic acid|4-Methylbenzoic acid|p-Toluic acid|p-Toluate|Toluate	C8H7O2	-1	Cytosol
1702	cpd01034[c]	Toluol	tol	Toluol|Methylbenzene|Toluene	C7H8	0	Cytosol
1703	cpd01034[e]	Toluol	tol	Toluol|Methylbenzene|Toluene	C7H8	0	Extracellular
1704	cpd01034[p]	Toluol	tol	Toluol|Methylbenzene|Toluene	C7H8	0	Periplasm
1705	cpd01035[c]	Tropate	Tropate	alpha-(Hydroxymethyl)phenylacetic acid|Tropic acid|Tropate	C9H9O3	-1	Cytosol
1706	cpd01036[c]	Tylosin	Tylosin	Tylosin	C46H78NO17	1	Cytosol
1707	cpd01038[c]	Vitexin	Vitexin	Apigenin 8-C-glucoside|Vitexin	C21H19O10	-1	Cytosol
1708	cpd01041[c]	m-Cresol	m-Cresol	3-Hydroxytoluene|m-Cresol|3-Cresol	C7H8O	0	Cytosol
1709	cpd01042[c]	p-Cresol	p-Cresol	4-Methylphenol|4-Hydroxytoluene|p-Cresol|4-Cresol	C7H8O	0	Cytosol
1710	cpd01043[c]	Acacetin	Acacetin	4-Methoxy-5,7-dihydroxyflavone|5,7-Dihydroxy-4-methoxyflavone|Acacetin	C16H12O5	0	Cytosol
1711	cpd01044[c]	Propenal	Propenal	Propenal|Acrylic aldehyde|Acrylaldehyde|Acrolein	C3H4O	0	Cytosol
1712	cpd01045[c]	Alizarin	Alizarin	Dihydroxy-9,10-anthracenedione|1,2-Dihydroxyanthraquinone|Dihydroxyanthraquinone|Alizarin	C14H8O4	0	Cytosol
1713	cpd01046[c]	Allysine	Allysine	Allysine	C6H11NO3	0	Cytosol
1714	cpd01047[c]	Apigenin	Apigenin	5,7,4-Trihydroxyflavone|4,5,7-Trihydroxyflavone|Apigenin	C15H10O5	0	Cytosol
1715	cpd01048[c]	Arsenate	arsna	Arsenate|Arsenate ion|Orthoarsenic acid|Arsenic acid	HO4As	-2	Cytosol
1716	cpd01048[e]	Arsenate	arsna	Arsenate|Arsenate ion|Orthoarsenic acid|Arsenic acid	HO4As	-2	Extracellular
1717	cpd01049[c]	Atropine	Atropine	dl-Hyoscyamine|Atropine	C17H23NO3	0	Cytosol
1719	cpd01054[c]	Chlorite	Chlorite	Chlorite	O2Cl	-1	Cytosol
1720	cpd01055[c]	D-Allose	all-D	D-Allose	C6H12O6	0	Cytosol
1721	cpd01055[e]	D-Allose	all-D	D-Allose	C6H12O6	0	Extracellular
1722	cpd01055[p]	D-Allose	all-D	D-Allose	C6H12O6	0	Periplasm
1723	cpd01056[c]	D-Apiose	D-Apiose	D-Apiose	C5H10O5	0	Cytosol
1724	cpd01057[c]	D-Iditol	D-Iditol	D-Iditol	C6H14O6	0	Cytosol
1725	cpd01058[c]	Farnesol	Farnesol	Farnesol	C15H26O	0	Cytosol
1726	cpd01059[c]	Ferulate	frlt	3-Methoxy-4-hydroxy-trans-cinnamate|4-Hydroxy-3-methoxycinnamic acid|Ferulic acid|Ferulate	C10H9O4	-1	Cytosol
1727	cpd01059[e]	Ferulate	frlt	3-Methoxy-4-hydroxy-trans-cinnamate|4-Hydroxy-3-methoxycinnamic acid|Ferulic acid|Ferulate	C10H9O4	-1	Extracellular
1728	cpd01059[p]	Ferulate	frlt	3-Methoxy-4-hydroxy-trans-cinnamate|4-Hydroxy-3-methoxycinnamic acid|Ferulic acid|Ferulate	C10H9O4	-1	Periplasm
1729	cpd01060[c]	Flavonol	Flavonol	Flavonol	C15H9O3	-1	Cytosol
1730	cpd01061[c]	Geranial	Geranial	trans-Citral|Geranial	C10H16O	0	Cytosol
1731	cpd01062[c]	Geraniol	Geraniol	Geraniol	C10H18O	0	Cytosol
1732	cpd01063[c]	Guaiacol	Guaiacol	Catechol monomethyl ether|Guaiacol|o-Methoxyphenol	C7H8O2	0	Cytosol
1733	cpd01064[c]	Indanone	Indanone	1-Indanone|Hydrindone|Indanone	C9H8O	0	Cytosol
1734	cpd01066[c]	L-Iditol	L-Iditol	L-Iditol	C6H14O6	0	Cytosol
1735	cpd01067[c]	L-Lyxose	lyx-L	L-Lyxose	C5H10O5	0	Cytosol
1736	cpd01067[e]	L-Lyxose	lyx-L	L-Lyxose	C5H10O5	0	Extracellular
1737	cpd01067[p]	L-Lyxose	lyx-L	L-Lyxose	C5H10O5	0	Periplasm
1738	cpd01068[c]	L-Xylose	L-Xylose	L-Xylofuranose|L-Xylose	C5H10O5	0	Cytosol
1739	cpd01068[e]	L-Xylose	L-Xylose	L-Xylofuranose|L-Xylose	C5H10O5	0	Extracellular
1740	cpd01069[c]	Loganate	Loganate	Loganic acid|Loganate	C16H23O10	-1	Cytosol
1741	cpd01070[c]	Lupinate	Lupinate	(S)-2-Amino-3-{[(E)-4-hydroxy-3-methylbut-2-enylamino]purin-9- yl}propanoic acid|3-[N6-(4-Hydroxyisopentenyl)adeninyl]-L-alanine|Lupinic acid|Lupinate	C13H18N6O3	0	Cytosol
1742	cpd01071[c]	Luteolin	Luteolin	Trifolitin|Swartziol|Robigenin|Rhamnolutin|Rhamnolutein|Populnetin|Pelargidenolon|Nimbecetin|Kempferol|Kaempherol|Indigo yellow|C.I. 75640|4H-1-Benzopyran-4-one, 3,5,7-trihydroxy-2-(4-hydroxyphenyl)-5,7,4-Trihydroxyflavonol|3,4,5,7-Tetrahydroxyflavone|Kaempferol|5,7,3,4-Tetrahydroxyflavone|3,4,5,7-Tetrahydroxyflavone|Luteolin	C15H10O6	0	Cytosol
1743	cpd01072[c]	Morphine	Morphine	Morphine	C17H19NO3	0	Cytosol
1744	cpd01076[c]	Ricinine	Ricinine	Ricinine	C8H8N2O2	0	Cytosol
1745	cpd01077[c]	Scopolin	Scopolin	Scopolin	C16H18O9	0	Cytosol
1746	cpd01078[c]	Selenide	seln	Hydrogen selenide|Selenide	H2Se	0	Cytosol
1748	cpd01080[c]	ocdca	ocdca	octadecanoate|Stearic acid|Stearate|Octadecanoic acid|ocdca|octadecanoate (n-C18:0)	C18H35O2	-1	Cytosol
1749	cpd01080[e]	ocdca	ocdca	octadecanoate|Stearic acid|Stearate|Octadecanoic acid|ocdca|octadecanoate (n-C18:0)	C18H35O2	-1	Extracellular
1750	cpd01080[p]	ocdca	ocdca	octadecanoate|Stearic acid|Stearate|Octadecanoic acid|ocdca|octadecanoate (n-C18:0)	C18H35O2	-1	Periplasm
1751	cpd01082[c]	Syringin	Syringin	Syringin	C17H24O9	0	Cytosol
1752	cpd01084[c]	Urethane	Urethane	Ethyl carbamate|Urethane	C3H7NO2	0	Cytosol
1753	cpd01085[c]	Viomycin	Viomycin	Viomycin	C25H46N13O10	3	Cytosol
1754	cpd01087[c]	o-Cresol	o-Cresol	o-Methylphenol|2-Hydroxytoluene|o-Cresol	C7H8O	0	Cytosol
1755	cpd01088[c]	1-Octanal	CPD-371	1-Octaldehyde|1-Octylaldehyde|1-Caprylaldehyde|1-Octanal	C8H16O	0	Cytosol
1756	cpd01089[c]	2-Furoate	2-Furoate	Pyromucic acid|2-Furancarboxylic acid|2-Furoic acid|2-Furoate	C5H3O3	-1	Cytosol
1757	cpd01090[c]	Ethyne	Ethyne	Ethyne|Acetylene	C2H2	0	Cytosol
1758	cpd01091[c]	Agaritine	Agaritine	Agaritine	C12H17N3O4	0	Cytosol
1759	cpd01092[c]	Allantoin	alltn	Glyoxyldiureide|5-Ureidohydantoin|(S)-Allantoin|Allantoin|(S)(+)-Allantoin	C4H6N4O3	0	Cytosol
1760	cpd01092[e]	Allantoin	alltn	Glyoxyldiureide|5-Ureidohydantoin|(S)-Allantoin|Allantoin|(S)(+)-Allantoin	C4H6N4O3	0	Extracellular
1761	cpd01092[p]	Allantoin	alltn	Glyoxyldiureide|5-Ureidohydantoin|(S)-Allantoin|Allantoin|(S)(+)-Allantoin	C4H6N4O3	0	Periplasm
1762	cpd01097[c]	Bergapten	Bergapten	5-Methoxyfuranocoumarin|O-Methylbergaptol|5-Methoxypsoralen|Bergapten	C12H8O4	0	Cytosol
1763	cpd01098[c]	Bile acid	bilea	Bile acid|Bile salt	C24H39O5	-1	Cytosol
1764	cpd01098[e]	Bile acid	bilea	Bile acid|Bile salt	C24H39O5	-1	Extracellular
1765	cpd01099[c]	Calcidiol	Calcidiol	Calcifediol anhydrous|Calcifediol|25-Hydroxyvitamin D3|Calcidiol	C27H44O2	0	Cytosol
1766	cpd01100[c]	Calycosin	Calycosin	Calycosin	C16H12O5	0	Cytosol
1767	cpd01101[c]	Carbamate	Carbamate	Aminoformic acid|Carbamic acid|Carbamate	CH2NO2	-1	Cytosol
1768	cpd01102[c]	Cetraxate	Cetraxate	Cetraxate	C17H23NO4	0	Cytosol
1769	cpd01103[c]	Cyanamide	Cyanamide	Carbodiimide|Cyanamide	CH2N2	0	Cytosol
1770	cpd01105[c]	D-Apiitol	D-Apiitol	3-(Hydroxymethyl)erythritol|D-Apiitol	C5H12O5	0	Cytosol
1771	cpd01107[c]	Decanoate	dca	Decanoate (n-C10:0)|n-Capric acid|Decylic acid|Decanoate|Decanoic acid	C10H19O2	-1	Cytosol
1772	cpd01107[e]	Decanoate	dca	Decanoate (n-C10:0)|n-Capric acid|Decylic acid|Decanoate|Decanoic acid	C10H19O2	-1	Extracellular
1773	cpd01107[p]	Decanoate	dca	Decanoate (n-C10:0)|n-Capric acid|Decylic acid|Decanoate|Decanoic acid	C10H19O2	-1	Periplasm
1774	cpd01107[x]	Decanoate	dca	Decanoate (n-C10:0)|n-Capric acid|Decylic acid|Decanoate|Decanoic acid	C10H19O2	-1	Peroxisome
1775	cpd01108[c]	Digallate	Digallate	Digallic acid|Digallate	C14H9O9	-1	Cytosol
1776	cpd01109[c]	Ephedrine	Ephedrine	L-Ephedrine|(-)-Ephedrine|Ephedrine	C10H16NO	1	Cytosol
1777	cpd01111[c]	GDPhexose	GDPhexose	GDPhexose	C16H23N5O16P2	-2	Cytosol
1778	cpd01112[c]	Galactose	cbs_337	Galactose	C6H12O6	0	Cytosol
1779	cpd01112[e]	Galactose	cbs_337	Galactose	C6H12O6	0	Extracellular
1780	cpd01113[c]	Hexanoate	hxa	n-Caproic acid|Hexylic acid|Hexanoate|Hexanoic acid|Hexanoate (n-C6:0)	C6H11O2	-1	Cytosol
1781	cpd01113[e]	Hexanoate	hxa	n-Caproic acid|Hexylic acid|Hexanoate|Hexanoic acid|Hexanoate (n-C6:0)	C6H11O2	-1	Extracellular
1782	cpd01113[p]	Hexanoate	hxa	n-Caproic acid|Hexylic acid|Hexanoate|Hexanoic acid|Hexanoate (n-C6:0)	C6H11O2	-1	Periplasm
1783	cpd01114[c]	Hippurate	bgly	Benzoylaminoacetic acid|N-Benzoylglycine|Hippuric acid|Hippurate	C9H8NO3	-1	Cytosol
1784	cpd01116[c]	Imidazole	Imidazole	1,3-Diazole|Glyoxaline|Imidazole	C3H4N2	0	Cytosol
1785	cpd01117[c]	Kievitone	Kievitone	Kievitone	C20H20O6	0	Cytosol
1786	cpd01119[c]	Licodione	Licodione	Licodione	C15H12O5	0	Cytosol
1787	cpd01120[c]	Limonoate	Limonoate	Limonoate	C26H32O10	-2	Cytosol
1788	cpd01121[c]	Linamarin	Linamarin	Linamarin	C10H17NO6	0	Cytosol
1789	cpd01122[c]	Linoleate	Linoleate	9-cis,12-cis-Octadecadienoic acid|9-cis,12-cis-Octadecadienoate|(9Z,12Z)-Octadecadienoic acid|Linoleic acid|Linoleate	C18H31O2	-1	Cytosol
1790	cpd01123[c]	Maleamate	malm	Maleamic acid|Maleamate	C4H4NO3	-1	Cytosol
1791	cpd01124[c]	Melatonin	Melatonin	N-Acetyl-5-methoxytryptamine|Melatonin	C13H16N2O2	0	Cytosol
1792	cpd01125[c]	NDP-hexose	NDP-hexose	NDP-hexose	C11H19O15P2R	-2	Cytosol
1793	cpd01126[c]	Nonanoate	nona	Pelargonic acid|Nonanoate|Nonanoic acid	C9H17O2	-1	Cytosol
1794	cpd01129[c]	Phthalate	Phthalate	1,2-Benzenedicarboxylic acid|Phthalic acid|Phthalate	C8H4O4	-2	Cytosol
1795	cpd01130[c]	Phytanate	Phytanate	Phytanic acid|Phytanate	C20H39O2	-1	Cytosol
1796	cpd01132[c]	Puromycin	pur	Puromycin	C22H30N7O5	1	Cytosol
1797	cpd01132[e]	Puromycin	pur	Puromycin	C22H30N7O5	1	Extracellular
1798	cpd01133[c]	Stachyose	stchs	Stachyose	C24H42O21	0	Cytosol
1799	cpd01133[e]	Stachyose	stchs	Stachyose	C24H42O21	0	Extracellular
1800	cpd01134[c]	Tauropine	Tauropine	Tauropine	C5H10NO5S	-1	Cytosol
1801	cpd01135[c]	Taxifolin	Taxifolin	trans-Dihydroquercetin|(+)-Taxifolin|(+)-Dihydroquercetin|Dihydroquercetin|Taxifolin	C15H12O7	0	Cytosol
1802	cpd01136[c]	Testolate	Testolate	Testolate	C19H27O4	-1	Cytosol
1803	cpd01138[c]	Threonate	Threonate	L-Threonate|Threonate	C4H7O5	-1	Cytosol
1804	cpd01140[c]	UDP-apiose	UDP-apiose	UDP-D-apiose|UDP-apiose	C14H20N2O16P2	-2	Cytosol
1805	cpd01141[c]	Vermelone	Vermelone	3,4-Dihydro-3,8-dihydroxy-1(2H)-naphthalenone|Vermelone	C10H10O3	0	Cytosol
1806	cpd01142[c]	Vicianose	Vicianose	O-alpha-L-Arabinopyranosyl-(1-6)-D-glucopyranose|O-alpha-L-Arabinopyranosyl-(1-6)-beta-D-glucopyranose|Vicianose	C11H20O10	0	Cytosol
1807	cpd01143[c]	Vindoline	Vindoline	Vindoline	C25H32N2O6	0	Cytosol
1808	cpd01144[c]	Xylobiose	cll_399	Xylobiose	C10H18O9	0	Cytosol
1809	cpd01150[c]	Acrylamide	aa	2-Propenamide|Acrylamide	C3H5NO	0	Cytosol
1810	cpd01150[e]	Acrylamide	aa	2-Propenamide|Acrylamide	C3H5NO	0	Extracellular
1812	cpd01155[c]	Cadaverine	15dap	Pentamethylenediamine|1,5-Diaminopentane|1,5-Pentanediamine|Cadaverine	C5H16N2	2	Cytosol
1813	cpd01155[e]	Cadaverine	15dap	Pentamethylenediamine|1,5-Diaminopentane|1,5-Pentanediamine|Cadaverine	C5H16N2	2	Extracellular
1814	cpd01155[p]	Cadaverine	15dap	Pentamethylenediamine|1,5-Diaminopentane|1,5-Pentanediamine|Cadaverine	C5H16N2	2	Periplasm
1815	cpd01156[c]	Calcitriol	Calcitriol	Calcitriol	C27H44O3	0	Cytosol
1816	cpd01157[c]	Chitobiose	chitob	Chitobiose	C16H28N2O11	0	Cytosol
1817	cpd01159[c]	Coformycin	Coformycin	Coformycin	C11H17N4O5	1	Cytosol
1818	cpd01160[c]	Cysteamine	cysam	Thioethanolamine|Mercaptamine|beta-Mercaptoethylamine|beta-Aminoethanethiol|2-Aminoethanethiol|Cysteamine	C2H8NS	1	Cytosol
1819	cpd01160[e]	Cysteamine	cysam	Thioethanolamine|Mercaptamine|beta-Mercaptoethylamine|beta-Aminoethanethiol|2-Aminoethanethiol|Cysteamine	C2H8NS	1	Extracellular
1820	cpd01161[c]	D-Fuconate	D-Fuconate	D-Fuconate	C6H11O6	-1	Cytosol
1821	cpd01162[c]	D-Nopaline	nop	N2-(D-1,3-Dicarboxypropyl)-L-arginine|N-[4-[(Aminoiminomethyl)amino]-1-carboxybutyl]-D-glutamic acid(ECL)|D-Nopaline	C11H19N4O6	-1	Cytosol
1822	cpd01164[c]	D-Rhamnose	rham-D	D-Mannomethylose|6-Deoxy-D-mannose|D-Rhamnose	C6H12O5	0	Cytosol
1823	cpd01164[e]	D-Rhamnose	rham-D	D-Mannomethylose|6-Deoxy-D-mannose|D-Rhamnose	C6H12O5	0	Extracellular
1824	cpd01169[c]	L-Dopachrome	L-Dopachrome	2-L-Carboxy-2,3-dihydroindole-5,6-quinone|L-Dopachrome	C9H6NO4	-1	Cytosol
1825	cpd01170[c]	Ergosterol	ergst	Provitamin D2|Ergosterol	C28H44O	0	Cytosol
1826	cpd01170[e]	Ergosterol	ergst	Provitamin D2|Ergosterol	C28H44O	0	Extracellular
1827	cpd01170[r]	Ergosterol	ergst	Provitamin D2|Ergosterol	C28H44O	0	Endoplasmic Reticulum
1828	cpd01171[c]	Dulcose	galt	Dulcose|Dulcitol|Galactitol	C6H14O6	0	Cytosol
1829	cpd01171[e]	Dulcose	galt	Dulcose|Dulcitol|Galactitol	C6H14O6	0	Extracellular
1830	cpd01171[p]	Dulcose	galt	Dulcose|Dulcitol|Galactitol	C6H14O6	0	Periplasm
1831	cpd01172[c]	Gibberellin	Gibberellin	Gibberellin|Gibberellic acid|Gibberellin A3	C19H21O6	-1	Cytosol
1832	cpd01174[c]	Glyceollin	Glyceollin	Glyceollin|(-)-Glyceollin I	C20H18O5	0	Cytosol
1833	cpd01176[c]	Hesperetin	Hesperetin	3,5,7-Trihydroxy-4-methoxyflavanone|Hesperetin	C16H14O6	0	Cytosol
1834	cpd01177[c]	Indan-1-ol	Indan-1-ol	Indan-1-ol	C9H10O	0	Cytosol
1835	cpd01178[c]	Inulobiose	Inulobiose	1-O-beta-D-Fructo-furanosyl-D-fructose|Inulobiose	C12H22O11	0	Cytosol
1836	cpd01180[c]	Isovitexin	Isovitexin	Isovitexin|Apigenin 6-C-glucoside|6-C-Glucosylapigenin|Saponaretin|Apigenin-6-C-glucoside	C21H19O10	-1	Cytosol
1837	cpd01182[c]	Kynurenate	Kynurenate	Kynurenate|Kynurenic acid|4-Hydroxy-2-quinolinecarboxylic acid	C10H5NO3	-2	Cytosol
1838	cpd01184[c]	L-Fructose	L-Fructose	L-arabino-Hexulose|L-Fructose	C6H12O6	0	Cytosol
1839	cpd01185[c]	L-Fuconate	L-Fuconate	L-Fuconate	C6H11O6	-1	Cytosol
1840	cpd01186[c]	L-Fuculose	fcl-L	L-Fuculose	C6H12O5	0	Cytosol
1841	cpd01187[c]	D-Gulitol	sbt-L	D-Gulitol|L-Sorbitol|L-Glucitol	C6H14O6	0	Cytosol
1842	cpd01187[e]	D-Gulitol	sbt-L	D-Gulitol|L-Sorbitol|L-Glucitol	C6H14O6	0	Extracellular
1843	cpd01188[c]	Lanosterol	lanost	4,4,14alpha-Trimethyl-5alpha-cholesta-8,24-dien-3beta-ol|Lanosterol	C30H50O	0	Cytosol
1844	cpd01188[e]	Lanosterol	lanost	4,4,14alpha-Trimethyl-5alpha-cholesta-8,24-dien-3beta-ol|Lanosterol	C30H50O	0	Extracellular
1845	cpd01190[c]	D-Lombricine	D-Lombricine	D-Lombricine	C6H15N4O6P	0	Cytosol
1846	cpd01191[c]	Lumichrome	Lumichrome	7,8-Dimethylalloxazine|Lumichrome	C12H10N4O2	0	Cytosol
1847	cpd01193[c]	(+)-Medicarpin	(+)-Medicarpin	3-Hydroxy-9-methoxypterocarpan|(+)-Medicarpin	C16H14O4	0	Cytosol
1848	cpd01194[c]	Mesaconate	Mesaconate	Methylfumaric acid|Mesaconic acid|2-Methylfumarate|Mesaconate	C5H4O4	-2	Cytosol
1849	cpd01196[c]	Morphinone	Morphinone	Morphinone	C17H17NO3	0	Cytosol
1850	cpd01197[c]	Nebularine	nebari	Purine nucleoside|N-D-Ribosylpurine|Purine riboside|Nebularine	C10H12N4O4	0	Cytosol
1851	cpd01200[c]	Palatinose	pala	6-O-alpha-D-Glucopyranosyl-D-fructofuranose|Palatinose	C12H22O11	0	Cytosol
1852	cpd01200[e]	Palatinose	pala	6-O-alpha-D-Glucopyranosyl-D-fructofuranose|Palatinose	C12H22O11	0	Extracellular
1853	cpd01202[c]	Phloretate	Phloretate	3-(4-Hydroxyphenyl)propionic acid|Phloretic acid|Phloretate	C9H9O3	-1	Cytosol
1854	cpd01203[c]	Pinosylvin	Pinosylvin	Pinosylvin	C14H12O2	0	Cytosol
1855	cpd01204[c]	Piperidine	Piperidine	Hexahydropyridine|Azacyclohexane|Piperidine	C5H11N	0	Cytosol
1856	cpd01205[c]	Psychosine	Psychosine	O-Galactosylsphingosine|Galactosylsphingosine|Psychosine	C24H48NO7	1	Cytosol
1857	cpd01206[c]	Pyocyanine	pyo	Reduced pyocyanine|Pyocyanine	C13H12N2O	0	Cytosol
1858	cpd01207[c]	Quercitrin	Quercitrin	Quercitrin	C21H20O11	0	Cytosol
1859	cpd01208[c]	Resorcin	Resorcin	m-Hydroquinone|1,3-Dihydroxybenzene|1,3-Benzenediol|Resorcin|Resorcinol	C6H6O2	0	Cytosol
1860	cpd01209[c]	Scopoletin	Scopoletin	Scopoletin	C10H8O4	0	Cytosol
1861	cpd01210[c]	Sitosterol	Sitosterol	beta-Sitosterol|Sitosterol	C29H50O	0	Cytosol
1862	cpd01211[c]	Thiocyanate	tcynt	Thiocyanic acid|Thiocyanate	CNS	-1	Cytosol
1863	cpd01211[e]	Thiocyanate	tcynt	Thiocyanic acid|Thiocyanate	CNS	-1	Extracellular
1864	cpd01211[p]	Thiocyanate	tcynt	Thiocyanic acid|Thiocyanate	CNS	-1	Periplasm
1865	cpd01212[c]	Thiopurine	Thiopurine	Thiopurine	C5H4N4S	0	Cytosol
1866	cpd01213[c]	Triacetate	Triacetate	Triacetate	C6H7O4	-1	Cytosol
1867	cpd01215[c]	Vomifoliol	Vomifoliol	(6S,9R)-6-hydroxy-3-oxo-alpha-ionol|Vomifoliol	C13H20O3	0	Cytosol
1868	cpd01216[c]	Vomilenine	Vomilenine	Vomilenine	C21H22N2O3	0	Cytosol
1869	cpd01217[c]	Xanthosine	xtsn	Xanthosine	C10H12N4O6	0	Cytosol
1870	cpd01217[e]	Xanthosine	xtsn	Xanthosine	C10H12N4O6	0	Extracellular
1871	cpd01217[p]	Xanthosine	xtsn	Xanthosine	C10H12N4O6	0	Periplasm
1872	cpd01218[c]	d-Borneol	d-Borneol	(1R,2S,4R)-(+)-Borneol|Sumatra camphor|endo-2-Bornanol|Borneocamphor|d-Borneol|(+)-Borneol	C10H18O	0	Cytosol
1873	cpd01220[c]	Carvol	Carvol	Carvone|(+)-Carvone|Carvol|(+)-(S)-Carvone|(4R)-Carvone|(-)-Carvone	C10H14O	0	Cytosol
1874	cpd01221[c]	(S)-Acetoin	(S)-Acetoin	(S)-2-Acetoin|(S)-Acetoin	C4H8O2	0	Cytosol
1875	cpd01222[c]	1,4-Lactone	1,4-Lactone	1,4-Lactone	C4H6O2	0	Cytosol
1876	cpd01223[c]	2-Butenoate	2-Butenoate	Crotonic acid|2-Butenoic acid|2-Butenoate	C4H5O2	-1	Cytosol
1877	cpd01224[c]	trans-2-Hydroxycinnamate	trans-2-Hydroxycinnamate	trans-2-Hydroxycinnamic acid|trans-2-Hydroxycinnamate	C9H7O3	-1	Cytosol
1878	cpd01226[c]	Acylcholine	Acylcholine	Acylcholine	C6H13NO2R	1	Cytosol
1879	cpd01227[c]	Albendazole	Albendazole	Albendazole	C12H15N3O2S	0	Cytosol
1880	cpd01228[c]	Aldosterone	Aldosterone	11beta,21-Dihydroxy-3,20-dioxo-4-pregnen-18-al|Aldosterone	C21H28O5	0	Cytosol
1881	cpd01232[c]	Benzenediol	Benzenediol	Benzenediol	C6H6O2	0	Cytosol
1882	cpd01233[c]	CDP-abequose	CDP-abequose	CDP-abequose	C15H23N3O14P2	-2	Cytosol
1883	cpd01234[c]	Campesterol	Campesterol	Campesterol	C28H48O	0	Cytosol
1884	cpd01235[c]	Kepone	Kepone	Kepone|Chlordecone	C10OCl10	0	Cytosol
1885	cpd01237[c]	Choloyl-CoA	Choloyl-CoA	Choloyl-CoA	C45H71N7O20P3S	-3	Cytosol
1886	cpd01238[c]	Columbamine	Columbamine	Columbamine	C20H20NO4	1	Cytosol
1887	cpd01240[c]	D-Glucoside	D-Glucoside	D-Glucoside	C6H11O6R	0	Cytosol
1888	cpd01242[c]	Thyminose	drib	2-Deoxy-D-erythro-pentose|2-Deoxy-D-ribose|Thyminose|2-Deoxy-beta-D-erythro-pentose|Deoxyribose	C5H10O4	0	Cytosol
1889	cpd01242[e]	Thyminose	drib	2-Deoxy-D-erythro-pentose|2-Deoxy-D-ribose|Thyminose|2-Deoxy-beta-D-erythro-pentose|Deoxyribose	C5H10O4	0	Extracellular
1890	cpd01243[c]	Desmosterol	Desmosterol	Cholesta-5,24-dien-3beta-ol|24-Dehydrocholesterol|Desmosterol	C27H44O	0	Cytosol
1891	cpd01244[c]	Discadenine	Discadenine	3-(3-Amino-3-carboxypropyl)-N6-(delta2-isopentenyl)-adenine|Discadenine	C14H20N6O2	0	Cytosol
1892	cpd01246[c]	Mucic acid	Mucic acid	Galactaric acid|Mucic acid|Galactarate	C6H8O8	-2	Cytosol
1893	cpd01246[e]	Mucic acid	Mucic acid	Galactaric acid|Mucic acid|Galactarate	C6H8O8	-2	Extracellular
1894	cpd01247[c]	Glucosamine	gluam	2-Amino-2-deoxy-glucose|Glucosamine	C6H14NO5	1	Cytosol
1895	cpd01247[e]	Glucosamine	gluam	2-Amino-2-deoxy-glucose|Glucosamine	C6H14NO5	1	Extracellular
1896	cpd01248[c]	Haloacetate	Haloacetate	Haloacetate	C2H2O2X	-1	Cytosol
1897	cpd01250[c]	Heptadecane	Heptadecane	Heptadecane	C17H36	0	Cytosol
1898	cpd01251[c]	Homocystine	Homocystine	4,4-Dithiobis(2-aminobutyric acid)|Homocystine	C8H16N2O4S2	0	Cytosol
1899	cpd01252[c]	Hyponitrite	Hyponitrite	Hyponitrous acid|Hyponitrite	H2N2O2	0	Cytosol
1900	cpd01254[c]	Isoorientin	Isoorientin	Isoorientin	C21H19O11	-1	Cytosol
1901	cpd01255[c]	Kanamycin A	Kanamycin A	Kanamycin A	C18H40N4O11	4	Cytosol
1902	cpd01257[c]	L-Galactose	L-Galactose	L-Galactose	C6H12O6	0	Cytosol
1903	cpd01258[c]	L-Norvaline	L-Norvaline	(S)-2-Aminopentanoic acid|L-2-Aminopentanoic acid|L-2-Aminovaleric acid|L-Norvaline	C5H11NO2	0	Cytosol
1904	cpd01259[c]	T4	T4	T4|Levothyroxin|3,5,35-Tetraiodo-L-thyronine|L-Thyroxine|O-(4-Hydroxy-3,5-diidophenyl)-3,5-diiodo-L-tyrosine	C15H11NO4I4	0	Cytosol
1905	cpd01260[c]	Lauroyl-CoA	ddcoa	Dodecanoyl-CoA (n-C12:0CoA)|ddcoa|Dodecanoyl-CoA|Lauroyl coenzyme A|Lauroyl-CoA	C33H55N7O17P3S	-3	Cytosol
1906	cpd01262[c]	Amylotriose	malttr	Amylotriose|Maltotriose	C18H32O16	0	Cytosol
1907	cpd01262[e]	Amylotriose	malttr	Amylotriose|Maltotriose	C18H32O16	0	Extracellular
1908	cpd01262[p]	Amylotriose	malttr	Amylotriose|Maltotriose	C18H32O16	0	Periplasm
1909	cpd01263[c]	Nitroethane	Nitroethane	Nitroethane	C2H5NO2	0	Cytosol
1910	cpd01264[c]	Octadecanal	ocdcal	Octadecanal	C18H36O	0	Cytosol
1911	cpd01265[c]	Orsellinate	Orsellinate	4,6-Dihydroxy-o-toluic acid|2,4-Dihydroxy-6-methylbenzoate|2,4-Dihydroxy-6-methylbenzoic acid|o-Orsellinic acid|Orsellinate	C8H7O4	-1	Cytosol
1912	cpd01266[c]	Pentalenene	Pentalenene	Pentalenene	C15H24	0	Cytosol
1913	cpd01267[c]	Valeramide	Valeramide	Valeramide|Pentanamide	C5H11NO	0	Cytosol
1914	cpd01269[c]	2-Propanol	2ppoh	Isopropanol|2-Propanol|Propan-2-ol	C3H8O	0	Cytosol
1915	cpd01270[c]	FMNH2	fmnh2	ReducedFMN|FMNH2|Reduced FMN|flavin mononucleotide reduced	C17H22N4O9P	-1	Cytosol
1916	cpd01271[c]	Rifamycin B	Rifamycin B	Rifamycin B	C39H47NO14	-2	Cytosol
1917	cpd01272[c]	Rifamycin O	Rifamycin O	Rifamycin O	C39H47NO14	0	Cytosol
1918	cpd01273[c]	Rosmarinate	Rosmarinate	Rosmarinic acid|Rosmarinate	C18H15O8	-1	Cytosol
1919	cpd01274[c]	Scopolamine	Scopolamine	Scopolamine	C17H21NO4	0	Cytosol
1920	cpd01275[c]	Secologanin	Secologanin	(-)-Secologanin|Secologanin	C17H24O10	0	Cytosol
1921	cpd01276[c]	Stipitatate	Stipitatate	Stipitatate	C8H4O5	-2	Cytosol
1922	cpd01278[c]	Taxiphyllin	Taxiphyllin	(R)-4-Hydroxymandelonitrile beta-D-glucoside|Taxiphyllin	C14H17NO7	0	Cytosol
1923	cpd01279[c]	Thioacetate	Thioacetate	Thioacetic acid|Thioacetate	C2H3OS	-1	Cytosol
1924	cpd01280[c]	Trichodiene	Trichodiene	Trichodiene	C15H24	0	Cytosol
1925	cpd01281[c]	Trithionate	Trithionate	(O3S.S.SO3)2-|Trithionate	O6S3	-2	Cytosol
1926	cpd01282[c]	Xanthoaphin	Xanthoaphin	Xanthoaphin	C30H26O10	0	Cytosol
1927	cpd01283[c]	Methoxsalen	Methoxsalen	8-Methoxypsoralen|O-Methylxanthotoxol|8-Methoxyfuranocoumarin|Methoxsalen|Xanthotoxin	C12H8O4	0	Cytosol
1928	cpd01285[c]	(+)-Sabinone	(+)-Sabinone	(+)-Sabinone	C10H14O	0	Cytosol
1929	cpd01287[c]	(R)-Vicianin	(R)-Vicianin	(R)-Vicianin	C19H25NO10	0	Cytosol
1930	cpd01289[c]	2-Iodophenol	2-Iodophenol	2-Iodophenol	C6H5OI	0	Cytosol
1931	cpd01290[c]	2-Undecanone	2-Undecanone	2-Hendecanone|Methyl nonyl ketone|2-Undecanone	C11H22O	0	Cytosol
1932	cpd01292[c]	4-Oxoproline	4-Oxoproline	4-Oxo-L-proline|4-Oxoproline	C5H6NO3	-1	Cytosol
1933	cpd01293[c]	5-Oxoproline	5oxpro	L-5-Pyrrolidone-2-carboxylic acid|L-Pyroglutamic acid|5-Oxo-L-proline|Pyroglutamate|5-Pyrrolidone-2-carboxylic acid|Pyroglutamic acid|5-Oxoproline	C5H6NO3	-1	Cytosol
1934	cpd01293[e]	5-Oxoproline	5oxpro	L-5-Pyrrolidone-2-carboxylic acid|L-Pyroglutamic acid|5-Oxo-L-proline|Pyroglutamate|5-Pyrrolidone-2-carboxylic acid|Pyroglutamic acid|5-Oxoproline	C5H6NO3	-1	Extracellular
1935	cpd01294[c]	2-Oxepanone	2-Oxepanone	hexano-6-lactone|2-Oxepanone|epsilon-Caprolactone|1-Oxa-2-oxocycloheptane|6-Hexanolide	C6H10O2	0	Cytosol
1936	cpd01295[c]	7-Oxosteroid	7-Oxosteroid	7-Oxosteroid	C19H30O	0	Cytosol
1937	cpd01296[c]	ADP-D-ribose	ADP-D-ribose	ADP-D-ribose	C15H21N5O14P2	-2	Cytosol
1938	cpd01297[c]	Glyceride	Glyceride	1-Monoacylglycerol|Monoacylglycerol|Monoglyceride|Glyceride|1-Acylglycerol	C4H7O4R	0	Cytosol
1939	cpd01298[c]	Aminoacetone	aact	1-Amino-2-propanone|Aminoacetone	C3H8NO	1	Cytosol
1941	cpd01300[c]	Asparagusate	Asparagusate	Asparagusate	C4H5O2S2	-1	Cytosol
1942	cpd01301[c]	Biotin amide	Biotin amide	Biotin amide	C10H17N3O2S	0	Cytosol
1943	cpd01302[c]	Biotinyl-CoA	Biotinyl-CoA	Biotinyl-CoA	C31H47N9O18P3S2	-3	Cytosol
1945	cpd01305[c]	Cucurbitacin	Cucurbitacin	Cucurbitacin	C31H43O8R	0	Cytosol
1946	cpd01306[c]	Cycloartenol	Cycloartenol	9beta,19-Cyclo-24-lanosten-3beta-ol|Cycloartenol	C30H50O	0	Cytosol
1947	cpd01307[c]	D-Lyxitol	D-Lyxitol	D-Lyxitol|D-Arabinol|D-Arabinitol|D-Arabitol	C5H12O5	0	Cytosol
1948	cpd01307[e]	D-Lyxitol	D-Lyxitol	D-Lyxitol|D-Arabinol|D-Arabinitol|D-Arabitol	C5H12O5	0	Extracellular
1949	cpd01308[c]	D-Asparagine	D-Asparagine	D-Asparagine	C4H8N2O3	0	Cytosol
1950	cpd01308[e]	D-Asparagine	D-Asparagine	D-Asparagine	C4H8N2O3	0	Extracellular
1951	cpd01309[c]	D-Hamamelose	D-Hamamelose	D-Hamamelose	C6H12O6	0	Cytosol
1952	cpd01310[c]	Daunomycin	Daunomycin	Daunomycin|Daunorubicin	C27H30NO10	1	Cytosol
1953	cpd01311[c]	Dethiobiotin	dtbt	Desthiobiotin|Dethiobiotin	C10H17N2O3	-1	Cytosol
1954	cpd01311[m]	Dethiobiotin	dtbt	Desthiobiotin|Dethiobiotin	C10H17N2O3	-1	Mitochondrion
1955	cpd01313[c]	Abomacetin	Abomacetin	Abomacetin|Erythromycin A|Erythromycin	C37H68NO13	1	Cytosol
1956	cpd01317[c]	Geranoyl-CoA	Geranoyl-CoA	cis-Geranyl-CoA|Geranoyl-CoA	C31H47N7O17P3S	-3	Cytosol
1957	cpd01318[c]	Glycocholate	Glycocholate	3alpha,7alpha,12alpha-Trihydroxy-5beta-cholan-24-oylglycine|Glycocholic acid|Glycocholate	C26H42NO6	-1	Cytosol
1958	cpd01320[c]	Hygromycin B	Hygromycin B	Antibiotic A-396-II|Hygromycin B	C20H40N3O13	3	Cytosol
1959	cpd01324[c]	L-Histidinal	cbs_412	L-Histidinal	C6H10N3O	1	Cytosol
1961	cpd01327[c]	L-Norleucine	L-Norleucine	(S)-2-Aminohexanoic acid|L-2-Aminohexanoate|L-2-Aminohexanoic acid|L-Aminohexanoate|L-Aminohexanoic acid|L-Norleucine	C6H13NO2	0	Cytosol
1962	cpd01328[c]	L-Rhamnonate	L-Rhamnonate	L-Rhamnonate	C6H11O6	-1	Cytosol
1963	cpd01329[c]	Maltohexaose	malthx	Maltohexaose	C36H62O31	0	Cytosol
1964	cpd01329[e]	Maltohexaose	malthx	Maltohexaose	C36H62O31	0	Extracellular
1965	cpd01329[p]	Maltohexaose	malthx	Maltohexaose	C36H62O31	0	Periplasm
1966	cpd01332[c]	Nocardicin A	Nocardicin A	Nocardicin A	C23H23N4O9	-1	Cytosol
1967	cpd01334[c]	Obtusifoliol	Obtusifoliol	4alpha,14alpha-Dimethyl-24-methylene-5alpha-cholesta-8-en-3beta-ol|4alpha,14alpha-Dimethyl-5alpha-ergosta-8,24(28)-dien-3beta-ol|Obtusifoliol	C30H50O	0	Cytosol
1968	cpd01335[c]	Octanoyl-CoA	occoa	Octanoyl-CoA (n-C8:0CoA)|Octanoyl-CoA	C29H47N7O17P3S	-3	Cytosol
1969	cpd01337[c]	Romicil	Romicil	Romicil|Matromycin|Landomycin|Amimycin|Oleandomycin	C35H62NO12	1	Cytosol
1970	cpd01338[c]	Pentadecanal	ptdcal	Pentadecanal	C15H30O	0	Cytosol
1971	cpd01339[c]	2-Pentanone	2-Pentanone	Methyl propyl ketone|2-Pentanone|Pentan-2-one	C5H10O	0	Cytosol
1972	cpd01341[c]	Piperitenone	Piperitenone	Piperitenone	C10H14O	0	Cytosol
1973	cpd01342[c]	Pregnenolone	Pregnenolone	3beta-Hydroxypregn-5-en-20-one|5-Pregnen-3beta-ol-20-one|Pregnenolone	C21H32O2	0	Cytosol
1974	cpd01344[c]	Secologanate	Secologanate	Secologanate	C16H21O10	-1	Cytosol
1975	cpd01345[c]	Taurocyamine	Taurocyamine	Taurocyamine	C3H9N3O3S	0	Cytosol
1977	cpd01351[c]	Ubiquinone-9	ubq9	Coenzyme Q(9)|Ubiquinone-45|Ubiquinone-9	C54H82O4	0	Cytosol
1979	cpd01352[c]	Undecaprenol	udcp	Undecaprenol	C55H90O	0	Cytosol
1980	cpd01353[c]	Xanthommatin	Xanthommatin	Xanthommatin	C20H11N3O8	-2	Cytosol
1981	cpd01354[c]	beta-Lactose	cll_395	beta-D-Lactose|beta-Lactose	C12H22O11	0	Cytosol
1982	cpd01355[c]	beta-Maltose	cll_396	beta-Maltose	C12H22O11	0	Cytosol
1983	cpd01356[c]	(R)-Amygdalin	(R)-Amygdalin	(R)-Laenitrile|(R)-Amygdaloside|(R)-Amygdalin	C20H27NO11	0	Cytosol
1984	cpd01357[c]	(R)-Mandelate	(R)-Mandelate	(R)-Mandelic acid|(R)-2-Hydroxy-2-phenylacetate|(R)-2-Hydroxy-2-phenylacetic acid|(R)-Mandelate	C8H7O3	-1	Cytosol
1985	cpd01358[c]	(S)-Mandelate	(S)-Mandelate	(S)-Mandelic acid|(S)-2-Hydroxy-2-phenylacetate|(S)-2-Hydroxy-2-phenylacetic acid|(S)-Mandelate	C8H7O3	-1	Cytosol
1986	cpd01359[c]	16-Oxosteroid	16-Oxosteroid	16-Oxosteroid	C19H30O2	0	Cytosol
1987	cpd01360[c]	o-Aminophenol	o-Aminophenol	o-Aminophenol|2-Aminobenzenol|2-Hydroxyaniline|2-Aminophenol	C6H7NO	0	Cytosol
1988	cpd01361[c]	2-Nitrophenol	2-Nitrophenol	2-Nitrophenol	C6H4NO3	-1	Cytosol
1989	cpd01362[c]	3-Ethylmalate	3-Ethylmalate	3-Ethylmalate	C6H8O5	-2	Cytosol
1990	cpd01363[c]	3-Oxalomalate	3-Oxalomalate	3-Oxalomalic acid|3-Oxalomalate	C6H3O8	-3	Cytosol
1991	cpd01363[e]	3-Oxalomalate	3-Oxalomalate	3-Oxalomalic acid|3-Oxalomalate	C6H3O8	-3	Extracellular
1992	cpd01365[c]	5-Oxoinosine	5-Oxoinosine	5-Dehydroinosine|5-Oxoinosine	C10H10N4O5	0	Cytosol
1993	cpd01366[c]	Acetoxime	Acetoxime	Acetoxime|Acetone oxime	C3H7NO	0	Cytosol
1994	cpd01367[c]	Acetylcholine	Acetylcholine	O-Acetylcholine|Acetylcholine	C7H16NO2	1	Cytosol
1995	cpd01368[c]	Vinyl cyanide	Vinyl cyanide	Vinyl cyanide|Propenenitrile|Acrylonitrile	C3H3N	0	Cytosol
1996	cpd01369[c]	2-Propen-1-ol	2-Propen-1-ol	2-Propen-1-ol|Allyl alcohol	C3H6O	0	Cytosol
1997	cpd01370[c]	Aristolochene	Aristolochene	(+)-Aristolochene|Aristolochene	C15H24	0	Cytosol
1998	cpd01371[c]	Aspulvinone E	Aspulvinone E	Aspulvinone E	C17H11O5	-1	Cytosol
1999	cpd01373[c]	Aspulvinone H	Aspulvinone H	Aspulvinone H	C27H27O5	-1	Cytosol
2000	cpd01375[c]	Blasticidin S	Blasticidin S	Blasticidin S	C17H27N8O5	1	Cytosol
2001	cpd01376[c]	Cellotetraose	Cellotetraose	Cellotetraose	C24H42O21	0	Cytosol
2002	cpd01378[c]	CoA-disulfide	CoA-disulfide	CoA-disulfide	C42H64N14O32P6S2	-6	Cytosol
2003	cpd01381[c]	Cyclopentanol	Cyclopentanol	Cyclopentyl alcohol|Cyclopentanol	C5H10O	0	Cytosol
2004	cpd01383[c]	D-Erythrulose	D-Erythrulose	D-glycero-Tetrulose|D-Erythrulose	C4H8O4	0	Cytosol
2005	cpd01384[c]	D-Mannuronate	D-Mannuronate	D-Mannuronic acid|D-Mannuronate	C6H9O7	-1	Cytosol
2006	cpd01386[c]	Dihydrozeatin	Dihydrozeatin	N6-(4-Hydroxyisopentanyl)adenine|2-Methyl-4-(1H-purin-6-ylamino)butan-1-ol|Dihydrozeatin	C10H15N5O	0	Cytosol
2007	cpd01389[c]	Gibberellin 19	Gibberellin 19	Gibberellin 19|Gibberellin A19	C20H24O6	-2	Cytosol
2008	cpd01390[c]	Gibberellin 20	Gibberellin 20	Gibberellin 20|Gibberellin A20	C19H23O5	-1	Cytosol
2009	cpd01391[c]	Glycylglycine	glygly	Glycylglycine	C4H8N2O3	0	Cytosol
2010	cpd01393[c]	Icosanoyl-CoA	Icosanoyl-CoA	Arachidoyl-CoA|Icosanoyl-CoA|Eicosanoyl-CoA	C41H71N7O17P3S	-3	Cytosol
2011	cpd01394[c]	Indolelactate	Indolelactate	Indolelactate	C11H10NO3	-1	Cytosol
2012	cpd01396[c]	Daturine	Daturine	Duboisine|Daturine|L-Tropine tropate|L-Hyoscyamine	C17H23NO3	0	Cytosol
2013	cpd01397[c]	Laminariaceae	Laminariaceae	3-beta-D-Glucosyl-D-glucose|Laminariaceae|Laminaribiose	C12H22O11	0	Cytosol
2014	cpd01398[c]	Linoleoyl-CoA	Linoleoyl-CoA	(9Z,12Z)-Octadecadienoyl-CoA|Linoleoyl-CoA	C39H63N7O17P3S	-3	Cytosol
2015	cpd01399[c]	Maltotetraose	maltttr	Maltotetraose	C24H42O21	0	Cytosol
2016	cpd01399[e]	Maltotetraose	maltttr	Maltotetraose	C24H42O21	0	Extracellular
2017	cpd01399[p]	Maltotetraose	maltttr	Maltotetraose	C24H42O21	0	Periplasm
[truncated: 5,812 more rows]

## Sheet: Reactions
Table S5. Complete list of reactions present in GapfillMatrix
COBRA Index	Name	Description	Formula	Formula	Subsystem	Reversible	LB	UB	EC Number
1	rxn00001	Pyrophosphate phosphohydrolase	cpd00001[c] + cpd00012[c] <=> 2 cpd00009[c] + 2 cpd00067[c]	|H2O| + |PPi| => (2) |Phosphate| + (2) |H+|	HPr catabolite repression system	1	0	1000	3.6.1.1
2	rxn00002	Urea-1-carboxylate amidohydrolase	cpd00001[c] + 3 cpd00067[c] + cpd00742[c] <=> 2 cpd00011[c] + 2 cpd00013[c]	|H2O| + (3) |H+| + |Allophanate| => (2) |CO2| + (2) |NH3|	None	1	0	1000	3.5.1.54
3	rxn00003	2-Acetolactate pyruvate-lyase (carboxylating)	2 cpd00020[c] + cpd00067[c] <=> cpd00011[c] + cpd00668[c]	|CO2| + |ALCTT| <= (2) |Pyruvate| + |H+|	None	-1	-1000	0	2.2.1.6,4.1.3.18
4	rxn00004	4-Hydroxy-4-methyl-2-oxoglutarate pyruvate-lyase	cpd02570[c] <=> 2 cpd00020[c]	|Parapyruvate| <=> (2) |Pyruvate|	None	0	-1000	1000	4.1.3.17
5	rxn00006	hydrogen-peroxide:hydrogen-peroxide oxidoreductase	2 cpd00025[c] <=> 2 cpd00001[c] + cpd00007[c]	(2) |H2O2| => (2) |H2O| + |O2|	Protection from Reactive Oxygen Species | Photorespiration (oxidative C2 cycle) | Oxidative stress	1	0	1000	1.11.1.6
6	rxn00007	alpha,alpha-Trehalose glucohydrolase	cpd00001[c] + cpd00794[c] <=> 2 cpd00027[c]	|H2O| + |TRHL| <=> (2) |D-Glucose|	Trehalose Uptake and Utilization	0	-1000	1000	3.2.1.28
7	rxn00008	Mn(II):hydrogen-peroxide oxidoreductase	cpd00025[c] + 2 cpd00067[c] + cpd11620[c] <=> 2 cpd00001[c] + cpd11621[c]	(2) |H2O| <= |H2O2| + (2) |H+|	None	-1	-1000	0	1.11.1.13
8	rxn00009	GTP:GTP guanylyltransferase	2 cpd00038[c] <=> cpd00012[c] + cpd00925[c]	(2) |GTP| <=> |PPi| + |GppppG|	None	0	-1000	1000	2.7.7.45
9	rxn00010	Glyoxylate carboxy-lyase (dimerizing)	2 cpd00040[c] + cpd00067[c] <=> cpd00011[c] + cpd00843[c]	(2) |Glyoxalate| + |H+| => |CO2| + |Tartronate semialdehyde|	Glycerate metabolism | Allantoin degradation | Photorespiration (oxidative C2 cycle) | Allantoin Utilization	1	0	1000	4.1.1.47
10	rxn00011	pyruvate:thiamin diphosphate acetaldehydetransferase	cpd00020[c] + cpd00056[c] + cpd00067[c] <=> cpd00011[c] + cpd03049[c]	|CO2| + |2-Hydroxyethyl-ThPP| <= |Pyruvate| + |TPP| + |H+|	Dehydrogenase complexes | Methionine Degradation | Pyruvate metabolism II: acetyl-CoA, acetogenesis from pyruvate	-1	-1000	0	1.2.4.1,2.2.1.6,4.1.1.1
11	rxn00012	Sucrose:sucrose 1F-beta-D-fructosyltransferase	2 cpd00076[c] <=> cpd00027[c] + cpd02298[c]	(2) |Sucrose| <=> |D-Glucose| + |1F-beta-D-Fructosylsucrose|	None	0	-1000	1000	2.4.1.99
12	rxn00013	D-Glucose-1-phosphate:D-glucose-1-phosphate 6-phosphotransferase	2 cpd00089[c] <=> cpd00027[c] + cpd00499[c]	(2) |Glucose-1-phosphate| <=> |D-Glucose| + |D-glucose-1,6-biphosphate|	None	0	-1000	1000	2.7.1.41
13	rxn00014	Ferrocytochrome-c:hydrogen-peroxide oxidoreductase	cpd00025[c] + 2 cpd00067[c] + 2 cpd00110[c] <=> 2 cpd00001[c] + 2 cpd00109[c]	|H2O2| + (2) |H+| + (2) |Cytochrome c2+| <=> (2) |H2O| + (2) |Cytochrome c3+|	None	0	-1000	1000	1.11.1.5
14	rxn00015	Putrescine:putrescine 4-aminobutyltransferase (ammonia-forming)	2 cpd00118[c] <=> cpd00013[c] + cpd03802[c]	(2) |Putrescine| <=> |NH3| + |Homospermidine|	None	0	-1000	1000	2.5.1.44
15	rxn00016	Hexosaminidase	cpd00001[c] + cpd01157[c] <=> 2 cpd00122[c]	|H2O| + |Chitobiose| => (2) |N-Acetyl-D-glucosamine|	Purine Utilization | Chitin and N-acetylglucosamine utilization | (GlcNAc)2 Catabolic Operon | Sugar utilization in Thermotogales	1	0	1000	3.2.1.52
16	rxn00017	NADH:hyponitrite oxidoreductase	2 cpd00003[c] + 2 cpd00165[c] <=> 2 cpd00004[c] + 2 cpd00067[c] + cpd01252[c]	(2) |NAD| + (2) |Hydroxylamine| <=> (2) |NADH| + (2) |H+| + |Hyponitrite|	None	0	-1000	1000	1.7.1.5
17	rxn00018	D-Ribulose 1,5-bisphosphate carboxy-lyase (dimerizing)	cpd00001[c] + cpd00011[c] + cpd00871[c] <=> 2 cpd00067[c] + 2 cpd00169[c]	|H2O| + |CO2| + |D-Ribulose 1,5-bisphosphate| <=> (2) |H+| + (2) |3-Phosphoglycerate|	Calvin-Benson cycle | Photorespiration (oxidative C2 cycle) | AMP to 3-phosphoglycerate | Chlorophyll Biosynthesis | CO2 uptake, carboxysome	0	-1000	1000	4.1.1.39
18	rxn00019	2-Nitropropane:oxygen 2-oxidoreductase	cpd00007[c] + 2 cpd01433[c] <=> 2 cpd00067[c] + 2 cpd00075[c] + 2 cpd00178[c]	|O2| + (2) |2-Nitropropane| <=> (2) |H+| + (2) |Nitrite| + (2) |Acetone|	None	0	-1000	1000	1.13.11.32
19	rxn00020	beta-D-Glucoside glucohydrolase	cpd00001[c] + cpd00158[c] <=> 2 cpd00190[c]	|H2O| + |CELB| => (2) |beta-D-Glucose|	Beta-Glucoside Metabolism	1	0	1000	3.2.1.21
20	rxn00021	2-Hydroxy-1,2-diphenylethanone benzaldehyde-lyase	cpd01008[c] <=> 2 cpd00225[c]	|Benzoin| <=> (2) |Benzaldehyde|	None	0	-1000	1000	4.1.2.38
21	rxn00022	alpha-D-Glucoside glucohydrolase	cpd00001[c] + cpd00179[c] <=> 2 cpd00027[c]	|H2O| + |Maltose| => (2) |D-Glucose|	Maltose and Maltodextrin Utilization	1	0	1000	3.2.1.20
22	rxn00023	Thiosulfate:ferricytochrome-c oxidoreductase	2 cpd00109[c] + 2 cpd00268[c] <=> 2 cpd00110[c] + cpd01414[c]	(2) |Cytochrome c3+| + (2) |H2S2O3| <=> (2) |Cytochrome c2+| + |Tetrathionate|	None	0	-1000	1000	1.8.2.2
23	rxn00024	1,2-Benzenediol:oxygen oxidoreductase	cpd00007[c] + 2 cpd00069[c] <=> 2 cpd00291[c]	|O2| + (2) |L-Tyrosine| => (2) |L-Dopa|	None	1	0	1000	1.10.3.1
24	rxn00025	beta-Carotene:oxygen 15,15&#39;-oxidoreductase (bond-cleaving)	cpd00007[c] + cpd01420[c] <=> 2 cpd00304[c]	|O2| + |beta-Carotene| => (2) |Retinal|	None	1	0	1000	1.14.99.36
25	rxn00026	Thiamin:oxygen 5-oxidoreductase	cpd00007[c] + cpd00305[c] <=> cpd00025[c] + cpd03484[c]	|O2| + |Thiamin| => |H2O2| + |Thiamine aldehyde|	None	1	0	1000	1.1.3.23
26	rxn00027	Cyclobutadipyrimidine (in DNA) pyrimidine-lyase	cpd01990[c] + 2 cpd11621[c] <=> 2 cpd00067[c] + 2 cpd05167[c] + 2 cpd11620[c]	|Cyclobutadipyrimidine| <=> (2) |H+| + (2) |Pyrimidine 5&#39;-deoxynucleotide|	None	0	-1000	1000	4.1.99.3
27	rxn00028	L-Ascorbate:oxygen oxidoreductase	cpd00007[c] + 2 cpd00059[c] + 2 cpd00067[c] <=> 2 cpd00001[c] + 2 cpd00335[c]	|O2| + (2) |L-Ascorbate| + (2) |H+| => (2) |H2O| + (2) |Dehydroascorbate|	None	1	0	1000	1.10.3.3
28	rxn00029	5-Aminolevulinate hydro-lyase(adding 5-aminolevulinate and	2 cpd00338[c] <=> 2 cpd00001[c] + cpd00067[c] + cpd00689[c]	(2) |5-Aminolevulinate| => (2) |H2O| + |H+| + |Porphobilinogen|	Experimental tye | Zinc regulated enzymes | Heme and Siroheme Biosynthesis	1	0	1000	4.2.1.24
29	rxn00030	4-Hydroxy-3-hexanone propanal-lyase	2 cpd00371[c] <=> cpd01891[c]	(2) |Propanal| <=> |Propioin|	None	0	-1000	1000	4.1.2.35
30	rxn00031	Raffinose:raffinose alpha-D-galactosyltransferase	2 cpd00382[c] <=> cpd00076[c] + cpd02464[c]	(2) |Melitose| <=> |Sucrose| + |1F-alpha-D-Galactosylraffinose|	None	0	-1000	1000	2.4.1.166
31	rxn00032	Choline:oxygen 1-oxidoreductase	cpd00007[c] + 2 cpd00098[c] <=> 2 cpd00001[c] + 2 cpd00447[c]	|O2| + (2) |Choline| => (2) |H2O| + (2) |Betaine aldehyde|	None	1	0	1000	1.1.3.17
32	rxn00033	4-Hydroxyphenylpyruvate:oxygen oxidoreductase (decarboxylating)	cpd00007[c] + 2 cpd00868[c] <=> 2 cpd00011[c] + 2 cpd00489[c]	|O2| + (2) |p-hydroxyphenylpyruvate| => (2) |CO2| + (2) |4-Hydroxyphenylacetate|	None	1	0	1000	1.2.3.13,1.2.3.-
33	rxn00034	1,2-Bis(4-hydroxy-3-methoxyphenyl)ethylene:oxygen oxidoreductase	cpd00007[c] + cpd02768[c] <=> 2 cpd00561[c]	|O2| + |1,2-Bis(4-hydroxy-3-methoxyphenyl)ethylene| => (2) |Vanillin|	None	1	0	1000	1.13.11.43
34	rxn00035	Columbamine:oxygen oxidoreductase (cyclizing)	cpd00007[c] + 2 cpd01238[c] <=> 2 cpd00001[c] + 2 cpd00563[c]	|O2| + (2) |Columbamine| => (2) |H2O| + (2) |Berberine|	None	1	0	1000	1.21.3.2
35	rxn00036	1,2-Benzenediol:oxygen oxidoreductase	cpd00007[c] + 2 cpd00291[c] <=> 2 cpd00001[c] + 2 cpd00612[c]	|O2| + (2) |L-Dopa| => (2) |H2O| + (2) |Dopaquinone|	None	1	0	1000	1.10.3.1
36	rxn00037	6-Hydroxynicotinate, hydrogen-donor:oxygen oxidoreductase	cpd00007[c] + 2 cpd00067[c] + 2 cpd00752[c] <=> 2 cpd00011[c] + 2 cpd00778[c]	|O2| + (2) |H+| + (2) |6-Hydroxynicotinate| => (2) |CO2| + (2) |2,5-Dihydroxypyridine|	None	1	0	1000	1.14.99.-
37	rxn00038	(R)-3-((R)-3-Hydroxybutanoyloxy)-butanoate hydroxybutanoylhydrolase	cpd00001[c] + cpd02767[c] <=> cpd00067[c] + 2 cpd00797[c]	|H2O| + |(R)-3-((R)-3-Hydroxybutanoyloxy)butanoate| <=> |H+| + (2) |(R)-3-Hydroxybutanoate|	Polyhydroxybutyrate metabolism	0	-1000	1000	3.1.1.22
38	rxn00039	1-O-Galloyl-beta-D-glucose:1-O-galloyl-beta-D-glucose	2 cpd00852[c] <=> cpd00027[c] + cpd02532[c]	(2) |beta-Glucogallin| <=> |D-Glucose| + |1-O,6-O-Digalloyl-beta-D-glucose|	None	0	-1000	1000	2.3.1.90
39	rxn00040	Tannin acylhydrolase	cpd00001[c] + cpd01108[c] <=> cpd00067[c] + 2 cpd01020[c]	|H2O| + |Digallate| <=> |H+| + (2) |Gallate|	None	0	-1000	1000	3.1.1.20
40	rxn00041	Orsellinate-depside hydrolase	cpd00001[c] + cpd01843[c] <=> cpd00067[c] + 2 cpd01265[c]	|H2O| + |Lecanoric acid| <=> |H+| + (2) |Orsellinate|	None	0	-1000	1000	3.1.1.40
41	rxn00042	Nucleoside:oxygen 5&#39;-oxidoreductase	cpd00007[c] + 2 cpd00246[c] <=> 2 cpd00001[c] + 2 cpd01365[c]	|O2| + (2) |Inosine| => (2) |H2O| + (2) |5&#39;-Oxoinosine|	None	1	0	1000	1.1.3.28
42	rxn00043	1,2-Benzenediol:oxygen oxidoreductase	cpd00007[c] + 2 cpd00077[c] <=> 2 cpd00001[c] + 2 cpd01569[c]	|O2| + (2) |Catechol| => (2) |H2O| + (2) |1,2-Benzoquinone|	None	1	0	1000	1.10.3.1
43	rxn00044	N-(6-Aminohexanoyl)-6-aminohexanoate amidohydrolase	cpd00001[c] + cpd00921[c] <=> 2 cpd01588[c]	|H2O| + |N-(6-Aminohexanoyl)-6-aminohexanoate| <=> (2) |Epsilcapramine|	None	0	-1000	1000	3.5.1.46
44	rxn00045	Bilirubin-glucuronoside:bilirubin-glucuronoside	2 cpd02141[c] <=> cpd00376[c] + cpd03428[c]	(2) |Bilirubin-glucuronoside| <=> |Bilirubin| + |Bilirubin-bisglucuronoside|	None	0	-1000	1000	2.4.1.95
45	rxn00046	1-O-(4-Hydroxy-3,5-dimethoxycinnamoyl)-beta-D-glucoside:1-O-(4-	2 cpd00865[c] <=> cpd00027[c] + cpd02622[c]	(2) |1-O-Sinapoyl-beta-D-glucose| <=> |D-Glucose| + |1,2-Bis-O-sinapoyl-beta-D-glucoside|	None	0	-1000	1000	2.3.1.103
46	rxn00047	4-(4-Deoxy-beta-D-gluc-4-enuronosyl)-D-galacturonate lyase	cpd02883[c] <=> 2 cpd02508[c]	|4-(4-Deoxy-beta-D-gluc-4-enuronosyl)-D-galacturonate| => (2) |5-Dehydro-4-deoxy-D-glucuronate|	None	1	0	1000	4.2.2.6
47	rxn00048	6,7-Dimethyl-8-(1-D-ribityl)lumazine:6,7-dimethyl-8-(1-D-ribityl)	2 cpd02656[c] <=> cpd00220[c] + cpd02882[c]	(2) |6-7-Dimethyl-8--1-D-ribityllumazine| => |Riboflavin| + |4--1-D-Ribitylamino-5-aminouracil|	riboflavin to FAD | Riboflavin, FMN and FAD metabolism	1	0	1000	2.5.1.9
48	rxn00050	rxn00050	cpd00007[c] + 2 cpd02311[c] <=> 2 cpd03299[c]	(2) |Hydantoin-propionate| <= |O2| + (2) |4-Imidazolone-5-propanoate|	None	-1	-1000	0	1.14.13.-
49	rxn00051	rxn00051	cpd00007[c] + 2 cpd03431[c] <=> 2 cpd00001[c] + 2 cpd03434[c]	|O2| + (2) |D-Urobilinogen| => (2) |H2O| + (2) |D-Urobilin|	None	1	0	1000	Undetermined
50	rxn00052	Thiamin:oxygen 5-oxidoreductase	cpd00001[c] + cpd00007[c] + cpd03484[c] <=> cpd00025[c] + cpd00067[c] + cpd01852[c]	|H2O| + |O2| + |Thiamine aldehyde| => |H2O2| + |H+| + |Thiamin acetic acid|	None	1	0	1000	1.1.3.23
51	rxn00053	Prostaglandin H2:oxygen oxidoreductase	cpd00007[c] + 2 cpd00336[c] <=> 2 cpd03545[c]	|O2| + (2) |Prostaglandin H2| => (2) |PGG2|	None	1	0	1000	1.14.99.1
52	rxn00054	2-Aminophenol:oxygen oxidoreductase	3 cpd00007[c] + 4 cpd01360[c] <=> 6 cpd00001[c] + 2 cpd01462[c]	(3) |O2| + (4) |o-Aminophenol| => (6) |H2O| + (2) |Isophenoxazine|	None	1	0	1000	1.10.3.4
53	rxn00055	S-adenosyl-L-methionine:S-adenosyl-L-methionine	3 cpd00017[c] <=> 4 cpd00067[c] + 3 cpd00147[c] + cpd03158[c]	(3) |S-Adenosyl-L-methionine| => (4) |H+| + (3) |5-Methylthioadenosine| + |Nicotianamine|	None	1	0	1000	2.5.1.43
54	rxn00056	Fe(II):oxygen oxidoreductase	cpd00007[c] + 4 cpd00067[c] + 4 cpd10515[c] <=> 2 cpd00001[c] + 4 cpd10516[c]	|O2| + (4) |H+| + (4) |Fe2+| <=> (2) |H2O| + (4) |fe3|	Oxidative stress	0	-1000	1000	1.16.3.1
55	rxn00057	Catechol:oxygen oxidoreductase (dimerizing)	3 cpd00007[c] + 4 cpd00077[c] <=> 6 cpd00001[c] + 2 cpd02409[c]	(3) |O2| + (4) |Catechol| => (6) |H2O| + (2) |Dibenzo[1,4]dioxin-2,3-dione|	None	1	0	1000	1.1.3.14
56	rxn00058	Ferrocytochrome-c:oxygen oxidoreductase	cpd00007[c] + 4 cpd00067[c] + 4 cpd00110[c] <=> 2 cpd00001[c] + 4 cpd00109[c]	|O2| + (4) |H+| + (4) |Cytochrome c2+| <=> (2) |H2O| + (4) |Cytochrome c3+|	Terminal cytochrome C oxidases | Terminal cytochrome C oxidases copy	0	-1000	1000	1.9.3.1
57	rxn00059	Benzenediol:oxygen oxidoreductase	cpd00007[c] + 4 cpd00067[c] + 4 cpd01232[c] + 2 cpd11620[c] <=> 2 cpd00001[c] + 4 cpd00415[c] + 2 cpd11621[c]	|O2| + (4) |H+| + (4) |Benzenediol| => (2) |H2O| + (4) |Quinol|	None	1	0	1000	1.10.3.2
58	rxn00060	Porphobilinogen ammonia-lyase (polymerizing)	cpd00001[c] + 4 cpd00689[c] <=> 4 cpd00013[c] + cpd00755[c]	|H2O| + (4) |Porphobilinogen| => (4) |NH3| + |Hydroxymethylbilane|	Experimental tye | Heme and Siroheme Biosynthesis	1	0	1000	2.5.1.61,4.3.1.8
59	rxn00061	ATP diphosphohydrolase	2 cpd00001[c] + cpd00002[c] <=> 2 cpd00009[c] + cpd00018[c] + 2 cpd00067[c]	(2) |H2O| + |ATP| => (2) |Phosphate| + |AMP| + (2) |H+|	None	1	0	1000	3.6.1.5
60	rxn00062	ATP phosphohydrolase (protein-secreting)	cpd00001[c] + cpd00002[c] <=> cpd00008[c] + cpd00009[c] + cpd00067[c]	|H2O| + |ATP| => |ADP| + |Phosphate| + |H+|	None	1	0	1000	3.6.1.3,3.6.1.5,3.6.1.8,3.6.1.15,3.6.3.1,3.6.3.2,3.6.3.3,3.6.3.4,3.6.3.5,3.6.3.6,3.6.3.7,3.6.3.8,3.6.3.9,3.6.3.10,3.6.3.11,3.6.3.12,3.6.3.14,3.6.3.15,3.6.3.16,3.6.3.17,3.6.3.18,3.6.3.19,3.6.3.20,3.6.3.21,3.6.3.22,3.6.3.23,3.6.3.24,3.6.3.25,3.6.3.26,3.6.3.27,3.6.3.28,3.6.3.29,3.6.3.30,3.6.3.31,3.6.3.32,3.6.3.33,3.6.3.34,3.6.3.35,3.6.3.36,3.6.3.37,3.6.3.38,3.6.3.39,3.6.3.40,3.6.3.41,3.6.3.42,3.6.3.…
61	rxn00063	ATP pyrophosphohydrolase	cpd00001[c] + cpd00002[c] <=> cpd00012[c] + cpd00018[c]	|H2O| + |ATP| => |PPi| + |AMP|	Purine conversions | pyrimidine conversions	1	0	1000	3.6.1.8
62	rxn00064	ATP aminohydrolase	cpd00001[c] + cpd00002[c] + cpd00067[c] <=> cpd00013[c] + cpd00068[c]	|H2O| + |ATP| + |H+| => |NH3| + |ITP|	None	1	0	1000	3.5.4.18
63	rxn00065	ATP pyrophosphate-lyase (cyclizing)	cpd00002[c] <=> cpd00012[c] + cpd00446[c]	|ATP| => |PPi| + |cAMP|	cAMP signaling in bacteria	1	0	1000	4.6.1.1
64	rxn00066	NADH:hydrogen-peroxide oxidoreductase	cpd00004[c] + cpd00025[c] + cpd00067[c] <=> 2 cpd00001[c] + cpd00003[c]	|NADH| + |H2O2| + |H+| => (2) |H2O| + |NAD|	Glycerol and Glycerol-3-phosphate Uptake and Utilization	1	0	1000	1.11.1.1
65	rxn00067	CoA:NAD+ oxidoreductase	cpd00004[c] + cpd00067[c] + cpd01378[c] <=> cpd00003[c] + 2 cpd00010[c]	|NAD| + (2) |CoA| <= |NADH| + |H+| + |CoA-disulfide|	None	-1	-1000	0	1.8.1.14
66	rxn00068	NADH:Fe2+ oxidoreductase	cpd00004[c] + 2 cpd10516[c] <=> cpd00003[c] + cpd00067[c] + 2 cpd10515[c]	|NAD| + |H+| + (2) |Fe2+| <= |NADH| + (2) |fe3|	None	-1	-1000	0	1.16.1.7
67	rxn00069	L-glutamate:NAD+ oxidoreductase (transaminating)	cpd00003[c] + 2 cpd00023[c] <=> cpd00004[c] + cpd00024[c] + cpd00053[c] + cpd00067[c]	|NAD| + (2) |L-Glutamate| <=> |NADH| + |2-Oxoglutarate| + |L-Glutamine| + |H+|	None	0	-1000	1000	1.4.1.14
68	rxn00070	glutathione:NAD+ oxidoreductase	cpd00003[c] + 2 cpd00042[c] <=> cpd00004[c] + cpd00067[c] + cpd00111[c]	|NAD| + (2) |GSH| <=> |NADH| + |H+| + |Oxidized glutathione|	None	0	-1000	1000	1.8.1.7
69	rxn00071	NADH:monodehydroascorbate oxidoreductase	cpd00003[c] + 2 cpd00059[c] <=> cpd00004[c] + 3 cpd00067[c] + 2 cpd00766[c]	|NAD| + (2) |L-Ascorbate| <=> |NADH| + (3) |H+| + (2) |Ascorbate radical|	None	0	-1000	1000	1.6.5.4
70	rxn00072	NADH:cob(III)alamine oxidoreductase	2 cpd00001[c] + cpd00003[c] + 2 cpd00423[c] <=> cpd00004[c] + cpd00067[c] + 2 cpd00730[c]	(2) |H2O| + |NAD| + (2) |Vitamin B12r| <=> |NADH| + |H+| + (2) |Aquacobalamin|	None	0	-1000	1000	1.16.1.3
71	rxn00074	NADH:cob(II)alamin oxidoreductase	cpd00003[c] + cpd00067[c] + 2 cpd00635[c] <=> cpd00004[c] + 2 cpd00423[c]	|NAD| + |H+| + (2) |Cbl| <=> |NADH| + (2) |Vitamin B12r|	Propanediol utilization | Coenzyme B12 biosynthesis	0	-1000	1000	1.16.1.4
72	rxn00075	NAD+ glycohydrolase	cpd00001[c] + cpd00003[c] <=> cpd00067[c] + cpd00133[c] + cpd00251[c]	|H2O| + |NAD| => |H+| + |Nicotinamide| + |ADPribose|	None	1	0	1000	3.2.2.5,3.2.2.6
73	rxn00076	NAD+ phosphohydrolase	cpd00001[c] + cpd00003[c] <=> cpd00018[c] + cpd00355[c]	|H2O| + |NAD| => |AMP| + |Nicotinamide ribonucleotide|	NAD and NADP cofactor biosynthesis global	1	0	1000	3.6.1.22,3.6.1.9
74	rxn00077	ATP:NAD+ 2&#39;-phosphotransferase	cpd00002[c] + cpd00003[c] <=> cpd00006[c] + cpd00008[c]	|ATP| + |NAD| <=> |NADP| + |ADP|	NAD and NADP cofactor biosynthesis global	0	-1000	1000	2.7.1.23
75	rxn00078	ATP:NADH 2&#39;-phosphotransferase	cpd00002[c] + cpd00004[c] <=> cpd00005[c] + cpd00008[c]	|ATP| + |NADH| <=> |NADPH| + |ADP|	None	0	-1000	1000	2.7.1.86
76	rxn00079	NADPH:ferricytochrome oxidoreductase	cpd00005[c] + 2 cpd00685[c] <=> cpd00006[c] + cpd00067[c] + 2 cpd00686[c]	|NADPH| + (2) |Ferricytochrome| <=> |NADP| + |H+| + (2) |Ferrocytochrome|	None	0	-1000	1000	1.6.2.4
77	rxn00080	NADPH:aquacob(III)alamin oxidoreductase	cpd00005[c] + cpd00067[c] + 2 cpd00730[c] <=> 2 cpd00001[c] + cpd00006[c] + 2 cpd00423[c]	|NADPH| + |H+| + (2) |Aquacobalamin| <=> (2) |H2O| + |NADP| + (2) |Vitamin B12r|	None	0	-1000	1000	1.16.1.5
78	rxn00082	N-(omega)-Hydroxyarginine,NADPH:oxygen oxidoreductase	cpd00005[c] + cpd00007[c] + 2 cpd03527[c] + 2 cpd11621[c] <=> cpd00006[c] + 3 cpd00067[c] + 2 cpd00274[c] + 2 cpd00418[c] + 2 cpd11620[c]	|NADPH| + |O2| + (2) |N-(omega)-Hydroxyarginine| <=> |NADP| + (3) |H+| + (2) |Citrulline| + (2) |NO|	Pterin metabolism 3	0	-1000	1000	1.14.13.39
79	rxn00083	NADPH:NAD+ oxidoreductase (B-specific)	cpd00003[c] + cpd00005[c] <=> cpd00004[c] + cpd00006[c]	|NAD| + |NADPH| <=> |NADH| + |NADP|	Phosphate metabolism | NAD and NADP cofactor biosynthesis global	0	-1000	1000	1.6.1.1,1.6.1.2
80	rxn00084	NADPH:hydrogen-peroxide oxidoreductase	cpd00005[c] + cpd00025[c] + cpd00067[c] <=> 2 cpd00001[c] + cpd00006[c]	|NADPH| + |H2O2| + |H+| => (2) |H2O| + |NADP|	None	1	0	1000	1.11.1.2
81	rxn00085	L-Glutamate:NADP+ oxidoreductase (transaminating)	cpd00006[c] + 2 cpd00023[c] <=> cpd00005[c] + cpd00024[c] + cpd00053[c] + cpd00067[c]	|NADP| + (2) |L-Glutamate| <=> |NADPH| + |2-Oxoglutarate| + |L-Glutamine| + |H+|	Glutamine, Glutamate, Aspartate and Asparagine Biosynthesis | Ammonia assimilation	0	-1000	1000	1.4.1.13
82	rxn00086	glutathione:NADP+ oxidoreductase	cpd00006[c] + 2 cpd00042[c] <=> cpd00005[c] + cpd00067[c] + cpd00111[c]	|NADP| + (2) |GSH| <=> |NADPH| + |H+| + |Oxidized glutathione|	Glutathione: Redox cycle	0	-1000	1000	1.6.4.2,1.8.1.7
83	rxn00088	NADP phosphatase	cpd00001[c] + cpd00006[c] <=> cpd00003[c] + cpd00009[c] + cpd00067[c]	|H2O| + |NADP| => |NAD| + |Phosphate| + |H+|	None	1	0	1000	3.1.3.-
84	rxn00089	NADP+ glycohydrolase	cpd00001[c] + cpd00006[c] <=> cpd00067[c] + cpd00133[c] + cpd02079[c]	|H2O| + |NADP| => |H+| + |Nicotinamide| + |ADPribose 2&#39;-phosphate|	None	1	0	1000	3.2.2.5,3.2.2.6
85	rxn00090	Glutathione:oxygen oxidoreductase	cpd00007[c] + 2 cpd00042[c] <=> cpd00025[c] + cpd00111[c]	|O2| + (2) |GSH| => |H2O2| + |Oxidized glutathione|	None	1	0	1000	1.8.3.3,1.8.4.1,1.8.4.4
86	rxn00091	rxn00091	cpd00001[c] + cpd00007[c] + cpd00067[c] + 2 cpd00074[c] + cpd11620[c] <=> cpd00081[c] + cpd00239[c] + cpd11621[c]	|H2O| + |O2| + |H+| + (2) |S| => |Sulfite| + |H2S|	None	1	0	1000	1.13.99.-
87	rxn00092	ATP pyrophosphohydrolase	cpd00001[c] + cpd00008[c] <=> cpd00009[c] + cpd00018[c] + cpd00067[c]	|H2O| + |ADP| => |Phosphate| + |AMP| + |H+|	None	1	0	1000	3.6.1.5
88	rxn00093	ADP aminohydrolase	cpd00001[c] + cpd00008[c] + cpd00067[c] <=> cpd00013[c] + cpd00090[c]	|H2O| + |ADP| + |H+| => |NH3| + |IDP|	None	1	0	1000	3.5.4.7
89	rxn00095	P1,P4-Bis(5&#39;-nucleosyl)-tetraphosphate nucleotidebisphosphohydrolase	cpd00001[c] + cpd00924[c] <=> 2 cpd00008[c]	|H2O| + |AppppA| => (2) |ADP|	None	1	0	1000	3.6.1.41
90	rxn00096	ADP:ATP adenylyltransferase	cpd00002[c] + cpd00008[c] <=> cpd00009[c] + cpd00067[c] + cpd00924[c]	|ATP| + |ADP| <=> |Phosphate| + |H+| + |AppppA|	None	0	-1000	1000	2.7.7.53
91	rxn00097	ATP:AMP phosphotransferase	cpd00002[c] + cpd00018[c] <=> 2 cpd00008[c]	|ATP| + |AMP| <=> (2) |ADP|	Purine conversions	0	-1000	1000	2.7.4.3
92	rxn00098	Adenosine-tetraphosphate phosphohydrolase	cpd00001[c] + cpd02198[c] <=> cpd00002[c] + cpd00009[c] + cpd00067[c]	|H2O| + |Adenosine tetraphosphate| => |ATP| + |Phosphate| + |H+|	None	1	0	1000	3.6.1.14
93	rxn00099	(6S)-beta-6-Hydroxy-1,4,5,6-tetrahydronicotinamide-adenine-	cpd00002[c] + cpd02951[c] <=> cpd00004[c] + cpd00008[c] + cpd00009[c] + cpd00067[c]	|ATP| + |(6S)-6-beta-Hydroxy-1,4,5,6-tetrahydronicotinamide-adenine dinucleotide| => |NADH| + |ADP| + |Phosphate| + |H+|	None	1	0	1000	4.2.1.93
94	rxn00100	ATP:dephospho-CoA 3&#39;-phosphotransferase	cpd00002[c] + cpd00655[c] <=> cpd00008[c] + cpd00010[c]	|ATP| + |Dephospho-CoA| => |ADP| + |CoA|	Coenzyme A Biosynthesis	1	0	1000	2.7.1.24
95	rxn00101	Urea amidohydrolase	cpd00001[c] + 2 cpd00067[c] + cpd00073[c] <=> cpd00011[c] + 2 cpd00013[c]	|H2O| + (2) |H+| + |Urea| => |CO2| + (2) |NH3|	Urea decomposition	1	0	1000	3.5.1.5
96	rxn00102	Carbonic acid hydro-lyase	cpd00067[c] + cpd00242[c] <=> cpd00001[c] + cpd00011[c]	|H+| + |H2CO3| <=> |H2O| + |CO2|	Cyanate hydrolysis | Zinc regulated enzymes | CO2 uptake, carboxysome | Carboxysome | Bacterial cyanide production and tolerance mechanisms	0	-1000	1000	4.2.1.1
97	rxn00103	Formate:NADP+ oxidoreductase	cpd00006[c] + cpd00047[c] <=> cpd00005[c] + cpd00011[c]	|NADP| + |Formate| => |NADPH| + |CO2|	None	1	0	1000	1.2.1.43
98	rxn00104	ATP:polyphosphate phosphotransferase	cpd00002[c] + cpd00012[c] <=> cpd00008[c] + cpd00067[c] + cpd00421[c]	|ATP| + |PPi| <=> |ADP| + |H+| + |Triphosphate|	None	0	-1000	1000	2.7.4.1
99	rxn00105	ATP:nicotinamide-nucleotide adenylyltransferase	cpd00002[c] + cpd00355[c] <=> cpd00003[c] + cpd00012[c]	|ATP| + |Nicotinamide ribonucleotide| <=> |NAD| + |PPi|	NAD and NADP cofactor biosynthesis global | NAD regulation	0	-1000	1000	2.7.7.1,2.7.7.18
100	rxn00106	Triphosphate phosphohydrolase	cpd00001[c] + cpd00421[c] <=> cpd00009[c] + cpd00012[c]	|H2O| + |Triphosphate| <=> |Phosphate| + |PPi|	None	0	-1000	1000	3.6.1.25,3.6.1.1
101	rxn00107	rxn00107	cpd00002[c] + cpd07923[c] <=> cpd00008[c] + cpd07924[c]	|ATP| + |2&#39;-Deoxy-5-hydroxymethylcytidine-5&#39;-diphosphate| <=> |ADP| + |2&#39;-Deoxy-5-hydroxymethylcytidine-5&#39;-triphosphate|	None	0	-1000	1000	Undetermined
102	rxn00108	rxn00108	cpd00008[c] + cpd07923[c] <=> cpd00002[c] + cpd02480[c]	|ADP| + |2&#39;-Deoxy-5-hydroxymethylcytidine-5&#39;-diphosphate| <=> |ATP| + |5-Hydroxymethyldeoxycytidylate|	None	0	-1000	1000	Undetermined
103	rxn00109	Ammonia:(acceptor) oxidoreductase	cpd00004[c] + 2 cpd00067[c] + cpd00165[c] <=> cpd00001[c] + cpd00003[c] + cpd00013[c]	|H2O| + |NAD| + |NH3| <= |NADH| + (2) |H+| + |Hydroxylamine|	None	-1	-1000	0	1.7.1.10,1.7.99.1
104	rxn00112	rxn00112	cpd00007[c] + cpd00013[c] + cpd00067[c] + cpd11620[c] <=> cpd00001[c] + cpd00165[c] + cpd11621[c]	|O2| + |NH3| + |H+| => |H2O| + |Hydroxylamine|	None	1	0	1000	1.13.12.-
105	rxn00113	Carbon-dioxide:ammonia ligase	cpd00001[c] + 2 cpd00002[c] + cpd00011[c] + cpd00013[c] <=> 2 cpd00008[c] + cpd00009[c] + 2 cpd00067[c] + cpd00146[c]	|H2O| + (2) |ATP| + |CO2| + |NH3| => (2) |ADP| + |Phosphate| + (2) |H+| + |Carbamoylphosphate|	None	1	0	1000	6.3.4.16
106	rxn00114	ATP:carbamate phosphotransferase	cpd00002[c] + cpd00011[c] + cpd00013[c] <=> cpd00008[c] + cpd00067[c] + cpd00146[c]	|ATP| + |CO2| + |NH3| <=> |ADP| + |H+| + |Carbamoylphosphate|	Arginine Deiminase Pathway | Polyamine Metabolism | MLST | Arginine and Ornithine Degradation	0	-1000	1000	2.7.2.2
107	rxn00116	UDP diphosphohydrolase	cpd00001[c] + cpd00014[c] <=> cpd00009[c] + cpd00067[c] + cpd00091[c]	|H2O| + |UDP| => |Phosphate| + |H+| + |UMP|	pyrimidine conversions	1	0	1000	3.6.1.5,3.6.1.6
108	rxn00117	ATP:nucleoside-diphosphate phosphatransferase	cpd00002[c] + cpd00014[c] <=> cpd00008[c] + cpd00062[c]	|ATP| + |UDP| <=> |ADP| + |UTP|	Purine conversions | pyrimidine conversions	0	-1000	1000	2.7.4.6
109	rxn00118	Uridine triphosphate:AMP phosphotransferase	cpd00018[c] + cpd00062[c] <=> cpd00008[c] + cpd00014[c]	|AMP| + |UTP| <=> |ADP| + |UDP|	pyrimidine conversions	0	-1000	1000	2.7.4.10
110	rxn00119	ATP:nucleoside-phosphate phosphotransferase	cpd00002[c] + cpd00091[c] <=> cpd00008[c] + cpd00014[c]	|ATP| + |UMP| <=> |ADP| + |UDP|	None	0	-1000	1000	2.7.4.4,2.7.4.14,2.7.4.22,2.7.4.-
111	rxn00120	UTP diphosphohydrolase	cpd00001[c] + cpd00062[c] <=> cpd00009[c] + cpd00014[c] + cpd00067[c]	|H2O| + |UTP| => |Phosphate| + |UDP| + |H+|	pyrimidine conversions	1	0	1000	3.6.1.5,3.6.1.39
112	rxn00121	FAD nucleotidohydrolase	cpd00001[c] + cpd00015[c] <=> cpd00018[c] + cpd00050[c]	|H2O| + |FAD| <=> |AMP| + |FMN|	None	0	-1000	1000	3.6.1.9,3.6.1.18
113	rxn00122	ATP:FMN adenylyltransferase	cpd00002[c] + cpd00050[c] <=> cpd00012[c] + cpd00015[c]	|ATP| + |FMN| => |PPi| + |FAD|	riboflavin to FAD | Riboflavin, FMN and FAD metabolism	1	0	1000	2.7.7.2
114	rxn00123	pyridoxal-5&#39;-phosphate phosphohydrolase	cpd00001[c] + cpd00016[c] <=> cpd00009[c] + cpd00067[c] + cpd00215[c]	|H2O| + |Pyridoxal phosphate| => |Phosphate| + |H+| + |Pyridoxal|	Pyridoxin (Vitamin B6) Biosynthesis | Pyridoxin(Vitamin B6) Degradation Pathway	1	0	1000	3.1.3.74
115	rxn00124	ATP:pyridoxal 5&#39;-phosphotransferase	cpd00002[c] + cpd00215[c] <=> cpd00008[c] + cpd00016[c]	|ATP| + |Pyridoxal| <=> |ADP| + |Pyridoxal phosphate|	Pyridoxin (Vitamin B6) Biosynthesis	0	-1000	1000	2.7.1.35
116	rxn00125	S-Adenosyl-L-methionine hydrolase	cpd00001[c] + cpd00017[c] <=> cpd00067[c] + cpd00147[c] + cpd00227[c]	|H2O| + |S-Adenosyl-L-methionine| => |H+| + |5-Methylthioadenosine| + |L-Homoserine|	None	1	0	1000	3.3.1.2
117	rxn00126	ATP:L-methione S-adenosyltransferase	cpd00001[c] + cpd00002[c] + cpd00060[c] <=> cpd00009[c] + cpd00012[c] + cpd00017[c]	|H2O| + |ATP| + |L-Methionine| => |Phosphate| + |PPi| + |S-Adenosyl-L-methionine|	Methionine Biosynthesis	1	0	1000	2.5.1.6
118	rxn00127	S-Adenosyl-L-methionine carboxy-lyase	cpd00017[c] + cpd00067[c] <=> cpd00011[c] + cpd00837[c]	|S-Adenosyl-L-methionine| + |H+| => |CO2| + |S-Adenosylmethioninamine|	Polyamine Metabolism	1	0	1000	4.1.1.50
119	rxn00128	S-Adenosyl-L-methionine methylthioadenosine-lyase	cpd00017[c] <=> cpd00067[c] + cpd00147[c] + cpd00909[c]	|S-Adenosyl-L-methionine| => |H+| + |5-Methylthioadenosine| + |1-Aminocyclopropane-1-carboxylate|	None	1	0	1000	4.4.1.14
120	rxn00129	S-Adenosyl-L-methionine alkyltransferase (cyclizing)	cpd00017[c] <=> cpd00147[c] + cpd01873[c]	|S-Adenosyl-L-methionine| <=> |5-Methylthioadenosine| + |2-Aminobutan-4-olide|	None	0	-1000	1000	2.5.1.4
121	rxn00130	AMP aminohydrolase	cpd00001[c] + cpd00018[c] + cpd00067[c] <=> cpd00013[c] + cpd00114[c]	|H2O| + |AMP| + |H+| => |NH3| + |IMP|	None	1	0	1000	3.5.4.6,3.5.4.17
122	rxn00131	AMP phosphoribohydrolase	cpd00001[c] + cpd00018[c] <=> cpd00101[c] + cpd00128[c]	|H2O| + |AMP| <=> |ribose-5-phosphate| + |Adenine|	Purine conversions	0	-1000	1000	3.2.2.4
123	rxn00132	Adenosine 5&#39;-monophosphate phosphohydrolase	cpd00001[c] + cpd00018[c] <=> cpd00009[c] + cpd00067[c] + cpd00182[c]	|H2O| + |AMP| => |Phosphate| + |H+| + |Adenosine|	Purine conversions | pyrimidine conversions	1	0	1000	3.1.3.5,3.1.3.5)
124	rxn00133	P1,P4-Bis(5&#39;-adenosyl) tetraphosphate nucleotidohydrolase	cpd00001[c] + cpd00924[c] <=> cpd00002[c] + cpd00018[c]	|H2O| + |AppppA| => |ATP| + |AMP|	None	1	0	1000	3.6.1.17
125	rxn00134	ATP:adenosine 5&#39;-phosphotransferase	cpd00002[c] + cpd00182[c] <=> cpd00008[c] + cpd00018[c]	|ATP| + |Adenosine| <=> |ADP| + |AMP|	Purine conversions	0	-1000	1000	2.7.1.20,2.7.1.74
126	rxn00135	(S)-Lactate adenylohydrolase	cpd00001[c] + cpd02644[c] <=> cpd00008[c] + cpd00018[c]	|H2O| + |P1,P2-Bis(5&#39;-adenosyl) triphosphate| <=> |ADP| + |AMP|	None	0	-1000	1000	3.6.1.29
127	rxn00136	P1,P3-Bis(5&#39;-adenosyl) triphosphate adenylohydrolase	cpd00001[c] + cpd03705[c] <=> cpd00008[c] + cpd00018[c]	|H2O| + |ApppA| => |ADP| + |AMP|	None	1	0	1000	3.6.1.29
128	rxn00137	Adenosine 3&#39;,5&#39;-bisphosphate 3&#39;(2&#39;)-phosphohydrolase	cpd00001[c] + cpd00045[c] <=> cpd00009[c] + cpd00018[c] + cpd00067[c]	|H2O| + |Adenosine 3-5-bisphosphate| => |Phosphate| + |AMP| + |H+|	Inorganic Sulfur Assimilation	1	0	1000	3.1.3.7
129	rxn00138	Deamino-NAD+:ammonia ligase (AMP-forming)	cpd00002[c] + cpd00013[c] + cpd00638[c] <=> cpd00003[c] + cpd00012[c] + cpd00018[c]	|ATP| + |NH3| + |Deamido-NAD| => |NAD| + |PPi| + |AMP|	NAD and NADP cofactor biosynthesis global | NAD regulation	1	0	1000	6.3.1.5
130	rxn00139	AMP:pyrophosphate phosphoribosyltransferase	cpd00103[c] + cpd00128[c] <=> cpd00012[c] + cpd00018[c]	|PPi| + |AMP| <= |PRPP| + |Adenine|	cAMP signaling in bacteria | Stringent Response, (p)ppGpp metabolism | Purine conversions	-1	-1000	0	2.4.2.7,2.4.2.8
131	rxn00140	Adenosine 3&#39;,5&#39;-phosphate 5&#39;-nucleotidohydrolase	cpd00001[c] + cpd00446[c] <=> cpd00018[c]	|H2O| + |cAMP| => |AMP|	None	1	0	1000	3.1.4.17
132	rxn00141	S-Adenosyl-L-homocysteine hydrolase	cpd00001[c] + cpd00019[c] <=> cpd00135[c] + cpd00182[c]	|H2O| + |S-Adenosyl-homocysteine| <=> |Homocysteine| + |Adenosine|	Methionine Biosynthesis | Methionine Degradation	0	-1000	1000	3.3.1.1
133	rxn00142	S-Adenosyl-L-homocysteine aminohydrolase	cpd00001[c] + cpd00019[c] + cpd00067[c] <=> cpd00013[c] + cpd02171[c]	|H2O| + |S-Adenosyl-homocysteine| + |H+| <=> |NH3| + |S-Inosyl-L-homocysteine|	None	0	-1000	1000	3.5.4.28
134	rxn00143	S-Adenosyl-L-homocysteine homocysteinylribohydrolase	cpd00001[c] + cpd00019[c] <=> cpd00128[c] + cpd02227[c]	|H2O| + |S-Adenosyl-homocysteine| <=> |Adenine| + |S-Ribosylhomocysteine|	Polyamine Metabolism | Adenosyl nucleosidases | Methionine Salvage | Menaquinone Biosynthesis via Futalosine	0	-1000	1000	3.2.2.9
135	rxn00144	2,3-Diaminopropionate ammonia-lyase	cpd00001[c] + cpd00067[c] + cpd03828[c] <=> 2 cpd00013[c] + cpd00020[c]	|H2O| + |H+| + |2,3-Diaminopropionate| => (2) |NH3| + |Pyruvate|	None	1	0	1000	4.3.1.15
136	rxn00145	(S)-Lactate:ferricytochrome-c 2-oxidoreductase	2 cpd00109[c] + cpd00159[c] <=> cpd00020[c] + 2 cpd00067[c] + 2 cpd00110[c]	(2) |Cytochrome c3+| + |L-Lactate| <=> |Pyruvate| + (2) |H+| + (2) |Cytochrome c2+|	Fermentations: Lactate | Lactate utilization | Respiratory dehydrogenases 1 | Fermentations: Mixed acid	0	-1000	1000	1.1.2.3
137	rxn00146	(R)-Lactate:ferricytochrome-c 2-oxidoreductase	2 cpd00109[c] + cpd00221[c] <=> cpd00020[c] + 2 cpd00067[c] + 2 cpd00110[c]	(2) |Cytochrome c3+| + |D-Lactate| <=> |Pyruvate| + (2) |H+| + (2) |Cytochrome c2+|	Fermentations: Lactate | Lactate utilization | Respiratory dehydrogenases 1 | Fermentations: Mixed acid	0	-1000	1000	1.1.2.4,1.1.2.5
138	rxn00147	ATP:pyruvate,water phosphotransferase	cpd00001[c] + cpd00002[c] + cpd00020[c] <=> cpd00009[c] + cpd00018[c] + cpd00061[c] + cpd00067[c]	|H2O| + |ATP| + |Pyruvate| => |Phosphate| + |AMP| + |Phosphoenolpyruvate| + |H+|	Glycolysis and Gluconeogenesis, including Archaeal enzymes | Pyruvate metabolism I: anaplerotic reactions, PEP | Glycolysis and Gluconeogenesis	1	0	1000	2.7.9.2
139	rxn00148	ATP:pyruvate O2-phosphotransferase	cpd00002[c] + cpd00020[c] <=> cpd00008[c] + cpd00061[c]	|ATP| + |Pyruvate| <=> |ADP| + |Phosphoenolpyruvate|	Glycerate metabolism | Glycolysis and Gluconeogenesis, including Archaeal enzymes | Pyruvate metabolism I: anaplerotic reactions, PEP | Glycolysis and Gluconeogenesis | Fermentations: Mixed acid | Entner-Doudoroff Pathway	0	-1000	1000	2.7.1.40
140	rxn00149	Pyruvaldehyde:NAD+ oxidoreductase	cpd00001[c] + cpd00003[c] + cpd00428[c] <=> cpd00004[c] + cpd00020[c] + 2 cpd00067[c]	|H2O| + |NAD| + |2-Oxopropanal| => |NADH| + |Pyruvate| + (2) |H+|	None	1	0	1000	1.2.1.22,1.2.1.23
141	rxn00150	2-Oxopropanal:NADP+ oxidoreductase	cpd00001[c] + cpd00006[c] + cpd00428[c] <=> cpd00005[c] + cpd00020[c] + 2 cpd00067[c]	|H2O| + |NADP| + |2-Oxopropanal| => |NADPH| + |Pyruvate| + (2) |H+|	None	1	0	1000	1.2.1.49
142	rxn00151	ATP:pyruvate,orthophosphate phosphotransferase	cpd00002[c] + cpd00009[c] + cpd00020[c] + cpd00067[c] <=> cpd00012[c] + cpd00018[c] + cpd00061[c]	|ATP| + |Phosphate| + |Pyruvate| + |H+| <=> |PPi| + |AMP| + |Phosphoenolpyruvate|	Glycolysis and Gluconeogenesis, including Archaeal enzymes | Pyruvate metabolism I: anaplerotic reactions, PEP | Glycolysis and Gluconeogenesis	0	-1000	1000	2.7.9.1
143	rxn00152	Pyruvate:oxygen 2-oxidoreductase (phosphorylating)	cpd00007[c] + cpd00009[c] + cpd00020[c] + 2 cpd00067[c] <=> cpd00011[c] + cpd00025[c] + cpd00196[c]	|O2| + |Phosphate| + |Pyruvate| + (2) |H+| => |CO2| + |H2O2| + |Acetylphosphate|	Pyruvate metabolism II: acetyl-CoA, acetogenesis from pyruvate	1	0	1000	1.2.3.3
144	rxn00153	Phosphoenolpyruvate phosphohydrolase	cpd00001[c] + cpd00061[c] <=> cpd00009[c] + cpd00020[c] + cpd00067[c]	|H2O| + |Phosphoenolpyruvate| => |Phosphate| + |Pyruvate| + |H+|	None	1	0	1000	3.1.3.60
145	rxn00154	pyruvate:NAD+ 2-oxidoreductase (CoA-acetylating)	cpd00003[c] + cpd00010[c] + cpd00020[c] <=> cpd00004[c] + cpd00011[c] + cpd00022[c]	|NAD| + |CoA| + |Pyruvate| <=> |NADH| + |CO2| + |Acetyl-CoA|	None	0	-1000	1000	1.2.4.1,1.8.1.4,2.3.1.12,1.2.1.51
146	rxn00155	pyruvate:NADP+ 2-oxidoreductase (CoA-acetylating)	cpd00006[c] + cpd00010[c] + cpd00020[c] <=> cpd00005[c] + cpd00011[c] + cpd00022[c]	|NADP| + |CoA| + |Pyruvate| <=> |NADPH| + |CO2| + |Acetyl-CoA|	None	0	-1000	1000	1.2.1.51
147	rxn00156	Glyoxylate:oxygen oxidoreductase	cpd00007[c] + cpd00010[c] + cpd00020[c] + cpd00067[c] <=> cpd00011[c] + cpd00022[c] + cpd00025[c]	|O2| + |CoA| + |Pyruvate| + |H+| => |CO2| + |Acetyl-CoA| + |H2O2|	None	1	0	1000	1.2.3.6
148	rxn00157	Acetyl-CoA:formate C-acetyltransferase	cpd00022[c] + cpd00047[c] <=> cpd00010[c] + cpd00020[c]	|Acetyl-CoA| + |Formate| <=> |CoA| + |Pyruvate|	Formate hydrogenase | Fermentations: Mixed acid | Threonine anaerobic catabolism gene cluster	0	-1000	1000	2.3.1.54
149	rxn00158	O-Carbamoyl-L-serine ammonia-lyase (pyruvate-forming)	cpd00001[c] + cpd00067[c] + cpd01933[c] <=> cpd00011[c] + 2 cpd00013[c] + cpd00020[c]	|H2O| + |H+| + |O-Carbamoyl-L-serine| => |CO2| + (2) |NH3| + |Pyruvate|	None	1	0	1000	4.3.1.13
150	rxn00159	(S)-Malate:NADP+ oxidoreductase(oxaloacetate-decarboxylating)	cpd00003[c] + cpd00130[c] <=> cpd00004[c] + cpd00011[c] + cpd00020[c]	|NAD| + |L-Malate| => |NADH| + |CO2| + |Pyruvate|	Pyruvate metabolism I: anaplerotic reactions, PEP	1	0	1000	1.1.1.38,1.1.1.39,1.1.1.40,4.1.1.3
151	rxn00160	(R)-Malate:NAD+ oxidoreductase (decarboxylating)	cpd00003[c] + cpd00386[c] <=> cpd00004[c] + cpd00011[c] + cpd00020[c]	|NAD| + |D-Malate| => |NADH| + |CO2| + |Pyruvate|	Pyruvate metabolism I: anaplerotic reactions, PEP	1	0	1000	1.1.1.83
152	rxn00161	(S)-Malate:NADP+ oxidoreductase(oxaloacetate-decarboxylating)	cpd00006[c] + cpd00130[c] <=> cpd00005[c] + cpd00011[c] + cpd00020[c]	|NADP| + |L-Malate| => |NADPH| + |CO2| + |Pyruvate|	Pyruvate metabolism I: anaplerotic reactions, PEP	1	0	1000	1.1.1.38,1.1.1.39,1.1.1.40,4.1.1.3
153	rxn00162	Oxaloacetate carboxy-lyase	cpd00032[c] + cpd00067[c] <=> cpd00011[c] + cpd00020[c]	|Oxaloacetate| + |H+| => |CO2| + |Pyruvate|	Pyruvate metabolism I: anaplerotic reactions, PEP	1	0	1000	4.1.1.3
154	rxn00163	acetylenedicarboxylate carboxy-lyase	cpd00001[c] + cpd00067[c] + cpd02080[c] <=> cpd00011[c] + cpd00020[c]	|H2O| + |H+| + |2-Butynedioic acid| => |CO2| + |Pyruvate|	None	1	0	1000	4.1.1.78
155	rxn00164	rxn00164	cpd00067[c] + cpd02469[c] <=> cpd00011[c] + cpd00020[c]	|CO2| + |Pyruvate| <= |H+| + |enol-Oxaloacetate|	None	-1	-1000	0	4.1.1.-
156	rxn00165	L-serine ammonia-lyase	cpd00054[c] <=> cpd00013[c] + cpd00020[c]	|L-Serine| => |NH3| + |Pyruvate|	Glycine and Serine Utilization | Pyruvate Alanine Serine Interconversions	1	0	1000	4.2.1.13,4.3.1.15,4.3.1.17,4.3.1.19
157	rxn00166	D-serine ammonia-lyase	cpd00550[c] <=> cpd00013[c] + cpd00020[c]	|D-Serine| => |NH3| + |Pyruvate|	Glycine and Serine Utilization | Pyruvate Alanine Serine Interconversions	1	0	1000	4.3.1.18
158	rxn00168	Pyruvate carboxy-lyase	cpd00020[c] + cpd00067[c] <=> cpd00011[c] + cpd00071[c]	|Pyruvate| + |H+| => |CO2| + |Acetaldehyde|	None	1	0	1000	4.1.1.1
159	rxn00170	Acetyl-CoA hydrolase	cpd00001[c] + cpd00022[c] <=> cpd00010[c] + cpd00029[c] + cpd00067[c]	|H2O| + |Acetyl-CoA| => |CoA| + |Acetate| + |H+|	None	1	0	1000	3.1.2.1
160	rxn00171	acetaldehyde:NAD+ oxidoreductase (CoA-acetylating)	cpd00003[c] + cpd00010[c] + cpd00071[c] <=> cpd00004[c] + cpd00022[c] + cpd00067[c]	|NAD| + |CoA| + |Acetaldehyde| <=> |NADH| + |Acetyl-CoA| + |H+|	Fermentations: Lactate | Cinnamic Acid Degradation | Pyruvate metabolism II: acetyl-CoA, acetogenesis from pyruvate | Biphenyl Degradation | Acetone Butanol Ethanol Synthesis | Central meta-cleavage pathway of aromatic compound degradation | Fermentations: Mixed acid | Tryptophan catabolism	0	-1000	1000	1.2.1.10
161	rxn00172	Acetate:CoA ligase (ADP-forming)	cpd00002[c] + cpd00010[c] + cpd00029[c] <=> cpd00008[c] + cpd00009[c] + cpd00022[c]	|ATP| + |CoA| + |Acetate| <=> |ADP| + |Phosphate| + |Acetyl-CoA|	Pyruvate metabolism II: acetyl-CoA, acetogenesis from pyruvate	0	-1000	1000	6.2.1.13
162	rxn00173	Acetyl-CoA:orthophosphate acetyltransferase	cpd00009[c] + cpd00022[c] + cpd00067[c] <=> cpd00010[c] + cpd00196[c]	|Phosphate| + |Acetyl-CoA| + |H+| <=> |CoA| + |Acetylphosphate|	Propanediol utilization | Fermentations: Lactate | Ethanolamine utilization | MLST | C jejuni colonization of chick caeca | Pyruvate metabolism II: acetyl-CoA, acetogenesis from pyruvate | Fermentations: Mixed acid | Threonine anaerobic catabolism gene cluster | Acetyl-CoA pathway of CO2 fixation	0	-1000	1000	2.3.1.8
163	rxn00174	Malonyl-CoA carboxy-lyase	cpd00067[c] + cpd00070[c] <=> cpd00011[c] + cpd00022[c]	|H+| + |Malonyl-CoA| => |CO2| + |Acetyl-CoA|	None	1	0	1000	4.1.1.9
164	rxn00175	Acetate:CoA ligase (AMP-forming)	cpd00002[c] + cpd00010[c] + cpd00029[c] + cpd00067[c] <=> cpd00012[c] + cpd00018[c] + cpd00022[c]	|ATP| + |CoA| + |Acetate| + |H+| <=> |PPi| + |AMP| + |Acetyl-CoA|	Protein Acetylation and Deacetylation in Bacteria | Methylcitrate cycle | Ketoisovalerate oxidoreductase | Pyruvate metabolism II: acetyl-CoA, acetogenesis from pyruvate	0	-1000	1000	6.2.1.1
165	rxn00176	Acetyl adenylate:CoA ligase (AMP-forming)	cpd00010[c] + cpd03566[c] <=> cpd00018[c] + cpd00022[c]	|CoA| + |Acetyl adenylate| => |AMP| + |Acetyl-CoA|	None	1	0	1000	6.2.1.1
166	rxn00177	(3S)-Citramalyl-CoA pyruvate-lyase	cpd00743[c] <=> cpd00020[c] + cpd00022[c]	|L-Citramalyl-CoA| <=> |Pyruvate| + |Acetyl-CoA|	None	0	-1000	1000	4.1.3.22,4.1.3.25
167	rxn00178	Acetyl-CoA:acetyl-CoA C-acetyltransferase	2 cpd00022[c] <=> cpd00010[c] + cpd00279[c]	(2) |Acetyl-CoA| <=> |CoA| + |Acetoacetyl-CoA|	Isobutyryl-CoA to Propionyl-CoA Module | Isoleucine degradation | Branched chain amino acid degradation regulons	0	-1000	1000	2.3.1.16,2.3.1.9
168	rxn00179	ATP:L-glutamate 5-phosphotransferase	cpd00002[c] + cpd00023[c] + cpd00067[c] <=> cpd00008[c] + cpd02097[c]	|ATP| + |L-Glutamate| + |H+| <=> |ADP| + |L-Glutamyl 5-phosphate|	Proline Synthesis | Proline, 4-hydroxyproline uptake and utilization	0	-1000	1000	2.7.2.11
169	rxn00180	ATP:L-glutamate 1-phosphotransferase	cpd00002[c] + cpd00023[c] + cpd00067[c] <=> cpd00008[c] + cpd02339[c]	|ATP| + |L-Glutamate| + |H+| <=> |ADP| + |alpha-D-Glutamyl phosphate|	None	0	-1000	1000	2.7.2.13
170	rxn00181	ATP:L-glutamate 1-phosphotransferase	cpd00002[c] + cpd00023[c] + cpd00067[c] <=> cpd00008[c] + cpd03413[c]	|ATP| + |L-Glutamate| + |H+| <=> |ADP| + |L-Glutamyl 1-phosphate|	None	0	-1000	1000	2.7.2.13
171	rxn00182	L-Glutamate:NAD+ oxidoreductase (deaminating)	cpd00001[c] + cpd00003[c] + cpd00023[c] <=> cpd00004[c] + cpd00013[c] + cpd00024[c] + cpd00067[c]	|H2O| + |NAD| + |L-Glutamate| <=> |NADH| + |NH3| + |2-Oxoglutarate| + |H+|	Glutamate dehydrogenases | Glutamine, Glutamate, Aspartate and Asparagine Biosynthesis	0	-1000	1000	1.4.1.2,1.4.1.3,1.4.1.4
172	rxn00183	L-Glutamate 5-semialdehyde:NAD+ oxidoreductase	cpd00001[c] + cpd00003[c] + cpd00858[c] <=> cpd00004[c] + cpd00023[c] + 2 cpd00067[c]	|H2O| + |NAD| + |L-Glutamate5-semialdehyde| => |NADH| + |L-Glutamate| + (2) |H+|	Proline, 4-hydroxyproline uptake and utilization | Arginine and Ornithine Degradation	1	0	1000	1.5.1.12
173	rxn00184	L-Glutamate:NADP+ oxidoreductase (deaminating)	cpd00001[c] + cpd00006[c] + cpd00023[c] <=> cpd00005[c] + cpd00013[c] + cpd00024[c] + cpd00067[c]	|H2O| + |NADP| + |L-Glutamate| <=> |NADPH| + |NH3| + |2-Oxoglutarate| + |H+|	Proline Synthesis | Proline, 4-hydroxyproline uptake and utilization | Glutamate dehydrogenases | Glutamine, Glutamate, Aspartate and Asparagine Biosynthesis | Arginine and Ornithine Degradation	0	-1000	1000	1.4.1.3,1.4.1.4
174	rxn00185	L-Glutamate:oxygen oxidoreductase (deaminating)	cpd00001[c] + cpd00007[c] + cpd00023[c] <=> cpd00013[c] + cpd00024[c] + cpd00025[c]	|H2O| + |O2| + |L-Glutamate| => |NH3| + |2-Oxoglutarate| + |H2O2|	None	1	0	1000	1.4.3.11
175	rxn00186	5-Oxoproline amidohydrolase (ATP-hydrolysing)	2 cpd00001[c] + cpd00002[c] + cpd01293[c] <=> cpd00008[c] + cpd00009[c] + cpd00023[c] + cpd00067[c]	(2) |H2O| + |ATP| + |5-Oxoproline| => |ADP| + |Phosphate| + |L-Glutamate| + |H+|	Glutathione: Biosynthesis and gamma-glutamyl cycle | Glutathione: gamma-glutamyl cycle	1	0	1000	3.5.2.9
176	rxn00187	L-Glutamate:ammonia ligase (ADP-forming)	cpd00002[c] + cpd00013[c] + cpd00023[c] <=> cpd00008[c] + cpd00009[c] + cpd00053[c] + cpd00067[c]	|ATP| + |NH3| + |L-Glutamate| => |ADP| + |Phosphate| + |L-Glutamine| + |H+|	Glutamine, Glutamate, Aspartate and Asparagine Biosynthesis	1	0	1000	6.3.1.2
177	rxn00188	rxn00188	cpd00001[c] + 2 cpd00067[c] + cpd03460[c] <=> cpd00011[c] + cpd00013[c] + cpd00023[c]	|CO2| + |NH3| + |L-Glutamate| <= |H2O| + (2) |H+| + |N-Carbamyl-L-glutamate|	None	-1	-1000	0	Undetermined
178	rxn00189	L-Glutamine amidohydrolase	cpd00001[c] + cpd00053[c] <=> cpd00013[c] + cpd00023[c]	|H2O| + |L-Glutamine| => |NH3| + |L-Glutamate|	Acid resistance mechanisms | Glutamine, Glutamate, Aspartate and Asparagine Biosynthesis	1	0	1000	3.5.1.2,3.5.1.38,6.3.5.5
179	rxn00190	Deamido-NAD+:L-glutamine amido-ligase (AMP-forming)	cpd00001[c] + cpd00002[c] + cpd00053[c] + cpd00638[c] <=> cpd00003[c] + cpd00012[c] + cpd00018[c] + cpd00023[c]	|H2O| + |ATP| + |L-Glutamine| + |Deamido-NAD| => |NAD| + |PPi| + |AMP| + |L-Glutamate|	NAD and NADP cofactor biosynthesis global	1	0	1000	6.3.5.1
180	rxn00191	L-Alanine:2-oxoglutarate aminotransferase	cpd00024[c] + cpd00035[c] <=> cpd00020[c] + cpd00023[c]	|2-Oxoglutarate| + |L-Alanine| <=> |Pyruvate| + |L-Glutamate|	Alanine biosynthesis	0	-1000	1000	2.6.1.2
181	rxn00192	Acetyl-CoA:L-glutamate N-acetyltransferase	cpd00022[c] + cpd00023[c] <=> cpd00010[c] + cpd00067[c] + cpd00477[c]	|Acetyl-CoA| + |L-Glutamate| => |CoA| + |H+| + |N-Acetyl-L-glutamate|	Arginine Biosynthesis extended | Arginine Biosynthesis	1	0	1000	2.3.1.1
182	rxn00193	L-Glutamate racemase	cpd00023[c] <=> cpd00186[c]	|L-Glutamate| <=> |D-Glutamate|	Peptidoglycan Biosynthesis | Poly-gamma-glutamate biosynthesis | Peptidoglycan Biosynthesis 2 | Glutamine, Glutamate, Aspartate and Asparagine Biosynthesis	0	-1000	1000	5.1.1.3
183	rxn00194	L-Glutamate 1-carboxy-lyase	cpd00023[c] + cpd00067[c] <=> cpd00011[c] + cpd00281[c]	|L-Glutamate| + |H+| => |CO2| + |GABA|	None	1	0	1000	4.1.1.15,4.1.1.19
184	rxn00195	L-threo-3-Methylaspartate carboxy-aminomethylmutase	cpd02273[c] <=> cpd00023[c]	|L-threo-3-Methylaspartate| <=> |L-Glutamate|	None	0	-1000	1000	5.4.99.1
185	rxn00196	2,5-dioxopentanoate:NADP+ 5-oxidoreductase	cpd00001[c] + cpd00006[c] + cpd00340[c] <=> cpd00005[c] + cpd00024[c] + 2 cpd00067[c]	|H2O| + |NADP| + |2,5-Dioxopentanoate| => |NADPH| + |2-Oxoglutarate| + (2) |H+|	Proline, 4-hydroxyproline uptake and utilization	1	0	1000	1.2.1.26
186	rxn00197	2-Oxoglutarate:NADP+ 2-oxidoreductase (CoA-succinylating)	cpd00006[c] + cpd00010[c] + cpd00024[c] <=> cpd00005[c] + cpd00011[c] + cpd00078[c]	|NADP| + |CoA| + |2-Oxoglutarate| <=> |NADPH| + |CO2| + |Succinyl-CoA|	None	0	-1000	1000	1.2.1.52
187	rxn00198	Isocitrate:NADP+ oxidoreductase (decarboxylating)	cpd00006[c] + cpd00260[c] <=> cpd00005[c] + cpd00011[c] + cpd00024[c]	|NADP| + |Isocitrate| => |NADPH| + |CO2| + |2-Oxoglutarate|	None	1	0	1000	1.1.1.42
188	rxn00199	Oxalosuccinate:NADP+ oxidoreductase (decarboxylating)	cpd00067[c] + cpd03187[c] <=> cpd00011[c] + cpd00024[c]	|H+| + |Oxalosuccinate| => |CO2| + |2-Oxoglutarate|	TCA Cycle	1	0	1000	1.1.1.42
189	rxn00200	2-Oxoglutaramate amidohydrolase	cpd00001[c] + cpd00695[c] <=> cpd00013[c] + cpd00024[c]	|H2O| + |2-Oxoglutaramate| => |NH3| + |2-Oxoglutarate|	None	1	0	1000	3.5.1.3
190	rxn00201	rxn00201	cpd00001[c] + cpd03303[c] <=> cpd00013[c] + cpd00024[c]	|NH3| + |2-Oxoglutarate| <= |H2O| + |4-Oxoglutaramate|	None	-1	-1000	0	Undetermined
191	rxn00202	2-Hydroxybutane-1,2,4-tricarboxylate 2-oxoglutarate-lyase	cpd00001[c] + cpd00022[c] + cpd00024[c] <=> cpd00010[c] + cpd00067[c] + cpd00919[c]	|CoA| + |H+| + |Homocitrate| <= |H2O| + |Acetyl-CoA| + |2-Oxoglutarate|	Lysine biosynthesis AAA pathway 2	-1	-1000	0	2.3.3.14,4.1.3.21
192	rxn00203	2-Oxoglutarate carboxy-lyase	cpd00024[c] + cpd00067[c] <=> cpd00011[c] + cpd00199[c]	|2-Oxoglutarate| + |H+| => |CO2| + |4-Oxobutanoate|	Menaquinone Biosynthesis via Futalosine	1	0	1000	4.1.1.71
193	rxn00204	oxalate:oxygen oxidoreductase	cpd00007[c] + 2 cpd00067[c] + cpd00180[c] <=> 2 cpd00011[c] + cpd00025[c]	|O2| + (2) |H+| + |Oxalate| => (2) |CO2| + |H2O2|	None	1	0	1000	1.2.3.4
194	rxn00205	Glutathione:hydrogen-peroxide oxidoreductase	cpd00025[c] + 2 cpd00042[c] <=> 2 cpd00001[c] + cpd00111[c]	|H2O2| + (2) |GSH| => (2) |H2O| + |Oxidized glutathione|	Glutathione: Redox cycle	1	0	1000	1.11.1.9
195	rxn00206	Superoxide:superoxide oxidoreductase	2 cpd00532[c] <=> cpd00007[c] + cpd00025[c]	(2) |O2-| => |O2| + |H2O2|	Regulation of Oxidative Stress Response	1	0	1000	1.15.1.1
196	rxn00207	Carbon-monoxide:oxygen oxidoreductase	cpd00011[c] + cpd00025[c] + cpd00067[c] <=> cpd00001[c] + cpd00007[c] + cpd00204[c]	|CO2| + |H2O2| + |H+| <=> |H2O| + |O2| + |CO|	None	0	-1000	1000	1.2.2.4
197	rxn00208	Pyridoxamine-5&#39;-phosphate:oxygen oxidoreductase (deaminating)	cpd00001[c] + cpd00007[c] + cpd00493[c] <=> cpd00013[c] + cpd00016[c] + cpd00025[c]	|H2O| + |O2| + |Pyridoxamine phosphate| => |NH3| + |Pyridoxal phosphate| + |H2O2|	Pyridoxin (Vitamin B6) Biosynthesis	1	0	1000	1.4.3.5
198	rxn00209	Pyridoxine 5-phosphate:oxygen oxidoreductase (deaminating)	cpd00007[c] + cpd00478[c] <=> cpd00016[c] + cpd00025[c]	|O2| + |Pyridoxine phosphate| => |Pyridoxal phosphate| + |H2O2|	Pyridoxin (Vitamin B6) Biosynthesis	1	0	1000	1.4.3.5
199	rxn00210	D-Glutamate(D-aspartate):oxygen oxidoreductase (deaminating)	cpd00001[c] + cpd00007[c] + cpd00186[c] <=> cpd00013[c] + cpd00024[c] + cpd00025[c]	|H2O| + |O2| + |D-Glutamate| => |NH3| + |2-Oxoglutarate| + |H2O2|	None	1	0	1000	1.4.3.7,1.4.3.15
200	rxn00211	UDPglucose:NAD+ oxidoreductase	cpd00001[c] + 2 cpd00003[c] + cpd00026[c] <=> 2 cpd00004[c] + 3 cpd00067[c] + cpd00144[c]	|H2O| + (2) |NAD| + |UDP-glucose| <=> (2) |NADH| + (3) |H+| + |UDPglucuronate|	Lipid A-Ara4N pathway ( Polymyxin resistance ) | Streptococcal Hyaluronic Acid Capsule | Sucrose Metabolism | Teichuronic acid biosynthesis	0	-1000	1000	1.1.1.22
201	rxn00212	UDPglucose pyrophosphohydrolase	cpd00001[c] + cpd00026[c] <=> cpd00089[c] + cpd00091[c]	|H2O| + |UDP-glucose| => |Glucose-1-phosphate| + |UMP|	None	1	0	1000	3.6.1.8,3.6.1.9,3.6.1.45
202	rxn00213	UTP:alpha-D-glucose-1-phosphate uridylyltransferase	cpd00062[c] + cpd00089[c] <=> cpd00012[c] + cpd00026[c]	|UTP| + |Glucose-1-phosphate| <=> |PPi| + |UDP-glucose|	Streptococcal Hyaluronic Acid Capsule | Sucrose Metabolism	0	-1000	1000	2.7.7.9
203	rxn00214	UDPglucose 4-epimerase	cpd00026[c] <=> cpd00043[c]	|UDP-glucose| <=> |UDP-galactose|	N-linked Glycosylation in Bacteria | Lactose and Galactose Uptake and Utilization | Lacto-N-Biose I and Galacto-N-Biose Metabolic Pathway | Rhamnose containing glycans | linker unit-arabinogalactan synthesis	0	-1000	1000	5.1.3.2
204	rxn00215	UDPglucose 4,6-hydro-lyase	cpd00026[c] <=> cpd00001[c] + cpd02528[c]	|UDP-glucose| => |H2O| + |UDP-4-oxo-6-deoxy-D-glucose|	None	1	0	1000	4.2.1.76
205	rxn00216	ATP:D-glucose 6-phosphotransferase	cpd00002[c] + cpd00027[c] <=> cpd00008[c] + cpd00079[c]	|ATP| + |D-Glucose| <=> |ADP| + |D-glucose-6-phosphate|	Sugar utilization in Thermotoga | Glycolysis and Gluconeogenesis | Entner-Doudoroff Pathway | Sugar utilization in Thermotogales | Sucrose Metabolism	0	-1000	1000	2.7.1.1,2.7.1.2
206	rxn00217	D-Glucose:NAD+ 1-oxidoreductase	cpd00003[c] + cpd00027[c] <=> cpd00004[c] + cpd00067[c] + cpd00170[c]	|NAD| + |D-Glucose| <=> |NADH| + |H+| + |Gluconolactone|	None	0	-1000	1000	1.1.1.118,1.1.1.121
207	rxn00218	D-Glucose:NADP+ 1-oxidoreductase	cpd00006[c] + cpd00027[c] <=> cpd00005[c] + cpd00067[c] + cpd01992[c]	|NADP| + |D-Glucose| <=> |NADPH| + |H+| + |D-Glucono-1,4-lactone|	None	0	-1000	1000	1.1.1.119
208	rxn00219	Pyranose:oxygen 2-oxidoreductase	cpd00007[c] + cpd00027[c] <=> cpd00025[c] + cpd01792[c]	|O2| + |D-Glucose| => |H2O2| + |2-Dehydro-D-glucose|	None	1	0	1000	1.1.3.10
209	rxn00220	D-Glucose-6-phosphate phosphohydrolase	cpd00001[c] + cpd00079[c] <=> cpd00009[c] + cpd00027[c] + cpd00067[c]	|H2O| + |D-glucose-6-phosphate| => |Phosphate| + |D-Glucose| + |H+|	None	1	0	1000	3.1.3.9,3.1.3.58
210	rxn00221	D-Glucose-1-phosphate phosphohydrolase	cpd00001[c] + cpd00089[c] <=> cpd00009[c] + cpd00027[c] + cpd00067[c]	|H2O| + |Glucose-1-phosphate| => |Phosphate| + |D-Glucose| + |H+|	Entner-Doudoroff Pathway	1	0	1000	3.1.3.10
211	rxn00222	1,4-beta-D-Glucan glucohydrolase	cpd00001[c] + cpd00158[c] <=> 2 cpd00027[c]	|H2O| + |CELB| => (2) |D-Glucose|	Beta-Glucoside Metabolism | Fructooligosaccharides(FOS) and Raffinose Utilization | Sugar utilization in Thermotogales | Sucrose Metabolism	1	0	1000	3.2.1.74,3.2.1.21
212	rxn00223	xylose isomerase	cpd00027[c] <=> cpd00082[c]	|D-Glucose| <=> |D-Fructose|	Xylose utilization | Sugar utilization in Thermotogales	0	-1000	1000	5.3.1.5
213	rxn00224	Protoporphyrin ferro-lyase	cpd01476[c] + cpd10515[c] <=> cpd00028[c] + 2 cpd00067[c]	|Protoporphyrin| + |Fe2+| <=> |Heme| + (2) |H+|	Biogenesis of c-type cytochromes | Experimental tye | Heme and Siroheme Biosynthesis	0	-1000	1000	4.99.1.1
214	rxn00225	ATP:acetate phosphotransferase	cpd00002[c] + cpd00029[c] + cpd00067[c] <=> cpd00008[c] + cpd00196[c]	|ATP| + |Acetate| + |H+| <=> |ADP| + |Acetylphosphate|	Fermentations: Lactate | Ethanolamine utilization | Fermentations: Mixed acid | Acetyl-CoA pathway of CO2 fixation | Threonine anaerobic catabolism gene cluster | Pyruvate metabolism II: acetyl-CoA, acetogenesis from pyruvate	0	-1000	1000	2.7.2.1,2.7.2.15
215	rxn00226	Acetate:CoA ligase (AMP-forming)	cpd00012[c] + cpd03566[c] <=> cpd00002[c] + cpd00029[c] + cpd00067[c]	|ATP| + |Acetate| + |H+| <= |PPi| + |Acetyl adenylate|	None	-1	-1000	0	6.2.1.1
216	rxn00227	Acetyl phosphate phosphohydrolase	cpd00001[c] + cpd00196[c] <=> cpd00009[c] + cpd00029[c] + 2 cpd00067[c]	|H2O| + |Acetylphosphate| => |Phosphate| + |Acetate| + (2) |H+|	Pyruvate metabolism II: acetyl-CoA, acetogenesis from pyruvate	1	0	1000	3.6.1.7
217	rxn00228	Phosphonoacetate phosphonohydrolase	cpd00001[c] + cpd03385[c] <=> cpd00009[c] + cpd00029[c]	|H2O| + |Fosfonet| => |Phosphate| + |Acetate|	None	1	0	1000	3.11.1.2
218	rxn00229	(S)-Lactate:oxygen 2-oxidoreductase(decarboxylating)	cpd00007[c] + cpd00159[c] <=> cpd00001[c] + cpd00011[c] + cpd00029[c]	|O2| + |L-Lactate| => |H2O| + |CO2| + |Acetate|	None	1	0	1000	1.13.12.4
219	rxn00230	Pyrophosphate:acetate phosphotransferase	cpd00012[c] + cpd00029[c] <=> cpd00009[c] + cpd00196[c]	|PPi| + |Acetate| <=> |Phosphate| + |Acetylphosphate|	None	0	-1000	1000	2.7.2.12
220	rxn00231	Acetamide amidohydrolase	cpd00001[c] + cpd03734[c] <=> cpd00013[c] + cpd00029[c]	|H2O| + |Acetamide| => |NH3| + |Acetate|	Amidase clustered with urea and nitrile hydratase functions	1	0	1000	3.5.1.4
221	rxn00232	5&#39;-Acetylphosphoadenosine acylhydrolase	cpd00001[c] + cpd03566[c] <=> cpd00018[c] + cpd00029[c] + cpd00067[c]	|H2O| + |Acetyl adenylate| => |AMP| + |Acetate| + |H+|	None	1	0	1000	3.6.1.20
222	rxn00233	Acetylpyruvate acetylhydrolase	cpd00001[c] + cpd01443[c] <=> cpd00020[c] + cpd00029[c] + cpd00067[c]	|H2O| + |Acetylpyruvate| => |Pyruvate| + |Acetate| + |H+|	None	1	0	1000	3.7.1.6
223	rxn00234	(3S)-citramalate pyruvate-lyase	cpd01701[c] <=> cpd00020[c] + cpd00029[c]	|S-Citramalate| <=> |Pyruvate| + |Acetate|	None	0	-1000	1000	4.1.3.22
224	rxn00235	6-Acetyl-D-glucose acetylhydrolase	cpd00001[c] + cpd01726[c] <=> cpd00027[c] + cpd00029[c] + cpd00067[c]	|H2O| + |6-Acetyl-D-glucose| => |D-Glucose| + |Acetate| + |H+|	None	1	0	1000	3.1.1.33
225	rxn00236	GDP phosphohydrolase	cpd00001[c] + cpd00031[c] <=> cpd00009[c] + cpd00067[c] + cpd00126[c]	|H2O| + |GDP| => |Phosphate| + |H+| + |GMP|	None	1	0	1000	3.6.1.5,3.6.1.6,3.6.1.42
226	rxn00237	ATP:nucleoside-diphosphate phosphatransferase	cpd00002[c] + cpd00031[c] <=> cpd00008[c] + cpd00038[c]	|ATP| + |GDP| <=> |ADP| + |GTP|	Purine conversions | pyrimidine conversions	0	-1000	1000	2.7.4.6
227	rxn00238	ATP:nucleoside-diphosphate phosphatransferase	cpd00002[c] + cpd00354[c] <=> cpd00008[c] + cpd00173[c]	|ATP| + |NDP| <=> |ADP| + |NTP|	None	0	-1000	1000	2.7.4.6
228	rxn00239	ATP:(d)GMP phosphotransferase	cpd00002[c] + cpd00126[c] <=> cpd00008[c] + cpd00031[c]	|ATP| + |GMP| <=> |ADP| + |GDP|	MLST | Purine conversions	0	-1000	1000	2.7.4.8
229	rxn00240	nucleoside-triphosphate:AMP phosphotransferase	cpd00018[c] + cpd00173[c] <=> cpd00008[c] + cpd00354[c]	|AMP| + |NTP| <=> |ADP| + |NDP|	None	0	-1000	1000	2.7.4.10
230	rxn00241	GTP phosphohydrolase (vesicle-releasing)	cpd00001[c] + cpd00038[c] <=> cpd00009[c] + cpd00031[c] + cpd00067[c]	|H2O| + |GTP| => |Phosphate| + |GDP| + |H+|	None	1	0	1000	3.6.1.5,3.6.5.1,3.6.5.2,3.6.5.3,3.6.5.4,3.6.5.5,3.6.5.6,3.6.1.15
231	rxn00242	Guanosine-3&#39;,5&#39;-bis(diphosphate) 3&#39;-pyrophosphohydrolase	cpd00001[c] + cpd00905[c] <=> cpd00012[c] + cpd00031[c]	|H2O| + |Guanosine 3&#39;,5&#39;-bis(diphosphate)| => |PPi| + |GDP|	Stringent Response, (p)ppGpp metabolism	1	0	1000	3.1.7.2
232	rxn00243	GDPglucose glucohydrolase	cpd00001[c] + cpd00315[c] <=> cpd00027[c] + cpd00031[c]	|H2O| + |GDP-glucose| => |D-Glucose| + |GDP|	None	1	0	1000	3.2.1.42
233	rxn00244	Oxaloacetate acetylhydrolase	cpd00001[c] + cpd00032[c] <=> cpd00029[c] + cpd00067[c] + cpd00180[c]	|H2O| + |Oxaloacetate| => |Acetate| + |H+| + |Oxalate|	None	1	0	1000	3.7.1.1
234	rxn00245	(R,R)-Tartrate hydro-lyase	cpd00666[c] <=> cpd00001[c] + cpd00032[c]	|Tartrate| => |H2O| + |Oxaloacetate|	None	1	0	1000	4.2.1.32,4.2.1.81
235	rxn00247	ATP:oxaloacetate carboxy-lyase (transphosphorylating)	cpd00002[c] + cpd00032[c] + cpd00067[c] <=> cpd00008[c] + cpd00011[c] + cpd00061[c]	|ATP| + |Oxaloacetate| + |H+| => |ADP| + |CO2| + |Phosphoenolpyruvate|	Pyruvate metabolism I: anaplerotic reactions, PEP | Serine-glyoxylate cycle	1	0	1000	4.1.1.49
236	rxn00248	(S)-malate:NAD+ oxidoreductase	cpd00003[c] + cpd00130[c] <=> cpd00004[c] + cpd00032[c] + cpd00067[c]	|NAD| + |L-Malate| <=> |NADH| + |Oxaloacetate| + |H+|	Glyoxylate bypass	0	-1000	1000	1.1.1.37
237	rxn00249	(S)-Malate:NADP+ oxidoreductase	cpd00006[c] + cpd00130[c] <=> cpd00005[c] + cpd00032[c] + cpd00067[c]	|NADP| + |L-Malate| <=> |NADPH| + |Oxaloacetate| + |H+|	None	0	-1000	1000	1.1.1.82
238	rxn00250	Pyruvate:carbon-dioxide ligase (ADP-forming)	cpd00002[c] + cpd00020[c] + cpd00242[c] <=> cpd00008[c] + cpd00009[c] + cpd00032[c] + cpd00067[c]	|ATP| + |Pyruvate| + |H2CO3| <=> |ADP| + |Phosphate| + |Oxaloacetate| + |H+|	Pyruvate metabolism I: anaplerotic reactions, PEP	0	-1000	1000	6.4.1.1
239	rxn00251	Orthophosphate:oxaloacetate carboxyl-lyase (phosphorylating)	cpd00009[c] + cpd00032[c] + 2 cpd00067[c] <=> cpd00001[c] + cpd00011[c] + cpd00061[c]	|Phosphate| + |Oxaloacetate| + (2) |H+| <=> |H2O| + |CO2| + |Phosphoenolpyruvate|	Pyruvate metabolism I: anaplerotic reactions, PEP | Fermentations: Mixed acid | Serine-glyoxylate cycle	0	-1000	1000	4.1.1.31
240	rxn00252	Pyrophosphate:oxaloacetate carboxy-lyase (transphosphorylating)	cpd00012[c] + cpd00032[c] <=> cpd00009[c] + cpd00011[c] + cpd00061[c]	|PPi| + |Oxaloacetate| => |Phosphate| + |CO2| + |Phosphoenolpyruvate|	Pyruvate metabolism I: anaplerotic reactions, PEP	1	0	1000	4.1.1.38
241	rxn00253	erythro-3-hydroxy-Ls-aspartate ammonia-lyase	cpd02458[c] <=> cpd00013[c] + cpd00032[c]	|erythro-3-Hydroxy-L-aspartate| => |NH3| + |Oxaloacetate|	None	1	0	1000	4.3.1.20
242	rxn00254	2-Oxosuccinamate amidohydrolase	cpd00001[c] + cpd01577[c] <=> cpd00013[c] + cpd00032[c]	|H2O| + |2-Oxosuccinamate| => |NH3| + |Oxaloacetate|	None	1	0	1000	3.5.1.3
243	rxn00255	4-Hydroxy-4-carboxymethyl-2-oxoglutarate pyruvate-lyase	cpd02544[c] <=> cpd00020[c] + cpd00032[c]	|4-Carboxy-4-hydroxy-2-oxoadipate| <=> |Pyruvate| + |Oxaloacetate|	None	0	-1000	1000	4.1.3.17
244	rxn00256	Citrate oxaloacetate-lyase ((pro-3S)-CH2COO- -> acetyl-CoA)	cpd00001[c] + cpd00022[c] + cpd00032[c] <=> cpd00010[c] + cpd00067[c] + cpd00137[c]	|CoA| + |H+| + |Citrate| <= |H2O| + |Acetyl-CoA| + |Oxaloacetate|	Glyoxylate bypass | Glyoxylate Synthesis	-1	-1000	0	2.3.3.1,2.3.3.3,4.1.3.7
245	rxn00257	ATP:citrate oxaloacetate-lyase ((pro-3S)-CH2COO- ->acetyl-CoA)	cpd00002[c] + cpd00010[c] + cpd00137[c] <=> cpd00008[c] + cpd00009[c] + cpd00022[c] + cpd00032[c]	|ATP| + |CoA| + |Citrate| <=> |ADP| + |Phosphate| + |Acetyl-CoA| + |Oxaloacetate|	TCA Cycle	0	-1000	1000	2.3.3.8
246	rxn00258	Malonyl-CoA:pyruvate carboxyltransferase	cpd00020[c] + cpd00070[c] <=> cpd00022[c] + cpd00032[c]	|Pyruvate| + |Malonyl-CoA| <=> |Acetyl-CoA| + |Oxaloacetate|	None	0	-1000	1000	2.1.3.1
247	rxn00259	(3S)-Citryl-CoA oxaloacetate-lyase	cpd00442[c] <=> cpd00022[c] + cpd00032[c]	|(3S)-Citryl-CoA| <=> |Acetyl-CoA| + |Oxaloacetate|	None	0	-1000	1000	4.1.3.34
248	rxn00260	L-Aspartate:2-oxoglutarate aminotransferase	cpd00024[c] + cpd00041[c] <=> cpd00023[c] + cpd00032[c]	|2-Oxoglutarate| + |L-Aspartate| <=> |L-Glutamate| + |Oxaloacetate|	Threonine and Homoserine Biosynthesis | Phenylalanine synthesis | Proline, 4-hydroxyproline uptake and utilization | Aminotransferases:Aromatic Pathway and More, A work in progress | Glutamine, Glutamate, Aspartate and Asparagine Biosynthesis	0	-1000	1000	2.6.1.1
249	rxn00261	rxn00261	2 cpd00007[c] + 3 cpd00067[c] + cpd03366[c] + 2 cpd11620[c] <=> cpd00013[c] + cpd00024[c] + cpd00032[c] + 2 cpd11621[c]	|NH3| + |2-Oxoglutarate| + |Oxaloacetate| <= (2) |O2| + (3) |H+| + |5-(2&#39;-Carboxyethyl)-4,6-dihydroxypicolinate|	None	-1	-1000	0	1.13.11.-
250	rxn00262	L-Aspartic acid:oxygen oxidoreductase (deaminating)	cpd00001[c] + cpd00007[c] + cpd00041[c] <=> cpd00013[c] + cpd00025[c] + cpd00032[c]	|H2O| + |O2| + |L-Aspartate| => |NH3| + |H2O2| + |Oxaloacetate|	YgfZ | NAD and NADP cofactor biosynthesis global | NAD regulation	1	0	1000	1.4.3.2,1.4.3.16
251	rxn00263	D-Aspartate:oxygen oxidoreductase (deaminating)	cpd00001[c] + cpd00007[c] + cpd00320[c] <=> cpd00013[c] + cpd00025[c] + cpd00032[c]	|H2O| + |O2| + |D-Aspartate| => |NH3| + |H2O2| + |Oxaloacetate|	None	1	0	1000	1.4.3.1,1.4.3.15
252	rxn00264	(S)-Malate:oxygen oxidoreductase	cpd00007[c] + cpd00130[c] <=> cpd00025[c] + cpd00032[c]	|O2| + |L-Malate| => |H2O2| + |Oxaloacetate|	None	1	0	1000	1.1.3.3
253	rxn00265	Citrate oxaloacetate-lyase ((pro-3S)-CH2COO- -->acetate)	cpd00137[c] <=> cpd00029[c] + cpd00032[c]	|Citrate| <=> |Acetate| + |Oxaloacetate|	Citrate Metabolism, Transport, and Regulation	0	-1000	1000	4.1.3.6
254	rxn00266	Oxaloacetate keto-enol-isomerase	cpd02469[c] <=> cpd00032[c]	|Oxaloacetate| <= |enol-Oxaloacetate|	None	-1	-1000	0	5.3.2.2
255	rxn00267	Glycine:ferricytochrome-c oxidoreductase (deaminating)	cpd00001[c] + cpd00033[c] + 2 cpd00109[c] <=> cpd00013[c] + cpd00040[c] + 2 cpd00067[c] + 2 cpd00110[c]	|H2O| + |Glycine| + (2) |Cytochrome c3+| <=> |NH3| + |Glyoxalate| + (2) |H+| + (2) |Cytochrome c2+|	None	0	-1000	1000	1.4.2.1
256	rxn00268	glycine:NAD+ oxidoreductase (deaminating)	cpd00001[c] + cpd00003[c] + cpd00033[c] <=> cpd00004[c] + cpd00013[c] + cpd00040[c] + cpd00067[c]	|H2O| + |NAD| + |Glycine| <=> |NADH| + |NH3| + |Glyoxalate| + |H+|	None	0	-1000	1000	1.4.1.10
257	rxn00269	Aminoacetic acid:oxygen oxidoreductase (deaminating)	cpd00001[c] + cpd00007[c] + cpd00033[c] <=> cpd00013[c] + cpd00025[c] + cpd00040[c]	|H2O| + |O2| + |Glycine| => |NH3| + |H2O2| + |Glyoxalate|	Thiamin biosynthesis	1	0	1000	1.4.3.3,1.4.3.19
258	rxn00270	S-Adenosyl-L-methionine:glycine methyltransferase	cpd00017[c] + cpd00033[c] <=> cpd00019[c] + cpd00067[c] + cpd00183[c]	|S-Adenosyl-L-methionine| + |Glycine| => |S-Adenosyl-homocysteine| + |H+| + |Sarcosine|	None	1	0	1000	2.1.1.20,2.1.1.156
259	rxn00271	N-(carboxymethyl)-D-alanine:NAD+ oxidoreductase (glycine-forming)	cpd00001[c] + cpd00003[c] + cpd02373[c] <=> cpd00004[c] + cpd00020[c] + cpd00033[c] + cpd00067[c]	|H2O| + |NAD| + |N-(Carboxymethyl)-D-alanine| <=> |NADH| + |Pyruvate| + |Glycine| + |H+|	None	0	-1000	1000	1.5.1.22
260	rxn00272	L-Alanine:glyoxylate aminotransferase	cpd00035[c] + cpd00040[c] <=> cpd00020[c] + cpd00033[c]	|L-Alanine| + |Glyoxalate| <=> |Pyruvate| + |Glycine|	Serine-glyoxylate cycle	0	-1000	1000	2.6.1.44
261	rxn00273	Acetyl-CoA:glycine C-acetyltransferase	cpd00022[c] + cpd00033[c] <=> cpd00010[c] + cpd02053[c]	|Acetyl-CoA| + |Glycine| <=> |CoA| + |2-Amino-acetoacetate|	None	0	-1000	1000	2.3.1.29
262	rxn00274	Succinyl-CoA:glycine C-succinyl-transferase(decarboxylating)	cpd00022[c] + cpd00033[c] <=> cpd00010[c] + cpd02211[c]	|Acetyl-CoA| + |Glycine| <=> |CoA| + |L-2-Amino-acetoacetate|	Glycine and Serine Utilization | Threonine degradation | Glycine Biosynthesis	0	-1000	1000	2.3.1.29,2.3.1.37
263	rxn00275	Glycine:2-oxoglutarate aminotransferase	cpd00024[c] + cpd00033[c] <=> cpd00023[c] + cpd00040[c]	|2-Oxoglutarate| + |Glycine| <=> |L-Glutamate| + |Glyoxalate|	None	0	-1000	1000	2.6.1.4
264	rxn00276	Glycine:oxaloacetate aminotransferase	cpd00032[c] + cpd00033[c] <=> cpd00040[c] + cpd00041[c]	|Oxaloacetate| + |Glycine| <=> |Glyoxalate| + |L-Aspartate|	None	0	-1000	1000	2.6.1.35
265	rxn00278	L-Alanine:NAD+ oxidoreductase (deaminating)	cpd00001[c] + cpd00003[c] + cpd00035[c] <=> cpd00004[c] + cpd00013[c] + cpd00020[c] + cpd00067[c]	|H2O| + |NAD| + |L-Alanine| <=> |NADH| + |NH3| + |Pyruvate| + |H+|	Pyruvate Alanine Serine Interconversions	0	-1000	1000	1.4.1.1
266	rxn00279	L-Aspartate 4-carboxy-lyase	cpd00041[c] + cpd00067[c] <=> cpd00011[c] + cpd00035[c]	|L-Aspartate| + |H+| => |CO2| + |L-Alanine|	None	1	0	1000	4.1.1.12
267	rxn00280	2,2&#39;-iminodipropanoate:NAD+ oxidoreductase (L-alanine-forming)	cpd00001[c] + cpd00003[c] + cpd02051[c] <=> cpd00004[c] + cpd00020[c] + cpd00035[c] + cpd00067[c]	|H2O| + |NAD| + |Alanopine| <=> |NADH| + |Pyruvate| + |L-Alanine| + |H+|	None	0	-1000	1000	1.5.1.17
268	rxn00281	rxn00281	cpd00022[c] + cpd00035[c] <=> cpd00010[c] + cpd02121[c]	|Acetyl-CoA| + |L-Alanine| <=> |CoA| + |2-Amino-4-oxopentanoate|	None	0	-1000	1000	2.3.1.-
269	rxn00282	L-Alanine:2-oxo-acid aminotransferase	cpd00032[c] + cpd00035[c] <=> cpd00020[c] + cpd00041[c]	|Oxaloacetate| + |L-Alanine| <=> |Pyruvate| + |L-Aspartate|	None	0	-1000	1000	2.6.1.12
270	rxn00283	L-Alanine racemase	cpd00035[c] <=> cpd00117[c]	|L-Alanine| <=> |D-Alanine|	Alanine biosynthesis | Pyruvate Alanine Serine Interconversions	0	-1000	1000	5.1.1.1
271	rxn00284	succinate:NAD+ oxidoreductase	cpd00003[c] + cpd00036[c] <=> cpd00004[c] + cpd00067[c] + cpd00106[c]	|NAD| + |Succinate| <=> |NADH| + |H+| + |Fumarate|	None	0	-1000	1000	1.3.1.6
272	rxn00285	Succinate:CoA ligase (ADP-forming)	cpd00002[c] + cpd00010[c] + cpd00036[c] <=> cpd00008[c] + cpd00009[c] + cpd00078[c]	|ATP| + |CoA| + |Succinate| <=> |ADP| + |Phosphate| + |Succinyl-CoA|	Dehydrogenase complexes | TCA Cycle | Serine-glyoxylate cycle	0	-1000	1000	6.2.1.4,6.2.1.5
273	rxn00286	rxn00286	cpd00078[c] + cpd00130[c] <=> cpd00036[c] + cpd02662[c]	|Succinyl-CoA| + |L-Malate| <=> |Succinate| + |Malyl-CoA|	None	0	-1000	1000	Undetermined
274	rxn00287	Succinyl-CoA hydrolase	cpd00001[c] + cpd00078[c] <=> cpd00010[c] + cpd00036[c] + cpd00067[c]	|H2O| + |Succinyl-CoA| => |CoA| + |Succinate| + |H+|	None	1	0	1000	3.1.2.3
275	rxn00288	Succinate:(acceptor) oxidoreductase	cpd00106[c] + cpd00982[c] <=> cpd00015[c] + cpd00036[c]	|FAD| + |Succinate| <= |Fumarate| + |FADH2|	Succinate dehydrogenase	-1	-1000	0	1.3.99.1
276	rxn00289	(2S,3R)-3-Hydroxybutane-1,2,3-tricarboxylate pyruvate-lyase	cpd02799[c] <=> cpd00020[c] + cpd00036[c]	|Methylisocitrate| <=> |Pyruvate| + |Succinate|	Methylcitrate cycle | Propionate-CoA to Succinate Module	0	-1000	1000	4.1.3.30
277	rxn00290	Succinyl-CoA:3-oxo-acid CoA-transferase	cpd00078[c] + cpd00142[c] <=> cpd00036[c] + cpd00279[c]	|Succinyl-CoA| + |Acetoacetate| <=> |Succinate| + |Acetoacetyl-CoA|	Protocatechuate branch of beta-ketoadipate pathway | Leucine Degradation and HMG-CoA Metabolism | Branched chain amino acid degradation regulons | Catechol branch of beta-ketoadipate pathway | eukaryotic rRNA modification and related functions | Nucleolar protein complex | Serine-glyoxylate cycle | Polyhydroxybutyrate metabolism	0	-1000	1000	2.8.3.5
278	rxn00291	N-succinyl-L-glutamate amidohydrolase	cpd00001[c] + cpd03525[c] <=> cpd00023[c] + cpd00036[c]	|H2O| + |N-Succinyl-L-glutamate| <=> |L-Glutamate| + |Succinate|	Arginine and Ornithine Degradation	0	-1000	1000	3.5.1.96
279	rxn00292	UDP-N-acetyl-D-glucosamine 2-epimerase	cpd00001[c] + cpd00037[c] <=> cpd00014[c] + cpd00492[c]	|H2O| + |UDP-N-acetylglucosamine| => |UDP| + |N-Acetyl-D-mannosamine|	Vibrio Polysaccharide (VPS) Biosynthesis | CMP-N-acetylneuraminate Biosynthesis | Streptococcus agalactiae virulome | Legionaminic Acid Biosynthesis | Sialic Acid Metabolism	1	0	1000	5.1.3.14
280	rxn00293	UTP:N-acetyl-alpha-D-glucosamine-1-phosphate uridylyltransferase	cpd00062[c] + cpd02611[c] <=> cpd00012[c] + cpd00037[c]	|UTP| + |N-Acetyl-D-glucosamine1-phosphate| <=> |PPi| + |UDP-N-acetylglucosamine|	Peptidoglycan Biosynthesis | UDP-N-acetylmuramate from Fructose-6-phosphate Biosynthesis | Peptidoglycan Biosynthesis 2	0	-1000	1000	2.7.7.23
281	rxn00295	UDP-N-acetyl-D-glucosamine 4-epimerase	cpd00037[c] <=> cpd00175[c]	|UDP-N-acetylglucosamine| <=> |UDP-N-acetyl-D-galactosamine|	N-linked Glycosylation in Bacteria | Lactose and Galactose Uptake and Utilization | Lacto-N-Biose I and Galacto-N-Biose Metabolic Pathway | Rhamnose containing glycans | linker unit-arabinogalactan synthesis	0	-1000	1000	5.1.3.7
282	rxn00297	UDP-N-acetyl-D-glucosamine 2-epimerase	cpd00037[c] <=> cpd00861[c]	|UDP-N-acetylglucosamine| <=> |UDP-N-acetyl-D-mannosamine|	Vibrio Polysaccharide (VPS) Biosynthesis | CMP-N-acetylneuraminate Biosynthesis | Streptococcus agalactiae virulome | Legionaminic Acid Biosynthesis | Sialic Acid Metabolism	0	-1000	1000	5.1.3.14
283	rxn00298	UDP-N-acetyl-D-glucosamine:NAD+ 6-oxidoreductase	cpd00001[c] + 2 cpd00003[c] + cpd00037[c] <=> 2 cpd00004[c] + 3 cpd00067[c] + cpd02782[c]	|H2O| + (2) |NAD| + |UDP-N-acetylglucosamine| <=> (2) |NADH| + (3) |H+| + |UDP-N-acetyl-D-glucosaminouronate|	None	0	-1000	1000	1.1.1.136
284	rxn00299	GTP 7,8-8,9-dihydrolase	cpd00001[c] + cpd00038[c] <=> cpd00047[c] + cpd00067[c] + cpd02978[c]	|H2O| + |GTP| => |Formate| + |H+| + |7,8-Dihydroneopterin 3&#39;-triphosphate|	Pterin metabolism | Methanopterin biosynthesis2 | tRNA modification Archaea Henri | Folate Biosynthesis | Queuosine-Archaeosine Biosynthesis | Folate Biosynthesis (Phoenix Copy) | Zinc regulated enzymes | Pterin metabolism 3	1	0	1000	3.5.4.16
285	rxn00300	GTP 7,8-8,9-dihydrolase (pyrophosphate-forming)	3 cpd00001[c] + cpd00038[c] <=> cpd00012[c] + cpd00047[c] + cpd00067[c] + cpd00957[c]	(3) |H2O| + |GTP| => |PPi| + |Formate| + |H+| + |2,5-Diamino-6-(5&#39;-phosphoribosylamino)-4-pyrimidineone|	Riboflavin, FMN and FAD metabolism | YgfZ	1	0	1000	3.5.4.25
286	rxn00301	Guanosine 5&#39;-triphosphate pyrophosphohydrolase	cpd00001[c] + cpd00038[c] <=> cpd00012[c] + cpd00126[c]	|H2O| + |GTP| => |PPi| + |GMP|	Folate Biosynthesis | Folate Biosynthesis (Phoenix Copy) | Nucleoside triphosphate pyrophosphohydrolase MazG	1	0	1000	3.6.1.8,3.6.1.19
287	rxn00302	GTP 7,8-8,9-dihydrolase	cpd00001[c] + cpd00038[c] <=> cpd03518[c]	|H2O| + |GTP| => |Formamidopyrimidine nucleoside triphosphate|	Pterin metabolism | Methanopterin biosynthesis2 | tRNA modification Archaea Henri | Folate Biosynthesis | Queuosine-Archaeosine Biosynthesis | Folate Biosynthesis (Phoenix Copy) | Zinc regulated enzymes | Pterin metabolism 3	1	0	1000	3.5.4.16
288	rxn00303	ATP:GTP 3&#39;-pyrophosphotransferase	cpd00002[c] + cpd00038[c] <=> cpd00018[c] + cpd02740[c]	|ATP| + |GTP| <=> |AMP| + |Guanosine 5&#39;-triphosphate,3&#39;-diphosphate|	Stringent Response, (p)ppGpp metabolism	0	-1000	1000	2.7.6.5
289	rxn00304	GTP:pyruvate O2-phosphotransferase	cpd00020[c] + cpd00038[c] <=> cpd00031[c] + cpd00061[c]	|Pyruvate| + |GTP| <=> |GDP| + |Phosphoenolpyruvate|	None	0	-1000	1000	2.7.1.40
290	rxn00305	GTP:oxaloacetate carboxy-lyase (transphosphorylating)	cpd00032[c] + cpd00038[c] + cpd00067[c] <=> cpd00011[c] + cpd00031[c] + cpd00061[c]	|Oxaloacetate| + |GTP| + |H+| => |CO2| + |GDP| + |Phosphoenolpyruvate|	Pyruvate metabolism I: anaplerotic reactions, PEP	1	0	1000	4.1.1.32
291	rxn00306	Succinate:CoA ligase (GDP-forming)	cpd00010[c] + cpd00036[c] + cpd00038[c] <=> cpd00009[c] + cpd00031[c] + cpd00078[c]	|CoA| + |Succinate| + |GTP| <=> |Phosphate| + |GDP| + |Succinyl-CoA|	TCA Cycle	0	-1000	1000	6.2.1.4
292	rxn00307	GTP pyrophosphate-lyase (cyclizing)	cpd00038[c] <=> cpd00012[c] + cpd00697[c]	|GTP| => |PPi| + |cGMP|	None	1	0	1000	4.6.1.1,4.6.1.2
293	rxn00308	L-lysine:NAD+ oxidoreductase (deaminating, cyclizing)	cpd00003[c] + cpd00039[c] <=> cpd00004[c] + cpd00013[c] + 2 cpd00067[c] + cpd00922[c]	|NAD| + |L-Lysine| => |NADH| + |NH3| + (2) |H+| + |delta1-Piperideine-2-carboxylate|	None	1	0	1000	1.4.1.15
294	rxn00309	L-Lysine:NAD+ 6-oxidoreductase (deaminating)	cpd00001[c] + cpd00003[c] + cpd00039[c] <=> cpd00004[c] + cpd00013[c] + cpd00067[c] + cpd01046[c]	|H2O| + |NAD| + |L-Lysine| <=> |NADH| + |NH3| + |H+| + |Allysine|	None	0	-1000	1000	1.4.1.18
295	rxn00310	L-Lysine:oxygen oxidoreductase(deaminating)	cpd00001[c] + cpd00007[c] + cpd00039[c] <=> cpd00013[c] + cpd00025[c] + cpd02074[c]	|H2O| + |O2| + |L-Lysine| => |NH3| + |H2O2| + |2-Oxo-6-aminocaproate|	None	1	0	1000	1.4.3.14
296	rxn00311	L-lysine,NADPH:oxygen oxidoreductase (6-hydroxylating)	cpd00005[c] + cpd00007[c] + cpd00039[c] <=> cpd00001[c] + cpd00006[c] + cpd00757[c]	|NADPH| + |O2| + |L-Lysine| => |H2O| + |NADP| + |N6-Hydroxy-L-lysine|	None	1	0	1000	1.14.13.59
297	rxn00312	L-Lysine:oxygen 2-oxidoreductase (decarboxylating)	cpd00007[c] + cpd00039[c] <=> cpd00001[c] + cpd00011[c] + cpd00729[c]	|O2| + |L-Lysine| => |H2O| + |CO2| + |5-Aminopentanamide|	Lysine degradation	1	0	1000	1.13.12.2
298	rxn00313	meso-2,6-Diaminoheptanedioate carboxy-lyase	cpd00067[c] + cpd00516[c] <=> cpd00011[c] + cpd00039[c]	|H+| + |meso-2,6-Diaminopimelate| => |CO2| + |L-Lysine|	Lysine Biosynthesis DAP Pathway	1	0	1000	4.1.1.20
299	rxn00314	N2-(D-1-carboxylethyl)-L-lysine:NADP+ oxidoreductase	cpd00001[c] + cpd00006[c] + cpd02490[c] <=> cpd00005[c] + cpd00020[c] + cpd00039[c] + cpd00067[c]	|H2O| + |NADP| + |Lysopine| <=> |NADPH| + |Pyruvate| + |L-Lysine| + |H+|	None	0	-1000	1000	1.5.1.16
300	rxn00315	L-Lysine:pyruvate aminotransferase	cpd00020[c] + cpd00039[c] <=> cpd00035[c] + cpd02522[c]	|Pyruvate| + |L-Lysine| <=> |L-Alanine| + |2-Aminoadipate 6-semialdehyde|	None	0	-1000	1000	2.6.1.71
301	rxn00316	rxn00316	cpd00022[c] + cpd00039[c] <=> cpd00010[c] + cpd00067[c] + cpd01770[c]	|Acetyl-CoA| + |L-Lysine| => |CoA| + |H+| + |N6-Acetyl-L-lysine|	None	1	0	1000	2.3.1.-
302	rxn00317	L-Lysine:2-oxoglutarate 6-aminotransferase	cpd00024[c] + cpd00039[c] <=> cpd00023[c] + cpd02522[c]	|2-Oxoglutarate| + |L-Lysine| <=> |L-Glutamate| + |2-Aminoadipate 6-semialdehyde|	None	0	-1000	1000	2.6.1.36
303	rxn00318	N6-Acyl-L-lysine amidohydrolase	cpd00001[c] + cpd01770[c] <=> cpd00029[c] + cpd00039[c]	|H2O| + |N6-Acetyl-L-lysine| <=> |Acetate| + |L-Lysine|	None	0	-1000	1000	3.5.1.17
304	rxn00319	rxn00319	cpd00039[c] <=> cpd00013[c] + cpd00067[c] + cpd00323[c]	|L-Lysine| => |NH3| + |H+| + |L-Pipecolate|	None	1	0	1000	Undetermined
305	rxn00320	L-Lysine racemase	cpd00039[c] <=> cpd00549[c]	|L-Lysine| <=> |D-Lysine|	Lysine degradation	0	-1000	1000	5.1.1.5,5.1.1.9
306	rxn00321	L-Lysine 2,3-aminomutase	cpd00039[c] <=> cpd00840[c]	|L-Lysine| <=> |L-beta-Lysine|	Lysine degradation	0	-1000	1000	5.4.3.2
307	rxn00322	L-Lysine carboxy-lyase	cpd00039[c] + cpd00067[c] <=> cpd00011[c] + cpd01155[c]	|L-Lysine| + |H+| => |CO2| + |Cadaverine|	Acid resistance mechanisms | Polyamine Metabolism | Arginine and Ornithine Degradation	1	0	1000	4.1.1.18
308	rxn00323	L-Lysine-1,6-lactam lactamhydrolase	cpd00001[c] + cpd01832[c] <=> cpd00039[c]	|H2O| + |L-Lysine 1,6-lactam| <=> |L-Lysine|	None	0	-1000	1000	3.5.2.11
309	rxn00324	Glycolate:NADP+ oxidoreductase	cpd00006[c] + cpd00139[c] <=> cpd00005[c] + cpd00040[c] + cpd00067[c]	|NADP| + |Glycolate| <=> |NADPH| + |Glyoxalate| + |H+|	Glycerate metabolism | Photorespiration (oxidative C2 cycle) | Glycolate, glyoxylate interconversions	0	-1000	1000	1.1.1.79,1.1.1.26
310	rxn00325	Glyoxylate:oxygen oxidoreductase	cpd00001[c] + cpd00007[c] + cpd00040[c] <=> cpd00025[c] + cpd00067[c] + cpd00180[c]	|H2O| + |O2| + |Glyoxalate| => |H2O2| + |H+| + |Oxalate|	None	1	0	1000	1.2.3.5
311	rxn00326	Glyoxylate:NADP+ oxidoreductase (CoA-oxalylating)	cpd00006[c] + cpd00010[c] + cpd00040[c] <=> cpd00005[c] + cpd00067[c] + cpd00262[c]	|NADP| + |CoA| + |Glyoxalate| <=> |NADPH| + |H+| + |Oxalyl-CoA|	None	0	-1000	1000	1.2.1.17
312	rxn00327	Ureidoglycolate amidohydrolase (decarboxylating)	cpd00001[c] + 2 cpd00067[c] + cpd00465[c] <=> cpd00011[c] + 2 cpd00013[c] + cpd00040[c]	|H2O| + (2) |H+| + |Ureidoglycolate| => |CO2| + (2) |NH3| + |Glyoxalate|	Allantoin degradation | Allantoin Utilization	1	0	1000	3.5.3.19
313	rxn00328	4-Hydroxy-2-oxoglutarate glyoxylate-lyase	cpd00830[c] <=> cpd00020[c] + cpd00040[c]	|4-Hydroxy-2-oxoglutarate| <=> |Pyruvate| + |Glyoxalate|	Proline, 4-hydroxyproline uptake and utilization | Glyoxylate bypass	0	-1000	1000	4.1.3.16,4.1.1.3,4.1.2.14
314	rxn00330	L-Malate glyoxylate-lyase (CoA-acetylating)	cpd00001[c] + cpd00022[c] + cpd00040[c] <=> cpd00010[c] + cpd00067[c] + cpd00130[c]	|CoA| + |H+| + |L-Malate| <= |H2O| + |Acetyl-CoA| + |Glyoxalate|	Photorespiration (oxidative C2 cycle) | Glyoxylate bypass | Glycolate, glyoxylate interconversions | Serine-glyoxylate cycle	-1	-1000	0	2.3.3.9,4.1.3.2
315	rxn00331	(3S)-3-Carboxy-3-hydroxypropanoyl-CoA glyoxylate-lyase	cpd02662[c] <=> cpd00022[c] + cpd00040[c]	|Malyl-CoA| <=> |Acetyl-CoA| + |Glyoxalate|	Photorespiration (oxidative C2 cycle) | Glyoxylate bypass | Serine-glyoxylate cycle	0	-1000	1000	4.1.3.24
316	rxn00332	2-Hydroxy-3-oxoadipate glyoxylate-lyase (carboxylating)	cpd00024[c] + cpd00040[c] + cpd00067[c] <=> cpd00011[c] + cpd02056[c]	|CO2| + |2-Hydroxy-3-oxoadipate| <= |2-Oxoglutarate| + |Glyoxalate| + |H+|	None	-1	-1000	0	2.2.1.5
317	rxn00333	(S)-2-Hydroxy-acid:oxygen 2-oxidoreductase	cpd00007[c] + cpd00139[c] <=> cpd00025[c] + cpd00040[c]	|O2| + |Glycolate| => |H2O2| + |Glyoxalate|	None	1	0	1000	1.1.3.15
318	rxn00334	3-Oxalomalate glyoxylate-lyase	cpd01363[c] <=> cpd00032[c] + cpd00040[c]	|3-Oxalomalate| <=> |Oxaloacetate| + |Glyoxalate|	None	0	-1000	1000	4.1.3.13
319	rxn00335	erythro-3-Hydroxy-L-aspartate glyoxylate-lyase	cpd02458[c] <=> cpd00033[c] + cpd00040[c]	|erythro-3-Hydroxy-L-aspartate| <=> |Glycine| + |Glyoxalate|	None	0	-1000	1000	4.1.3.14
320	rxn00336	Isocitrate glyoxylate-lyase	cpd00260[c] <=> cpd00036[c] + cpd00040[c]	|Isocitrate| <=> |Succinate| + |Glyoxalate|	Glyoxylate bypass | Glyoxylate Synthesis | Serine-glyoxylate cycle	0	-1000	1000	4.1.3.1
321	rxn00337	ATP:L-aspartate 4-phosphotransferase	cpd00002[c] + cpd00041[c] + cpd00067[c] <=> cpd00008[c] + cpd01977[c]	|ATP| + |L-Aspartate| + |H+| <=> |ADP| + |4-Phospho-L-aspartate|	Lysine Biosynthesis DAP Pathway | Threonine and Homoserine Biosynthesis	0	-1000	1000	2.7.2.4
322	rxn00338	L-aspartate oxidase	cpd00007[c] + cpd00041[c] <=> cpd00025[c] + cpd00067[c] + cpd03470[c]	|O2| + |L-Aspartate| => |H2O2| + |H+| + |Iminoaspartate|	YgfZ | NAD and NADP cofactor biosynthesis global | NAD regulation	1	0	1000	1.4.3.16
323	rxn00339	L-Aspartate:ammonia ligase (ADP-forming)	cpd00002[c] + cpd00013[c] + cpd00041[c] <=> cpd00008[c] + cpd00009[c] + cpd00067[c] + cpd00132[c]	|ATP| + |NH3| + |L-Aspartate| => |ADP| + |Phosphate| + |H+| + |L-Asparagine|	None	1	0	1000	6.3.1.4
324	rxn00340	L-Aspartate:ammonia ligase (AMP-forming)	cpd00002[c] + cpd00013[c] + cpd00041[c] <=> cpd00012[c] + cpd00018[c] + cpd00132[c]	|ATP| + |NH3| + |L-Aspartate| => |PPi| + |AMP| + |L-Asparagine|	Glutamine, Glutamate, Aspartate and Asparagine Biosynthesis	1	0	1000	6.3.1.1
325	rxn00341	N-Carbamoyl-L-aspartate amidohydrolase	cpd00001[c] + 2 cpd00067[c] + cpd00343[c] <=> cpd00011[c] + cpd00013[c] + cpd00041[c]	|H2O| + (2) |H+| + |N-Carbamoyl-L-aspartate| => |CO2| + |NH3| + |L-Aspartate|	None	1	0	1000	3.5.1.7
326	rxn00342	L-Asparagine amidohydrolase	cpd00001[c] + cpd00132[c] <=> cpd00013[c] + cpd00041[c]	|H2O| + |L-Asparagine| => |NH3| + |L-Aspartate|	Glutamine, Glutamate, Aspartate and Asparagine Biosynthesis	1	0	1000	3.5.1.1,3.5.1.38
327	rxn00343	3-Cyano-L-alanine aminohydrolase	2 cpd00001[c] + cpd01651[c] <=> cpd00013[c] + cpd00041[c]	(2) |H2O| + |L-3-Cyanoalanine| => |NH3| + |L-Aspartate|	None	1	0	1000	3.5.5.4
328	rxn00344	Acetyl-CoA:L-aspartate N-acetyltransferase	cpd00022[c] + cpd00041[c] <=> cpd00010[c] + cpd00067[c] + cpd00767[c]	|Acetyl-CoA| + |L-Aspartate| => |CoA| + |H+| + |N-Acetyl-L-aspartate|	None	1	0	1000	2.3.1.17
329	rxn00345	N-Acetyl-L-aspartate amidohydrolase	cpd00001[c] + cpd00767[c] <=> cpd00029[c] + cpd00041[c]	|H2O| + |N-Acetyl-L-aspartate| <=> |Acetate| + |L-Aspartate|	None	0	-1000	1000	3.5.1.15
330	rxn00346	L-Aspartate 1-carboxy-lyase	cpd00041[c] + cpd00067[c] <=> cpd00011[c] + cpd00085[c]	|L-Aspartate| + |H+| => |CO2| + |beta-Alanine|	Coenzyme A Biosynthesis	1	0	1000	4.1.1.11,4.1.1.15
331	rxn00347	L-Aspartate ammonia-lyase	cpd00041[c] <=> cpd00013[c] + cpd00106[c]	|L-Aspartate| <=> |NH3| + |Fumarate|	Glutamine, Glutamate, Aspartate and Asparagine Biosynthesis	0	-1000	1000	3.5.1.38,4.3.1.1
332	rxn00348	L-Aspartate racemase	cpd00041[c] <=> cpd00320[c]	|L-Aspartate| <=> |D-Aspartate|	None	0	-1000	1000	5.1.1.13
333	rxn00350	glutathione hydralase (periplasmic)	cpd00001[c] + cpd00042[c] <=> cpd00023[c] + cpd01017[c]	|H2O| + |GSH| <=> |L-Glutamate| + |Cys-Gly|	Utilization of glutathione as a sulphur source | Glutathione: Biosynthesis and gamma-glutamyl cycle | Glutathione: gamma-glutamyl cycle | Poly-gamma-glutamate biosynthesis	0	-1000	1000	2.3.2.2,3.4.11.4
334	rxn00351	gamma-L-Glutamyl-L-cysteine:glycine ligase (ADP-forming)	cpd00002[c] + cpd00033[c] + cpd00506[c] <=> cpd00008[c] + cpd00009[c] + cpd00042[c] + cpd00067[c]	|ATP| + |Glycine| + |gamma-Glutamylcysteine| => |ADP| + |Phosphate| + |GSH| + |H+|	Glutathione: Biosynthesis and gamma-glutamyl cycle | Heat shock dnaK gene cluster extended | Glutathione: gamma-glutamyl cycle | Glutathione synthesis | Glutaredoxins | Glutathione: Non-redox reactions	1	0	1000	6.3.2.3
335	rxn00352	S-Succinylglutathione hydrolase	cpd00001[c] + cpd02029[c] <=> cpd00036[c] + cpd00042[c] + cpd00067[c]	|H2O| + |S-Succinylglutathione| => |Succinate| + |GSH| + |H+|	None	1	0	1000	3.1.2.13
336	rxn00353	rxn00353	2 cpd00042[c] + cpd11621[c] <=> 2 cpd00067[c] + cpd00111[c] + cpd11620[c]	(2) |GSH| => (2) |H+| + |Oxidized glutathione|	None	1	0	1000	1.8.4.-
337	rxn00354	rxn00354	cpd00001[c] + 2 cpd00003[c] + cpd00043[c] <=> 2 cpd00004[c] + 3 cpd00067[c] + cpd00472[c]	|H2O| + (2) |NAD| + |UDP-galactose| <=> (2) |NADH| + (3) |H+| + |UDPgalacturonate|	None	0	-1000	1000	1.1.1.-
338	rxn00355	UTP:alpha-D-hexose-1-phosphate uridylyltransferase	cpd00062[c] + cpd00348[c] <=> cpd00012[c] + cpd00043[c]	|UTP| + |D-Galactose 1-phosphate| <=> |PPi| + |UDP-galactose|	Lactose and Galactose Uptake and Utilization	0	-1000	1000	2.7.7.10
339	rxn00356	UDPgalactose:D-glucose 4-beta-D-galactosyltransferase	cpd00027[c] + cpd00043[c] <=> cpd00014[c] + cpd00208[c]	|D-Glucose| + |UDP-galactose| <=> |UDP| + |LACT|	None	0	-1000	1000	2.4.1.22
340	rxn00357	UDPgalactose:UDP-N-acetyl-D-glucosamine galactosephosphotransferase	cpd00037[c] + cpd00043[c] <=> cpd00091[c] + cpd02887[c]	|UDP-N-acetylglucosamine| + |UDP-galactose| <=> |UMP| + |UDP-N-acetyl-6-(D-galactose-1-phospho)-D-glucosamine|	None	0	-1000	1000	2.7.8.18
341	rxn00358	UDP-D-galactopyranose furanomutase	cpd00043[c] <=> cpd02338[c]	|UDP-galactose| <=> |UDP-D-galacto-1,4-furanose|	LOS core oligosaccharide biosynthesis | linker unit-arabinogalactan synthesis	0	-1000	1000	5.4.99.9
342	rxn00359	3&#39;-Phosphoadenylylsulfate nucleotidohydrolase	cpd00001[c] + cpd00044[c] <=> cpd00045[c] + cpd00048[c] + cpd00067[c]	|H2O| + |3-phosphoadenylylsulfate| => |Adenosine 3-5-bisphosphate| + |Sulfate| + |H+|	None	1	0	1000	3.6.1.9,3.6.2.2
343	rxn00360	3&#39;-Phospho-5&#39;-adenylyl sulfate 3&#39;(2&#39;)-phosphohydrolase	cpd00001[c] + cpd00044[c] <=> cpd00009[c] + cpd00067[c] + cpd00193[c]	|H2O| + |3-phosphoadenylylsulfate| => |Phosphate| + |H+| + |APS|	None	1	0	1000	3.1.3.7
344	rxn00361	ATP:adenylylsulfate 3&#39;-phosphotransferase	cpd00002[c] + cpd00193[c] <=> cpd00008[c] + cpd00044[c]	|ATP| + |APS| <=> |ADP| + |3-phosphoadenylylsulfate|	Inorganic Sulfur Assimilation | Sulfate assimilation | O-Methyl Phosphoramidate Capsule Modification in Campylobacter | Cysteine Biosynthesis	0	-1000	1000	2.7.1.25
345	rxn00362	Cytidine-5&#39;-monophosphate phosphoribo(deoxyribo)hydrolase	cpd00001[c] + cpd00046[c] <=> cpd00101[c] + cpd00307[c]	|H2O| + |CMP| <=> |ribose-5-phosphate| + |Cytosine|	pyrimidine conversions	0	-1000	1000	3.2.2.10
346	rxn00363	Cytidine-5&#39;-monophosphate phosphohydrolase	cpd00001[c] + cpd00046[c] <=> cpd00009[c] + cpd00067[c] + cpd00367[c]	|H2O| + |CMP| => |Phosphate| + |H+| + |Cytidine|	Purine conversions | pyrimidine conversions	1	0	1000	3.1.3.5,3.1.3.5)
347	rxn00364	ATP:CMP phosphotransferase	cpd00002[c] + cpd00046[c] <=> cpd00008[c] + cpd00096[c]	|ATP| + |CMP| <=> |ADP| + |CDP|	pyrimidine conversions	0	-1000	1000	2.7.4.14
348	rxn00365	ATP:cytidine 5&#39;-phosphotransferase	cpd00002[c] + cpd00367[c] <=> cpd00008[c] + cpd00046[c]	|ATP| + |Cytidine| <=> |ADP| + |CMP|	pyrimidine conversions	0	-1000	1000	2.7.1.48
349	rxn00366	CDP diphosphohydrolase	cpd00001[c] + cpd00096[c] <=> cpd00009[c] + cpd00046[c] + cpd00067[c]	|H2O| + |CDP| => |Phosphate| + |CMP| + |H+|	pyrimidine conversions	1	0	1000	3.6.1.5
350	rxn00367	CTP pyrophosphohydrolase	cpd00001[c] + cpd00052[c] <=> cpd00012[c] + cpd00046[c]	|H2O| + |CTP| => |PPi| + |CMP|	None	1	0	1000	3.6.1.8
351	rxn00368	UTP:cytidine 5&#39;-phosphotransferase	cpd00062[c] + cpd00367[c] <=> cpd00014[c] + cpd00046[c]	|UTP| + |Cytidine| <=> |UDP| + |CMP|	pyrimidine conversions	0	-1000	1000	2.7.1.48
352	rxn00369	GTP:cytidine 5&#39;-phosphotransferase	cpd00038[c] + cpd00367[c] <=> cpd00031[c] + cpd00046[c]	|GTP| + |Cytidine| <=> |GDP| + |CMP|	pyrimidine conversions	0	-1000	1000	2.7.1.48
353	rxn00370	ATP:formate phosphotransferase	cpd00002[c] + cpd00047[c] + cpd00067[c] <=> cpd00008[c] + cpd01598[c]	|ATP| + |Formate| + |H+| <=> |ADP| + |Formyl phosphate|	None	0	-1000	1000	2.7.2.6
354	rxn00371	Formate:NAD+ oxidoreductase	cpd00003[c] + cpd00047[c] <=> cpd00004[c] + cpd00011[c]	|NAD| + |Formate| => |NADH| + |CO2|	Formate dehydrogenase | Formate hydrogenase | Bacterial cyanide production and tolerance mechanisms	1	0	1000	1.2.1.2
355	rxn00372	Formyl-CoA hydrolase	cpd00001[c] + cpd00592[c] <=> cpd00010[c] + cpd00047[c] + cpd00067[c]	|H2O| + |Formyl-CoA| => |CoA| + |Formate| + |H+|	None	1	0	1000	3.1.2.10
356	rxn00373	Oxalate carboxy-lyase	cpd00067[c] + cpd00180[c] <=> cpd00011[c] + cpd00047[c]	|H+| + |Oxalate| => |CO2| + |Formate|	None	1	0	1000	4.1.1.2
357	rxn00374	Formamide amidohydrolase	cpd00001[c] + cpd00378[c] <=> cpd00013[c] + cpd00047[c]	|H2O| + |Formamide| => |NH3| + |Formate|	None	1	0	1000	3.5.1.49
358	rxn00375	N-Formyl-L-glutamate amidohydrolase	cpd00001[c] + cpd00770[c] <=> cpd00023[c] + cpd00047[c]	|H2O| + |N-Formyl-L-glutamate| <=> |L-Glutamate| + |Formate|	Histidine Degradation	0	-1000	1000	3.5.1.68
359	rxn00376	N-Formyl-L-aspartate amidohydrolase	cpd00001[c] + cpd00769[c] <=> cpd00041[c] + cpd00047[c]	|H2O| + |N-Formyl-L-aspartate| <=> |L-Aspartate| + |Formate|	None	0	-1000	1000	3.5.1.8,3.5.1.15
360	rxn00377	S-Formylglutathione hydrolase	cpd00001[c] + cpd00759[c] <=> cpd00042[c] + cpd00047[c] + cpd00067[c]	|H2O| + |S-Formylglutathione| => |GSH| + |Formate| + |H+|	None	1	0	1000	3.1.2.12
361	rxn00378	Sulfite:ferricytochrome-c oxidoreductase	cpd00001[c] + cpd00081[c] + 2 cpd00109[c] <=> cpd00048[c] + 3 cpd00067[c] + 2 cpd00110[c]	|H2O| + |Sulfite| + (2) |Cytochrome c3+| <=> |Sulfate| + (3) |H+| + (2) |Cytochrome c2+|	None	0	-1000	1000	1.8.2.1
362	rxn00379	ATP:sulfate adenylyltransferase	cpd00002[c] + cpd00048[c] + cpd00067[c] <=> cpd00012[c] + cpd00193[c]	|ATP| + |Sulfate| + |H+| <=> |PPi| + |APS|	Inorganic Sulfur Assimilation | Sulfate assimilation	0	-1000	1000	2.7.7.4
363	rxn00380	ADP:sulfate adenylyltransferase	cpd00009[c] + cpd00193[c] <=> cpd00008[c] + cpd00048[c]	|ADP| + |Sulfate| <= |Phosphate| + |APS|	None	-1	-1000	0	2.7.7.5
364	rxn00381	Adenylylsulfate sulfohydrolase	cpd00001[c] + cpd00193[c] <=> cpd00018[c] + cpd00048[c] + cpd00067[c]	|H2O| + |APS| => |AMP| + |Sulfate| + |H+|	None	1	0	1000	3.6.2.1
365	rxn00382	L-Serine-O-sulfate ammonia-lyase (pyruvate-forming)	cpd00001[c] + cpd01750[c] <=> cpd00013[c] + cpd00020[c] + cpd00048[c] + cpd00067[c]	|H2O| + |L-Serine O-sulfate| => |NH3| + |Pyruvate| + |Sulfate| + |H+|	None	1	0	1000	4.3.1.10
366	rxn00383	Sulfite:oxygen oxidoreductase	cpd00001[c] + cpd00007[c] + cpd00081[c] <=> cpd00025[c] + cpd00048[c] + cpd00067[c]	|H2O| + |O2| + |Sulfite| => |H2O2| + |Sulfate| + |H+|	None	1	0	1000	1.8.3.1
367	rxn00384	D-Glucose 6-sulfate sulfohydrolase	cpd00001[c] + cpd01829[c] <=> cpd00027[c] + cpd00048[c] + cpd00067[c]	|H2O| + |D-Glucose 6-sulfate| => |D-Glucose| + |Sulfate| + |H+|	None	1	0	1000	3.1.6.3
368	rxn00385	3&#39;-Phosphoadenylylsulfate:phenolic-steroid sulfotransferase	cpd00044[c] + cpd00702[c] <=> cpd00045[c] + cpd05271[c]	|3-phosphoadenylylsulfate| + |Estradiol| <=> |Adenosine 3-5-bisphosphate| + |Estradiol-17beta 3-sulfate|	None	0	-1000	1000	2.8.2.15
369	rxn00386	3&#39;-Phosphoadenylylsulfate:phenolic-steroid sulfotransferase	cpd00044[c] + cpd03144[c] <=> cpd00045[c] + cpd05272[c]	|3-phosphoadenylylsulfate| + |2-Methoxyestrone| <=> |Adenosine 3-5-bisphosphate| + |2-Methoxyestrone 3-sulfate|	None	0	-1000	1000	2.8.2.15
370	rxn00387	3&#39;-Phosphoadenylylsulfate:phenolic-steroid sulfotransferase	cpd00044[c] + cpd03147[c] <=> cpd00045[c] + cpd05273[c]	|3-phosphoadenylylsulfate| + |2-Methoxyestradiol-17beta| <=> |Adenosine 3-5-bisphosphate| + |2-Methoxyestradiol-17beta 3-sulfate|	None	0	-1000	1000	2.8.2.15
371	rxn00388	Nitrile aminohydrolase	2 cpd00001[c] + cpd00542[c] <=> cpd00013[c] + cpd00049[c]	(2) |H2O| + |R-CN| => |NH3| + |Carboxylic acid|	None	1	0	1000	3.5.5.1,3.5.5.2,3.5.5.5,3.5.5.7
372	rxn00390	N-Acyl-L-aspartate amidohydrolase	cpd00001[c] + cpd01759[c] <=> cpd00041[c] + cpd00049[c]	|H2O| + |N-Acyl-L-aspartate| => |L-Aspartate| + |Carboxylic acid|	None	1	0	1000	3.5.1.15
373	rxn00391	Riboflavin-5-phosphate phosphohydrolase (acid optimum)	cpd00001[c] + cpd00050[c] <=> cpd00009[c] + cpd00067[c] + cpd00220[c]	|H2O| + |FMN| => |Phosphate| + |H+| + |Riboflavin|	None	1	0	1000	3.1.3.2
374	rxn00392	ATP:riboflavin 5&#39;-phosphotransferase	cpd00002[c] + cpd00220[c] <=> cpd00008[c] + cpd00050[c]	|ATP| + |Riboflavin| <=> |ADP| + |FMN|	riboflavin to FAD | Riboflavin, FMN and FAD metabolism	0	-1000	1000	2.7.1.26
375	rxn00393	D-Glucose-1-phosphate:riboflavin 5&#39;-phosphotransferase	cpd00089[c] + cpd00220[c] <=> cpd00027[c] + cpd00050[c]	|Glucose-1-phosphate| + |Riboflavin| <=> |D-Glucose| + |FMN|	None	0	-1000	1000	2.7.1.42
376	rxn00394	L-Arginine amidinohydrolase	cpd00001[c] + cpd00051[c] <=> cpd00064[c] + cpd00073[c]	|H2O| + |L-Arginine| => |Ornithine| + |Urea|	Arginine and Ornithine Degradation	1	0	1000	3.5.3.1
377	rxn00395	L-Arginine iminohydrolase	cpd00001[c] + cpd00051[c] <=> cpd00013[c] + cpd00274[c]	|H2O| + |L-Arginine| => |NH3| + |Citrulline|	Arginine Deiminase Pathway | Arginine and Ornithine Degradation	1	0	1000	3.5.3.6
378	rxn00396	ATP:L-arginine N-phosphotransferase	cpd00002[c] + cpd00051[c] <=> cpd00008[c] + cpd00067[c] + cpd03535[c]	|ATP| + |L-Arginine| <=> |ADP| + |H+| + |Phosphoarginine|	None	0	-1000	1000	2.7.3.3
379	rxn00397	NAD+:L-arginine ADP-D-ribosyltransferase	cpd00003[c] + cpd00051[c] <=> cpd00067[c] + cpd00133[c] + cpd00884[c]	|NAD| + |L-Arginine| => |H+| + |Nicotinamide| + |N(omega)-(ADP-D-ribosyl)-L-arginine|	None	1	0	1000	2.4.2.31
380	rxn00398	rxn00398	cpd00001[c] + cpd00007[c] + cpd00051[c] <=> cpd00013[c] + cpd00025[c] + cpd03528[c]	|H2O| + |O2| + |L-Arginine| => |NH3| + |H2O2| + |2-Oxoarginine|	None	1	0	1000	1.4.3.-
381	rxn00399	L-Arginine,NADPH:oxygen oxidoreductase (nitric-oxide-forming)	cpd00005[c] + 3 cpd00007[c] + 2 cpd00051[c] <=> 2 cpd00001[c] + cpd00006[c] + cpd00067[c] + 2 cpd00274[c] + 2 cpd00418[c]	|NADPH| + (3) |O2| + (2) |L-Arginine| <=> (2) |H2O| + |NADP| + |H+| + (2) |Citrulline| + (2) |NO|	None	0	-1000	1000	1.14.13.39
382	rxn00400	L-Arginine,NADPH:oxygen oxidoreductase (nitric-oxide-forming)	cpd00005[c] + cpd00007[c] + cpd00051[c] <=> cpd00001[c] + cpd00006[c] + cpd03527[c]	|NADPH| + |O2| + |L-Arginine| => |H2O| + |NADP| + |N-(omega)-Hydroxyarginine|	Pterin metabolism 3	1	0	1000	1.14.13.39
383	rxn00401	L-Arginine:oxygen 2-oxidoreductase (decarboxylating)	cpd00007[c] + cpd00051[c] <=> cpd00001[c] + cpd00011[c] + cpd01973[c]	|O2| + |L-Arginine| => |H2O| + |CO2| + |4-Guanidinobutanamide|	None	1	0	1000	1.13.12.1
384	rxn00402	N2-(D-1-carboxyethyl)-L-arginine:NADP+ oxidoreductase	cpd00001[c] + cpd00003[c] + cpd02553[c] <=> cpd00004[c] + cpd00020[c] + cpd00051[c] + cpd00067[c]	|H2O| + |NAD| + |Octopine| <=> |NADH| + |Pyruvate| + |L-Arginine| + |H+|	None	0	-1000	1000	1.5.1.11
385	rxn00403	D-nopaline:NADP+ oxidoreductase (L-arginine-forming)	cpd00001[c] + cpd00006[c] + cpd01162[c] <=> cpd00005[c] + cpd00024[c] + cpd00051[c] + cpd00067[c]	|H2O| + |NADP| + |D-Nopaline| <=> |NADPH| + |2-Oxoglutarate| + |L-Arginine| + |H+|	None	0	-1000	1000	1.5.1.19
386	rxn00404	L-Arginine:glycine amidinotransferase	cpd00033[c] + cpd00051[c] <=> cpd00064[c] + cpd00451[c]	|Glycine| + |L-Arginine| <=> |Ornithine| + |Glycocyamine|	None	0	-1000	1000	2.1.4.1
387	rxn00405	L-Arginine carboxy-lyase	cpd00051[c] + cpd00067[c] <=> cpd00011[c] + cpd00152[c]	|L-Arginine| + |H+| => |CO2| + |Agmatine|	Acid resistance mechanisms | Polyamine Metabolism | Arginine and Ornithine Degradation	1	0	1000	4.1.1.19
388	rxn00406	L-Arginine racemase	cpd00051[c] <=> cpd00586[c]	|L-Arginine| <=> |D-Arginine|	None	0	-1000	1000	5.1.1.9
389	rxn00407	CTP aminohydrolase	cpd00001[c] + cpd00052[c] + cpd00067[c] <=> cpd00013[c] + cpd00062[c]	|H2O| + |CTP| + |H+| => |NH3| + |UTP|	pyrimidine conversions	1	0	1000	3.5.4.13
390	rxn00408	CTP diphosphohydrolase	cpd00001[c] + cpd00052[c] <=> cpd00009[c] + cpd00067[c] + cpd00096[c]	|H2O| + |CTP| => |Phosphate| + |H+| + |CDP|	pyrimidine conversions	1	0	1000	3.6.1.5,3.6.1.15
391	rxn00409	ATP:nucleoside-diphosphate phosphatransferase	cpd00002[c] + cpd00096[c] <=> cpd00008[c] + cpd00052[c]	|ATP| + |CDP| <=> |ADP| + |CTP|	Purine conversions | pyrimidine conversions	0	-1000	1000	2.7.4.6
392	rxn00410	UTP:ammonia ligase(ADP-forming)	cpd00002[c] + cpd00013[c] + cpd00062[c] <=> cpd00008[c] + cpd00009[c] + cpd00052[c] + 2 cpd00067[c]	|ATP| + |NH3| + |UTP| <=> |ADP| + |Phosphate| + |CTP| + (2) |H+|	pyrimidine conversions	0	-1000	1000	6.3.4.2
393	rxn00411	CTP:pyruvate O2-phosphotransferase	cpd00020[c] + cpd00052[c] <=> cpd00061[c] + cpd00096[c]	|Pyruvate| + |CTP| <=> |Phosphoenolpyruvate| + |CDP|	None	0	-1000	1000	2.7.1.40
394	rxn00412	UTP:ammonia ligase(ADP-forming)	cpd00001[c] + cpd00002[c] + cpd00053[c] + cpd00062[c] <=> cpd00008[c] + cpd00009[c] + cpd00023[c] + cpd00052[c] + 2 cpd00067[c]	|H2O| + |ATP| + |L-Glutamine| + |UTP| => |ADP| + |Phosphate| + |L-Glutamate| + |CTP| + (2) |H+|	pyrimidine conversions	1	0	1000	6.3.4.2
395	rxn00413	CTP pyriphosphate-lyase (cyclizing)	cpd00052[c] <=> cpd00012[c] + cpd00696[c]	|CTP| => |PPi| + |3&#39;,5&#39;-Cyclic CMP|	None	1	0	1000	4.6.1.6
396	rxn00414	Carbon-dioxide:L-glutamine amido-ligase (ADP-forming,	cpd00001[c] + 2 cpd00002[c] + cpd00053[c] + cpd00242[c] <=> 2 cpd00008[c] + cpd00009[c] + cpd00023[c] + cpd00067[c] + cpd00146[c]	|H2O| + (2) |ATP| + |L-Glutamine| + |H2CO3| => (2) |ADP| + |Phosphate| + |L-Glutamate| + |H+| + |Carbamoylphosphate|	De Novo Pyrimidine Synthesis | Macromolecular synthesis operon	1	0	1000	6.3.5.5
397	rxn00415	L-Glutamine:pyruvate aminotransferase	cpd00020[c] + cpd00053[c] <=> cpd00035[c] + cpd00695[c]	|Pyruvate| + |L-Glutamine| <=> |L-Alanine| + |2-Oxoglutaramate|	None	0	-1000	1000	2.6.1.15
398	rxn00416	L-aspartate:L-glutamine amido-ligase (AMP-forming)	cpd00001[c] + cpd00002[c] + cpd00041[c] + cpd00053[c] <=> cpd00012[c] + cpd00018[c] + cpd00023[c] + cpd00132[c]	|H2O| + |ATP| + |L-Aspartate| + |L-Glutamine| => |PPi| + |AMP| + |L-Glutamate| + |L-Asparagine|	Cyanophycin Metabolism | Glutamine, Glutamate, Aspartate and Asparagine Biosynthesis	1	0	1000	6.3.5.4
399	rxn00417	L-Glutamine racemase	cpd00053[c] <=> cpd00610[c]	|L-Glutamine| <=> |D-Glutamine|	None	0	-1000	1000	5.1.1.9,5.1.1.10
400	rxn00418	rxn00418	cpd00002[c] + cpd00054[c] + cpd00067[c] <=> cpd00012[c] + cpd03452[c]	|ATP| + |L-Serine| + |H+| => |PPi| + |(L-Seryl)adenylate|	None	1	0	1000	2.7.7.-
401	rxn00419	L-serine:NAD+ oxidoreductase (deaminating)	cpd00001[c] + cpd00003[c] + cpd00054[c] <=> cpd00004[c] + cpd00013[c] + cpd00067[c] + cpd00145[c]	|H2O| + |NAD| + |L-Serine| <=> |NADH| + |NH3| + |H+| + |Hydroxypyruvate|	None	0	-1000	1000	1.4.1.7
402	rxn00420	L-O-Phosphoserine phosphohydrolase	cpd00001[c] + cpd00738[c] <=> cpd00009[c] + cpd00054[c] + cpd00067[c]	|H2O| + |phosphoserine| => |Phosphate| + |L-Serine| + |H+|	Glycine and Serine Utilization | Serine Biosynthesis	1	0	1000	3.1.3.3
403	rxn00421	Pyrophosphate:L-serine O-phosphotransferase	cpd00012[c] + cpd00054[c] <=> cpd00009[c] + cpd00067[c] + cpd00738[c]	|PPi| + |L-Serine| <=> |Phosphate| + |H+| + |phosphoserine|	None	0	-1000	1000	2.7.1.80
404	rxn00422	L-Serine:pyruvate aminotransferase	cpd00020[c] + cpd00054[c] <=> cpd00035[c] + cpd00145[c]	|Pyruvate| + |L-Serine| <=> |L-Alanine| + |Hydroxypyruvate|	Serine-glyoxylate cycle	0	-1000	1000	2.6.1.51
405	rxn00423	serine O-acetyltransferase	cpd00022[c] + cpd00054[c] <=> cpd00010[c] + cpd00722[c]	|Acetyl-CoA| + |L-Serine| => |CoA| + |O-Acetyl-L-serine|	Vibrio Polysaccharide (VPS) Biosynthesis | Methionine Biosynthesis | Cysteine Biosynthesis	1	0	1000	2.3.1.30
406	rxn00424	L-Serine:glyoxylate aminotransferase	cpd00040[c] + cpd00054[c] <=> cpd00033[c] + cpd00145[c]	|Glyoxalate| + |L-Serine| <=> |Glycine| + |Hydroxypyruvate|	None	0	-1000	1000	2.6.1.45
407	rxn00425	L-2-Amino-3-hydroxypropionic acid racemase	cpd00054[c] <=> cpd00550[c]	|L-Serine| <=> |D-Serine|	None	0	-1000	1000	5.1.1.10,5.1.1.18
408	rxn00426	L-Serine hydro-lyase (deaminating)	cpd00054[c] <=> cpd00001[c] + cpd01495[c]	|L-Serine| <=> |H2O| + |Dehydroalanine|	None	0	-1000	1000	4.3.1.17
409	rxn00427	Hydorogen-peroxide:hydrogen-peroxide oxidoreductase	cpd00025[c] + cpd00116[c] <=> 2 cpd00001[c] + cpd00055[c]	|H2O2| + |Methanol| => (2) |H2O| + |Formaldehyde|	None	1	0	1000	1.11.1.6,1.11.1.7
410	rxn00428	Dichloromethane chloride-lyase (chloride-hydrolysing)	cpd00001[c] + cpd01530[c] <=> cpd00055[c] + 2 cpd00067[c] + 2 cpd00099[c]	|H2O| + |Dichloromethane| <=> |Formaldehyde| + (2) |H+| + (2) |Cl-|	None	0	-1000	1000	4.5.1.3
411	rxn00429	Formaldehyde:NAD+ oxidoreductase	cpd00001[c] + cpd00003[c] + cpd00055[c] <=> cpd00004[c] + cpd00047[c] + 2 cpd00067[c]	|H2O| + |NAD| + |Formaldehyde| => |NADH| + |Formate| + (2) |H+|	None	1	0	1000	1.2.1.46
412	rxn00430	methanol:NAD+ oxidoreductase	cpd00003[c] + cpd00116[c] <=> cpd00004[c] + cpd00055[c] + cpd00067[c]	|NAD| + |Methanol| <=> |NADH| + |Formaldehyde| + |H+|	Respiratory dehydrogenases 1	0	-1000	1000	1.1.1.244
413	rxn00431	Methylamine:(acceptor) oxidoreductase (deaminating)	cpd00001[c] + cpd00187[c] + cpd11621[c] <=> cpd00013[c] + cpd00055[c] + 2 cpd00067[c] + cpd11620[c]	|H2O| + |Methanamine| => |NH3| + |Formaldehyde| + (2) |H+|	Respiratory dehydrogenases 1	1	0	1000	1.4.99.3
414	rxn00432	Methanol:oxygen oxidereductase	cpd00007[c] + cpd00116[c] <=> cpd00025[c] + cpd00055[c]	|O2| + |Methanol| => |H2O2| + |Formaldehyde|	None	1	0	1000	1.1.3.13
415	rxn00433	Sarcosine:oxygen oxidoreductase (demethylating)	cpd00001[c] + cpd00007[c] + cpd00183[c] <=> cpd00025[c] + cpd00033[c] + cpd00055[c]	|H2O| + |O2| + |Sarcosine| => |H2O2| + |Glycine| + |Formaldehyde|	Choline and Betaine Uptake and Betaine Biosynthesis	1	0	1000	1.5.3.1
416	rxn00434	N6-Methyl-L-lysine:oxygen oxidoreductase (demethylating)	cpd00001[c] + cpd00007[c] + cpd01771[c] <=> cpd00025[c] + cpd00039[c] + cpd00055[c]	|H2O| + |O2| + |N6-Methyl-L-lysine| => |H2O2| + |L-Lysine| + |Formaldehyde|	None	1	0	1000	1.5.3.4
417	rxn00435	Formaldehyde:formaldehyde oxidoreductase	cpd00001[c] + 2 cpd00055[c] <=> cpd00047[c] + cpd00067[c] + cpd00116[c]	|H2O| + (2) |Formaldehyde| => |Formate| + |H+| + |Methanol|	None	1	0	1000	1.2.99.4
418	rxn00436	Thiamin diphosphate phosphohydrolase	cpd00001[c] + cpd00056[c] <=> cpd00009[c] + cpd00067[c] + cpd00793[c]	|H2O| + |TPP| => |Phosphate| + |H+| + |Thiamine phosphate|	None	1	0	1000	3.6.1.15
419	rxn00437	ATP:thiamin pyrophosphotransferase	cpd00002[c] + cpd00056[c] <=> cpd00008[c] + cpd01937[c]	|ATP| + |TPP| <=> |ADP| + |Thiamin triphosphate|	None	0	-1000	1000	2.7.4.15,2.7.6.2
420	rxn00438	ATP:thiamin-phosphate phosphotransferase	cpd00002[c] + cpd00793[c] <=> cpd00008[c] + cpd00056[c]	|ATP| + |Thiamine phosphate| <=> |ADP| + |TPP|	Thiamin biosynthesis	0	-1000	1000	2.7.4.16
421	rxn00439	Thiamin-triphosphate phosphohydrolase	cpd00001[c] + cpd01937[c] <=> cpd00009[c] + cpd00056[c] + cpd00067[c]	|H2O| + |Thiamin triphosphate| => |Phosphate| + |TPP| + |H+|	None	1	0	1000	3.6.1.28
422	rxn00440	ATP:thiamin pyrophosphotransferase	cpd00002[c] + cpd00305[c] <=> cpd00018[c] + cpd00056[c]	|ATP| + |Thiamin| <=> |AMP| + |TPP|	Thiamin biosynthesis | PnuC-like transporters	0	-1000	1000	2.7.6.2
423	rxn00441	2-Oxoglutarate:Thiamin diphosphate 2-oxidoreductase(decarboxylating	cpd00024[c] + cpd00056[c] + cpd00067[c] <=> cpd00011[c] + cpd03189[c]	|2-Oxoglutarate| + |TPP| + |H+| => |CO2| + |3-Carboxy-1-hydroxypropyl-ThPP|	Dehydrogenase complexes | TCA Cycle	1	0	1000	1.2.4.2
424	rxn00442	2-Oxoglutarate carboxy-lyase	cpd00024[c] + cpd00056[c] + cpd00067[c] <=> cpd00011[c] + cpd03450[c]	|2-Oxoglutarate| + |TPP| + |H+| <=> |CO2| + |Succinatesemialdehyde-thiamindiphosphateanion|	None	0	-1000	1000	4.1.1.71
425	rxn00443	L-Galactono-1,4-lactone:ferricytochrome-c oxidoreductase	2 cpd00109[c] + cpd00820[c] <=> cpd00059[c] + 3 cpd00067[c] + 2 cpd00110[c]	(2) |Cytochrome c3+| + |L-Galactono-1,4-lactone| <=> |L-Ascorbate| + (3) |H+| + (2) |Cytochrome c2+|	None	0	-1000	1000	1.3.2.3
426	rxn00444	L-Ascorbate:hydrogen-peroxide oxidoreductase	cpd00025[c] + cpd00059[c] + cpd00067[c] <=> 2 cpd00001[c] + cpd00335[c]	|H2O2| + |L-Ascorbate| + |H+| => (2) |H2O| + |Dehydroascorbate|	None	1	0	1000	1.11.1.11
427	rxn00445	L-Galactono-1,4-lactone:oxygen 3-oxidoreductase	cpd00007[c] + cpd00820[c] <=> cpd00025[c] + cpd00059[c] + cpd00067[c]	|O2| + |L-Galactono-1,4-lactone| => |H2O2| + |L-Ascorbate| + |H+|	None	1	0	1000	1.3.3.12
428	rxn00447	rxn00447	cpd00059[c] + 0.5 cpd11621[c] <=> 2 cpd00067[c] + cpd00766[c] + 0.5 cpd11620[c]	|L-Ascorbate| => (2) |H+| + |Ascorbate radical|	None	1	0	1000	1.14.-.-
429	rxn00448	Ascorbate:oxygen 2,3-oxidoreductase (bond-cleaving)	cpd00001[c] + cpd00007[c] + cpd00059[c] <=> 2 cpd00067[c] + cpd00180[c] + cpd01138[c]	|H2O| + |O2| + |L-Ascorbate| => (2) |H+| + |Oxalate| + |Threonate|	None	1	0	1000	1.13.11.13
430	rxn00449	rxn00449	cpd00059[c] + cpd00067[c] <=> cpd02098[c]	|L-Ascorbate| + |H+| <=> |L-xylo-Hexulonolactone|	None	0	-1000	1000	1.1.3.8
431	rxn00450	L-Methionine:oxygen oxidoreductase (deaminating)	cpd00001[c] + cpd00007[c] + cpd00060[c] <=> cpd00013[c] + cpd00025[c] + cpd00869[c]	|H2O| + |O2| + |L-Methionine| => |NH3| + |H2O2| + |4-methylthio 2-oxobutyrate|	None	1	0	1000	1.4.3.2
432	rxn00451	S-Adenosyl-L-methionine:L-methionine S-methyltransferase	cpd00017[c] + cpd00060[c] <=> cpd00019[c] + cpd02027[c]	|S-Adenosyl-L-methionine| + |L-Methionine| <=> |S-Adenosyl-homocysteine| + |S-Methyl-L-methionine|	None	0	-1000	1000	2.1.1.12
433	rxn00452	S-Adenosyl-L-methionine:L-homocysteine S-methyltransferase	cpd00017[c] + cpd00135[c] <=> cpd00019[c] + cpd00060[c] + cpd00067[c]	|S-Adenosyl-L-methionine| + |Homocysteine| => |S-Adenosyl-homocysteine| + |L-Methionine| + |H+|	Methionine Biosynthesis	1	0	1000	2.1.1.10
434	rxn00453	O-Acetyl-L-homoserine acetate-lyase (adding methanethiol)	cpd00324[c] + cpd00790[c] <=> cpd00029[c] + cpd00060[c] + cpd00067[c]	|MTTL| + |O-Acetyl-L-homoserine| => |Acetate| + |L-Methionine| + |H+|	None	1	0	1000	2.5.1.49,4.2.99.10
435	rxn00454	L-Methionine:glyoxylate aminotransferase	cpd00040[c] + cpd00060[c] <=> cpd00033[c] + cpd00869[c]	|Glyoxalate| + |L-Methionine| <=> |Glycine| + |4-methylthio 2-oxobutyrate|	None	0	-1000	1000	2.6.1.73
436	rxn00455	N-Formyl-L-methionine amidohydrolase	cpd00001[c] + cpd02012[c] <=> cpd00047[c] + cpd00060[c]	|H2O| + |N-Formyl-L-methionine| <=> |Formate| + |L-Methionine|	None	0	-1000	1000	3.5.1.31
437	rxn00456	L-Methionine methanethiol-lyase (deaminating)	cpd00001[c] + cpd00060[c] <=> cpd00013[c] + cpd00094[c] + cpd00324[c]	|H2O| + |L-Methionine| => |NH3| + |2-Oxobutyrate| + |MTTL|	None	1	0	1000	4.4.1.11
438	rxn00457	L-Methionine racemase	cpd00060[c] <=> cpd00637[c]	|L-Methionine| <=> |D-Methionine|	None	0	-1000	1000	5.1.1.2
439	rxn00458	L-Methionine carboxy-lyase	cpd00060[c] + cpd00067[c] <=> cpd00011[c] + cpd02131[c]	|L-Methionine| + |H+| => |CO2| + |3-Methylthiopropanamine|	None	1	0	1000	4.1.1.57
440	rxn00459	2-Phospho-D-glycerate hydro-lyase	cpd00482[c] <=> cpd00001[c] + cpd00061[c]	|2-Phospho-D-glycerate| <=> |H2O| + |Phosphoenolpyruvate|	Dehydrogenase complexes | Glycolysis and Gluconeogenesis, including Archaeal enzymes | Glycolysis and Gluconeogenesis | Entner-Doudoroff Pathway | Serine-glyoxylate cycle	0	-1000	1000	4.2.1.11
441	rxn00460	UTP:pyruvate O2-phosphotransferase	cpd00020[c] + cpd00062[c] <=> cpd00014[c] + cpd00061[c]	|Pyruvate| + |UTP| <=> |UDP| + |Phosphoenolpyruvate|	None	0	-1000	1000	2.7.1.40
442	rxn00461	Phosphoenolpyruvate:UDP-N-acetyl-D-glucosamine	cpd00037[c] + cpd00061[c] <=> cpd00009[c] + cpd00067[c] + cpd02820[c]	|UDP-N-acetylglucosamine| + |Phosphoenolpyruvate| <=> |Phosphate| + |H+| + |UDP-N-acetylglucosamine enolpyruvate|	Peptidoglycan Biosynthesis | UDP-N-acetylmuramate from Fructose-6-phosphate Biosynthesis | Peptidoglycan Biosynthesis 2	0	-1000	1000	2.5.1.7
443	rxn00462	Phosphoenolpyruvate 2,3-phosphonomutase	cpd00061[c] <=> cpd00067[c] + cpd01807[c]	|Phosphoenolpyruvate| => |H+| + |3-Phosphonopyruvate|	None	1	0	1000	5.4.2.9
444	rxn00463	Uridine triphosphate pyrophosphohydrolase	cpd00001[c] + cpd00062[c] <=> cpd00012[c] + cpd00091[c]	|H2O| + |UTP| => |PPi| + |UMP|	Folate Biosynthesis | Folate Biosynthesis (Phoenix Copy) | Nucleoside triphosphate pyrophosphohydrolase MazG	1	0	1000	3.6.1.8,3.6.1.19
445	rxn00464	Bezoyl-CoA:L-ornithine N-benzoyltransferase	cpd00064[c] + 2 cpd00401[c] <=> 2 cpd00010[c] + 2 cpd00067[c] + cpd02329[c]	|Ornithine| + (2) |Benzoyl-CoA| => (2) |CoA| + (2) |H+| + |L-Ornithuric acid|	None	1	0	1000	2.3.1.127
446	rxn00465	L-Citrulline N5-carbamoyldihydrolase	cpd00001[c] + 2 cpd00067[c] + cpd00274[c] <=> cpd00011[c] + cpd00013[c] + cpd00064[c]	|H2O| + (2) |H+| + |Citrulline| => |CO2| + |NH3| + |Ornithine|	None	1	0	1000	3.5.1.20
447	rxn00466	N5-(L-1-carboxyethyl)-L-ornithine:NADP+ oxidoreductase	cpd00001[c] + cpd00006[c] + cpd02587[c] <=> cpd00005[c] + cpd00020[c] + cpd00064[c] + cpd00067[c]	|H2O| + |NADP| + |N5-(L-1-Carboxyethyl)-L-ornithine| <=> |NADPH| + |Pyruvate| + |Ornithine| + |H+|	None	0	-1000	1000	1.5.1.24
448	rxn00467	L-Ornithine:2-oxo-acid aminotransferase	cpd00024[c] + cpd00064[c] <=> cpd00023[c] + cpd00858[c]	|2-Oxoglutarate| + |Ornithine| <=> |L-Glutamate| + |L-Glutamate5-semialdehyde|	Proline, 4-hydroxyproline uptake and utilization | Dimethylarginine metabolism | Arginine and Ornithine Degradation	0	-1000	1000	2.6.1.13
449	rxn00468	L-Ornithine(L-lysine):2-oxoglutarate omega-aminotransferase	cpd00024[c] + cpd00064[c] <=> cpd00001[c] + cpd00023[c] + cpd00067[c] + cpd02651[c]	|2-Oxoglutarate| + |Ornithine| => |H2O| + |L-Glutamate| + |H+| + |3,4-Dihydro-2H-Pyrrole-2-carboxylate|	None	1	0	1000	2.6.1.68
450	rxn00469	N2-Acetyl-L-ornithine amidohydrolase	cpd00001[c] + cpd00342[c] <=> cpd00029[c] + cpd00064[c]	|H2O| + |N-Acetylornithine| <=> |Acetate| + |Ornithine|	Arginine Biosynthesis extended | Arginine Biosynthesis	0	-1000	1000	3.5.1.14,3.5.1.16
451	rxn00470	L-Ornithine carboxy-lyase	cpd00064[c] + cpd00067[c] <=> cpd00011[c] + cpd00118[c]	|Ornithine| + |H+| => |CO2| + |Putrescine|	Polyamine Metabolism | Arginine and Ornithine Degradation	1	0	1000	4.1.1.17
452	rxn00471	L-Ornithine ammonia-lyase(cyclizing)	cpd00064[c] <=> cpd00013[c] + cpd00067[c] + cpd00129[c]	|Ornithine| => |NH3| + |H+| + |L-Proline|	Threonine degradation | Proline, 4-hydroxyproline uptake and utilization | Arginine and Ornithine Degradation	1	0	1000	4.3.1.12
453	rxn00472	L-Ornithine racemase	cpd00064[c] <=> cpd00404[c]	|Ornithine| <=> |D-Ornithine|	None	0	-1000	1000	5.1.1.9,5.1.1.10,5.1.1.12
454	rxn00473	L-Tryotophan indole-lyase (deaminating)	cpd00001[c] + cpd00065[c] <=> cpd00013[c] + cpd00020[c] + cpd00359[c]	|H2O| + |L-Tryptophan| => |NH3| + |Pyruvate| + |indol|	Aromatic amino acid degradation	1	0	1000	4.1.99.1
455	rxn00474	L-Serine hydro-lyase (adding indoleglycerol-phosphate)	cpd00054[c] + cpd00359[c] <=> cpd00001[c] + cpd00065[c]	|L-Serine| + |indol| => |H2O| + |L-Tryptophan|	Auxin biosynthesis | Tryptophan synthesis	1	0	1000	4.2.1.20
456	rxn00475	L-Tryptophan:NAD+ oxidoreductase (deaminating)	cpd00001[c] + cpd00003[c] + cpd00065[c] <=> cpd00004[c] + cpd00013[c] + cpd00067[c] + cpd00278[c]	|H2O| + |NAD| + |L-Tryptophan| <=> |NADH| + |NH3| + |H+| + |Indolepyruvate|	None	0	-1000	1000	1.4.1.19
457	rxn00476	L-Tryptophan:NADP+ oxidoreductase (deaminating)	cpd00001[c] + cpd00006[c] + cpd00065[c] <=> cpd00005[c] + cpd00013[c] + cpd00067[c] + cpd00278[c]	|H2O| + |NADP| + |L-Tryptophan| <=> |NADPH| + |NH3| + |H+| + |Indolepyruvate|	None	0	-1000	1000	1.4.1.19
458	rxn00477	L-Tryptophan:oxygen oxidoreductase (deaminating)	cpd00001[c] + cpd00007[c] + cpd00065[c] <=> cpd00013[c] + cpd00025[c] + cpd00278[c]	|H2O| + |O2| + |L-Tryptophan| => |NH3| + |H2O2| + |Indolepyruvate|	None	1	0	1000	1.4.3.2
459	rxn00478	L-tryptophan:oxygen 2,3-oxidoreductase (decyclizing)	cpd00007[c] + cpd00065[c] <=> cpd01749[c]	|O2| + |L-Tryptophan| => |N-Formylkynurenine|	Pseudomonas quinolone signal PQS | NAD and NADP cofactor biosynthesis global	1	0	1000	1.13.11.11,1.13.11.52
460	rxn00479	L-Tryptophan:oxygen 2-oxidoreductase(decarboxylating)	cpd00007[c] + cpd00065[c] <=> cpd00001[c] + cpd00011[c] + cpd01747[c]	|O2| + |L-Tryptophan| => |H2O| + |CO2| + |Indole-3-acetamide|	Aromatic amino acid degradation	1	0	1000	1.13.12.3
461	rxn00480	L-Tryptophan:oxygen 2&#39;-oxidoreductase (side-chain-cleaving)	cpd00007[c] + cpd00065[c] + cpd00067[c] <=> cpd00011[c] + cpd00013[c] + cpd02067[c]	|O2| + |L-Tryptophan| + |H+| => |CO2| + |NH3| + |3-Indoleglycolaldehyde|	None	1	0	1000	1.13.99.3
462	rxn00481	L-Tryptophanamide amidohydrolase	cpd00001[c] + cpd00720[c] <=> cpd00013[c] + cpd00065[c]	|H2O| + |L-Tryptophanamide| => |NH3| + |L-Tryptophan|	None	1	0	1000	3.5.1.57
463	rxn00482	S-Adenosyl-L-methionine:L-tryptophan 2-C-methyltransferase	cpd00017[c] + cpd00065[c] <=> cpd00019[c] + cpd00067[c] + cpd01911[c]	|S-Adenosyl-L-methionine| + |L-Tryptophan| => |S-Adenosyl-homocysteine| + |H+| + |Abrine|	None	1	0	1000	2.1.1.106
464	rxn00483	L-Tryptophan:2-oxoglutarate aminotransferase	cpd00024[c] + cpd00065[c] <=> cpd00023[c] + cpd00278[c]	|2-Oxoglutarate| + |L-Tryptophan| <=> |L-Glutamate| + |Indolepyruvate|	None	0	-1000	1000	2.6.1.27
465	rxn00484	L-Tryptophan decarboxy-lyase	cpd00065[c] + cpd00067[c] <=> cpd00011[c] + cpd00318[c]	|L-Tryptophan| + |H+| => |CO2| + |Tryptamine|	Auxin biosynthesis | Aromatic amino acid degradation	1	0	1000	4.1.1.28
466	rxn00485	L-Phenylalanine racemase (ATP-hydrolysing)	cpd00001[c] + cpd00002[c] + cpd00066[c] <=> cpd00012[c] + cpd00018[c] + cpd01526[c]	|H2O| + |ATP| + |L-Phenylalanine| => |PPi| + |AMP| + |D-Phenylalanine|	None	1	0	1000	5.1.1.11
467	rxn00486	ATP:L-phenylalanine adenylyltransferase	cpd00002[c] + cpd00066[c] <=> cpd00012[c] + cpd00067[c] + cpd02326[c]	|ATP| + |L-Phenylalanine| => |PPi| + |H+| + |N-Adenylyl-L-phenylalanine|	None	1	0	1000	2.7.7.54
468	rxn00487	L-phenylalanine:NAD+ oxidoreductase (deaminating)	cpd00001[c] + cpd00003[c] + cpd00066[c] <=> cpd00004[c] + cpd00013[c] + cpd00067[c] + cpd00143[c]	|H2O| + |NAD| + |L-Phenylalanine| <=> |NADH| + |NH3| + |H+| + |Phenylpyruvate|	None	0	-1000	1000	1.4.1.20
469	rxn00488	L-Phenylalanine:oxygen oxidoreductase (deaminating)	cpd00001[c] + cpd00007[c] + cpd00066[c] <=> cpd00013[c] + cpd00025[c] + cpd00143[c]	|H2O| + |O2| + |L-Phenylalanine| => |NH3| + |H2O2| + |Phenylpyruvate|	None	1	0	1000	1.4.3.2
470	rxn00489	L-Phenylalanine:oxygen 2-oxidoreductase (decarboxylating)	cpd00007[c] + cpd00066[c] <=> cpd00001[c] + cpd00011[c] + cpd01647[c]	|O2| + |L-Phenylalanine| => |H2O| + |CO2| + |2-Phenylacetamide|	None	1	0	1000	1.13.12.9
471	rxn00490	L-Arogenate hydro-lyase (decarboxylating)	cpd00067[c] + cpd00616[c] <=> cpd00001[c] + cpd00011[c] + cpd00066[c]	|H+| + |Pretyrosine| => |H2O| + |CO2| + |L-Phenylalanine|	Phenylalanine and Tyrosine Branches from Chorismate	1	0	1000	4.2.1.51,4.2.1.91
472	rxn00491	L-Phenylalanine(L-histidine):pyruvate aminotransferase	cpd00020[c] + cpd00066[c] <=> cpd00035[c] + cpd00143[c]	|Pyruvate| + |L-Phenylalanine| <=> |L-Alanine| + |Phenylpyruvate|	None	0	-1000	1000	2.6.1.58
473	rxn00492	Acetyl-CoA:L-phenylalanine N-acetyltransferase	cpd00022[c] + cpd00066[c] <=> cpd00010[c] + cpd00067[c] + cpd02218[c]	|Acetyl-CoA| + |L-Phenylalanine| => |CoA| + |H+| + |N-Acetyl-L-phenylalanine|	None	1	0	1000	2.3.1.53
474	rxn00493	L-Phenylalanine:2-oxoglutarate aminotransferase	cpd00024[c] + cpd00066[c] <=> cpd00023[c] + cpd00143[c]	|2-Oxoglutarate| + |L-Phenylalanine| <=> |L-Glutamate| + |Phenylpyruvate|	Aminotransferases:Aromatic Pathway and More, A work in progress | Histidine Biosynthesis | Homogentisate pathway of aromatic compound degradation	0	-1000	1000	2.6.1.1,2.6.1.1 or 2.6.1.9,2.6.1.5,2.6.1.57,2.6.1.58,2.6.1.9
475	rxn00494	L-Aspartate:phenylpyruvate aminotransferase	cpd00041[c] + cpd00143[c] <=> cpd00032[c] + cpd00066[c]	|L-Aspartate| + |Phenylpyruvate| <=> |Oxaloacetate| + |L-Phenylalanine|	None	0	-1000	1000	2.6.1.70
476	rxn00495	L-Phenylalanine ammonia-lyase	cpd00066[c] <=> cpd00013[c] + cpd00333[c]	|L-Phenylalanine| => |NH3| + |(E)-Cinnamate|	None	1	0	1000	4.3.1.5,4.3.1.24,4.3.1.25
477	rxn00497	L-Phenylalanine carboxy-lyase	cpd00066[c] + cpd00067[c] <=> cpd00011[c] + cpd03161[c]	|L-Phenylalanine| + |H+| => |CO2| + |Phenethylamine|	Auxin biosynthesis | Aromatic amino acid degradation	1	0	1000	4.1.1.28,4.1.1.53
478	rxn00498	Farnesyl-diphosphate:farnesyl-diphosphate farnesyltransferase	2 cpd00350[c] <=> cpd00012[c] + cpd02169[c]	(2) |Farnesyldiphosphate| => |PPi| + |Presqualene diphosphate|	None	1	0	1000	2.5.1.21
479	rxn00499	(S)-Lactate:NAD+ oxidoreductase	cpd00003[c] + cpd00159[c] <=> cpd00004[c] + cpd00020[c] + cpd00067[c]	|NAD| + |L-Lactate| <=> |NADH| + |Pyruvate| + |H+|	Fermentations: Lactate | Lactate utilization | Respiratory dehydrogenases 1 | Fermentations: Mixed acid	0	-1000	1000	1.1.1.27
480	rxn00500	(R)-Lactate:NAD+ oxidoreductase	cpd00003[c] + cpd00221[c] <=> cpd00004[c] + cpd00020[c] + cpd00067[c]	|NAD| + |D-Lactate| <=> |NADH| + |Pyruvate| + |H+|	Fermentations: Lactate | Lactate utilization | Respiratory dehydrogenases 1 | Fermentations: Mixed acid	0	-1000	1000	1.1.1.28
481	rxn00501	3-Oxopropanoate:NAD+ oxidoreductase (decarboxylating,	cpd00003[c] + cpd00010[c] + cpd00191[c] <=> cpd00004[c] + cpd00011[c] + cpd00022[c]	|NAD| + |CoA| + |3-Oxopropanoate| <=> |NADH| + |CO2| + |Acetyl-CoA|	Inositol catabolism	0	-1000	1000	1.2.1.18,1.2.1.27
482	rxn00502	3-Oxopropanoate:NADP+ oxidoreductase (decarboxylating,	cpd00006[c] + cpd00010[c] + cpd00191[c] <=> cpd00005[c] + cpd00011[c] + cpd00022[c]	|NADP| + |CoA| + |3-Oxopropanoate| <=> |NADPH| + |CO2| + |Acetyl-CoA|	Inositol catabolism	0	-1000	1000	1.2.1.18
483	rxn00503	L-1-Pyrroline-5-carboxylate:NAD+ oxidoreductase	2 cpd00001[c] + cpd00003[c] + cpd02431[c] <=> cpd00004[c] + cpd00023[c] + cpd00067[c]	(2) |H2O| + |NAD| + |1-Pyrroline-5-carboxylate| <=> |NADH| + |L-Glutamate| + |H+|	Proline, 4-hydroxyproline uptake and utilization | Arginine and Ornithine Degradation	0	-1000	1000	1.5.1.12
484	rxn00504	L-1-Pyrroline-5-carboxylate:NAD+ oxidoreductase	2 cpd00001[c] + cpd00006[c] + cpd02431[c] <=> cpd00005[c] + cpd00023[c] + cpd00067[c]	(2) |H2O| + |NADP| + |1-Pyrroline-5-carboxylate| <=> |NADPH| + |L-Glutamate| + |H+|	None	0	-1000	1000	1.5.1.12
485	rxn00505	Isocitrate:NAD+ oxidoreductase (decarboxylating)	cpd00003[c] + cpd00260[c] <=> cpd00004[c] + cpd00011[c] + cpd00024[c]	|NAD| + |Isocitrate| => |NADH| + |CO2| + |2-Oxoglutarate|	TCA Cycle	1	0	1000	1.1.1.41,1.1.1.286
486	rxn00506	Acetaldehyde:NAD+ oxidoreductase	cpd00001[c] + cpd00003[c] + cpd00071[c] <=> cpd00004[c] + cpd00029[c] + 2 cpd00067[c]	|H2O| + |NAD| + |Acetaldehyde| => |NADH| + |Acetate| + (2) |H+|	Methylglyoxal Metabolism | Glycerolipid and Glycerophospholipid Metabolism in Bacteria | Entner-Doudoroff Pathway | Pyruvate metabolism II: acetyl-CoA, acetogenesis from pyruvate	1	0	1000	1.2.1.3,1.2.1.5
487	rxn00507	Acetaldehyde:NADP+ oxidoreductase	cpd00001[c] + cpd00006[c] + cpd00071[c] <=> cpd00005[c] + cpd00029[c] + 2 cpd00067[c]	|H2O| + |NADP| + |Acetaldehyde| => |NADPH| + |Acetate| + (2) |H+|	None	1	0	1000	1.2.1.3,1.2.1.5,1.2.1.4
488	rxn00508	Succinate-semialdehyde:NAD+ oxidoreductase	cpd00001[c] + cpd00003[c] + cpd00199[c] <=> cpd00004[c] + cpd00036[c] + 2 cpd00067[c]	|H2O| + |NAD| + |4-Oxobutanoate| => |NADH| + |Succinate| + (2) |H+|	None	1	0	1000	1.2.1.16,1.2.1.24
489	rxn00509	Succinate-semialdehyde:NADP+ oxidoreductase	cpd00001[c] + cpd00006[c] + cpd00199[c] <=> cpd00005[c] + cpd00036[c] + 2 cpd00067[c]	|H2O| + |NADP| + |4-Oxobutanoate| => |NADPH| + |Succinate| + (2) |H+|	None	1	0	1000	1.2.1.16
490	rxn00510	N6-(L-1,3-Dicarboxypropyl)-L-lysine:NAD+ oxidoreductase	cpd00001[c] + cpd00003[c] + cpd00351[c] <=> cpd00004[c] + cpd00024[c] + cpd00039[c] + cpd00067[c]	|H2O| + |NAD| + |Saccharopine| <=> |NADH| + |2-Oxoglutarate| + |L-Lysine| + |H+|	Lysine biosynthesis AAA pathway 2 | Lysine degradation	0	-1000	1000	1.5.1.7
491	rxn00511	N6-(L-1,3-Dicarboxypropyl)-L-lysine:NADP+ oxidoreductase	cpd00001[c] + cpd00006[c] + cpd00351[c] <=> cpd00005[c] + cpd00024[c] + cpd00039[c] + cpd00067[c]	|H2O| + |NADP| + |Saccharopine| <=> |NADPH| + |2-Oxoglutarate| + |L-Lysine| + |H+|	Lysine degradation	0	-1000	1000	1.5.1.8
492	rxn00512	Glycolate:NAD+ oxidoreductase	cpd00003[c] + cpd00139[c] <=> cpd00004[c] + cpd00040[c] + cpd00067[c]	|NAD| + |Glycolate| <=> |NADH| + |Glyoxalate| + |H+|	Glycerate metabolism | Photorespiration (oxidative C2 cycle) | Glycolate, glyoxylate interconversions	0	-1000	1000	1.1.1.26,1.1.1.29
493	rxn00513	ITP diphosphohydrolase	cpd00001[c] + cpd00068[c] <=> cpd00009[c] + cpd00067[c] + cpd00090[c]	|H2O| + |ITP| => |Phosphate| + |H+| + |IDP|	None	1	0	1000	3.6.1.5,3.6.1.15
494	rxn00514	Inosine 5&#39;-triphosphate pyrophosphohydrolase	cpd00001[c] + cpd00068[c] <=> cpd00012[c] + cpd00114[c]	|H2O| + |ITP| => |PPi| + |IMP|	Folate Biosynthesis | Folate Biosynthesis (Phoenix Copy) | Nucleoside triphosphate pyrophosphohydrolase MazG	1	0	1000	3.6.1.8,3.6.1.19
495	rxn00515	ATP:nucleoside-diphosphate phosphatransferase	cpd00002[c] + cpd00090[c] <=> cpd00008[c] + cpd00068[c]	|ATP| + |IDP| <=> |ADP| + |ITP|	Purine conversions | pyrimidine conversions	0	-1000	1000	2.7.4.6
496	rxn00516	Inosine 5&#39;-tetraphosphate phosphohydrolase	cpd00001[c] + cpd02272[c] <=> cpd00009[c] + cpd00067[c] + cpd00068[c]	|H2O| + |Inosine 5&#39;-tetraphosphate| => |Phosphate| + |H+| + |ITP|	None	1	0	1000	3.6.1.14
497	rxn00517	ITP:pyruvate O2-phosphotransferase	cpd00020[c] + cpd00068[c] <=> cpd00061[c] + cpd00090[c]	|Pyruvate| + |ITP| <=> |Phosphoenolpyruvate| + |IDP|	None	0	-1000	1000	2.7.1.40
498	rxn00518	ITP:D-hexose 6-phosphotransferase	cpd00027[c] + cpd00068[c] <=> cpd00079[c] + cpd00090[c]	|D-Glucose| + |ITP| <=> |D-glucose-6-phosphate| + |IDP|	None	0	-1000	1000	2.7.1.1
499	rxn00519	ITP:oxaloacetate carboxy-lyase (transphosphorylating)	cpd00032[c] + cpd00067[c] + cpd00068[c] <=> cpd00011[c] + cpd00061[c] + cpd00090[c]	|Oxaloacetate| + |H+| + |ITP| => |CO2| + |Phosphoenolpyruvate| + |IDP|	None	1	0	1000	4.1.1.32
500	rxn00520	Succinate:CoA ligase (GDP-forming)	cpd00010[c] + cpd00036[c] + cpd00068[c] <=> cpd00009[c] + cpd00078[c] + cpd00090[c]	|CoA| + |Succinate| + |ITP| <=> |Phosphate| + |Succinyl-CoA| + |IDP|	TCA Cycle	0	-1000	1000	6.2.1.4
501	rxn00521	L-Tyrosine phenol-lyase (deaminating)	cpd00001[c] + cpd00069[c] <=> cpd00013[c] + cpd00020[c] + cpd00127[c]	|H2O| + |L-Tyrosine| => |NH3| + |Pyruvate| + |Phenol|	None	1	0	1000	4.1.99.2
502	rxn00522	L-Tyrosine:oxygen oxidoreductase (deaminating)	cpd00001[c] + cpd00007[c] + cpd00069[c] <=> cpd00013[c] + cpd00025[c] + cpd00868[c]	|H2O| + |O2| + |L-Tyrosine| => |NH3| + |H2O2| + |p-hydroxyphenylpyruvate|	None	1	0	1000	1.4.3.2
503	rxn00523	L-Tyrosine,NADPH:oxygen oxidoreductase (N-hydroxylating)	cpd00005[c] + cpd00007[c] + cpd00069[c] <=> cpd00001[c] + cpd00006[c] + cpd01927[c]	|NADPH| + |O2| + |L-Tyrosine| => |H2O| + |NADP| + |N-Hydroxy-L-tyrosine|	None	1	0	1000	1.14.13.41
504	rxn00524	L-Tyrosine:oxygen oxidoreductase	cpd00007[c] + 2 cpd00067[c] + cpd00069[c] + cpd11620[c] <=> cpd00001[c] + cpd00291[c] + cpd11621[c]	|O2| + (2) |H+| + |L-Tyrosine| => |H2O| + |L-Dopa|	None	1	0	1000	1.14.18.1
505	rxn00525	L-arogenate:NAD+ oxidoreductase	cpd00003[c] + cpd00616[c] <=> cpd00004[c] + cpd00011[c] + cpd00069[c]	|NAD| + |Pretyrosine| => |NADH| + |CO2| + |L-Tyrosine|	Chorismate Synthesis | Phenylalanine and Tyrosine Branches from Chorismate	1	0	1000	1.3.1.43,1.3.1.79
506	rxn00526	L-arogenate:NAD+ oxidoreductase	cpd00006[c] + cpd00616[c] <=> cpd00005[c] + cpd00011[c] + cpd00069[c]	|NADP| + |Pretyrosine| => |NADPH| + |CO2| + |L-Tyrosine|	Chorismate Synthesis | Phenylalanine and Tyrosine Branches from Chorismate	1	0	1000	1.3.1.43,1.3.1.78,1.3.1.79
507	rxn00527	L-Tyrosine:2-oxoglutarate aminotransferase	cpd00024[c] + cpd00069[c] <=> cpd00023[c] + cpd00868[c]	|2-Oxoglutarate| + |L-Tyrosine| <=> |L-Glutamate| + |p-hydroxyphenylpyruvate|	Aminotransferases:Aromatic Pathway and More, A work in progress | Histidine Biosynthesis | Homogentisate pathway of aromatic compound degradation	0	-1000	1000	2.6.1.1,2.6.1.1 or 2.6.1.9,2.6.1.5,2.6.1.57,2.6.1.9
508	rxn00528	L-Tyrosine:L-arginine ligase (AMP-forming)	cpd00002[c] + cpd00051[c] + cpd00069[c] <=> cpd00012[c] + cpd00018[c] + cpd01917[c]	|ATP| + |L-Arginine| + |L-Tyrosine| => |PPi| + |AMP| + |Kyotorphin|	None	1	0	1000	6.3.2.24
509	rxn00529	L-Tyrosine carboxy-lyase	cpd00067[c] + cpd00069[c] <=> cpd00011[c] + cpd00374[c]	|H+| + |L-Tyrosine| => |CO2| + |Tyramine|	Auxin biosynthesis | Aromatic amino acid degradation	1	0	1000	4.1.1.25,4.1.1.28
510	rxn00530	L-Tyrosine ammonia-lyase	cpd00069[c] <=> cpd00013[c] + cpd00604[c]	|L-Tyrosine| => |NH3| + |4-Coumarate|	None	1	0	1000	4.3.1.5,4.3.1.23,4.3.1.25
511	rxn00531	L-Tyrosine 2,3-aminomutase	cpd00069[c] <=> cpd02674[c]	|L-Tyrosine| <=> |beta-Tyrosine|	None	0	-1000	1000	5.4.3.6
512	rxn00532	3-Oxopropanoate:NADP+ oxidoreductase (decarboxylating,	cpd00006[c] + cpd00010[c] + cpd00191[c] <=> cpd00005[c] + cpd00067[c] + cpd00070[c]	|NADP| + |CoA| + |3-Oxopropanoate| <=> |NADPH| + |H+| + |Malonyl-CoA|	None	0	-1000	1000	1.2.1.18
513	rxn00533	Acetyl-CoA:carbon-dioxide ligase (ADP-forming)	cpd00002[c] + cpd00022[c] + cpd00242[c] <=> cpd00008[c] + cpd00009[c] + cpd00067[c] + cpd00070[c]	|ATP| + |Acetyl-CoA| + |H2CO3| <=> |ADP| + |Phosphate| + |H+| + |Malonyl-CoA|	None	0	-1000	1000	6.4.1.2
514	rxn00534	Acetyl-CoA:malonate CoA-transferase	cpd00022[c] + cpd00308[c] <=> cpd00029[c] + cpd00070[c]	|Acetyl-CoA| + |Malonate| <=> |Acetate| + |Malonyl-CoA|	None	0	-1000	1000	2.8.3.3
515	rxn00535	rxn00535	cpd00005[c] + cpd00007[c] + cpd03564[c] <=> cpd00001[c] + cpd00006[c] + cpd00070[c]	|NADPH| + |O2| + |3-Oxopropionyl-CoA| => |H2O| + |NADP| + |Malonyl-CoA|	None	1	0	1000	Undetermined
516	rxn00536	Ethanol:NADP+ oxidoreductase	cpd00006[c] + cpd00363[c] <=> cpd00005[c] + cpd00067[c] + cpd00071[c]	|NADP| + |Ethanol| <=> |NADPH| + |H+| + |Acetaldehyde|	None	0	-1000	1000	1.1.1.2,1.1.1.71
517	rxn00537	2-Phosphonoacetaldehyde phosphonohydrolase	cpd00001[c] + cpd02024[c] <=> cpd00009[c] + cpd00071[c]	|H2O| + |Phosphonoacetaldehyde| => |Phosphate| + |Acetaldehyde|	Phosphonate metabolism	1	0	1000	3.11.1.1
518	rxn00538	Ethanolamine-phosphate phospho-lyase (deaminating)	cpd00001[c] + cpd00285[c] <=> cpd00009[c] + cpd00013[c] + cpd00067[c] + cpd00071[c]	|H2O| + |Phosphoethanolamine| => |Phosphate| + |NH3| + |H+| + |Acetaldehyde|	None	1	0	1000	4.2.3.2
519	rxn00539	Ethanolamine ammonia-lyase	cpd00162[c] <=> cpd00013[c] + cpd00071[c]	|Aminoethanol| => |NH3| + |Acetaldehyde|	Ethanolamine utilization	1	0	1000	4.3.1.7
520	rxn00540	4-hydroxy-2-oxopentanoate pyruvate-lyase	cpd00020[c] + cpd00071[c] <=> cpd02258[c]	|Pyruvate| + |Acetaldehyde| <=> |4-Hydroxy-2-oxovalerate|	Biphenyl Degradation | Fermentations: Lactate | Central meta-cleavage pathway of aromatic compound degradation | Cinnamic Acid Degradation | Tryptophan catabolism | carbazol degradation cluster	0	-1000	1000	4.1.3.39
521	rxn00541	L-Threonine acetaldehyde-lyase	cpd00161[c] <=> cpd00033[c] + cpd00071[c]	|L-Threonine| <=> |Glycine| + |Acetaldehyde|	Threonine degradation | Glycine Biosynthesis	0	-1000	1000	4.1.2.5
522	rxn00542	(S)-Lactate acetaldehyde-lyase	cpd00159[c] <=> cpd00047[c] + cpd00071[c]	|L-Lactate| <=> |Formate| + |Acetaldehyde|	None	0	-1000	1000	4.1.2.36
523	rxn00543	Ethanol:NAD+ oxidoreductase	cpd00003[c] + cpd00363[c] <=> cpd00004[c] + cpd00067[c] + cpd00071[c]	|NAD| + |Ethanol| <=> |NADH| + |H+| + |Acetaldehyde|	Fermentations: Lactate | Acetone Butanol Ethanol Synthesis | Glycerolipid and Glycerophospholipid Metabolism in Bacteria | Fermentations: Mixed acid	0	-1000	1000	1.1.1.1,1.1.1.71
524	rxn00544	rxn00544	cpd00056[c] + cpd00071[c] <=> cpd03049[c]	|TPP| + |Acetaldehyde| <=> |2-Hydroxyethyl-ThPP|	Pyruvate metabolism II: acetyl-CoA, acetogenesis from pyruvate	0	-1000	1000	4.1.1.1
525	rxn00545	ATP:D-fructose-6-phosphate 1-phosphotransferase	cpd00002[c] + cpd00072[c] <=> cpd00008[c] + cpd00290[c]	|ATP| + |D-fructose-6-phosphate| <=> |ADP| + |D-fructose-1,6-bisphosphate|	Glycolysis and Gluconeogenesis, including Archaeal enzymes | Hexitol degradation | N-Acetyl-Galactosamine and Galactosamine Utilization | Glycolysis and Gluconeogenesis | D-Tagatose and Galactitol Utilization	0	-1000	1000	2.7.1.11
526	rxn00546	D-Mannitol-1-phosphate:NAD+ 5-oxidoreductase	cpd00003[c] + cpd00491[c] <=> cpd00004[c] + cpd00067[c] + cpd00072[c]	|NAD| + |D-mannitol-1-phosphate| <=> |NADH| + |H+| + |D-fructose-6-phosphate|	Hexitol degradation | Mannitol Utilization	0	-1000	1000	1.1.1.17
527	rxn00547	ATP:D-fructose 6-phosphotransferase	cpd00002[c] + cpd00082[c] <=> cpd00008[c] + cpd00072[c]	|ATP| + |D-Fructose| <=> |ADP| + |D-fructose-6-phosphate|	Fructose utilization	0	-1000	1000	2.7.1.1,2.7.1.4
528	rxn00548	D-Fructose-6-phosphate D-erythrose-4-phosphate-lyase	cpd00009[c] + cpd00067[c] + cpd00072[c] <=> cpd00001[c] + cpd00196[c] + cpd00236[c]	|Phosphate| + |H+| + |D-fructose-6-phosphate| => |H2O| + |Acetylphosphate| + |D-Erythrose4-phosphate|	Fermentations: Lactate | Pentose phosphate pathway	1	0	1000	4.1.2.9,4.1.2.22
529	rxn00549	D-Fructose-1,6-bisphosphate 1-phosphohydrolase	cpd00001[c] + cpd00290[c] <=> cpd00009[c] + cpd00067[c] + cpd00072[c]	|H2O| + |D-fructose-1,6-bisphosphate| => |Phosphate| + |H+| + |D-fructose-6-phosphate|	Glycolysis and Gluconeogenesis, including Archaeal enzymes | Calvin-Benson cycle | Glycolysis and Gluconeogenesis	1	0	1000	3.1.3.11
530	rxn00550	D-Fructose-2,6-bisphosphate 2-phosphohydrolase	cpd00001[c] + cpd00503[c] <=> cpd00009[c] + cpd00067[c] + cpd00072[c]	|H2O| + |D-Fructose 2,6-bisphosphate| => |Phosphate| + |H+| + |D-fructose-6-phosphate|	None	1	0	1000	3.1.3.46
531	rxn00551	Pyrophosphate:D-fructose-6-phosphate 1-phosphotransferase	cpd00012[c] + cpd00072[c] <=> cpd00009[c] + cpd00067[c] + cpd00290[c]	|PPi| + |D-fructose-6-phosphate| <=> |Phosphate| + |H+| + |D-fructose-1,6-bisphosphate|	Glycolysis and Gluconeogenesis, including Archaeal enzymes | Glycolysis and Gluconeogenesis	0	-1000	1000	2.7.1.90
532	rxn00552	D-Glucosamine-6-phosphate ketol-isomerase(deaminating)	cpd00001[c] + cpd00288[c] <=> cpd00013[c] + cpd00072[c]	|H2O| + |D-Glucosamine phosphate| => |NH3| + |D-fructose-6-phosphate|	Chitin and N-acetylglucosamine utilization | Formaldehyde assimilation: Ribulose monophosphate pathway | Sugar utilization in Thermotogales	1	0	1000	3.5.99.6
533	rxn00553	UDPglucose:D-fructose-6-phosphate 2-alpha-D-glucosyltransferase	cpd00026[c] + cpd00072[c] <=> cpd00014[c] + cpd01693[c]	|UDP-glucose| + |D-fructose-6-phosphate| <=> |UDP| + |6-Phosphosucrose|	None	0	-1000	1000	2.4.1.14
534	rxn00554	CTP:D-fructose-6-phosphate 1-phosphotransferase	cpd00052[c] + cpd00072[c] <=> cpd00096[c] + cpd00290[c]	|CTP| + |D-fructose-6-phosphate| <=> |CDP| + |D-fructose-1,6-bisphosphate|	None	0	-1000	1000	2.7.1.11
535	rxn00555	L-Glutamine:D-fructose-6-phosphate aminotransferase (hexose	cpd00053[c] + cpd00072[c] <=> cpd00023[c] + cpd00288[c]	|L-Glutamine| + |D-fructose-6-phosphate| <=> |L-Glutamate| + |D-Glucosamine phosphate|	UDP-N-acetylmuramate from Fructose-6-phosphate Biosynthesis | Formaldehyde assimilation: Ribulose monophosphate pathway | Sialic Acid Metabolism	0	-1000	1000	2.6.1.16
536	rxn00556	UTP:D-fructose-6-phosphate 1-phosphotransferase	cpd00062[c] + cpd00072[c] <=> cpd00014[c] + cpd00290[c]	|UTP| + |D-fructose-6-phosphate| <=> |UDP| + |D-fructose-1,6-bisphosphate|	None	0	-1000	1000	2.7.1.11
537	rxn00557	ITP:D-fructose-6-phosphate 1-phosphotransferase	cpd00068[c] + cpd00072[c] <=> cpd00090[c] + cpd00290[c]	|ITP| + |D-fructose-6-phosphate| <=> |IDP| + |D-fructose-1,6-bisphosphate|	None	0	-1000	1000	2.7.1.11
538	rxn00558	D-Glucose-6-phosphate ketol-isomerase	cpd00079[c] <=> cpd00072[c]	|D-glucose-6-phosphate| <=> |D-fructose-6-phosphate|	Glycolysis and Gluconeogenesis, including Archaeal enzymes | Formaldehyde assimilation: Ribulose monophosphate pathway | Glycolysis and Gluconeogenesis | Sucrose Metabolism	0	-1000	1000	5.3.1.9
539	rxn00559	D-Mannose-6-phosphate ketol-isomerase	cpd00235[c] <=> cpd00072[c]	|D-mannose-6-phosphate| <=> |D-fructose-6-phosphate|	None	0	-1000	1000	5.3.1.8
540	rxn00560	Urea:carbon-dioxide ligase (ADP-forming)	cpd00002[c] + cpd00073[c] + cpd00242[c] <=> cpd00008[c] + cpd00009[c] + cpd00067[c] + cpd00742[c]	|ATP| + |Urea| + |H2CO3| => |ADP| + |Phosphate| + |H+| + |Allophanate|	None	1	0	1000	6.3.4.6
541	rxn00561	Guanidinoacetate amidohydrolase	cpd00001[c] + cpd00451[c] <=> cpd00033[c] + cpd00073[c]	|H2O| + |Glycocyamine| => |Glycine| + |Urea|	None	1	0	1000	3.5.3.2
542	rxn00562	(-)-Ureidoglycolate urea-lyase	cpd00465[c] <=> cpd00040[c] + cpd00073[c]	|Ureidoglycolate| <=> |Glyoxalate| + |Urea|	None	0	-1000	1000	4.3.2.3
543	rxn00563	N-Amidino-L-aspartate amidinohydrolase	cpd00001[c] + cpd02008[c] <=> cpd00041[c] + cpd00073[c]	|H2O| + |N-Amidino-L-aspartate| => |L-Aspartate| + |Urea|	None	1	0	1000	3.5.3.14
544	rxn00564	Urea hydro-lyase	cpd00073[c] <=> cpd00001[c] + cpd01103[c]	|Urea| <=> |H2O| + |Cyanamide|	None	0	-1000	1000	4.2.1.69
545	rxn00565	Sulfur:oxygen oxidoreductase	cpd00001[c] + cpd00007[c] + cpd00074[c] <=> cpd00067[c] + cpd00081[c]	|H2O| + |O2| + |S| => |H+| + |Sulfite|	None	1	0	1000	1.13.11.18
546	rxn00566	L-Cysteine L-homocysteine-lyase (deaminating)	cpd00001[c] + cpd00084[c] <=> cpd00013[c] + cpd00020[c] + cpd00239[c]	|H2O| + |L-Cysteine| => |NH3| + |Pyruvate| + |H2S|	Glycine and Serine Utilization | Methionine Biosynthesis | Cysteine Biosynthesis | Methionine Degradation	1	0	1000	4.1.99.1,4.4.1.1,4.4.1.8
547	rxn00567	Ferrocytochrome-c:oxygen oxidoreductase	cpd00001[c] + cpd00109[c] + cpd00418[c] <=> 2 cpd00067[c] + cpd00075[c] + cpd00110[c]	|H2O| + |Cytochrome c3+| + |NO| <=> (2) |H+| + |Nitrite| + |Cytochrome c2+|	Heme biosynthesis orphans | Dissimilatory nitrite reductase | Denitrification	0	-1000	1000	1.7.2.1
548	rxn00568	ammonium-hydroxide:NADP+ oxidoreductase	3 cpd00004[c] + 5 cpd00067[c] + cpd00075[c] <=> 2 cpd00001[c] + 3 cpd00003[c] + cpd00013[c]	(2) |H2O| + (3) |NAD| + |NH3| <= (3) |NADH| + (5) |H+| + |Nitrite|	Nitrate and nitrite ammonification	-1	-1000	0	1.7.1.4
549	rxn00569	ammonium-hydroxide:NAD(P)+ oxidoreductase	3 cpd00005[c] + 5 cpd00067[c] + cpd00075[c] <=> 2 cpd00001[c] + 3 cpd00006[c] + cpd00013[c]	(2) |H2O| + (3) |NADP| + |NH3| <= (3) |NADPH| + (5) |H+| + |Nitrite|	Nitrate and nitrite ammonification	-1	-1000	0	1.7.1.4
550	rxn00570	Hydroxylamine:oxygen oxidoreductase	cpd00007[c] + cpd00165[c] <=> cpd00001[c] + cpd00067[c] + cpd00075[c]	|H2O| + |H+| + |Nitrite| <= |O2| + |Hydroxylamine|	None	-1	-1000	0	1.7.3.4
551	rxn00571	NADH:nitrate oxidoreductase	cpd00004[c] + cpd00067[c] + cpd00209[c] <=> cpd00001[c] + cpd00003[c] + cpd00075[c]	|H2O| + |NAD| + |Nitrite| <= |NADH| + |H+| + |Nitrate|	None	-1	-1000	0	1.7.1.1,1.7.1.2
552	rxn00572	NADPH:nitrate oxidoreductase	cpd00005[c] + cpd00067[c] + cpd00209[c] <=> cpd00001[c] + cpd00006[c] + cpd00075[c]	|H2O| + |NADP| + |Nitrite| <= |NADPH| + |H+| + |Nitrate|	None	-1	-1000	0	1.7.1.2,1.7.1.3
553	rxn00573	Nitroethane:oxygen oxidoreductase	cpd00025[c] + cpd00067[c] + cpd00071[c] + cpd00075[c] <=> cpd00001[c] + cpd00007[c] + cpd01263[c]	|H2O2| + |H+| + |Acetaldehyde| + |Nitrite| <=> |H2O| + |O2| + |Nitroethane|	None	0	-1000	1000	1.7.3.1
554	rxn00574	rxn00574	2 cpd00067[c] + cpd00209[c] + cpd11620[c] <=> cpd00001[c] + cpd00075[c] + cpd11621[c]	|H2O| + |Nitrite| <= (2) |H+| + |Nitrate|	None	-1	-1000	0	Undetermined
555	rxn00575	alpha-D-Glucoside glucohydrolase	cpd00001[c] + cpd00076[c] <=> cpd00027[c] + cpd00082[c]	|H2O| + |Sucrose| => |D-Glucose| + |D-Fructose|	Maltose and Maltodextrin Utilization	1	0	1000	3.2.1.20,3.2.1.26,3.2.1.48
556	rxn00577	Sucrose:orthophosphate alpha-D-glucosyltransferase	cpd00009[c] + cpd00067[c] + cpd00076[c] <=> cpd00082[c] + cpd00089[c]	|Phosphate| + |H+| + |Sucrose| <=> |D-Fructose| + |Glucose-1-phosphate|	Fructooligosaccharides(FOS) and Raffinose Utilization | Sucrose utilization | Sucrose utilization Shewanella | Sucrose Metabolism	0	-1000	1000	2.4.1.7
557	rxn00578	Sucrose-6-phosphate phosphohydrolase	cpd00001[c] + cpd01693[c] <=> cpd00009[c] + cpd00067[c] + cpd00076[c]	|H2O| + |6-Phosphosucrose| => |Phosphate| + |H+| + |Sucrose|	None	1	0	1000	3.1.3.24
558	rxn00579	UDPglucose:D-fructose 2-alpha-D-glucosyltransferase	cpd00026[c] + cpd00082[c] <=> cpd00014[c] + cpd00076[c]	|UDP-glucose| + |D-Fructose| <=> |UDP| + |Sucrose|	None	0	-1000	1000	2.4.1.13
559	rxn00580	Sucrose:(acceptor) 3-oxidoreductase	cpd00015[c] + cpd00076[c] <=> cpd00982[c] + cpd03412[c]	|FAD| + |Sucrose| <=> |FADH2| + |3-Ketosucrose|	None	0	-1000	1000	1.1.99.13
560	rxn00581	UDPgalactose:sucrose 6F-alpha-D-galactosyltransferase	cpd00043[c] + cpd00076[c] <=> cpd00014[c] + cpd02400[c]	|UDP-galactose| + |Sucrose| <=> |UDP| + |Planteose|	None	0	-1000	1000	2.4.1.167
561	rxn00582	Sucrose glucosylmutase	cpd00076[c] <=> cpd01200[c]	|Sucrose| <=> |Palatinose|	None	0	-1000	1000	5.4.99.11
562	rxn00583	cis-1,2-dihydrobenzene-1,2-diol:NAD+ oxidoreductase	cpd00003[c] + cpd02529[c] <=> cpd00004[c] + cpd00067[c] + cpd00077[c]	|NAD| + |cis-Benzeneglycol| => |NADH| + |H+| + |Catechol|	None	1	0	1000	1.3.1.19
563	rxn00584	cis-1,2-dihydroxycyclohexa-3,5-diene-1-carboxylate:NAD+	cpd00003[c] + cpd03762[c] <=> cpd00004[c] + cpd00011[c] + cpd00077[c]	|NAD| + |cis-1,2-dihydroxybenzoate| => |NADH| + |CO2| + |Catechol|	Chlorobenzoate degradation | Phenylpropionate Degradation | Benzoate degradation	1	0	1000	1.3.1.25
564	rxn00585	trans-1,2-dihydrobenzene-1,2-diol:NADP+ oxidoreductase	cpd00006[c] + cpd02594[c] <=> cpd00005[c] + cpd00067[c] + cpd00077[c]	|NADP| + |trans-1,2-Dihydrobenzene-1,2-diol| => |NADPH| + |H+| + |Catechol|	None	1	0	1000	1.3.1.20
565	rxn00586	phenol,NADPH:oxogen oxidoreductase (2-hydroxylating)	cpd00005[c] + cpd00007[c] + cpd00067[c] + cpd00127[c] <=> cpd00001[c] + cpd00006[c] + cpd00077[c]	|NADPH| + |O2| + |H+| + |Phenol| => |H2O| + |NADP| + |Catechol|	None	1	0	1000	1.14.13.7
566	rxn00587	Catechol:oxygen 2,3-oxidoreductase(decyclizing)	cpd00007[c] + cpd00077[c] <=> cpd00067[c] + cpd00518[c]	|O2| + |Catechol| => |H+| + |2-Hydroxymuconic semialdehyde|	None	1	0	1000	1.13.11.2
567	rxn00588	Catechol:oxygen 1,2-oxidoreductase(decyclizing)	cpd00007[c] + cpd00077[c] <=> 2 cpd00067[c] + cpd01630[c]	|O2| + |Catechol| => (2) |H+| + |cis,cis-Muconate|	Chlorobenzoate degradation | Benzoate degradation | Benzoate catabolism | Catechol branch of beta-ketoadipate pathway	1	0	1000	1.13.11.1
568	rxn00589	salicylate,NADH:oxygen oxidoreductase (1-hydroxylating,	cpd00004[c] + cpd00007[c] + 2 cpd00067[c] + cpd00599[c] <=> cpd00001[c] + cpd00003[c] + cpd00011[c] + cpd00077[c]	|NADH| + |O2| + (2) |H+| + |SALC| => |H2O| + |NAD| + |CO2| + |Catechol|	Phenylpropanoid compound degradation | Salicylate ester degradation | Salicylate and gentisate catabolism | Gentisare degradation	1	0	1000	1.14.13.1
569	rxn00590	Benzoate,NADH:oxygen oxidoreductase (1,2-hydroxylating,	cpd00004[c] + cpd00007[c] + cpd00153[c] + cpd11621[c] <=> cpd00003[c] + cpd00011[c] + cpd00077[c] + cpd11620[c]	|NADH| + |O2| + |Benzoate| => |NAD| + |CO2| + |Catechol|	None	1	0	1000	1.14.12.10
570	rxn00591	1,6-dihydroxycyclohexa-2,4-diene-1-carboxylate:NAD+ oxidoreductase	cpd00003[c] + cpd02821[c] <=> cpd00004[c] + cpd00011[c] + cpd00077[c]	|NAD| + |1,2-Dihydroxycyclohexa-3,5-diene-1-carboxylate| => |NADH| + |CO2| + |Catechol|	None	1	0	1000	1.3.1.25
571	rxn00592	2,3-Dihydroxybenzoate carboxy-lyase	cpd00067[c] + cpd00168[c] <=> cpd00011[c] + cpd00077[c]	|H+| + |2,3-Dihydroxybenzoate| => |CO2| + |Catechol|	None	1	0	1000	4.1.1.46
572	rxn00593	Protocatechuate carboxy-lyase	cpd00067[c] + cpd00197[c] <=> cpd00011[c] + cpd00077[c]	|H+| + |Protocatechuate| => |CO2| + |Catechol|	None	1	0	1000	4.1.1.63
573	rxn00594	Anthranilate,NADH:oxygen oxidoreductase (1,2-hydroxylating,	cpd00004[c] + cpd00007[c] + 3 cpd00067[c] + cpd00093[c] <=> cpd00003[c] + cpd00011[c] + cpd00013[c] + cpd00077[c]	|NADH| + |O2| + (3) |H+| + |Anthranilate| => |NAD| + |CO2| + |NH3| + |Catechol|	None	1	0	1000	1.14.12.1
574	rxn00595	Anthranilate,NADPH:oxygen oxidoreductase (1,2-hydroxylating,	cpd00005[c] + cpd00007[c] + 3 cpd00067[c] + cpd00093[c] <=> cpd00006[c] + cpd00011[c] + cpd00013[c] + cpd00077[c]	|NADPH| + |O2| + (3) |H+| + |Anthranilate| => |NADP| + |CO2| + |NH3| + |Catechol|	None	1	0	1000	1.14.12.1
575	rxn00596	S-Adenosyl-L-methionine:catechol O-methyltransferase	cpd00017[c] + cpd00077[c] <=> cpd00019[c] + cpd00067[c] + cpd01063[c]	|S-Adenosyl-L-methionine| + |Catechol| <=> |S-Adenosyl-homocysteine| + |H+| + |Guaiacol|	None	0	-1000	1000	2.1.1.6
576	rxn00597	2-nitrophenol,NADPH:oxygen 2-oxidoreductase (2-hydroxylating,	cpd00005[c] + cpd00007[c] + 3 cpd00067[c] + cpd01361[c] + cpd11620[c] <=> cpd00001[c] + cpd00006[c] + cpd00075[c] + cpd00077[c] + cpd11621[c]	|NADPH| + |O2| + (3) |H+| + |2-Nitrophenol| <=> |H2O| + |NADP| + |Nitrite| + |Catechol|	None	0	-1000	1000	1.14.13.31
577	rxn00598	Succinyl-CoA:acetyl-CoA C-acyltransferase	cpd00022[c] + cpd00078[c] <=> cpd00010[c] + cpd01507[c]	|Acetyl-CoA| + |Succinyl-CoA| <=> |CoA| + |3-Oxoadipyl-CoA|	Protocatechuate branch of beta-ketoadipate pathway | Benzoate transport and degradation cluster | Chloroaromatic degradation pathway	0	-1000	1000	2.3.1.16,2.3.1.174
578	rxn00599	Succinyl-CoA:glycine C-succinyl-transferase(decarboxylating)	cpd00033[c] + cpd00067[c] + cpd00078[c] <=> cpd00010[c] + cpd00011[c] + cpd00338[c]	|Glycine| + |H+| + |Succinyl-CoA| => |CoA| + |CO2| + |5-Aminolevulinate|	Experimental tye | Threonine degradation | Heme and Siroheme Biosynthesis	1	0	1000	2.3.1.37
579	rxn00600	Succinyl-CoA:glycine C-succinyl-transferase(decarboxylating)	cpd00033[c] + cpd00078[c] <=> cpd00010[c] + cpd03283[c]	|Glycine| + |Succinyl-CoA| <=> |CoA| + |2-Amino-3-oxoadipate|	None	0	-1000	1000	2.3.1.37
580	rxn00601	succinyl-CoA:L-arginine N2-succinyltransferase	cpd00051[c] + cpd00078[c] <=> cpd00010[c] + cpd00067[c] + cpd02103[c]	|L-Arginine| + |Succinyl-CoA| => |CoA| + |H+| + |N2-Succinyl-L-arginine|	Arginine and Ornithine Degradation	1	0	1000	2.3.1.109
581	rxn00602	(R)-2-Methyl-3-oxopropanoyl-CoA CoA-carbonylmutase	cpd00891[c] <=> cpd00078[c]	|L-methylmalonyl-CoA| <=> |Succinyl-CoA|	Propionyl-CoA to Succinyl-CoA Module | Serine-glyoxylate cycle	0	-1000	1000	5.4.99.2
582	rxn00603	D-Sorbitol 6-phosphate:NADP+ 1-oxidoreductase	cpd00006[c] + cpd00804[c] <=> cpd00005[c] + cpd00067[c] + cpd00079[c]	|NADP| + |Sorbitol 6-phosphate| <=> |NADPH| + |H+| + |D-glucose-6-phosphate|	None	0	-1000	1000	1.1.1.200
583	rxn00604	D-Glucose-6-phosphate:NADP+ 1-oxoreductase	cpd00006[c] + cpd00079[c] <=> cpd00005[c] + cpd00067[c] + cpd00911[c]	|NADP| + |D-glucose-6-phosphate| <=> |NADPH| + |H+| + |6-phospho-D-glucono-1-5-lactone|	Fermentations: Lactate | Pentose phosphate pathway | Sugar utilization in Thermotoga | Formaldehyde assimilation: Ribulose monophosphate pathway | Glycolysis and Gluconeogenesis | Entner-Doudoroff Pathway	0	-1000	1000	1.1.1.49
584	rxn00605	UDPglucose:D-glucose-6-phosphate 1-alpha-D-glucosyltransferase	cpd00026[c] + cpd00079[c] <=> cpd00014[c] + cpd00523[c]	|UDP-glucose| + |D-glucose-6-phosphate| <=> |UDP| + |Trehalose 6-phosphate|	Trehalose Biosynthesis	0	-1000	1000	2.4.1.15
585	rxn00606	alpha,alpha-Trehalose-6-phosphate phosphoglucohydrolase	cpd00001[c] + cpd00523[c] <=> cpd00027[c] + cpd00079[c]	|H2O| + |Trehalose 6-phosphate| <=> |D-Glucose| + |D-glucose-6-phosphate|	Trehalose Uptake and Utilization	0	-1000	1000	3.2.1.122,3.2.1.93
586	rxn00607	Maltose-6&#39;-phosphate 6-phosphoglucohydrolase	cpd00001[c] + cpd01919[c] <=> cpd00027[c] + cpd00079[c]	|H2O| + |maltose-6-phosphate| => |D-Glucose| + |D-glucose-6-phosphate|	Trehalose Uptake and Utilization | Maltose and Maltodextrin Utilization	1	0	1000	3.2.1.122
587	rxn00608	6-Phospho-beta-D-glucosyl-(1,4)-D-gluxose glucohydrolase	cpd00001[c] + cpd02760[c] <=> cpd00027[c] + cpd00079[c]	|H2O| + |cellobiose 6-phoshate| => |D-Glucose| + |D-glucose-6-phosphate|	Beta-Glucoside Metabolism	1	0	1000	3.2.1.86
588	rxn00609	1L-myo-Inositol-1-phosphate lyase (isomerizing)	cpd00867[c] <=> cpd00079[c]	|Inositol 1-phosphate| <=> |D-glucose-6-phosphate|	Di-Inositol-Phosphate biosynthesis	0	-1000	1000	5.5.1.4
589	rxn00610	Glycerol-3-phosphate phosphohydrolase	cpd00001[c] + cpd00080[c] <=> cpd00009[c] + cpd00067[c] + cpd00100[c]	|H2O| + |Glycerol-3-phosphate| => |Phosphate| + |H+| + |Glycerol|	None	1	0	1000	3.1.3.21
590	rxn00611	sn-Glycerol-3-phosphate:NAD+ 2-oxidoreductase	cpd00003[c] + cpd00080[c] <=> cpd00004[c] + cpd00067[c] + cpd00095[c]	|NAD| + |Glycerol-3-phosphate| <=> |NADH| + |H+| + |Glycerone-phosphate|	Glycerolipid and Glycerophospholipid Metabolism in Bacteria | Glutaredoxins | Glycerol and Glycerol-3-phosphate Uptake and Utilization	0	-1000	1000	1.1.1.8,1.1.1.94,1.1.1.261
591	rxn00612	sn-Glycerol-3-phosphate:NADP+ 2-oxidoreductase	cpd00006[c] + cpd00080[c] <=> cpd00005[c] + cpd00067[c] + cpd00095[c]	|NADP| + |Glycerol-3-phosphate| <=> |NADPH| + |H+| + |Glycerone-phosphate|	Glycerolipid and Glycerophospholipid Metabolism in Bacteria | Glutaredoxins | Glycerol and Glycerol-3-phosphate Uptake and Utilization	0	-1000	1000	1.1.1.261,1.1.1.94
592	rxn00613	sn-glycerol-3-phosphate:NADP+ 1-oxidoreductase	cpd00006[c] + cpd00080[c] <=> cpd00005[c] + cpd00067[c] + cpd00102[c]	|NADP| + |Glycerol-3-phosphate| <=> |NADPH| + |H+| + |Glyceraldehyde3-phosphate|	None	0	-1000	1000	1.1.1.177
593	rxn00614	sn-Glycerol-3-phosphate:oxygen 2-oxidoreductase	cpd00007[c] + cpd00080[c] <=> cpd00025[c] + cpd00095[c]	|O2| + |Glycerol-3-phosphate| => |H2O2| + |Glycerone-phosphate|	Glycerolipid and Glycerophospholipid Metabolism in Bacteria | Glycerol and Glycerol-3-phosphate Uptake and Utilization	1	0	1000	1.1.3.21
594	rxn00615	ATP:glycerol 3-phosphotransferase	cpd00002[c] + cpd00100[c] <=> cpd00008[c] + cpd00080[c]	|ATP| + |Glycerol| <=> |ADP| + |Glycerol-3-phosphate|	MLST | Glycerolipid and Glycerophospholipid Metabolism in Bacteria | Dihydroxyacetone kinases | Glycerol and Glycerol-3-phosphate Uptake and Utilization	0	-1000	1000	2.7.1.30
595	rxn00616	sn-Glycerol-3-phosphate:(acceptor) 2-oxidoreductase	cpd00015[c] + cpd00080[c] <=> cpd00095[c] + cpd00982[c]	|FAD| + |Glycerol-3-phosphate| <=> |Glycerone-phosphate| + |FADH2|	Glycerol and Glycerol-3-phosphate Uptake and Utilization | Respiratory dehydrogenases 1	0	-1000	1000	1.1.99.5
596	rxn00617	sn-Glycerol-3-phosphate:D-glucose 6-phosphotransferase	cpd00027[c] + cpd00080[c] <=> cpd00079[c] + cpd00100[c]	|D-Glucose| + |Glycerol-3-phosphate| <=> |D-glucose-6-phosphate| + |Glycerol|	None	0	-1000	1000	2.7.1.142
597	rxn00618	UDPgalactose:sn-glycerol-3-phosphate 2-alpha-D-galactosyltransferase	cpd00043[c] + cpd00080[c] <=> cpd00014[c] + cpd02827[c]	|UDP-galactose| + |Glycerol-3-phosphate| <=> |UDP| + |2-(alpha-D-Galactosyl)-sn-glycerol 3-phosphate|	None	0	-1000	1000	2.4.1.137
598	rxn00619	UDPgalactose:sn-glycerol-3-phosphate 1-alpha-D-galactosyltransferase	cpd00043[c] + cpd00080[c] <=> cpd00014[c] + cpd02863[c]	|UDP-galactose| + |Glycerol-3-phosphate| <=> |UDP| + |alpha-D-Galactosyl-(1,1&#39;)-sn-glycerol 3-phosphate|	None	0	-1000	1000	2.4.1.96
599	rxn00620	CDPglycerol phosphoglycerohydrolase	cpd00001[c] + cpd00402[c] <=> cpd00046[c] + cpd00080[c]	|H2O| + |CDPglycerol| => |CMP| + |Glycerol-3-phosphate|	None	1	0	1000	3.6.1.16
600	rxn00621	CTP:sn-glycerol-3-phosphate cytidylyltransferase	cpd00052[c] + cpd00080[c] <=> cpd00012[c] + cpd00402[c]	|CTP| + |Glycerol-3-phosphate| <=> |PPi| + |CDPglycerol|	Teichoic and lipoteichoic acids biosynthesis | Rhamnose containing glycans	0	-1000	1000	2.7.7.39
601	rxn00622	Glycerophosphodiester glycerophosphohydrolase	cpd00001[c] + cpd02000[c] <=> cpd00057[c] + cpd00080[c]	|H2O| + |Glycerophosphodiester| => |Alcohol| + |Glycerol-3-phosphate|	None	1	0	1000	3.1.4.46
602	rxn00623	hydrogen-sulfide:NADP+ oxidoreductase	3 cpd00001[c] + 3 cpd00006[c] + cpd00239[c] <=> 3 cpd00005[c] + 4 cpd00067[c] + cpd00081[c]	(3) |H2O| + (3) |NADP| + |H2S| <=> (3) |NADPH| + (4) |H+| + |Sulfite|	Inorganic Sulfur Assimilation | Sulfate assimilation | Cysteine Biosynthesis	0	-1000	1000	1.8.1.2,1.8.2.2
603	rxn00624	3-Sulfino-L-alanine 4-carboxy-lyase	cpd00067[c] + cpd00467[c] + cpd11620[c] <=> cpd00035[c] + cpd06201[c] + cpd11621[c]	|H+| + |3-Sulfinoalanine| <=> |L-Alanine| + |Sulfur dioxide|	None	0	-1000	1000	4.1.1.12
604	rxn00625	rxn00625	cpd00074[c] + cpd00081[c] <=> cpd00067[c] + cpd00268[c]	|S| + |Sulfite| <=> |H+| + |H2S2O3|	None	0	-1000	1000	Undetermined
605	rxn00626	D-Mannitol:ferricytochrome-c 2-oxidoreductase	2 cpd00109[c] + cpd00314[c] <=> 2 cpd00067[c] + cpd00082[c] + 2 cpd00110[c]	(2) |Cytochrome c3+| + |D-Mannitol| <=> (2) |H+| + |D-Fructose| + (2) |Cytochrome c2+|	None	0	-1000	1000	1.1.2.2
606	rxn00627	ATP:D-fructose 1-phosphotransferase	cpd00002[c] + cpd00082[c] <=> cpd00008[c] + cpd00802[c]	|ATP| + |D-Fructose| <=> |ADP| + |D-fructose-1-phosphate|	None	0	-1000	1000	2.7.1.3
607	rxn00629	D-Mannitol:NAD+ 2-oxidoreductase	cpd00003[c] + cpd00314[c] <=> cpd00004[c] + cpd00067[c] + cpd00082[c]	|NAD| + |D-Mannitol| <=> |NADH| + |H+| + |D-Fructose|	Ribitol, Xylitol, Arabitol, Mannitol and Sorbitol utilization | Mannitol Utilization	0	-1000	1000	1.1.1.11,1.1.1.67
608	rxn00630	D-Mannitol:NADP+ 2-oxidoreductase	cpd00006[c] + cpd00314[c] <=> cpd00005[c] + cpd00067[c] + cpd00082[c]	|NADP| + |D-Mannitol| <=> |NADPH| + |H+| + |D-Fructose|	None	0	-1000	1000	1.1.1.138
609	rxn00631	D-Fructose:NADP+ 5-oxidoreductase	cpd00006[c] + cpd00082[c] <=> cpd00005[c] + cpd00067[c] + cpd00234[c]	|NADP| + |D-Fructose| <=> |NADPH| + |H+| + |5-Dehydro-D-fructose|	None	0	-1000	1000	1.1.1.124
610	rxn00632	D-Fructose 2-phosphate phosphatase	cpd00001[c] + cpd02085[c] <=> cpd00009[c] + cpd00067[c] + cpd00082[c]	|H2O| + |beta-D-Fructose 2-phosphate| => |Phosphate| + |H+| + |D-Fructose|	None	1	0	1000	3.1.3.-
611	rxn00633	D-Glucose:D-fructose oxidoreductase	cpd00027[c] + cpd00082[c] <=> cpd00170[c] + cpd00588[c]	|D-Glucose| + |D-Fructose| <=> |Gluconolactone| + |Sorbitol|	None	0	-1000	1000	1.1.99.28
612	rxn00634	D-Glucitol:NAD+ 2-oxidoreductase	cpd00003[c] + cpd00588[c] <=> cpd00004[c] + cpd00067[c] + cpd00082[c]	|NAD| + |Sorbitol| <=> |NADH| + |H+| + |D-Fructose|	D-Sorbitol(D-Glucitol) and L-Sorbose Utilization | Dihydroxyacetone kinases | Ribitol, Xylitol, Arabitol, Mannitol and Sorbitol utilization	0	-1000	1000	1.1.1.14,1.1.1.15
613	rxn00635	ITP:D-hexose 6-phosphotransferase	cpd00068[c] + cpd00082[c] <=> cpd00072[c] + cpd00090[c]	|ITP| + |D-Fructose| <=> |D-fructose-6-phosphate| + |IDP|	None	0	-1000	1000	2.7.1.1
614	rxn00636	D-Mannose ketol-isomerase	cpd00138[c] <=> cpd00082[c]	|D-Mannose| <=> |D-Fructose|	None	0	-1000	1000	5.3.1.7
615	rxn00638	GDP-D-mannose:NAD+ 6-oxidoreductase	cpd00001[c] + 2 cpd00003[c] + cpd00083[c] <=> 2 cpd00004[c] + 3 cpd00067[c] + cpd00719[c]	|H2O| + (2) |NAD| + |GDP-mannose| <=> (2) |NADH| + (3) |H+| + |GDP-D-mannuronate|	Alginate metabolism	0	-1000	1000	1.1.1.132
616	rxn00639	GDPmannose sugarphosphohydrolase	cpd00001[c] + cpd00083[c] <=> cpd00126[c] + cpd00485[c]	|H2O| + |GDP-mannose| => |GMP| + |D-Mannose1-phosphate|	None	1	0	1000	3.6.1.21
617	rxn00640	GDP:D-mannose-1-phosphate guanylyltransferase	cpd00031[c] + cpd00485[c] <=> cpd00009[c] + cpd00067[c] + cpd00083[c]	|GDP| + |D-Mannose1-phosphate| <=> |Phosphate| + |H+| + |GDP-mannose|	Alginate metabolism | Mannose Metabolism | Perosamine Synthesis Vibrio	0	-1000	1000	2.7.7.22
618	rxn00641	GTP:alpha-D-mannose-1-phosphate guanylyltransferase	cpd00038[c] + cpd00485[c] <=> cpd00012[c] + cpd00083[c]	|GTP| + |D-Mannose1-phosphate| <=> |PPi| + |GDP-mannose|	Mannose Metabolism	0	-1000	1000	2.7.7.13
619	rxn00642	GDPmannose 4,6-hydro-lyase	cpd00083[c] <=> cpd00001[c] + cpd00900[c]	|GDP-mannose| => |H2O| + |GDP-4-dehydro-D-rhamnose|	Perosamine Synthesis Vibrio | Colanic acid biosynthesis	1	0	1000	4.2.1.47
620	rxn00643	GDPmannose 3,5-epimerase	cpd00083[c] <=> cpd01536[c]	|GDP-mannose| <=> |GDP-L-galactose|	None	0	-1000	1000	5.1.3.18
621	rxn00645	L-Cysteine:oxygen oxidoreductase	cpd00007[c] + cpd00084[c] + cpd11621[c] <=> cpd00067[c] + cpd00467[c] + cpd11620[c]	|O2| + |L-Cysteine| <=> |H+| + |3-Sulfinoalanine|	None	0	-1000	1000	1.13.11.20
622	rxn00646	L-Glutamate:L-cysteine gamma-ligase (ADP-forming)	cpd00002[c] + cpd00023[c] + cpd00084[c] <=> cpd00008[c] + cpd00009[c] + cpd00067[c] + cpd00506[c]	|ATP| + |L-Glutamate| + |L-Cysteine| => |ADP| + |Phosphate| + |H+| + |gamma-Glutamylcysteine|	Glutathione: Biosynthesis and gamma-glutamyl cycle | Glutathione: gamma-glutamyl cycle | Glutathione synthesis | Cyanophycin Metabolism | Glutathione: Non-redox reactions	1	0	1000	6.3.2.2
623	rxn00647	L-Cysteine:2-oxoglutarate aminotransferase	cpd00024[c] + cpd00084[c] <=> cpd00023[c] + cpd00706[c]	|2-Oxoglutarate| + |L-Cysteine| <=> |L-Glutamate| + |Mercaptopyruvate|	None	0	-1000	1000	2.6.1.3,2.6.1.1
624	rxn00649	O3-Acetyl-L-serine acetate-lyase (adding hydrogen sulfide)	cpd00239[c] + cpd00722[c] <=> cpd00029[c] + cpd00067[c] + cpd00084[c]	|H2S| + |O-Acetyl-L-serine| => |Acetate| + |H+| + |L-Cysteine|	Cysteine Biosynthesis	1	0	1000	2.5.1.47,2.5.1.65,4.2.99.8
625	rxn00650	membrane alanyl aminopeptidase	cpd00001[c] + cpd01017[c] <=> cpd00033[c] + cpd00084[c]	|H2O| + |Cys-Gly| <=> |Glycine| + |L-Cysteine|	Recycling of Peptidoglycan Amino Acids | Protein degradation	0	-1000	1000	3.4.11.2,3.4.11.1,3.4.11.23,3.4.13.3
626	rxn00651	L-Cysteine hydrogen-sulfide-lyase (adding sulfite)	cpd00081[c] + cpd00084[c] <=> cpd00239[c] + cpd00395[c]	|Sulfite| + |L-Cysteine| <=> |H2S| + |L-Cysteate|	None	0	-1000	1000	4.4.1.10
627	rxn00652	L-2-Amino-3-mercaptopropionic acid racemase	cpd00084[c] <=> cpd00587[c]	|L-Cysteine| <=> |D-Cysteine|	None	0	-1000	1000	5.1.1.10
628	rxn00653	beta-Aminopropion aldehyde:NAD+ oxidoreductase	cpd00001[c] + cpd00003[c] + cpd01504[c] <=> cpd00004[c] + 2 cpd00067[c] + cpd00085[c]	|NADH| + (2) |H+| + |beta-Alanine| <= |H2O| + |NAD| + |3-Aminopropanal|	None	-1	-1000	0	1.2.1.3
629	rxn00654	N-Carbamoyl-beta-alanine amidohydrolase	cpd00001[c] + 2 cpd00067[c] + cpd01720[c] <=> cpd00011[c] + cpd00013[c] + cpd00085[c]	|H2O| + (2) |H+| + |3-Ureidopropanoate| => |CO2| + |NH3| + |beta-Alanine|	Hydantoin metabolism | Pyrimidine utilization | L-2-amino-thiazoline-4-carboxylic acid-Lcysteine conversion	1	0	1000	3.5.1.6
630	rxn00655	N-(D-1-carboxyethyl)-beta-alanine:NAD+ oxidoreductase	cpd00001[c] + cpd00003[c] + cpd01489[c] <=> cpd00004[c] + cpd00020[c] + cpd00067[c] + cpd00085[c]	|H2O| + |NAD| + |beta-Alanopine| <=> |NADH| + |Pyruvate| + |H+| + |beta-Alanine|	None	0	-1000	1000	1.5.1.26
631	rxn00656	L-Alanine:3-oxopropanoate aminotransferase	cpd00035[c] + cpd00191[c] <=> cpd00020[c] + cpd00085[c]	|L-Alanine| + |3-Oxopropanoate| <=> |Pyruvate| + |beta-Alanine|	Pyruvate Alanine Serine Interconversions	0	-1000	1000	2.6.1.18
632	rxn00657	3-Aminopropanoate:2-oxoglutarate aminotransferase	cpd00024[c] + cpd00085[c] <=> cpd00023[c] + cpd00191[c]	|2-Oxoglutarate| + |beta-Alanine| <=> |L-Glutamate| + |3-Oxopropanoate|	None	0	-1000	1000	2.6.1.19,2.6.1.55
633	rxn00658	N-Acetyl-beta-alanine amidohydrolase	cpd00001[c] + cpd00788[c] <=> cpd00029[c] + cpd00085[c]	|H2O| + |N-Acetyl-beta-alanine| <=> |Acetate| + |beta-Alanine|	None	0	-1000	1000	3.5.1.21
634	rxn00659	L-Lysine:beta-alanine ligase (AMP-forming)	cpd00002[c] + cpd00039[c] + cpd00085[c] <=> cpd00012[c] + cpd00018[c] + cpd03168[c]	|ATP| + |L-Lysine| + |beta-Alanine| => |PPi| + |AMP| + |beta-Alanyl-L-lysine|	None	1	0	1000	6.3.2.11
635	rxn00660	beta-Alanyl-L-lysine hydrolase	cpd00001[c] + cpd03168[c] <=> cpd00039[c] + cpd00085[c]	|H2O| + |beta-Alanyl-L-lysine| <=> |L-Lysine| + |beta-Alanine|	None	0	-1000	1000	3.4.13.4
636	rxn00661	L-Arginine:beta-alanine ligase (AMP-forming)	cpd00002[c] + cpd00051[c] + cpd00085[c] <=> cpd00012[c] + cpd00018[c] + cpd03167[c]	|ATP| + |L-Arginine| + |beta-Alanine| => |PPi| + |AMP| + |beta-Alanyl-L-arginine|	None	1	0	1000	6.3.2.11
637	rxn00662	3-Guanidinopropanoate amidinopropionase	cpd00001[c] + cpd01962[c] <=> cpd00073[c] + cpd00085[c]	|H2O| + |3-Guanidinopropanoate| => |Urea| + |beta-Alanine|	None	1	0	1000	3.5.3.17
638	rxn00663	rxn00663	cpd00001[c] + cpd01560[c] <=> cpd00010[c] + cpd00067[c] + cpd00085[c]	|CoA| + |H+| + |beta-Alanine| <= |H2O| + |beta-Alanyl-CoA|	None	-1	-1000	0	Undetermined
639	rxn00668	rxn00668	cpd00005[c] + cpd00067[c] + cpd00663[c] <=> cpd00006[c] + cpd00086[c]	|NADPH| + |H+| + |Acrylyl-CoA| => |NADP| + |Propionyl-CoA|	None	1	0	1000	1.3.1.-
640	rxn00669	Propanoate:CoA ligase (ADP-forming)	cpd00002[c] + cpd00010[c] + cpd00141[c] <=> cpd00008[c] + cpd00009[c] + cpd00086[c]	|ATP| + |CoA| + |Propionate| <=> |ADP| + |Phosphate| + |Propionyl-CoA|	Protein Acetylation and Deacetylation in Bacteria | Methylcitrate cycle | Propionate-CoA to Succinate Module	0	-1000	1000	6.2.1.13
641	rxn00670	acetyl-CoA:phosphate acetyltransferase	cpd00009[c] + cpd00067[c] + cpd00086[c] <=> cpd00010[c] + cpd01844[c]	|Phosphate| + |H+| + |Propionyl-CoA| <=> |CoA| + |Propionyl phosphate|	Propanediol utilization | Fermentations: Lactate | Ethanolamine utilization | MLST | C jejuni colonization of chick caeca | Pyruvate metabolism II: acetyl-CoA, acetogenesis from pyruvate | Fermentations: Mixed acid | Threonine anaerobic catabolism gene cluster | Acetyl-CoA pathway of CO2 fixation	0	-1000	1000	2.3.1.8
642	rxn00671	2-Methyl-3-oxopropanoate:NAD+ oxidoreductase (CoA-propanoylating)	cpd00003[c] + cpd00010[c] + cpd00287[c] <=> cpd00004[c] + cpd00011[c] + cpd00086[c]	|NAD| + |CoA| + |3-Oxo-2-methylpropanoate| <=> |NADH| + |CO2| + |Propionyl-CoA|	Inositol catabolism | Isobutyryl-CoA to Propionyl-CoA Module | Branched chain amino acid degradation regulons | Valine degradation	0	-1000	1000	1.2.1.27
643	rxn00672	(S)-2-Methyl-3-oxopropanoyl-CoA carboxy-lyase	cpd00067[c] + cpd00519[c] <=> cpd00011[c] + cpd00086[c]	|H+| + |D-methylmalonyl-CoA| => |CO2| + |Propionyl-CoA|	Propionyl-CoA to Succinyl-CoA Module | Na+ translocating decarboxylases and related biotin-dependent enzymes	1	0	1000	4.1.1.41
644	rxn00673	Propanoyl-CoA:(acceptor) 2,3-oxidoreductase	cpd00663[c] + cpd00982[c] <=> cpd00015[c] + cpd00086[c]	|FAD| + |Propionyl-CoA| <= |Acrylyl-CoA| + |FADH2|	None	-1	-1000	0	1.3.99.3
645	rxn00674	Propanoate:CoA ligase (AMP-forming)	cpd00002[c] + cpd00010[c] + cpd00067[c] + cpd00141[c] <=> cpd00012[c] + cpd00018[c] + cpd00086[c]	|ATP| + |CoA| + |H+| + |Propionate| => |PPi| + |AMP| + |Propionyl-CoA|	None	1	0	1000	6.2.1.17,6.2.1.1
646	rxn00675	Propinol adenylate:CoA ligase (AMP-forming)	cpd00010[c] + cpd03560[c] <=> cpd00018[c] + cpd00086[c]	|CoA| + |Propionyladenylate| => |AMP| + |Propionyl-CoA|	Protein Acetylation and Deacetylation in Bacteria | Methylcitrate cycle | Ketoisovalerate oxidoreductase | Pyruvate metabolism II: acetyl-CoA, acetogenesis from pyruvate	1	0	1000	6.2.1.1,6.2.1.17
647	rxn00676	Propanoyl-CoA:acetyl-CoA C-acyltransferase	cpd00022[c] + cpd00086[c] <=> cpd00010[c] + cpd02124[c]	|Acetyl-CoA| + |Propionyl-CoA| <=> |CoA| + |2-Methylacetoacetyl-CoA|	Isobutyryl-CoA to Propionyl-CoA Module | Isoleucine degradation | Branched chain amino acid degradation regulons	0	-1000	1000	2.3.1.16
648	rxn00677	Acetyl-CoA:propanoate CoA-transferase	cpd00022[c] + cpd00141[c] <=> cpd00029[c] + cpd00086[c]	|Acetyl-CoA| + |Propionate| <=> |Acetate| + |Propionyl-CoA|	None	0	-1000	1000	2.8.3.1
649	rxn00678	(S)-2-Methyl-3-oxopropanoyl-CoA:pyruvate carboxyltransferase	cpd00020[c] + cpd00519[c] <=> cpd00032[c] + cpd00086[c]	|Pyruvate| + |D-methylmalonyl-CoA| <=> |Oxaloacetate| + |Propionyl-CoA|	None	0	-1000	1000	2.1.3.1
650	rxn00679	2-Methylcitrate oxaloacetate-lyase	cpd00001[c] + cpd00032[c] + cpd00086[c] <=> cpd00010[c] + cpd00067[c] + cpd01501[c]	|CoA| + |H+| + |2-Methylcitrate| <= |H2O| + |Oxaloacetate| + |Propionyl-CoA|	Methylcitrate cycle | Propionate-CoA to Succinate Module	-1	-1000	0	2.3.3.5,4.1.3.31
651	rxn00680	2-Hydroxyglutarate glyoxylate-lyase (CoA-propanoylating)	cpd00001[c] + cpd00040[c] + cpd00086[c] <=> cpd00010[c] + cpd00067[c] + cpd01709[c]	|CoA| + |H+| + |2-Hydroxyglutarate| <= |H2O| + |Glyoxalate| + |Propionyl-CoA|	None	-1	-1000	0	2.3.3.11
652	rxn00682	rxn00682	cpd00040[c] + cpd00086[c] <=> cpd03588[c]	|Glyoxalate| + |Propionyl-CoA| <=> |L-erythro-3-Methylmalyl-CoA|	None	0	-1000	1000	Undetermined
653	rxn00684	5,6,7,8-Tetrahydrofolate:NAD+ oxidoreductase	cpd00003[c] + cpd00087[c] <=> cpd00004[c] + cpd00067[c] + cpd00330[c]	|NAD| + |Tetrahydrofolate| <=> |NADH| + |H+| + |Dihydrofolate|	None	0	-1000	1000	1.5.1.3
654	rxn00685	5,6,7,8-Tetrahydrofolate:NAD+ oxidoreductase	cpd00003[c] + cpd00087[c] + cpd11621[c] <=> cpd00004[c] + 3 cpd00067[c] + cpd00393[c] + cpd11620[c]	|NAD| + |Tetrahydrofolate| => |NADH| + (3) |H+| + |Folate|	None	1	0	1000	1.5.1.3
655	rxn00686	5,6,7,8-Tetrahydrofolate:NADP+ oxidoreductase	cpd00006[c] + cpd00087[c] <=> cpd00005[c] + cpd00067[c] + cpd00330[c]	|NADP| + |Tetrahydrofolate| <=> |NADPH| + |H+| + |Dihydrofolate|	Folate Biosynthesis | Folate Biosynthesis (Phoenix Copy)	0	-1000	1000	1.5.1.3
656	rxn00687	5,6,7,8-Tetrahydrofolate:NADP+ oxidoreductase	cpd00006[c] + cpd00087[c] + cpd11621[c] <=> cpd00005[c] + 3 cpd00067[c] + cpd00393[c] + cpd11620[c]	|NADP| + |Tetrahydrofolate| => |NADPH| + (3) |H+| + |Folate|	None	1	0	1000	1.5.1.3
657	rxn00688	10-formyltetrahydrofolate:NADP+ oxidoreductase	cpd00001[c] + cpd00006[c] + cpd00201[c] <=> cpd00005[c] + cpd00011[c] + cpd00067[c] + cpd00087[c]	|H2O| + |NADP| + |10-Formyltetrahydrofolate| => |NADPH| + |CO2| + |H+| + |Tetrahydrofolate|	None	1	0	1000	1.5.1.6
658	rxn00689	Tetrahydrofolate:L-glutamate gamma-ligase (ADP-forming)	cpd00002[c] + cpd00023[c] + cpd00087[c] <=> cpd00008[c] + cpd00009[c] + cpd00067[c] + cpd06227[c]	|ATP| + |L-Glutamate| + |Tetrahydrofolate| => |ADP| + |Phosphate| + |H+| + |THF-L-glutamate|	Folate Biosynthesis | Folate Biosynthesis (Phoenix Copy)	1	0	1000	6.3.2.17
659	rxn00690	Formate:tetrahydrofolate ligase (ADP-forming)	cpd00002[c] + cpd00047[c] + cpd00087[c] <=> cpd00008[c] + cpd00009[c] + cpd00201[c]	|ATP| + |Formate| + |Tetrahydrofolate| <=> |ADP| + |Phosphate| + |10-Formyltetrahydrofolate|	Folate Biosynthesis | Folate Biosynthesis (Phoenix Copy) | 5-FCL-like protein | One-carbon metabolism by tetrahydropterines | Serine-glyoxylate cycle	0	-1000	1000	3.5.4.9,6.3.4.3
660	rxn00691	10-Formyltetrahydrofolate amidohydrolase	cpd00001[c] + cpd00201[c] <=> cpd00047[c] + cpd00067[c] + cpd00087[c]	|H2O| + |10-Formyltetrahydrofolate| => |Formate| + |H+| + |Tetrahydrofolate|	Folate transporters | 5-FCL-like protein | One-carbon metabolism by tetrahydropterines	1	0	1000	3.5.1.10
661	rxn00692	5,10-Methylenetetrahydrofolate:glycine hydroxymethyltransferase	cpd00001[c] + cpd00033[c] + cpd00125[c] <=> cpd00054[c] + cpd00087[c]	|H2O| + |Glycine| + |5-10-Methylenetetrahydrofolate| <=> |L-Serine| + |Tetrahydrofolate|	Glycine and Serine Utilization | Serine Biosynthesis | Glycine cleavage system | Serine-glyoxylate cycle | Glycine Biosynthesis | Folate Biosynthesis | Flavohaemoglobin | Photorespiration (oxidative C2 cycle) | Folate Biosynthesis (Phoenix Copy) | 5-FCL-like protein	0	-1000	1000	2.1.2.1
662	rxn00693	5-Methyltetrahydrofolate:L-homocysteine S-methyltransferase	cpd00135[c] + cpd00345[c] <=> cpd00060[c] + cpd00087[c]	|Homocysteine| + |5-Methyltetrahydrofolate| <=> |L-Methionine| + |Tetrahydrofolate|	Methionine Biosynthesis | Carbon monoxide induced hydrogenase	0	-1000	1000	2.1.1.13,2.1.1.14
663	rxn00695	ATP:alpha-D-glucose-1-phosphate adenyltransferase	cpd00002[c] + cpd00089[c] <=> cpd00012[c] + cpd00387[c]	|ATP| + |Glucose-1-phosphate| <=> |PPi| + |ADPglucose|	Glycogen metabolism	0	-1000	1000	2.7.7.27
664	rxn00696	ATP:D-glucose-1-phosphate 6-phosphotransferase	cpd00002[c] + cpd00089[c] <=> cpd00008[c] + cpd00907[c]	|ATP| + |Glucose-1-phosphate| <=> |ADP| + |alpha-D-glucose-1,6-biphosphate|	None	0	-1000	1000	2.7.1.10
665	rxn00697	ADPglucose sugarphosphohydrolase	cpd00001[c] + cpd00387[c] <=> cpd00018[c] + cpd00089[c]	|H2O| + |ADPglucose| => |AMP| + |Glucose-1-phosphate|	None	1	0	1000	3.6.1.21
666	rxn00698	Cellobiose:orthophosphate alpha-D-glucosyltransferase	cpd00009[c] + cpd00067[c] + cpd00158[c] <=> cpd00027[c] + cpd00089[c]	|Phosphate| + |H+| + |CELB| <=> |D-Glucose| + |Glucose-1-phosphate|	None	0	-1000	1000	2.4.1.20
667	rxn00699	3-beta-D-Glucosylglucose:orthophosphate alpha-D-glucosyltransferase	cpd00009[c] + cpd00067[c] + cpd01397[c] <=> cpd00027[c] + cpd00089[c]	|Phosphate| + |H+| + |Laminariaceae| <=> |D-Glucose| + |Glucose-1-phosphate|	None	0	-1000	1000	2.4.1.31
668	rxn00700	GTP:alpha-D-glucose-1-phosphate guanylyltransferase	cpd00038[c] + cpd00089[c] <=> cpd00012[c] + cpd00315[c]	|GTP| + |Glucose-1-phosphate| <=> |PPi| + |GDP-glucose|	None	0	-1000	1000	2.7.7.34
669	rxn00701	UDPglucose:alpha-D-galactose-1-phosphate uridylyltransferase	cpd00026[c] + cpd00348[c] <=> cpd00043[c] + cpd00089[c]	|UDP-glucose| + |D-Galactose 1-phosphate| <=> |UDP-galactose| + |Glucose-1-phosphate|	None	0	-1000	1000	2.7.7.12
670	rxn00702	CTP:D-glucose-1-phosphate cytidylyltransferase	cpd00052[c] + cpd00089[c] <=> cpd00012[c] + cpd00390[c]	|CTP| + |Glucose-1-phosphate| <=> |PPi| + |CDP-glucose|	dTDP-rhamnose synthesis | Acetoin, butanediol metabolism	0	-1000	1000	2.7.7.33
671	rxn00703	alpha-D-Glucose-1-phosphate:alpha-D-glucose-1-phosphate	cpd00001[c] + 2 cpd00089[c] <=> 2 cpd00009[c] + 2 cpd00067[c] + cpd00179[c]	|H2O| + (2) |Glucose-1-phosphate| => (2) |Phosphate| + (2) |H+| + |Maltose|	None	1	0	1000	2.4.1.139
672	rxn00704	alpha-D-Glucose 1-phosphate 1,6-phosphomutase	cpd00089[c] <=> cpd00079[c]	|Glucose-1-phosphate| <=> |D-glucose-6-phosphate|	Sucrose Metabolism	0	-1000	1000	5.4.2.2,5.4.2.5
[truncated: 9,540 more rows]
