# Supplementary material for: Genome –Scale Reconstruction of Metabolic Networks of Lactobacillus casei ATCC 334 and 12A
Source: PLoS One. 2014 Nov 3;9(11):e110785. doi: 10.1371/journal.pone.0110785 (PMC4231531; doi:10.1371/journal.pone.0110785)
Supplement: Table S6 — Complete list of reactions and compounds present in iLca12A_640. (XLSX) [file pone.0110785.s006.xlsx]

## Sheet: Compounds
Table S6. Complete list of compounds present in iLca12A_640
	Complete	Complete	Required	Complete	Complete	Complete	Recommended	Recommended	Recommended	Recommended	Recommended
Cobra Index	Name	Desciption	Neutral Formula	Charged Formula	Charge	Compartment	Kegg ID	PubChemID	CheBI ID	Inchi string	Smiles
1	cpd00001[c]	H2O		H2O	0	Cytosol
2	cpd00001[e]	H2O		H2O	0	Extracellular
3	cpd00002[c]	ATP		C10H13N5O13P3	-3	Cytosol
4	cpd00003[c]	NAD		C21H26N7O14P2	-1	Cytosol
5	cpd00004[c]	NADH		C21H27N7O14P2	-2	Cytosol
6	cpd00005[c]	NADPH		C21H27N7O17P3	-3	Cytosol
7	cpd00006[c]	NADP		C21H26N7O17P3	-2	Cytosol
8	cpd00007[c]	O2		O2	0	Cytosol
9	cpd00007[e]	O2		O2	0	Extracellular
10	cpd00008[c]	ADP		C10H13N5O10P2	-2	Cytosol
11	cpd00009[c]	Phosphate		HO4P	-2	Cytosol
12	cpd00009[e]	Phosphate		HO4P	-2	Extracellular
13	cpd00010[c]	CoA		C21H33N7O16P3S	-3	Cytosol
14	cpd00011[c]	CO2		CO2	0	Cytosol
15	cpd00011[e]	CO2		CO2	0	Extracellular
16	cpd00012[c]	PPi		H2O7P2	-2	Cytosol
17	cpd00013[c]	NH3		H4N	1	Cytosol
18	cpd00013[e]	NH3		H4N	1	Extracellular
19	cpd00014[c]	UDP		C9H12N2O12P2	-2	Cytosol
20	cpd00015[c]	FAD		C27H31N9O15P2	-2	Cytosol
21	cpd00016[c]	Pyridoxal phosphate		C8H9NO6P	-1	Cytosol
22	cpd00017[c]	S-Adenosyl-L-methionine		C15H23N6O5S	1	Cytosol
23	cpd00018[c]	AMP		C10H13N5O7P	-1	Cytosol
24	cpd00019[c]	S-Adenosyl-homocysteine		C14H20N6O5S	0	Cytosol
25	cpd00020[c]	Pyruvate		C3H3O3	-1	Cytosol
26	cpd00022[c]	Acetyl-CoA		C23H35N7O17P3S	-3	Cytosol
27	cpd00023[c]	L-Glutamate		C5H8NO4	-1	Cytosol
28	cpd00023[e]	L-Glutamate		C5H8NO4	-1	Extracellular
29	cpd00024[c]	2-Oxoglutarate		C5H4O5	-2	Cytosol
30	cpd00025[c]	H2O2		H2O2	0	Cytosol
31	cpd00026[c]	UDP-glucose		C15H22N2O17P2	-2	Cytosol
32	cpd00027[c]	D-Glucose		C6H12O6	0	Cytosol
33	cpd00027[e]	D-Glucose		C6H12O6	0	Extracellular
34	cpd00028[c]	Heme		C34H30FeN4O4	-2	Cytosol
35	cpd00029[c]	Acetate		C2H3O2	-1	Cytosol
36	cpd00029[e]	Acetate		C2H3O2	-1	Extracellular
37	cpd00030[c]	Mn2+		Mn	2	Cytosol
38	cpd00030[e]	Mn2+		Mn	2	Extracellular
39	cpd00031[c]	GDP		C10H13N5O11P2	-2	Cytosol
40	cpd00032[c]	Oxaloacetate		C4H2O5	-2	Cytosol
41	cpd00033[c]	Glycine		C2H5NO2	0	Cytosol
42	cpd00033[e]	Glycine		C2H5NO2	0	Extracellular
43	cpd00034[c]	Zn2+		Zn	2	Cytosol
44	cpd00034[e]	Zn2+		Zn	2	Extracellular
45	cpd00035[c]	L-Alanine		C3H7NO2	0	Cytosol
46	cpd00035[e]	L-Alanine		C3H7NO2	0	Extracellular
47	cpd00036[c]	Succinate		C4H4O4	-2	Cytosol
48	cpd00037[c]	UDP-N-acetylglucosamine		C17H25N3O17P2	-2	Cytosol
49	cpd00038[c]	GTP		C10H13N5O14P3	-3	Cytosol
50	cpd00039[c]	L-Lysine		C6H15N2O2	1	Cytosol
51	cpd00039[e]	L-Lysine		C6H15N2O2	1	Extracellular
52	cpd00040[c]	Glyoxalate		C2HO3	-1	Cytosol
53	cpd00041[c]	L-Aspartate		C4H6NO4	-1	Cytosol
54	cpd00041[e]	L-Aspartate		C4H6NO4	-1	Extracellular
55	cpd00043[c]	UDP-galactose		C15H22N2O17P2	-2	Cytosol
56	cpd00045[c]	Adenosine 3-5-bisphosphate		C10H13N5O10P2	-2	Cytosol
57	cpd00046[c]	CMP		C9H13N3O8P	-1	Cytosol
58	cpd00047[c]	Formate		CHO2	-1	Cytosol
59	cpd00048[c]	Sulfate		O4S	-2	Cytosol
60	cpd00048[e]	Sulfate		O4S	-2	Extracellular
61	cpd00050[c]	FMN		C17H20N4O9P	-1	Cytosol
62	cpd00051[c]	L-Arginine		C6H15N4O2	1	Cytosol
63	cpd00051[e]	L-Arginine		C6H15N4O2	1	Extracellular
64	cpd00052[c]	CTP		C9H13N3O14P3	-3	Cytosol
65	cpd00053[c]	L-Glutamine		C5H10N2O3	0	Cytosol
66	cpd00053[e]	L-Glutamine		C5H10N2O3	0	Extracellular
67	cpd00054[c]	L-Serine		C3H7NO3	0	Cytosol
68	cpd00054[e]	L-Serine		C3H7NO3	0	Extracellular
69	cpd00055[c]	Formaldehyde		CH2O	0	Cytosol
70	cpd00056[c]	TPP		C12H17N4O7P2S	-1	Cytosol
71	cpd00058[c]	Cu2+		Cu	2	Cytosol
72	cpd00058[e]	Cu2+		Cu	2	Extracellular
73	cpd00060[c]	L-Methionine		C5H11NO2S	0	Cytosol
74	cpd00060[e]	L-Methionine		C5H11NO2S	0	Extracellular
75	cpd00061[c]	Phosphoenolpyruvate		C3H3O6P	-2	Cytosol
76	cpd00062[c]	UTP		C9H12N2O15P3	-3	Cytosol
77	cpd00063[c]	Ca2+		Ca	2	Cytosol
78	cpd00063[e]	Ca2+		Ca	2	Extracellular
79	cpd00064[c]	Ornithine		C5H13N2O2	1	Cytosol
80	cpd00065[c]	L-Tryptophan		C11H12N2O2	0	Cytosol
81	cpd00065[e]	L-Tryptophan		C11H12N2O2	0	Extracellular
82	cpd00066[c]	L-Phenylalanine		C9H11NO2	0	Cytosol
83	cpd00066[e]	L-Phenylalanine		C9H11NO2	0	Extracellular
84	cpd00067[c]	H+		H	1	Cytosol
85	cpd00067[e]	H+		H	1	Extracellular
86	cpd00068[c]	ITP		C10H12N4O14P3	-3	Cytosol
87	cpd00069[c]	L-Tyrosine		C9H11NO3	0	Cytosol
88	cpd00069[e]	L-Tyrosine		C9H11NO3	0	Extracellular
89	cpd00070[c]	Malonyl-CoA		C24H34N7O19P3S	-4	Cytosol
90	cpd00071[c]	Acetaldehyde		C2H4O	0	Cytosol
91	cpd00072[c]	D-fructose-6-phosphate		C6H12O9P	-1	Cytosol
92	cpd00073[c]	Urea		CH4N2O	0	Cytosol
93	cpd00073[e]	Urea		CH4N2O	0	Extracellular
94	cpd00076[c]	Sucrose		C12H22O11	0	Cytosol
95	cpd00076[e]	Sucrose		C12H22O11	0	Extracellular
96	cpd00078[c]	Succinyl-CoA		C25H36N7O19P3S	-4	Cytosol
97	cpd00079[c]	D-glucose-6-phosphate		C6H12O9P	-1	Cytosol
98	cpd00080[c]	Glycerol-3-phosphate		C3H8O6P	-1	Cytosol
99	cpd00080[e]	Glycerol-3-phosphate		C3H8O6P	-1	Extracellular
100	cpd00081[c]	Sulfite		HO3S	-1	Cytosol
101	cpd00082[c]	D-Fructose		C6H12O6	0	Cytosol
102	cpd00082[e]	D-Fructose		C6H12O6	0	Extracellular
103	cpd00083[c]	GDP-mannose		C16H23N5O16P2	-2	Cytosol
104	cpd00084[c]	L-Cysteine		C3H7NO2S	0	Cytosol
105	cpd00084[e]	L-Cysteine		C3H7NO2S	0	Extracellular
106	cpd00085[c]	3-Aminopropanoate|3-Aminopropionic acid|beta-Alanine		C3H7NO2	0	Cytosol
107	cpd00086[c]	Propionyl-CoA		C24H37N7O17P3S	-3	Cytosol
108	cpd00087[c]	Tetrahydrofolate		C19H21N7O6	-2	Cytosol
109	cpd00089[c]	Glucose-1-phosphate		C6H12O9P	-1	Cytosol
110	cpd00090[c]	IDP		C10H12N4O11P2	-2	Cytosol
111	cpd00091[c]	UMP		C9H12N2O9P	-1	Cytosol
112	cpd00092[c]	Uracil		C4H4N2O2	0	Cytosol
113	cpd00092[e]	Uracil		C4H4N2O2	0	Extracellular
114	cpd00093[c]	Anthranilate		C7H6NO2	-1	Cytosol
115	cpd00094[c]	2-Oxobutyrate		C4H5O3	-1	Cytosol
116	cpd00095[c]	Glycerone-phosphate		C3H6O6P	-1	Cytosol
117	cpd00096[c]	CDP		C9H13N3O11P2	-2	Cytosol
118	cpd00098[c]	Choline		C5H14NO	1	Cytosol
119	cpd00098[e]	Choline		C5H14NO	1	Extracellular
120	cpd00099[c]	Cl		Cl	-1	Cytosol
121	cpd00099[e]	Cl		Cl	-1	Extracellular
122	cpd00100[c]	Glycerol		C3H8O3	0	Cytosol
123	cpd00100[e]	Glycerol		C3H8O3	0	Extracellular
124	cpd00101[c]	ribose-5-phosphate		C5H10O8P	-1	Cytosol
125	cpd00102[c]	Glyceraldehyde3-phosphate		C3H6O6P	-1	Cytosol
126	cpd00103[c]	PRPP		C5H10O14P3	-3	Cytosol
127	cpd00104[c]	BIOT		C10H15N2O3S	-1	Cytosol
128	cpd00104[e]	BIOT		C10H15N2O3S	-1	Extracellular
129	cpd00105[c]	D-Ribose		C5H10O5	0	Cytosol
130	cpd00105[e]	D-Ribose		C5H10O5	0	Extracellular
131	cpd00106[c]	Fumarate		C4H2O4	-2	Cytosol
132	cpd00107[c]	L-Leucine		C6H13NO2	0	Cytosol
133	cpd00107[e]	L-Leucine		C6H13NO2	0	Extracellular
134	cpd00108[c]	Galactose		C6H12O6	0	Cytosol
135	cpd00108[e]	Galactose		C6H12O6	0	Extracellular
136	cpd00109[c]	Cytochrome c3+		C42H52FeN8O6S2	5	Cytosol
137	cpd00110[c]	Cytochrome c2+		C42H52FeN8O6S2	4	Cytosol
138	cpd00113[c]	Isopentenyldiphosphate		C5H10O7P2	-2	Cytosol
139	cpd00114[c]	IMP		C10H12N4O8P	-1	Cytosol
140	cpd00115[c]	dATP		C10H13N5O12P3	-3	Cytosol
141	cpd00116[c]	Methanol		CH4O	0	Cytosol
142	cpd00117[c]	D-Alanine		C3H7NO2	0	Cytosol
143	cpd00117[e]	D-Alanine		C3H7NO2	0	Extracellular
144	cpd00118[c]	Putrescine		C4H14N2	2	Cytosol
145	cpd00118[e]	Putrescine		C4H14N2	2	Extracellular
146	cpd00119[c]	L-Histidine		C6H9N3O2	0	Cytosol
147	cpd00119[e]	L-Histidine		C6H9N3O2	0	Extracellular
148	cpd00120[c]	Butyryl-CoA		C25H39N7O17P3S	-3	Cytosol
149	cpd00121[c]	L-Inositol		C6H12O6	0	Cytosol
150	cpd00121[e]	L-Inositol		C6H12O6	0	Extracellular
151	cpd00122[c]	N-Acetyl-D-glucosamine		C8H15NO6	0	Cytosol
152	cpd00122[e]	N-Acetyl-D-glucosamine		C8H15NO6	0	Extracellular
153	cpd00123[c]	3-Methyl-2-oxobutanoate		C5H7O3	-1	Cytosol
154	cpd00125[c]	5-10-Methylenetetrahydrofolate		C20H21N7O6	-2	Cytosol
155	cpd00126[c]	GMP		C10H13N5O8P	-1	Cytosol
156	cpd00128[c]	Adenine		C5H5N5	0	Cytosol
157	cpd00129[c]	L-Proline		C5H8NO2	-1	Cytosol
158	cpd00129[e]	L-Proline		C5H8NO2	-1	Extracellular
159	cpd00130[c]	L-Malate		C4H4O5	-2	Cytosol
160	cpd00130[e]	L-Malate		C4H4O5	-2	Extracellular
161	cpd00132[c]	L-Asparagine		C4H8N2O3	0	Cytosol
162	cpd00132[e]	L-Asparagine		C4H8N2O3	0	Extracellular
163	cpd00133[c]	Nicotinamide		C6H6N2O	0	Cytosol
164	cpd00133[e]	Nicotinamide		C6H6N2O	0	Extracellular
165	cpd00134[c]	Palmitoyl-CoA		C37H63N7O17P3S	-3	Cytosol
166	cpd00135[c]	Homocysteine		C4H9NO2S	0	Cytosol
167	cpd00137[c]	Citrate		C6H5O7	-3	Cytosol
168	cpd00137[e]	Citrate		C6H5O7	-3	Extracellular
169	cpd00138[e]	D-Mannose		C6H12O6	0	Extracellular
170	cpd00139[c]	Glycolate		C2H3O3	-1	Cytosol
171	cpd00141[c]	Propionate		C3H5O2	-1	Cytosol
172	cpd00143[c]	Phenylpyruvate		C9H7O3	-1	Cytosol
173	cpd00144[c]	UDPglucuronate		C15H19N2O18P2	-3	Cytosol
174	cpd00145[c]	Hydroxypyruvate		C3H3O4	-1	Cytosol
175	cpd00146[c]	Carbamoylphosphate		CH3NO5P	-1	Cytosol
176	cpd00147[c]	5-Methylthioadenosine		C11H15N5O3S	0	Cytosol
177	cpd00149[c]	Co2+		Co	2	Cytosol
178	cpd00149[e]	Co2+		Co	2	Extracellular
179	cpd00155[c]	Glycogen		C30H52O26	0	Cytosol
180	cpd00156[c]	L-Valine		C5H11NO2	0	Cytosol
181	cpd00156[e]	L-Valine		C5H11NO2	0	Extracellular
182	cpd00157[c]	Glycerone		C3H6O3	0	Cytosol
183	cpd00158[c]	CELB		C12H22O11	0	Cytosol
184	cpd00158[e]	CELB		C12H22O11	0	Extracellular
185	cpd00159[c]	L-Lactate		C3H5O3	-1	Cytosol
186	cpd00159[e]	L-Lactate		C3H5O3	-1	Extracellular
187	cpd00161[c]	L-Threonine		C4H9NO3	0	Cytosol
188	cpd00161[e]	L-Threonine		C4H9NO3	0	Extracellular
189	cpd00162[c]	Aminoethanol		C2H8NO	1	Cytosol
190	cpd00166[c]	Calomide		C72H101CoN18O17P	1	Cytosol
191	cpd00169[c]	3-Phosphoglycerate		C3H5O7P	-2	Cytosol
192	cpd00170[c]	Gluconolactone		C6H10O6	0	Cytosol
193	cpd00171[c]	D-Ribulose5-phosphate		C5H10O8P	-1	Cytosol
194	cpd00175[c]	UDP-N-acetyl-D-galactosamine		C17H25N3O17P2	-2	Cytosol
195	cpd00176[c]	2-keto-3-deoxygluconate		C6H9O6	-1	Cytosol
196	cpd00176[e]	2-keto-3-deoxygluconate		C6H9O6	-1	Extracellular
197	cpd00177[c]	dADP		C10H13N5O9P2	-2	Cytosol
198	cpd00179[c]	Maltose		C12H22O11	0	Cytosol
199	cpd00179[e]	Maltose		C12H22O11	0	Extracellular
200	cpd00182[c]	Adenosine		C10H13N5O4	0	Cytosol
201	cpd00184[c]	Thymidine		C10H14N2O5	0	Cytosol
202	cpd00186[c]	D-Glutamate		C5H8NO4	-1	Cytosol
203	cpd00190[c]	beta-D-Glucose		C6H12O6	0	Cytosol
204	cpd00191[c]	3-Oxopropanoate		C3H3O3	-1	Cytosol
205	cpd00196[c]	Acetylphosphate		C2H4O5P	-1	Cytosol
206	cpd00198[c]	D-Xylulose5-phosphate		C5H10O8P	-1	Cytosol
207	cpd00199[c]	4-Oxobutanoate		C4H5O3	-1	Cytosol
208	cpd00200[c]	4MOP		C6H9O3	-1	Cytosol
209	cpd00201[c]	10-Formyltetrahydrofolate		C20H21N7O7	-2	Cytosol
210	cpd00202[c]	DMAPP		C5H10O7P2	-2	Cytosol
211	cpd00203[c]	1,3-Bisphospho-D-glycerate		C3H6O10P2	-2	Cytosol
212	cpd00205[c]	K+		K	1	Cytosol
213	cpd00205[e]	K+		K	1	Extracellular
214	cpd00206[c]	dCMP		C9H13N3O7P	-1	Cytosol
215	cpd00207[c]	Guanine		C5H5N5O	0	Cytosol
216	cpd00208[c]	LACT|Anhydrous lactose|alpha-Lactose|Milk sugar|1-beta-D-Galactopyranosyl-4-alpha-D-glucopyranose|Lactose		C12H22O11	0	Cytosol
217	cpd00208[e]	LACT|Anhydrous lactose|alpha-Lactose|Milk sugar|1-beta-D-Galactopyranosyl-4-alpha-D-glucopyranose|Lactose		C12H22O11	0	Extracellular
218	cpd00209[c]	Nitrate		NO3	-1	Cytosol
219	cpd00209[e]	Nitrate		NO3	-1	Extracellular
220	cpd00210[c]	Taurine		C2H7NO3S	0	Cytosol
221	cpd00210[e]	Taurine		C2H7NO3S	0	Extracellular
222	cpd00211[c]	Butyrate		C4H7O2	-1	Cytosol
223	cpd00213[c]	Lipoamide		C8H15NOS2	0	Cytosol
224	cpd00214[c]	Palmitate		C16H31O2	-1	Cytosol
225	cpd00215[c]	Pyridoxal		C8H9NO3	0	Cytosol
226	cpd00217[c]	Brachiose		C12H22O11	0	Cytosol
227	cpd00217[e]	Brachiose		C12H22O11	0	Extracellular
228	cpd00218[c]	Niacin		C6H4NO2	-1	Cytosol
229	cpd00219[c]	Prephenate		C10H8O6	-2	Cytosol
230	cpd00220[c]	Riboflavin		C17H20N4O6	0	Cytosol
231	cpd00220[e]	Riboflavin		C17H20N4O6	0	Extracellular
232	cpd00221[c]	D-Lactate		C3H5O3	-1	Cytosol
233	cpd00221[e]	D-Lactate		C3H5O3	-1	Extracellular
234	cpd00222[c]	GLCN		C6H11O7	-1	Cytosol
235	cpd00222[e]	GLCN		C6H11O7	-1	Extracellular
236	cpd00223[c]	Glycerate		C3H5O4	-1	Cytosol
237	cpd00224[c]	L-Arabinose		C5H10O5	0	Cytosol
238	cpd00224[e]	L-Arabinose		C5H10O5	0	Extracellular
239	cpd00226[c]	HYXN		C5H4N4O	0	Cytosol
240	cpd00227[c]	L-Homoserine		C4H9NO3	0	Cytosol
241	cpd00229[c]	Glycolaldehyde		C2H4O2	0	Cytosol
242	cpd00231[c]	Dihydrobiopterin		C9H13N5O3	0	Cytosol
243	cpd00233[c]	Tetrahydrobiopterin		C9H15N5O3	0	Cytosol
244	cpd00235[c]	D-mannose-6-phosphate		C6H12O9P	-1	Cytosol
245	cpd00236[c]	D-Erythrose4-phosphate		C4H8O7P	-1	Cytosol
246	cpd00238[c]	Sedoheptulose7-phosphate		C7H14O10P	-1	Cytosol
247	cpd00239[c]	H2S		H2S	0	Cytosol
248	cpd00241[c]	dGTP		C10H13N5O13P3	-3	Cytosol
249	cpd00242[c]	H2CO3		CHO3	-1	Cytosol
250	cpd00246[c]	Inosine		C10H12N4O5	0	Cytosol
251	cpd00247[c]	Orotate		C5H3N2O4	-1	Cytosol
252	cpd00249[c]	Uridine		C9H12N2O6	0	Cytosol
253	cpd00251[c]	ADPribose		C15H21N5O14P2	-2	Cytosol
254	cpd00254[c]	Mg		Mg	2	Cytosol
255	cpd00254[e]	Mg		Mg	2	Extracellular
256	cpd00259[c]	D-Lyxulose		C5H10O5	0	Cytosol
257	cpd00263[c]	Pyridoxol		C8H11NO3	0	Cytosol
258	cpd00264[c]	Spermidine		C7H22N3	3	Cytosol
259	cpd00264[e]	Spermidine		C7H22N3	3	Extracellular
260	cpd00266[c]	Carnitine		C7H15NO3	0	Cytosol
261	cpd00266[e]	Carnitine		C7H15NO3	0	Extracellular
262	cpd00268[c]	H2S2O3		O3S2	-2	Cytosol
263	cpd00274[c]	Citrulline		C6H13N3O3	0	Cytosol
264	cpd00276[e]	GLUM|2-Amino-2-deoxy-D-glucose|Chitosamine|D-Glucosamine		C6H14NO5	1	Extracellular
265	cpd00277[c]	Deoxyguanosine		C10H13N5O4	0	Cytosol
266	cpd00279[c]	Acetoacetyl-CoA		C25H37N7O18P3S	-3	Cytosol
267	cpd00282[c]	S-Dihydroorotate		C5H5N2O4	-1	Cytosol
268	cpd00283[c]	Geranyldiphosphate		C10H18O7P2	-2	Cytosol
269	cpd00284[c]	6-Phospho-D-gluconate		C6H11O10P	-2	Cytosol
270	cpd00286[c]	Undecaprenylphosphate		C55H90O4P	-1	Cytosol
271	cpd00287[c]	3-Oxo-2-methylpropanoate		C4H5O3	-1	Cytosol
272	cpd00288[c]	D-Glucosamine phosphate		C6H14NO8P	0	Cytosol
273	cpd00289[c]	Geranylgeranyl diphosphate		C20H34O7P2	-2	Cytosol
274	cpd00290[c]	D-fructose-1,6-bisphosphate		C6H12O12P2	-2	Cytosol
275	cpd00292[c]	HMG-CoA		C27H40N7O20P3S	-4	Cytosol
276	cpd00293[c]	N-Acetyl-D-glucosamine 6-phosphate		C8H15NO9P	-1	Cytosol
277	cpd00294[c]	dAMP		C10H13N5O6P	-1	Cytosol
278	cpd00295[c]	dGDP		C10H13N5O10P2	-2	Cytosol
279	cpd00296[c]	dGMP		C10H13N5O7P	-1	Cytosol
280	cpd00297[c]	dTDP		C10H14N2O11P2	-2	Cytosol
281	cpd00298[c]	dTMP		C10H14N2O8P	-1	Cytosol
282	cpd00299[c]	dUMP		C9H12N2O8P	-1	Cytosol
283	cpd00305[c]	Thiamin		C12H17N4OS	1	Cytosol
284	cpd00305[e]	Thiamin		C12H17N4OS	1	Extracellular
285	cpd00307[c]	Cytosine		C4H5N3O	0	Cytosol
286	cpd00309[c]	XAN		C5H4N4O2	0	Cytosol
287	cpd00309[e]	XAN		C5H4N4O2	0	Extracellular
288	cpd00311[c]	Guanosine		C10H13N5O5	0	Cytosol
289	cpd00314[e]	D-Mannitol		C6H14O6	0	Extracellular
290	cpd00322[c]	L-Isoleucine		C6H13NO2	0	Cytosol
291	cpd00322[e]	L-Isoleucine		C6H13NO2	0	Extracellular
292	cpd00327[c]	strcoa		C39H67N7O17P3S	-3	Cytosol
293	cpd00330[c]	Dihydrofolate		C19H19N7O6	-2	Cytosol
294	cpd00332[c]	Mevalonic acid		C6H11O4	-1	Cytosol
295	cpd00334[c]	L-Lactaldehyde		C3H6O2	0	Cytosol
296	cpd00342[c]	N-Acetylornithine		C7H14N2O3	0	Cytosol
297	cpd00343[c]	N-Carbamoyl-L-aspartate		C5H6N2O5	-2	Cytosol
298	cpd00345[c]	5-Methyltetrahydrofolate		C20H23N7O6	-2	Cytosol
299	cpd00346[c]	L-Aspartate4-semialdehyde		C4H7NO3	0	Cytosol
300	cpd00347[c]	5-10-Methenyltetrahydrofolate		C20H20N7O6	-1	Cytosol
301	cpd00348[c]	D-Galactose 1-phosphate		C6H12O9P	-1	Cytosol
302	cpd00349[c]	Sedoheptulose 1,7-bisphosphate		C7H14O13P2	-2	Cytosol
303	cpd00350[c]	Farnesyldiphosphate		C15H26O7P2	-2	Cytosol
304	cpd00352[c]	delta1-Piperideine-6-L-carboxylate		C6H8NO2	-1	Cytosol
305	cpd00356[c]	dCTP		C9H13N3O13P3	-3	Cytosol
306	cpd00357[c]	TTP		C10H14N2O14P3	-3	Cytosol
307	cpd00358[c]	dUTP		C9H12N2O14P3	-3	Cytosol
308	cpd00359[c]	indol		C8H7N	0	Cytosol
309	cpd00359[e]	indol		C8H7N	0	Extracellular
310	cpd00361[c]	ACTN		C4H8O2	0	Cytosol
311	cpd00363[c]	Ethanol		C2H6O	0	Cytosol
312	cpd00367[c]	Cytidine		C9H13N3O5	0	Cytosol
313	cpd00382[c]	Melitose		C18H32O16	0	Cytosol
314	cpd00382[e]	Melitose		C18H32O16	0	Extracellular
315	cpd00383[c]	Shikimate		C7H9O5	-1	Cytosol
316	cpd00387[c]	ADPglucose		C16H23N5O15P2	-2	Cytosol
317	cpd00393[c]	Folate		C19H17N7O6	-2	Cytosol
318	cpd00393[e]	Folate		C19H17N7O6	-2	Extracellular
319	cpd00395[c]	L-Cysteate		C3H6NO5S	-1	Cytosol
320	cpd00395[e]	L-Cysteate		C3H6NO5S	-1	Extracellular
321	cpd00408[c]	Pantoate		C6H11O4	-1	Cytosol
322	cpd00412[c]	Deoxyuridine		C9H12N2O5	0	Cytosol
323	cpd00415[c]	Quinol		C6H6O2	0	Cytosol
324	cpd00417[c]	L-Lyxitol		C5H12O5	0	Cytosol
325	cpd00419[c]	PM		C8H13N2O2	1	Cytosol
326	cpd00421[c]	Triphosphate		HO10P3	-4	Cytosol
327	cpd00424[c]	L-Cystathione		C7H14N2O4S	0	Cytosol
328	cpd00438[c]	Deoxyadenosine		C10H13N5O3	0	Cytosol
329	cpd00439[c]	Benzaldehyde cyanohydrin, Mandelonitrile		C8H7NO	0	Cytosol
330	cpd00446[c]	cAMP		C10H11N5O6P	-1	Cytosol
331	cpd00448[c]	D-Glyceraldehyde		C3H6O3	0	Cytosol
332	cpd00449[c]	Dihydrolipoamide		C8H17NOS2	0	Cytosol
333	cpd00475[c]	Ribose 1-phosphate		C5H10O8P	-1	Cytosol
334	cpd00478[c]	Pyridoxine phosphate		C8H11NO6P	-1	Cytosol
335	cpd00481[c]	Isobutyryl-CoA		C25H39N7O17P3S	-3	Cytosol
336	cpd00482[c]	2-Phospho-D-glycerate		C3H5O7P	-2	Cytosol
337	cpd00485[c]	D-Mannose1-phosphate		C6H12O9P	-1	Cytosol
338	cpd00491[c]	D-mannitol-1-phosphate		C6H14O9P	-1	Cytosol
339	cpd00492[c]	N-Acetyl-D-mannosamine		C8H15NO6	0	Cytosol
340	cpd00493[c]	Pyridoxamine phosphate		C8H13N2O5P	0	Cytosol
341	cpd00497[c]	XMP		C10H12N4O9P	-1	Cytosol
342	cpd00501[c]	beta-D-Glucose 1-phosphate		C6H12O9P	-1	Cytosol
343	cpd00504[c]	LL-2,6-Diaminopimelate		C7H14N2O4	0	Cytosol
344	cpd00506[c]	gamma-Glutamylcysteine		C8H13N2O5S	-1	Cytosol
345	cpd00507[c]	Glycerophosphocholine		C8H20NO6P	0	Cytosol
346	cpd00508[c]	3MOP		C6H9O3	-1	Cytosol
347	cpd00509[c]	deoxyribose-1-phosphate		C5H10O7P	-1	Cytosol
348	cpd00510[c]	deoxyribose-5-phosphate		C5H10O7P	-1	Cytosol
349	cpd00516[c]	meso-2,6-Diaminopimelate		C7H14N2O4	0	Cytosol
350	cpd00521[c]	dTDP-4-oxo-6-deoxy-D-glucose		C16H22N2O15P2	-2	Cytosol
351	cpd00523[c]	Trehalose 6-phosphate		C12H22O14P	-1	Cytosol
352	cpd00524[c]	2-Inosose		C6H10O6	0	Cytosol
353	cpd00525[c]	UDP-N-acetylmuramoyl-L-alanyl-D-glutamate		C28H39N5O23P2	-4	Cytosol
354	cpd00531[c]	Hg2+		Hg	2	Cytosol
355	cpd00531[e]	Hg2+		Hg	2	Extracellular
356	cpd00532[c]	O2		HO2	0	Cytosol
357	cpd00533[c]	dCDP		C9H13N3O10P2	-2	Cytosol
358	cpd00537[c]	Panose		C18H32O16	0	Cytosol
359	cpd00537[e]	Panose		C18H32O16	0	Extracellular
360	cpd00540[c]	BET		C5H11NO2	0	Cytosol
361	cpd00540[e]	BET		C5H11NO2	0	Extracellular
362	cpd00541[c]	Lipoate		C8H13O2S2	-1	Cytosol
363	cpd00550[c]	D-Serine		C3H7NO3	0	Cytosol
364	cpd00550[e]	D-Serine		C3H7NO3	0	Extracellular
365	cpd00588[c]	Sorbitol		C6H14O6	0	Cytosol
366	cpd00588[e]	Sorbitol		C6H14O6	0	Extracellular
367	cpd00616[c]	Pretyrosine		C10H12NO5	-1	Cytosol
368	cpd00626[c]	dTDPglucose		C16H24N2O16P2	-2	Cytosol
369	cpd00628[c]	(R)-Prunasin		C14H17NO6	0	Cytosol
370	cpd00635[c]	Cbl		C62H89CoN13O14P	0	Cytosol
371	cpd00637[c]	D-Methionine		C5H11NO2S	0	Cytosol
372	cpd00637[e]	D-Methionine		C5H11NO2S	0	Extracellular
373	cpd00638[c]	Deamido-NAD		C21H24N6O15P2	-2	Cytosol
374	cpd00641[c]	L-Histidinol		C6H12N3O	1	Cytosol
375	cpd00644[c]	PAN		C9H16NO5	-1	Cytosol
376	cpd00644[e]	PAN		C9H16NO5	-1	Extracellular
377	cpd00654[c]	Deoxycytidine		C9H13N3O4	0	Cytosol
378	cpd00655[c]	Dephospho-CoA		C21H33N7O13P2S	-2	Cytosol
379	cpd00658[c]	Isochorismate		C10H8O6	-2	Cytosol
380	cpd00668[c]	ALCTT		C5H7O4	-1	Cytosol
381	cpd00681[c]	Choline sulfate		C5H13NO4S	0	Cytosol
382	cpd00681[e]	Choline sulfate		C5H13NO4S	0	Extracellular
383	cpd00683[c]	Dihydropteroate		C14H13N6O3	-1	Cytosol
384	cpd00712[c]	2-Dehydropantoate		C6H9O4	-1	Cytosol
385	cpd00719[c]	GDP-D-mannuronate		C16H20N5O17P2	-3	Cytosol
386	cpd00722[c]	O-Acetyl-L-serine		C5H9NO4	0	Cytosol
387	cpd00727[c]	2-Phosphoglycolate		C2H3O6P	-2	Cytosol
388	cpd00731[c]	Ala-Ala		C6H12N2O3	0	Cytosol
389	cpd00760[c]	2-Methylbutyryl-CoA		C26H41N7O17P3S	-3	Cytosol
390	cpd00770[c]	N-Formyl-L-glutamate		C6H7NO5	-2	Cytosol
391	cpd00773[c]	UDP-MurNAc		C20H28N3O19P2	-3	Cytosol
392	cpd00791[c]	ProtoporphyrinogenIX		C34H38N4O4	-2	Cytosol
393	cpd00793[c]	Thiamine phosphate		C12H17N4O4PS	0	Cytosol
394	cpd00794[c]	TRHL		C12H22O11	0	Cytosol
395	cpd00794[e]	TRHL		C12H22O11	0	Extracellular
396	cpd00802[c]	D-fructose-1-phosphate		C6H12O9P	-1	Cytosol
397	cpd00804[c]	Sorbitol 6-phosphate		C6H14O9P	-1	Cytosol
398	cpd00805[c]	D-Tagatose 6-phosphate		C6H12O9P	-1	Cytosol
399	cpd00807[c]	L-histidinol-phosphate		C6H12N3O4P	0	Cytosol
400	cpd00808[c]	L-ribulose-5-phosphate		C5H10O8P	-1	Cytosol
401	cpd00809[c]	O-Phospho-L-homoserine		C4H9NO6P	-1	Cytosol
402	cpd00810[c]	Orotidylic acid		C10H11N2O11P	-2	Cytosol
403	cpd00812[c]	5-phosphomevalonate		C6H11O7P	-2	Cytosol
404	cpd00817[c]	D-Arabinose5-phosphate		C5H10O8P	-1	Cytosol
405	cpd00818[c]	6-Phospho-D-galactose		C6H12O9P	-1	Cytosol
406	cpd00822[c]	O-Succinyl-L-homoserine		C8H12NO6	-1	Cytosol
407	cpd00830[c]	4-Hydroxy-2-oxoglutarate		C5H4O6	-2	Cytosol
408	cpd00832[e]	2-Acetamido-2-deoxy-D-galactose|N-Acetyl-D-chondrosamine|N-Acetyl-D-galactosamine		C8H15NO6	0	Extracellular
409	cpd00834[c]	Phosphopantetheine		C11H22N2O7PS	-1	Cytosol
410	cpd00836[c]	S-Acetyldihydrolipoamide		C10H19NO2S2	0	Cytosol
411	cpd00841[c]	5-diphosphomevalonate		C6H11O10P2	-3	Cytosol
412	cpd00858[c]	L-Glutamate5-semialdehyde		C5H9NO3	0	Cytosol
413	cpd00859[c]	Pseudouridine 5'-phosphate		C9H12N2O9P	-1	Cytosol
414	cpd00861[c]	UDP-N-acetyl-D-mannosamine		C17H25N3O17P2	-2	Cytosol
415	cpd00863[c]	beta-D-Glucose 6-phosphate		C6H12O9P	-1	Cytosol
416	cpd00867[c]	Inositol 1-phosphate		C6H12O9P	-1	Cytosol
417	cpd00868[c]	p-hydroxyphenylpyruvate		C9H7O4	-1	Cytosol
418	cpd00873[c]	Nicotinate ribonucleotide		C11H13NO9P	-1	Cytosol
419	cpd00890[c]	UDP-N-acetylmuramoyl-L-alanine		C23H33N4O20P2	-3	Cytosol
420	cpd00906[c]	all-trans-Hexaprenyl diphosphate		C30H50O7P2	-2	Cytosol
421	cpd00908[c]	Glycerophosphoethanolamine		C5H14NO6P	0	Cytosol
422	cpd00911[c]	6-phospho-D-glucono-1-5-lactone		C6H10O9P	-1	Cytosol
423	cpd00922[c]	delta1-Piperideine-2-carboxylate		C6H8NO2	-1	Cytosol
424	cpd00930[c]	imidazole acetol-phosphate		C6H8N2O5P	-1	Cytosol
425	cpd00938[c]	4-Carboxymuconolactone		C7H4O6	-2	Cytosol
426	cpd00939[c]	Toxopyrimidine		C6H9N3O	0	Cytosol
427	cpd00956[c]	1-(2-carboxyphenylamino)-1-deoxyribulose 5-phosphate		C12H14NO9P	-2	Cytosol
428	cpd00971[c]	Na+		Na	1	Cytosol
429	cpd00971[e]	Na+		Na	1	Extracellular
430	cpd00978[c]	dUDP		C9H12N2O11P2	-2	Cytosol
431	cpd00982[c]	FADH2		C27H33N9O15P2	-2	Cytosol
432	cpd00988[c]	3'-AMP		C10H13N5O7P	-1	Cytosol
433	cpd00989[c]	3'-UMP		C9H12N2O9P	-1	Cytosol
434	cpd00pdx[c]	Polydextrose		C6H10O5	0	Cytosol
435	cpd00pdx[e]	Polydextrose		C6H10O5	0	Extracellular
436	cpd01011[c]	Butanal		C4H8O	0	Cytosol
437	cpd01012[c]	Cd2+		Cd	2	Cytosol
438	cpd01012[e]	Cd2+		Cd	2	Extracellular
439	cpd01017[c]	Cys-Gly		C5H10N2O3S	0	Cytosol
440	cpd01017[e]	Cys-Gly		C5H10N2O3S	0	Extracellular
441	cpd01030[e]	Salicin		C13H18O7	0	Extracellular
442	cpd01080[c]	ocdca		C18H35O2	-1	Cytosol
443	cpd01080[e]	ocdca		C18H35O2	-1	Extracellular
444	cpd01092[c]	Allantoin		C4H6N4O3	0	Cytosol
445	cpd01101[c]	Carbamate		CH2NO2	-1	Cytosol
446	cpd01133[c]	Stachyose		C24H42O21	0	Cytosol
447	cpd01157[c]	Chitobiose		C16H28N2O11	0	Cytosol
448	cpd01171[e]	Dulcose		C6H14O6	0	Extracellular
449	cpd01217[c]	Xanthosine		C10H12N4O6	0	Cytosol
450	cpd01242[c]	Thyminose		C5H10O4	0	Cytosol
451	cpd01242[e]	Thyminose		C5H10O4	0	Extracellular
452	cpd01260[c]	Lauroyl-CoA		C33H55N7O17P3S	-3	Cytosol
453	cpd01262[c]	Amylotriose		C18H32O16	0	Cytosol
454	cpd01262[e]	Amylotriose		C18H32O16	0	Extracellular
455	cpd01270[c]	FMNH2		C17H22N4O9P	-1	Cytosol
456	cpd01298[c]	Aminoacetone		C3H8NO	1	Cytosol
457	cpd01324[c]	L-Histidinal		C6H10N3O	1	Cytosol
458	cpd01329[c]	Maltohexaose		C36H62O31	0	Cytosol
459	cpd01329[e]	Maltohexaose		C36H62O31	0	Extracellular
460	cpd01335[c]	Octanoyl-CoA		C29H47N7O17P3S	-3	Cytosol
461	cpd01356[e]	(R)-Laenitrile|(R)-Amygdaloside|(R)-Amygdalin		C20H27NO11	0	Extracellular
462	cpd01399[c]	Maltotetraose		C24H42O21	0	Cytosol
463	cpd01401[c]	Vitamin K1		C31H46O2	0	Cytosol
464	cpd01476[c]	Protoporphyrin		C34H32N4O4	-2	Cytosol
465	cpd01524[e]	2-Amino-2-deoxy-D-galactose|D-Chondrosamine|D-Galactosamine		C6H14NO5	1	Extracellular
466	cpd01553[c]	Saligenin		C7H8O2	0	Cytosol
467	cpd01567[c]	(R)-Allantoin		C4H6N4O3	0	Cytosol
468	cpd01570[c]	2',3'-Cyclic AMP		C10H11N5O6P	-1	Cytosol
469	cpd01571[c]	2',3'-Cyclic CMP		C9H11N3O7P	-1	Cytosol
470	cpd01572[c]	2',3'-Cyclic UMP		C9H10N2O8P	-1	Cytosol
471	cpd01644[c]	2-Hydroxymuconate		C6H4O5	-2	Cytosol
472	cpd01662[c]	Butanoylphosphate		C4H8O5P	-1	Cytosol
473	cpd01693[c]	6-Phosphosucrose		C12H22O14P	-1	Cytosol
474	cpd01695[c]	Myristoyl-CoA		C35H59N7O17P3S	-3	Cytosol
475	cpd01716[c]	3-Dehydroshikimate		C7H7O5	-1	Cytosol
476	cpd01772[c]	Succinylbenzoate		C11H8O5	-2	Cytosol
477	cpd01775[c]	Phosphoribosyl-ATP		C15H21N5O20P4	-4	Cytosol
478	cpd01777[c]	Phosphoribosyl-AMP		C15H21N5O14P2	-2	Cytosol
479	cpd01844[c]	Propionyl phosphate		C3H6O5P	-1	Cytosol
480	cpd01882[c]	Isovaleryl-CoA		C26H41N7O17P3S	-3	Cytosol
481	cpd01914[c]	L-Methionine S-oxide		C5H11NO3S	0	Cytosol
482	cpd01914[e]	L-Methionine S-oxide		C5H11NO3S	0	Extracellular
483	cpd01919[c]	maltose-6-phosphate		C12H22O14P	-1	Cytosol
484	cpd01949[c]	(S,S)-2,3-Butylene glycol|(S,S)-2,3-Butanediol|(S,S)-Butane-2,3-diol		C4H10O2	0	Cytosol
485	cpd01974[c]	4-Hydroxy-L-glutamate		C5H8NO5	-1	Cytosol
486	cpd01977[c]	4-Phospho-L-aspartate		C4H7NO7P	-1	Cytosol
487	cpd01981[c]	5-Methylthio-D-ribose		C6H12O4S	0	Cytosol
488	cpd01982[c]	5-Phosphoribosylamine		C5H12NO7P	0	Cytosol
489	cpd02016[c]	N-Ribosylnicotinamide		C11H15N2O5	1	Cytosol
490	cpd02069[c]	3-Phosphonooxypyruvate		C3H3O7P	-2	Cytosol
491	cpd02074[c]	2-Oxo-6-aminocaproate		C6H11NO3	0	Cytosol
492	cpd02083[c]	CoproporphyrinogenIII		C36H40N4O8	-4	Cytosol
493	cpd02090[c]	Glycerophosphoglycerol		C6H14O8P	-1	Cytosol
494	cpd02097[c]	L-Glutamyl 5-phosphate		C5H9NO7P	-1	Cytosol
495	cpd02120[c]	Dihydrodipicolinate		C7H5NO4	-2	Cytosol
496	cpd02124[c]	2-Methylacetoacetyl-CoA		C26H39N7O18P3S	-3	Cytosol
497	cpd02140[c]	AIR		C8H14N3O7P	0	Cytosol
498	cpd02147[c]	4-Phosphoerythronate		C4H7O8P	-2	Cytosol
499	cpd02152[c]	L-Argininosuccinate		C10H17N4O6	-1	Cytosol
500	cpd02183[c]	4-Oxalocrotonate		C6H4O5	-2	Cytosol
501	cpd02197[c]	5-Formyltetrahydrofolate		C20H21N7O7	-2	Cytosol
502	cpd02201[c]	4-phosphopantothenate		C9H16NO8P	-2	Cytosol
503	cpd02210[c]	Indoleglycerol phosphate		C11H13NO6P	-1	Cytosol
504	cpd02211[c]	L-2-Amino-acetoacetate		C4H7NO3	0	Cytosol
505	cpd02227[c]	S-Ribosylhomocysteine		C9H17NO6S	0	Cytosol
506	cpd02229[c]	Bactoprenyl diphosphate		C55H90O7P2	-2	Cytosol
507	cpd02230[c]	Inositol 4-phosphate		C6H12O9P	-1	Cytosol
508	cpd02255[c]	3-oxoadipate-enol-lactone		C6H5O4	-1	Cytosol
509	cpd02333[c]	2,3-Pyridinedicarboxylic acid|Quinolinate|Quinolinic acid|Pyridine-2,3-dicarboxylate		C7H3NO4	-2	Cytosol
510	cpd02338[c]	UDP-D-galacto-1,4-furanose		C15H22N2O17P2	-2	Cytosol
511	cpd02371[c]	D-Tagatose 1,6-biphosphate		C6H12O12P2	-2	Cytosol
512	cpd02375[c]	Adenylosuccinate		C14H15N5O11P	-3	Cytosol
513	cpd02394[c]	GAR		C7H15N2O8P	0	Cytosol
514	cpd02414[c]	L-2-Amino-6-oxopimelate		C7H10NO5	-1	Cytosol
515	cpd02431[c]	1-Pyrroline-5-carboxylate		C5H6NO2	-1	Cytosol
516	cpd02465[c]	tetrahydrodipicolinate		C7H7NO4	-2	Cytosol
517	cpd02484[c]	Inositol 3-phosphate		C6H12O9P	-1	Cytosol
518	cpd02522[c]	2-Aminoadipate 6-semialdehyde		C6H11NO3	0	Cytosol
519	cpd02555[c]	Tetrahydropteroyltri-L-glutamate		C29H33N9O12	-4	Cytosol
520	cpd02557[c]	Farnesylfarnesylgeraniol		C40H66O7P2	-2	Cytosol
521	cpd02566[c]	2,3-Dihydroxy-2,3-dihydrobenzoate		C7H7O4	-1	Cytosol
522	cpd02590[c]	all-trans-Heptaprenyl diphosphate		C35H58O7P2	-2	Cytosol
523	cpd02591[c]	pendp		C25H42O7P2	-2	Cytosol
524	cpd02605[c]	2-isopropyl-3-oxosuccinate		C7H8O5	-2	Cytosol
525	cpd02611[c]	N-Acetyl-D-glucosamine1-phosphate		C8H15NO9P	-1	Cytosol
526	cpd02612[c]	N-Acetylmannosamine 6-phosphate		C8H15NO9P	-1	Cytosol
527	cpd02631[c]	DKDI		C6H8O5	0	Cytosol
528	cpd02636[c]	4-Methyl-5-2-hydroxyethyl-thiazole		C6H9NOS	0	Cytosol
529	cpd02642[c]	N-5-phosphoribosyl-anthranilate		C12H14NO9P	-2	Cytosol
530	cpd02654[c]	4-Methyl-5-2-phosphoethyl-thiazole		C6H9NO4PS	-1	Cytosol
531	cpd02666[c]	(R)-4'-Phosphopantothenoyl-L-cysteine		C12H21N2O9PS	-2	Cytosol
532	cpd02678[c]	N-Formyl-GAR		C8H14N2O9P	-1	Cytosol
533	cpd02685[c]	N-acetyl-LL-2,6-diaminopimelate		C9H15N2O5	-1	Cytosol
534	cpd02700[c]	S-(2-Methylpropionyl)-dihydrolipoamide		C12H23NO2S2	0	Cytosol
535	cpd02711[c]	2-Keto-3-deoxy-6-phosphogluconate		C6H9O9P	-2	Cytosol
536	cpd02721[c]	DKHP		C6H9O9P	-2	Cytosol
537	cpd02738[c]	5-Methyltetrahydropteroyltri-L-glutamate		C30H35N9O12	-4	Cytosol
538	cpd02740[c]	Guanosine 5'-triphosphate,3'-diphosphate		C10H13N5O20P5	-5	Cytosol
539	cpd02760[c]	cellobiose 6-phoshate		C12H22O14P	-1	Cytosol
540	cpd02775[c]	4-Amino-5-phosphomethyl-2-methylpyrimidine		C6H9N3O4P	-1	Cytosol
541	cpd02820[c]	UDP-N-acetylglucosamine enolpyruvate		C20H26N3O19P2	-3	Cytosol
542	cpd02826[c]	5'-Phosphoribosylformylglycinamidine		C8H16N3O8P	0	Cytosol
543	cpd02843[c]	D-erythro-imidazol-glycerol-phosphate		C6H10N2O6P	-1	Cytosol
544	cpd02851[c]	AICAR		C9H14N4O8P	-1	Cytosol
545	cpd02862[c]	UDPMurAc(oyl-L-Ala-D-gamma-Glu-L-Lys-D-Ala-D-Ala)		C40H62N9O26P2	-3	Cytosol
546	cpd02884[c]	FAICAR		C10H14N4O9P	-1	Cytosol
547	cpd02893[c]	5'-Phosphoribosyl-4-carboxy-5-aminoimidazole		C9H13N3O9P	-1	Cytosol
548	cpd02894[c]	4-Amino-2-methyl-5-diphosphomethylpyrimidine		C6H9N3O7P2	-2	Cytosol
549	cpd02921[c]	SAICAR		C13H16N4O12P	-3	Cytosol
550	cpd02948[c]	MurAc(oyl-L-Ala-D-gamma-Glu-L-Lys-D-Ala-D-Ala)-diphospho- undecaprenol		C86H140N7O21P2	-3	Cytosol
551	cpd02964[c]	UDP-N-acetylmuramoyl-L-alanyl-D-gamma-glutamyl-meso-2-6-diaminopimelate		C35H51N7O26P2	-4	Cytosol
552	cpd02968[c]	UDP-N-acetylmuramoyl-L-alanyl-D-glutamyl-6-carboxy-L-lysyl-D-alanyl- D-alanine		C41H61N9O28P2	-4	Cytosol
553	cpd02979[c]	phosphoribosylformiminoaicar-phosphate		C15H23N5O15P2	-2	Cytosol
554	cpd02991[c]	phosphoribulosylformimino-AICAR-phosphate		C15H23N5O15P2	-2	Cytosol
555	cpd03048[c]	Isethionate		C2H5O4S	-1	Cytosol
556	cpd03048[e]	Isethionate		C2H5O4S	-1	Extracellular
557	cpd03049[c]	2-Hydroxyethyl-ThPP		C14H21N4O8P2S	-1	Cytosol
558	cpd03114[c]	3-Oxopalmitoyl-CoA		C37H61N7O18P3S	-3	Cytosol
559	cpd03117[c]	3-Oxododecanoyl-CoA		C33H53N7O18P3S	-3	Cytosol
560	cpd03119[c]	3-Oxodecanoyl-CoA		C31H49N7O18P3S	-3	Cytosol
561	cpd03121[c]	3-Oxooctanoyl-CoA		C29H45N7O18P3S	-3	Cytosol
562	cpd03123[c]	3-Oxohexanoyl-CoA		C27H41N7O18P3S	-3	Cytosol
563	cpd03124[c]	Hexanoyl-CoA		C27H43N7O17P3S	-3	Cytosol
564	cpd03128[c]	Decanoyl-CoA		C31H51N7O17P3S	-3	Cytosol
565	cpd03194[c]	Lactose-6-phosphate|Lactose 6-phosphate		C12H22O14P	-1	Cytosol
566	cpd03198[c]	Melibiose		C12H22O11	0	Cytosol
567	cpd03198[e]	Melibiose		C12H22O11	0	Extracellular
568	cpd03200[c]	Manninotriose		C18H32O16	0	Cytosol
569	cpd03279[c]	Deoxyinosine		C10H12N4O4	0	Cytosol
570	cpd03289[c]	L-2-Acetamido-6-oxopimelate		C9H11NO6	-2	Cytosol
571	cpd03422[c]	Cobinamide		C48H73CoN11O8	1	Cytosol
572	cpd03447[c]	2-Octaprenyl-6-methoxy-1,4-benzoquinone		C47H70O3	0	Cytosol
573	cpd03448[c]	2-Octaprenyl-3-methyl-6-methoxy-1,4-benzoquinone		C48H72O3	0	Cytosol
574	cpd03451[c]	SHCHC		C11H10O6	-2	Cytosol
575	cpd03454[c]	3'-CMP		C9H13N3O8P	-1	Cytosol
576	cpd03470[c]	Iminoaspartate		C4H3NO4	-2	Cytosol
577	cpd03471[c]	Nicotinate D-ribonucleoside		C11H13NO6	0	Cytosol
578	cpd03487[c]	Undecaprenyl-diphospho-N-acetylmuramoyl-(N-acetylglucosamine)-L-alanyl-D-glutamyl-L-lysyl-D-alanyl-D-alanine		C94H153N8O26P2	-3	Cytosol
579	cpd03488[c]	Undecaprenyl-diphospho-N-acetylmuramoyl-(N-acetylglucosamine)-L-alanyl-D-glutaminyl-L-lysyl-D-alanyl-D-alanine		C94H155N9O25P2	-2	Cytosol
580	cpd03491[c]	Undecaprenyl-diphospho-N-acetylmuramoyl-(N-acetylglucosamine)-L-alanyl-gamma-D-glutamyl-L-lysyl-D-alanyl-D-alanine		C94H153N8O26P2	-3	Cytosol
581	cpd03492[c]	Undecaprenyl-diphospho-N-acetylmuramoyl-(N-acetylglucosamine)-L-alanyl-D-isoglutaminyl-L-lysyl-D-alanyl-D-alanine		C94H155N9O25P2	-2	Cytosol
582	cpd03494[c]	Undecaprenyl-diphospho-N-acetylmuramoyl-L-alanyl-D-glutamyl-meso-2-6-diaminopimeloyl-D-alanyl-D-alanine		C87H139N7O23P2	-4	Cytosol
583	cpd03495[c]	Undecaprenyl-diphospho-N-acetylmuramoyl-N-acetylglucosamine-L-ala-D-glu-meso-2-6-diaminopimeloyl-D-ala-D-ala		C95H152N8O28P2	-4	Cytosol
584	cpd03496[c]	Undecaprenyl-diphospho-N-acetylmuramoyl-(N-acetylglucosamine)-L-alanyl-D-glutaminyl-meso-2,6-diaminopimeloyl-D-alanyl-D-alanine		C95H154N9O27P2	-3	Cytosol
585	cpd03517[c]	Biotinyl-5-AMP		C20H27N7O9PS	-1	Cytosol
586	cpd03524[c]	10-Formyl-THF-L-glutamate		C25H27N8O10	-3	Cytosol
587	cpd03583[c]	D-arabino-6-Phospho-hex-3-ulose		C6H12O9P	-1	Cytosol
588	cpd03607[c]	4-(Phosphonooxy)-threonine		C4H9NO7P	-1	Cytosol
589	cpd03608[c]	4-Hydroxy-L-threonine		C4H9NO4	0	Cytosol
590	cpd03662[c]	n-Butanol		C4H10O	0	Cytosol
591	cpd03671[c]	D-Glucosamine1-phosphate		C6H14NO8P	0	Cytosol
592	cpd03696[e]	Ursin		C12H16O7	0	Extracellular
593	cpd03697[c]	Arbutin-6P		C12H16O10P	-1	Cytosol
594	cpd03698[c]	Salicin-6P		C13H18O10P	-1	Cytosol
595	cpd03701[c]	Gp		C10H13N5O8P	-1	Cytosol
596	cpd03702[c]	2',3'-Cyclic GMP		C10H11N5O7P	-1	Cytosol
597	cpd03752[c]	Galactitol 1-phosphate		C6H14O9P	-1	Cytosol
598	cpd03812[c]	N-Acetyl-D-galactosamine 6-phosphate		C8H15NO9P	-1	Cytosol
599	cpd03813[c]	D-Galactosamine 6-phosphate		C6H14NO8P	0	Cytosol
600	cpd03847[c]	Myristic acid		C14H27O2	-1	Cytosol
601	cpd03915[c]	Cob(I)yrinate diamide		C45H57CoN6O12	-4	Cytosol
602	cpd03916[c]	Adenosyl cobyrinate diamide		C55H69CoN11O15	-3	Cytosol
603	cpd03918[c]	Adenosyl cobinamide		C58H85CoN16O11	2	Cytosol
604	cpd04097[c]	Pb		Pb	2	Cytosol
605	cpd04097[e]	Pb		Pb	2	Extracellular
606	cpd04242[c]	DKH		C6H9O6	-1	Cytosol
607	cpd04349[c]	Lactulose		C12H22O11	0	Cytosol
608	cpd04349[e]	Lactulose		C12H22O11	0	Extracellular
609	cpd04539[c]	2-Amino-3-oxo-4-phosphonooxybutyrate		C4H7NO7P	-1	Cytosol
610	cpd04920[c]	D-Glycero-D-manno-heptose1-phosphate		C7H14O10P	-1	Cytosol
611	cpd05161[c]	Melezitose		C18H32O16	0	Cytosol
612	cpd05161[e]	Melezitose		C18H32O16	0	Extracellular
613	cpd05565[e]	Inuline|Anthranoyllycoctonine		C32H46N2O8	0	Extracellular
614	cpd06227[c]	THF-L-glutamate		C24H27N8O9	-3	Cytosol
615	cpd08023[c]	methanesulfonate		CH3O3S	-1	Cytosol
616	cpd08023[e]	methanesulfonate		CH3O3S	-1	Extracellular
617	cpd08211[c]	trans,trans,cis-Geranylgeranyl diphosphate		C20H34O7P2	-2	Cytosol
618	cpd08287[c]	4-cytidine5-diphospho-2-C-methyl-D-erythritol		C14H23N3O14P2	-2	Cytosol
619	cpd08288[c]	2-phospho-4-cytidine5-diphospho-2-C-methyl-D-erythritol		C14H23N3O17P3	-3	Cytosol
620	cpd08289[c]	1-deoxy-D-xylulose5-phosphate		C5H10O7P	-1	Cytosol
621	cpd08305[c]	crotonobetaine		C8H16NO	1	Cytosol
622	cpd08305[e]	crotonobetaine		C8H16NO	1	Extracellular
623	cpd08306[c]	Butyro-betaine		C8H18NO	1	Cytosol
624	cpd08306[e]	Butyro-betaine		C8H18NO	1	Extracellular
625	cpd08316[c]	D-Glycero-D-manno-heptose1-7-bisphosphate		C7H14O13P2	-2	Cytosol
626	cpd08449[c]	3-Amino-2-oxopropyl phosphate		C3H8NO5P	0	Cytosol
627	cpd08625[c]	5-Hydroxyisourate		C5H4N4O4	0	Cytosol
628	cpd08636[c]	4-5-dihydroxy-2-3-pentanedione		C5H8O4	0	Cytosol
629	cpd09027[c]	5-Hydroxy-2-oxo-4-ureido-2,5-dihydro-1H-imidazole-5-carboxylate		C5H5N4O5	-1	Cytosol
630	cpd09410[c]	Demethylphylloquinone		C30H44O2	0	Cytosol
631	cpd09878[c]	Sulfoacetate		C2H2O5S	-2	Cytosol
632	cpd09878[e]	Sulfoacetate		C2H2O5S	-2	Extracellular
633	cpd10515[c]	Fe2+		Fe	2	Cytosol
634	cpd10515[e]	Fe2+		Fe	2	Extracellular
635	cpd10516[c]	fe3		Fe	3	Cytosol
636	cpd10516[e]	fe3		Fe	3	Extracellular
637	cpd10596[c]	3-keto-L-gulonate-6-phosphate		C6H9O10P	-2	Cytosol
638	cpd11416[c]	Biomass			0	Cytosol
639	cpd11420[c]	trdox		C6H7NO2R2S2	0	Cytosol
640	cpd11421[c]	trdrd		C6H9NO2R2S2	0	Cytosol
641	cpd11430[c]	fa1		C14H27O2	-1	Cytosol
642	cpd11431[c]	fa11		C17H33O2	-1	Cytosol
643	cpd11432[c]	fa11coa		C38H65N7O17P3S	-3	Cytosol
644	cpd11433[c]	fa12		C17H33O2	-1	Cytosol
645	cpd11434[c]	fa12coa		C38H65N7O17P3S	-3	Cytosol
646	cpd11435[c]	fa1coa		C35H59N7O17P3S	-3	Cytosol
647	cpd11436[c]	fa3		C15H29O2	-1	Cytosol
648	cpd11437[c]	fa3coa		C36H61N7O17P3S	-3	Cytosol
649	cpd11438[c]	fa4		C15H29O2	-1	Cytosol
650	cpd11439[c]	fa4coa		C36H61N7O17P3S	-3	Cytosol
651	cpd11440[c]	fa6		C16H31O2	-1	Cytosol
652	cpd11441[c]	fa6coa		C37H63N7O17P3S	-3	Cytosol
653	cpd11464[c]	Butyryl-ACP		C15H27N2O8PRS	-1	Cytosol
654	cpd11465[c]	But-2-enoyl-[acyl-carrier protein]		C15H25N2O8PRS	-1	Cytosol
655	cpd11466[c]	Myristoyl-ACP		C25H47N2O8PRS	-1	Cytosol
656	cpd11467[c]	(2E)-Tetradecenoyl-[acp]		C25H45N2O8PRS	-1	Cytosol
657	cpd11468[c]	Dodecanoyl-ACP		C23H43N2O8PRS	-1	Cytosol
658	cpd11469[c]	(2E)-Dodecenoyl-[acp]		C23H41N2O8PRS	-1	Cytosol
659	cpd11470[c]	Octanoyl-ACP		C19H35N2O8PRS	-1	Cytosol
660	cpd11471[c]	(2E)-Octenoyl-[acp]		C19H33N2O8PRS	-1	Cytosol
661	cpd11472[c]	Hexanoyl-ACP		C17H31N2O8PRS	-1	Cytosol
662	cpd11473[c]	(2E)-Hexenoyl-[acp]		C17H29N2O8PRS	-1	Cytosol
663	cpd11474[c]	Decanoyl-ACP		C21H39N2O8PRS	-1	Cytosol
664	cpd11475[c]	(2E)-Decenoyl-[acp]		C21H37N2O8PRS	-1	Cytosol
665	cpd11476[c]	hexadecanoyl-acp		C27H51N2O8PRS	-1	Cytosol
666	cpd11477[c]	(2E)-Hexadecenoyl-[acp]		C27H49N2O8PRS	-1	Cytosol
667	cpd11478[c]	(R)-3-Hydroxybutanoyl-[acyl-carrier protein]		C15H27N2O9PRS	-1	Cytosol
668	cpd11479[c]	D-3-Hydroxyhexanoyl-[acp]		C17H31N2O9PRS	-1	Cytosol
669	cpd11480[c]	D-3-Hydroxydodecanoyl-[acp]		C23H43N2O9PRS	-1	Cytosol
670	cpd11481[c]	R-3-hydroxypalmitoyl-acyl-carrierprotein		C27H51N2O9PRS	-1	Cytosol
671	cpd11482[c]	(R)-3-Hydroxydecanoyl-[acyl-carrier protein]		C21H39N2O9PRS	-1	Cytosol
672	cpd11483[c]	(R)-3-Hydroxyoctanoyl-[acyl-carrier protein]		C19H35N2O9PRS	-1	Cytosol
673	cpd11484[c]	HMA		C25H47N2O9PRS	-1	Cytosol
674	cpd11485[c]	3-oxohexadecanoyl-acp		C27H49N2O9PRS	-1	Cytosol
675	cpd11486[c]	3-Oxohexanoyl-[acp]		C17H29N2O9PRS	-1	Cytosol
676	cpd11487[c]	3-oxodecanoyl-acp		C21H37N2O9PRS	-1	Cytosol
677	cpd11488[c]	Acetoacetyl-ACP		C15H25N2O9PRS	-1	Cytosol
678	cpd11489[c]	3-oxododecanoyl-acp		C23H41N2O9PRS	-1	Cytosol
679	cpd11490[c]	3-oxooctanoyl-acp		C19H33N2O9PRS	-1	Cytosol
680	cpd11491[c]	3-oxotetradecanoyl-acp		C25H45N2O9PRS	-1	Cytosol
681	cpd11492[c]	Malonyl-acyl-carrierprotein		C14H22N2O10PRS	-2	Cytosol
682	cpd11493[c]	ACP		C11H21N2O7PRS	-1	Cytosol
683	cpd11494[c]	Acetyl-ACP		C13H23N2O8PRS	-1	Cytosol
684	cpd11495[c]	2-methylbutyryl-ACP		C16H29N2O8PRS	-1	Cytosol
685	cpd11496[c]	4-methyl-3-oxo-hexanoyl-ACP		C18H31N2O9PRS	-1	Cytosol
686	cpd11497[c]	4-methyl-3-hydroxy-hexanoyl-ACP		C18H33N2O9PRS	-1	Cytosol
687	cpd11498[c]	4-methyl-trans-hex-2-enoyl-ACP		C18H31N2O8PRS	-1	Cytosol
688	cpd11499[c]	4-methyl-hexanoyl-ACP		C18H33N2O8PRS	-1	Cytosol
689	cpd11500[c]	6-methyl-3-oxo-octanoyl-ACP		C20H35N2O9PRS	-1	Cytosol
690	cpd11501[c]	6-methyl-3-hydroxy-octanoyl-ACP		C20H37N2O9PRS	-1	Cytosol
691	cpd11502[c]	6-methyl-trans-oct-2-enoyl-ACP		C20H35N2O8PRS	-1	Cytosol
692	cpd11503[c]	6-methyl-octanoyl-ACP		C20H37N2O8PRS	-1	Cytosol
693	cpd11504[c]	8-methyl-3-oxo-decanoyl-ACP		C22H39N2O9PRS	-1	Cytosol
694	cpd11505[c]	8-methyl-3-hydroxy-decanoyl-ACP		C22H41N2O9PRS	-1	Cytosol
695	cpd11506[c]	8-methyl-trans-dec-2-enoyl-ACP		C22H39N2O8PRS	-1	Cytosol
696	cpd11507[c]	8-methyl-decanoyl-ACP		C22H41N2O8PRS	-1	Cytosol
697	cpd11508[c]	10-methyl-3-oxo-dodecanoyl-ACP		C24H43N2O9PRS	-1	Cytosol
698	cpd11509[c]	10-methyl-3-hydroxy-dodecanoyl-ACP		C24H45N2O9PRS	-1	Cytosol
699	cpd11510[c]	10-methyl-trans-dodec-2-enoyl-ACP		C24H43N2O8PRS	-1	Cytosol
700	cpd11511[c]	10-methyl-dodecanoyl-ACP		C24H45N2O8PRS	-1	Cytosol
701	cpd11512[c]	12-methyl-3-oxo-tetra-decanoyl-ACP		C26H47N2O9PRS	-1	Cytosol
702	cpd11513[c]	12-methyl-3-hydroxy-tetra-decanoyl-ACP		C26H49N2O9PRS	-1	Cytosol
703	cpd11514[c]	12-methyl-trans-tetra-dec-2-enoyl-ACP		C26H47N2O8PRS	-1	Cytosol
704	cpd11515[c]	12-methyl-tetra-decanoyl-ACP		C26H49N2O8PRS	-1	Cytosol
705	cpd11516[c]	14-methyl-3-oxo-hexa-decanoyl-ACP		C28H51N2O9PRS	-1	Cytosol
706	cpd11517[c]	14-methyl-3-hydroxy-hexa-decanoyl-ACP		C28H53N2O9PRS	-1	Cytosol
707	cpd11518[c]	14-methyl-trans-hexa-dec-2-enoyl-ACP		C28H51N2O8PRS	-1	Cytosol
708	cpd11519[c]	14-methyl-hexa-decanoyl-ACP		C28H53N2O8PRS	-1	Cytosol
709	cpd11520[c]	isovaleryl-ACP		C16H29N2O8PRS	-1	Cytosol
710	cpd11521[c]	5-methyl-3-oxo-hexanoyl-ACP		C18H31N2O9PRS	-1	Cytosol
711	cpd11522[c]	5-methyl-3-hydroxy-hexanoyl-ACP		C18H33N2O9PRS	-1	Cytosol
712	cpd11523[c]	5-methyl-trans-hex-2-enoyl-ACP		C18H31N2O8PRS	-1	Cytosol
713	cpd11524[c]	5-methyl-hexanoyl-ACP		C18H33N2O8PRS	-1	Cytosol
714	cpd11525[c]	7-methyl-3-oxo-octanoyl-ACP		C20H35N2O9PRS	-1	Cytosol
715	cpd11526[c]	7-methyl-3-hydroxy-octanoyl-ACP		C20H37N2O9PRS	-1	Cytosol
716	cpd11527[c]	7-methyl-trans-oct-2-enoyl-ACP		C20H35N2O8PRS	-1	Cytosol
717	cpd11528[c]	7-methyl-octanoyl-ACP		C20H37N2O8PRS	-1	Cytosol
718	cpd11529[c]	9-methyl-3-oxo-decanoyl-ACP		C22H39N2O9PRS	-1	Cytosol
719	cpd11530[c]	9-methyl-3-hydroxy-decanoyl-ACP		C22H41N2O9PRS	-1	Cytosol
720	cpd11531[c]	9-methyl-trans-dec-2-enoyl-ACP		C22H39N2O8PRS	-1	Cytosol
721	cpd11532[c]	9-methyl-decanoyl-ACP		C22H41N2O8PRS	-1	Cytosol
722	cpd11533[c]	11-methyl-3-oxo-dodecanoyl-ACP		C24H43N2O9PRS	-1	Cytosol
723	cpd11534[c]	11-methyl-3-hydroxy-dodecanoyl-ACP		C24H45N2O9PRS	-1	Cytosol
724	cpd11535[c]	11-methyl-trans-dodec-2-enoyl-ACP		C24H43N2O8PRS	-1	Cytosol
725	cpd11536[c]	11-methyl-dodecanoyl-ACP		C24H45N2O8PRS	-1	Cytosol
726	cpd11537[c]	13-methyl-3-oxo-tetra-decanoyl-ACP		C26H47N2O9PRS	-1	Cytosol
727	cpd11538[c]	13-methyl-3-hydroxy-tetra-decanoyl-ACP		C26H49N2O9PRS	-1	Cytosol
728	cpd11539[c]	13-methyl-trans-tetra-dec-2-enoyl-ACP		C26H47N2O8PRS	-1	Cytosol
729	cpd11540[c]	13-methyl-tetra-decanoyl-ACP		C26H49N2O8PRS	-1	Cytosol
730	cpd11541[c]	15-methyl-3-oxo-hexa-decanoyl-ACP		C28H51N2O9PRS	-1	Cytosol
731	cpd11542[c]	15-methyl-3-hydroxy-hexa-decanoyl-ACP		C28H53N2O9PRS	-1	Cytosol
732	cpd11543[c]	15-methyl-trans-hexa-dec-2-enoyl-ACP		C28H51N2O8PRS	-1	Cytosol
733	cpd11544[c]	15-methyl-hexa-decanoyl-ACP		C28H53N2O8PRS	-1	Cytosol
734	cpd11545[c]	isobutyryl-ACP		C15H27N2O8PRS	-1	Cytosol
735	cpd11546[c]	4-methyl-3-oxo-pentanoyl-ACP		C17H29N2O9PRS	-1	Cytosol
736	cpd11547[c]	4-methyl-3-hydroxy-pentanoyl-ACP		C17H31N2O9PRS	-1	Cytosol
737	cpd11548[c]	4-methyl-trans-pent-2-enoyl-ACP		C17H29N2O8PRS	-1	Cytosol
738	cpd11549[c]	4-methyl-pentanoyl-ACP		C17H31N2O8PRS	-1	Cytosol
739	cpd11550[c]	6-methyl-3-oxo-heptanoyl-ACP		C19H33N2O9PRS	-1	Cytosol
740	cpd11551[c]	6-methyl-3-hydroxy-heptanoyl-ACP		C19H35N2O9PRS	-1	Cytosol
741	cpd11552[c]	6-methyl-trans-hept-2-enoyl-ACP		C19H33N2O8PRS	-1	Cytosol
742	cpd11553[c]	6-methyl-heptanoyl-ACP		C19H35N2O8PRS	-1	Cytosol
743	cpd11554[c]	8-methyl-3-oxo-nonanoyl-ACP		C21H37N2O9PRS	-1	Cytosol
744	cpd11555[c]	8-methyl-3-hydroxy-nonanoyl-ACP		C21H39N2O9PRS	-1	Cytosol
745	cpd11556[c]	8-methyl-trans-non-2-enoyl-ACP		C21H37N2O8PRS	-1	Cytosol
746	cpd11557[c]	8-methyl-nonanoyl-ACP		C21H39N2O8PRS	-1	Cytosol
747	cpd11558[c]	10-methyl-3-oxo-undecanoyl-ACP		C23H41N2O9PRS	-1	Cytosol
748	cpd11559[c]	10-methyl-3-hydroxy-undecanoyl-ACP		C23H43N2O9PRS	-1	Cytosol
749	cpd11560[c]	10-methyl-trans-undec-2-enoyl-ACP		C23H41N2O8PRS	-1	Cytosol
750	cpd11561[c]	10-methyl-undecanoyl-ACP		C23H43N2O8PRS	-1	Cytosol
751	cpd11562[c]	12-methyl-3-oxo-tridecanoyl-ACP		C25H45N2O9PRS	-1	Cytosol
752	cpd11563[c]	12-methyl-3-hydroxy-tridecanoyl-ACP		C25H47N2O9PRS	-1	Cytosol
753	cpd11564[c]	12-methyl-trans-tridec-2-enoyl-ACP		C25H45N2O8PRS	-1	Cytosol
754	cpd11565[c]	12-methyl-tridecanoyl-ACP		C25H47N2O8PRS	-1	Cytosol
755	cpd11566[c]	14-methyl-3-oxo-pentadecanoyl-ACP		C27H49N2O9PRS	-1	Cytosol
756	cpd11567[c]	14-methyl-3-hydroxy-pentadecanoyl-ACP		C27H51N2O9PRS	-1	Cytosol
757	cpd11568[c]	14-methyl-trans-pentadec-2-enoyl-ACP		C27H49N2O8PRS	-1	Cytosol
758	cpd11569[c]	14-methyl-pentadecanoyl-ACP		C27H51N2O8PRS	-1	Cytosol
759	cpd11570[c]	3-Oxooctodecanoyl-ACP		C29H53N2O9PRS	-1	Cytosol
760	cpd11571[c]	3-Hydroxyoctodecanoyl-ACP		C29H55N2O9PRS	-1	Cytosol
761	cpd11572[c]	trans-Octodec-2-enoyl-ACP		C29H53N2O8PRS	-1	Cytosol
762	cpd11573[c]	Octodecanoyl-ACP		C29H55N2O8PRS	-1	Cytosol
763	cpd11575[c]	MOPS		C7H14NO4S	-1	Cytosol
764	cpd11575[e]	MOPS		C7H14NO4S	-1	Extracellular
765	cpd11576[c]	L-methionine R-oxide		C5H11NO3S	0	Cytosol
766	cpd11576[e]	L-methionine R-oxide		C5H11NO3S	0	Extracellular
767	cpd11578[c]	hexanesulfonate		C6H13O3S	-1	Cytosol
768	cpd11578[e]	hexanesulfonate		C6H13O3S	-1	Extracellular
769	cpd11579[c]	ethanesulfonate		C2H5O3S	-1	Cytosol
770	cpd11579[e]	ethanesulfonate		C2H5O3S	-1	Extracellular
771	cpd11580[c]	Gly-Gln		C7H13N3O4	0	Cytosol
772	cpd11580[e]	Gly-Gln		C7H13N3O4	0	Extracellular
773	cpd11581[c]	gly-asn-L		C6H11N3O4	0	Cytosol
774	cpd11581[e]	gly-asn-L		C6H11N3O4	0	Extracellular
775	cpd11582[c]	ala-L-Thr-L		C7H14N2O4	0	Cytosol
776	cpd11582[e]	ala-L-Thr-L		C7H14N2O4	0	Extracellular
777	cpd11583[c]	Ala-Leu		C9H18N2O3	0	Cytosol
778	cpd11583[e]	Ala-Leu		C9H18N2O3	0	Extracellular
779	cpd11584[c]	Ala-His		C9H14N4O3	0	Cytosol
780	cpd11584[e]	Ala-His		C9H14N4O3	0	Extracellular
781	cpd11585[c]	L-alanylglycine		C5H10N2O3	0	Cytosol
782	cpd11585[e]	L-alanylglycine		C5H10N2O3	0	Extracellular
783	cpd11586[c]	ala-L-glu-L		C8H13N2O5	-1	Cytosol
784	cpd11586[e]	ala-L-glu-L		C8H13N2O5	-1	Extracellular
785	cpd11587[c]	Ala-Gln		C8H15N3O4	0	Cytosol
786	cpd11587[e]	Ala-Gln		C8H15N3O4	0	Extracellular
787	cpd11588[c]	gly-pro-L		C7H12N2O3	0	Cytosol
788	cpd11588[e]	gly-pro-L		C7H12N2O3	0	Extracellular
789	cpd11589[c]	gly-asp-L		C6H9N2O5	-1	Cytosol
790	cpd11589[e]	gly-asp-L		C6H9N2O5	-1	Extracellular
791	cpd11590[c]	met-L-ala-L		C8H15N2O3S	-1	Cytosol
792	cpd11590[e]	met-L-ala-L		C8H15N2O3S	-1	Extracellular
793	cpd11591[c]	Gly-Met		C7H14N2O3S	0	Cytosol
794	cpd11591[e]	Gly-Met		C7H14N2O3S	0	Extracellular
795	cpd11592[c]	gly-glu-L		C7H11N2O5	-1	Cytosol
796	cpd11592[e]	gly-glu-L		C7H11N2O5	-1	Extracellular
797	cpd11593[c]	ala-L-asp-L		C7H11N2O5	-1	Cytosol
798	cpd11593[e]	ala-L-asp-L		C7H11N2O5	-1	Extracellular
799	cpd11594[c]	Dextrin		C36H62O31	0	Cytosol
800	cpd11596[c]	butanesulfonate		C4H9O3S	-1	Cytosol
801	cpd11596[e]	butanesulfonate		C4H9O3S	-1	Extracellular
802	cpd11597[c]	ARSENOBETAINE		C5H11O2As	0	Cytosol
803	cpd11597[e]	ARSENOBETAINE		C5H11O2As	0	Extracellular
804	cpd11602[c]	Inulin		C12H22011	0	Cytosol
805	cpd11602[e]	Inulin		C12H22011	0	Extracellular
806	cpd11640[c]	H2		H2	0	Cytosol
807	cpd11688[c]	Pullulan		C36H60O30*2	0	Cytosol
808	cpd11688[e]	Pullulan		C36H60O30*2	0	Extracellular
809	cpd11825[c]	Octadecenoyl-ACP		C29H53N2O8PRS	-1	Cytosol
810	cpd11830[c]	S-Aminomethyldihydrolipoylprotein		C2H7NRS2	1	Cytosol
811	cpd11912[c]	tRNA-Glu		C10H12N5O3R	0	Cytosol
812	cpd12005[c]	Lipoylprotein		CHRS2	0	Cytosol
813	cpd12225[c]	Dihydrolipolprotein		CH3RS2	0	Cytosol
814	cpd12227[c]	L-Glutamyl-tRNA-Glu		C15H19N6O6R	0	Cytosol
815	cpd12237[c]	Peptide-L-methionine		C6H10N2O2R2S	0	Cytosol
816	cpd12370[c]	apo-ACP		HOR	0	Cytosol
817	cpd12543[c]	Carboxybiotin-carboxyl-carrier protein		C18H26N5O6R2S	-1	Cytosol
818	cpd12689[c]	3-Oxotetradecanoyl-CoA		C35H57N7O18P3S	-3	Cytosol
819	cpd12848[c]	Holo-[carboxylase]		C17H27N5O4R2S	0	Cytosol
820	cpd14507[c]	Peptide-L-methionine (R)-S-oxide		C6H10N2O3R2S	0	Cytosol
821	cpd14698[c]	3-Methyl-1-hydroxybutyl-TPP		C17H27N4O8P2S	-1	Cytosol
822	cpd14699[c]	S-(3-Methylbutanoyl)-dihydrolipoamide-E		C13H25NO2S2	0	Cytosol
823	cpd14700[c]	2-Methyl-1-hydroxypropyl-TPP		C16H25N4O8P2S	-1	Cytosol
824	cpd14702[c]	2-Methyl-1-hydroxybutyl-TPP		C17H27N4O8P2S	-1	Cytosol
825	cpd14703[c]	S-(2-Methylbutanoyl)-dihydrolipoamide-E		C13H25NO2S2	0	Cytosol
826	cpd14905[c]	L-Ascorbate 6-phosphate		C6H7O9P	-2	Cytosol
827	cpd14955[c]	Lipoyl-AMP		C18H25N5O8PS2	-1	Cytosol
828	cpd15237[c]	hexadecenoate		C16H29O2	-1	Cytosol
829	cpd15238[c]	Hexadecenoyl-CoA		C37H61N7O17P3S	-3	Cytosol
830	cpd15239[c]	Hexadecenoyl-ACP		C27H49N2O8PRS	-1	Cytosol
831	cpd15268[c]	Octadecanoyl-ACP		C29H55N2O8PRS	-1	Cytosol
832	cpd15269[c]	octadecenoate		C18H33O2	-1	Cytosol
833	cpd15274[c]	Octadecenoyl-CoA		C39H65N7O17P3S	-3	Cytosol
834	cpd15277[c]	Palmitoyl-ACP		C27H51N2O8PRS	-1	Cytosol
835	cpd15294[c]	Tetradecenoyl-ACP		C25H45N2O8PRS	-1	Cytosol
836	cpd15302[c]	glycogen(n-1)		C24H42O21	0	Cytosol
837	cpd15306[c]	1,2-Diacyl-sn-glycerol didodecanoyl		C27H52O5	0	Cytosol
838	cpd15307[c]	1,2-Diacyl-sn-glycerol ditetradecanoyl		C31H60O5	0	Cytosol
839	cpd15308[c]	1,2-Diacyl-sn-glycerol ditetradec-7-enoyl		C31H56O5	0	Cytosol
840	cpd15309[c]	1,2-Diacyl-sn-glycerol dihexadecanoyl		C35H68O5	0	Cytosol
841	cpd15310[c]	1,2-Diacyl-sn-glycerol dihexadec-9-enoyl		C35H64O5	0	Cytosol
842	cpd15311[c]	1,2-Diacyl-sn-glycerol dioctadecanoyl		C39H76O5	0	Cytosol
843	cpd15312[c]	1,2-Diacyl-sn-glycerol dioctadec-11-enoyl		C39H72O5	0	Cytosol
844	cpd15325[c]	1-dodecanoyl-sn-glycerol 3-phosphate		C15H30O7P	-1	Cytosol
845	cpd15326[c]	1-hexadec-9-enoyl-sn-glycerol 3-phosphate		C19H36O7P	-1	Cytosol
846	cpd15327[c]	1-hexadecanoyl-sn-glycerol 3-phosphate		C19H38O7P	-1	Cytosol
847	cpd15328[c]	1-octadec-11-enoyl-sn-glycerol 3-phosphate		C21H40O7P	-1	Cytosol
848	cpd15329[c]	1-octadecanoyl-sn-glycerol 3-phosphate		C21H42O7P	-1	Cytosol
849	cpd15330[c]	1-tetradec-7-enoyl-sn-glycerol 3-phosphate		C17H32O7P	-1	Cytosol
850	cpd15331[c]	1-tetradecanoyl-sn-glycerol 3-phosphate		C17H34O7P	-1	Cytosol
851	cpd15352[c]	2-Demethylmenaquinone 8		C50H70O2	0	Cytosol
852	cpd15353[c]	2-Demethylmenaquinol 8		C50H72O2	0	Cytosol
853	cpd15378[c]	4-Hydroxy-benzylalcohol		C7H8O2	0	Cytosol
854	cpd15417[c]	CDP-1,2-didodecanoylglycerol		C36H63N3O15P2	-2	Cytosol
855	cpd15418[c]	CDP-1,2-dihexadec-9-enoylglycerol		C44H75N3O15P2	-2	Cytosol
856	cpd15419[c]	CDP-1,2-dihexadecanoylglycerol		C44H79N3O15P2	-2	Cytosol
857	cpd15420[c]	CDP-1,2-dioctadec-11-enoylglycerol		C48H83N3O15P2	-2	Cytosol
858	cpd15421[c]	CDP-1,2-dioctadecanoylglycerol		C48H87N3O15P2	-2	Cytosol
859	cpd15422[c]	CDP-1,2-ditetradec-7-enoylglycerol		C40H67N3O15P2	-2	Cytosol
860	cpd15423[c]	CDP-1,2-ditetradecanoylglycerol		C40H71N3O15P2	-2	Cytosol
861	cpd15494[c]	Maltoheptaose		C42H72O36	0	Cytosol
862	cpd15495[c]	Maltopentaose		C30H52O26	0	Cytosol
863	cpd15499[c]	Menaquinol 8		C51H74O2	0	Cytosol
864	cpd15500[c]	Menaquinone 8		C51H72O2	0	Cytosol
865	cpd15521[c]	1,2-didodecanoyl-sn-glycerol 3-phosphate		C27H52O8P	-1	Cytosol
866	cpd15522[c]	1,2-ditetradecanoyl-sn-glycerol 3-phosphate		C31H60O8P	-1	Cytosol
867	cpd15523[c]	1,2-ditetradec-7-enoyl-sn-glycerol 3-phosphate		C31H56O8P	-1	Cytosol
868	cpd15524[c]	1,2-dihexadecanoyl-sn-glycerol 3-phosphate		C35H68O8P	-1	Cytosol
869	cpd15525[c]	1,2-dihexadec-9-enoyl-sn-glycerol 3-phosphate		C35H64O8P	-1	Cytosol
870	cpd15526[c]	1,2-dioctadecanoyl-sn-glycerol 3-phosphate		C39H76O8P	-1	Cytosol
871	cpd15527[c]	1,2-dioctadec-11-enoyl-sn-glycerol 3-phosphate		C39H72O8P	-1	Cytosol
872	cpd15536[c]	Phosphatidylglycerol ditetradecanoyl		C34H66O10P	-1	Cytosol
873	cpd15538[c]	Phosphatidylglycerol dihexadecanoyl		C38H74O10P	-1	Cytosol
874	cpd15540[c]	Phosphatidylglycerol dioctadecanoyl		C42H82O10P	-1	Cytosol
875	cpd15542[c]	Phosphatidylglycerophosphate didodecanoyl		C30H58O13P2	-2	Cytosol
876	cpd15543[c]	Phosphatidylglycerophosphate ditetradecanoyl		C34H66O13P2	-2	Cytosol
877	cpd15544[c]	Phosphatidylglycerophosphate ditetradec-7-enoyl		C34H62O13P2	-2	Cytosol
878	cpd15545[c]	Phosphatidylglycerophosphate dihexadecanoyl		C38H74O13P2	-2	Cytosol
879	cpd15546[c]	Phosphatidylglycerophosphate dihexadec-9-enoyl		C38H70O13P2	-2	Cytosol
880	cpd15547[c]	Phosphatidylglycerophosphate dioctadecanoyl		C42H82O13P2	-2	Cytosol
881	cpd15548[c]	Phosphatidylglycerophosphate dioctadec-11-enoyl		C42H78O13P2	-2	Cytosol
882	cpd15560[c]	Ubiquinone-8		C49H74O4	0	Cytosol
883	cpd15561[c]	Ubiquinol-8		C49H76O4	0	Cytosol
884	cpd15584[c]	alpha-Methyl-D-glucoside		C7H14O6	0	Cytosol
885	cpd15585[c]	beta-Methylglucoside		C7H14O6	0	Cytosol
886	cpd15603[c]	Gly-Cys		C5H10N2O3S	0	Cytosol
887	cpd15603[e]	Gly-Cys		C5H10N2O3S	0	Extracellular
888	cpd15604[c]	Gly-Leu		C8H16N2O3	0	Cytosol
889	cpd15604[e]	Gly-Leu		C8H16N2O3	0	Extracellular
890	cpd15605[c]	Gly-Phe		C11H14N2O3	0	Cytosol
891	cpd15605[e]	Gly-Phe		C11H14N2O3	0	Extracellular
892	cpd15606[c]	Gly-Tyr		C11H14N2O4	0	Cytosol
893	cpd15606[e]	Gly-Tyr		C11H14N2O4	0	Extracellular
894	cpd15634[c]	teichuronic acid (GlcA + GalNac, 45 repeating unit)		C630H945N45O630P45	-45	Cytosol
895	cpd15661[c]	Prenol-45n teichoic acid		C206H386N2O242P47	-47	Cytosol
896	cpd15662[c]	Prenol-45n teichoic acid-glucose substituted		C476H836N2O467P47	-47	Cytosol
897	cpd15663[c]	Prenol-45n teichoic acid-alanine substituted		C341H611N47O287P47	-47	Cytosol
898	cpd15665[c]	Peptidoglycan polymer (n subunits)		C80H125N16O42R	-4	Cytosol
899	cpd15666[c]	Peptidoglycan polymer (n-1 subunits)		C40H63N8O21R	-2	Cytosol
900	cpd15671[c]	1-isoheptadecanoyl-sn-glycerol 3-phosphate		C20H40O7P	-1	Cytosol
901	cpd15672[c]	1-anteisoheptadecanoyl-sn-glycerol 3-phosphate		C20H40O7P	-1	Cytosol
902	cpd15673[c]	1-isotetradecanoyl-sn-glycerol 3-phosphate		C17H34O7P	-1	Cytosol
903	cpd15674[c]	1-isopentadecanoyl-sn-glycerol 3-phosphate		C18H36O7P	-1	Cytosol
904	cpd15675[c]	1-anteisopentadecanoyl-sn-glycerol 3-phosphate		C18H36O7P	-1	Cytosol
905	cpd15676[c]	1-isohexadecanoyl-sn-glycerol 3-phosphate		C19H38O7P	-1	Cytosol
906	cpd15677[c]	1,2-diisoheptadecanoyl-sn-glycerol 3-phosphate		C37H72O8P	-1	Cytosol
907	cpd15678[c]	1,2-dianteisoheptadecanoyl-sn-glycerol 3-phosphate		C37H72O8P	-1	Cytosol
908	cpd15679[c]	1,2-diisotetradecanoyl-sn-glycerol 3-phosphate		C31H60O8P	-1	Cytosol
909	cpd15680[c]	1,2-diisopentadecanoyl-sn-glycerol 3-phosphate		C33H64O8P	-1	Cytosol
910	cpd15681[c]	1,2-dianteisopentadecanoyl-sn-glycerol 3-phosphate		C33H64O8P	-1	Cytosol
911	cpd15682[c]	1,2-diisohexadecanoyl-sn-glycerol 3-phosphate		C35H68O8P	-1	Cytosol
912	cpd15683[c]	CDP-1,2-diisoheptadecanoylglycerol		C46H83N3O15P2	-2	Cytosol
913	cpd15684[c]	CDP-1,2-dianteisoheptadecanoylglycerol		C46H83N3O15P2	-2	Cytosol
914	cpd15685[c]	CDP-1,2-diisotetradecanoylglycerol		C40H71N3O15P2	-2	Cytosol
915	cpd15686[c]	CDP-1,2-diisopentadecanoylglycerol		C42H75N3O15P2	-2	Cytosol
916	cpd15687[c]	CDP-1,2-dianteisopentadecanoylglycerol		C42H75N3O15P2	-2	Cytosol
917	cpd15688[c]	CDP-1,2-diisohexadecanoylglycerol		C44H79N3O15P2	-2	Cytosol
918	cpd15701[c]	1,2-Diisoheptadecanoyl-sn-glycerol		C37H72O5	0	Cytosol
919	cpd15702[c]	1,2-Dianteisoheptadecanoyl-sn-glycerol		C37H72O5	0	Cytosol
920	cpd15703[c]	1,2-Diisotetradecanoyl-sn-glycerol		C31H60O5	0	Cytosol
921	cpd15704[c]	1,2-Diisopentadecanoyl-sn-glycerol		C33H64O5	0	Cytosol
922	cpd15705[c]	1,2-Dianteisopentadecanoyl-sn-glycerol		C33H64O5	0	Cytosol
923	cpd15706[c]	1,2-Diisohexadecanoyl-sn-glycerol		C35H68O5	0	Cytosol
924	cpd15716[c]	Diisoheptadecanoylphosphatidylglycerophosphate		C40H78O13P2	-2	Cytosol
925	cpd15717[c]	Dianteisoheptadecanoylphosphatidylglycerophosphate		C40H78O13P2	-2	Cytosol
926	cpd15718[c]	Diisotetradecanoylphosphatidylglycerophosphate		C34H66O13P2	-2	Cytosol
927	cpd15719[c]	Diisopentadecanoylphosphatidylglycerophosphate		C36H70O13P2	-2	Cytosol
928	cpd15720[c]	Dianteisopentadecanoylphosphatidylglycerophosphate		C36H70O13P2	-2	Cytosol
929	cpd15721[c]	Diisohexadecanoylphosphatidylglycerophosphate		C38H74O13P2	-2	Cytosol
930	cpd15722[c]	Diisoheptadecanoylphosphatidylglycerol		C40H78O10P	-1	Cytosol
931	cpd15723[c]	Dianteisoheptadecanoylphosphatidylglycerol		C40H78O10P	-1	Cytosol
932	cpd15724[c]	Diisotetradecanoylphosphatidylglycerol		C34H66O10P	-1	Cytosol
933	cpd15725[c]	Diisopentadecanoylphosphatidylglycerol		C36H70O10P	-1	Cytosol
934	cpd15726[c]	Dianteisopentadecanoylphosphatidylglycerol		C36H70O10P	-1	Cytosol
935	cpd15727[c]	Diisohexadecanoylphosphatidylglycerol		C38H74O10P	-1	Cytosol
936	cpd15746[c]	Palmitoyllipoteichoic acid (n=24), linked, unsubstituted		C119H232O135P24	-24	Cytosol
937	cpd15747[c]	Myristoyllipoteichoic acid (n=24), linked, unsubstituted		C115H224O135P24	-24	Cytosol
938	cpd15748[c]	Stearoyllipoteichoic acid (n=24), linked, unsubstituted		C123H240O135P24	-24	Cytosol
939	cpd15749[c]	Isoheptadecanoyllipoteichoic acid (n=24), linked, unsubstituted		C121H236O135P24	-24	Cytosol
940	cpd15750[c]	Anteisoheptadecanoyllipoteichoic acid (n=24), linked, unsubstituted		C121H236O135P24	-24	Cytosol
941	cpd15751[c]	Isotetradecanoyllipoteichoic acid (n=24), linked, unsubstituted		C115H224O135P24	-24	Cytosol
942	cpd15752[c]	Isopentadecanoyllipoteichoic acid (n=24), linked, unsubstituted		C117H228O135P24	-24	Cytosol
943	cpd15753[c]	Anteisopentadecanoyllipoteichoic acid (n=24), linked, unsubstituted		C117H228O135P24	-24	Cytosol
944	cpd15754[c]	Isohexadecanoyllipoteichoic acid (n=24), linked, unsubstituted		C119H232O135P24	-24	Cytosol
945	cpd15755[c]	Palmitoyllipoteichoic acid (n=24), linked, glucose substituted		C263H472O255P24	-24	Cytosol
946	cpd15756[c]	Myristoyllipoteichoic acid (n=24), linked, glucose substituted		C259H464O255P24	-24	Cytosol
947	cpd15757[c]	Stearoyllipoteichoic acid (n=24), linked, glucose substituted		C267H480O255P24	-24	Cytosol
948	cpd15758[c]	Isoheptadecanoyllipoteichoic acid (n=24), linked, glucose substituted		C265H476O255P24	-24	Cytosol
949	cpd15759[c]	Anteisoheptadecanoyllipoteichoic acid (n=24), linked, glucose substituted		C265H476O255P24	-24	Cytosol
950	cpd15760[c]	Isotetradecanoyllipoteichoic acid (n=24), linked, glucose substituted		C259H464O255P24	-24	Cytosol
951	cpd15761[c]	Isopentadecanoyllipoteichoic acid (n=24), linked, glucose substituted		C261H468O255P24	-24	Cytosol
952	cpd15762[c]	Anteisopentadecanoyllipoteichoic acid (n=24), linked, glucose substituted		C261H468O255P24	-24	Cytosol
953	cpd15763[c]	Isohexadecanoyllipoteichoic acid (n=24), linked, glucose substituted		C263H472O255P24	-24	Cytosol
954	cpd15773[c]	Palmitoyllipoteichoic acid (n=24), linked, D-alanine substituted		C191H352N24O159P24	-24	Cytosol
955	cpd15774[c]	Myristoyllipoteichoic acid (n=24), linked, D-alanine substituted		C187H342N24O159P24	-26	Cytosol
956	cpd15775[c]	Stearoyllipoteichoic acid (n=24), linked, D-alanine substituted		C195H360N24O159P24	-24	Cytosol
957	cpd15776[c]	Isoheptadecanoyllipoteichoic acid (n=24), linked, D-alanine substituted		C193H356N24O159P24	-24	Cytosol
958	cpd15777[c]	Anteisoheptadecanoyllipoteichoic acid (n=24), linked, D-alanine substituted		C193H356N24O159P24	-24	Cytosol
959	cpd15778[c]	Isotetradecanoyllipoteichoic acid (n=24), linked, D-alanine substituted		C187H344N24O159P24	-24	Cytosol
960	cpd15779[c]	Isopentadecanoyllipoteichoic acid (n=24), linked, D-alanine substituted		C189H348N24O159P24	-24	Cytosol
961	cpd15780[c]	Anteisopentadecanoyllipoteichoic acid (n=24), linked, D-alanine substituted		C189H349N24O159P24	-23	Cytosol
962	cpd15781[c]	Isohexadecanoyllipoteichoic acid (n=24), linked, D-alanine substituted		C191H352N24O159P24	-24	Cytosol
963	cpd15791[c]	Palmitoylcardiolipin (B. subtilis)		C73H140O17P2	-2	Cytosol
964	cpd15792[c]	Myristoylcardiolipin (B. subtilis)		C65H124O17P2	-2	Cytosol
965	cpd15793[c]	Stearoylcardiolipin (B. subtilis)		C81H156O17P2	-2	Cytosol
966	cpd15794[c]	Isoheptadecanoylcardiolipin (B. subtilis)		C77H148O17P2	-2	Cytosol
967	cpd15795[c]	Anteisoheptadecanoylcardiolipin (B. subtilis)		C77H148O17P2	-2	Cytosol
968	cpd15796[c]	Isotetradecanoylcardiolipin (B. subtilis)		C65H124O17P2	-2	Cytosol
969	cpd15797[c]	Isopentadecanoylcardiolipin (B. subtilis)		C69H132O17P2	-2	Cytosol
970	cpd15798[c]	Anteisopentadecanoylcardiolipin (B. subtilis)		C69H132O17P2	-2	Cytosol
971	cpd15799[c]	Isohexadecanoylcardiolipin (B. subtilis)		C73H140O17P2	-2	Cytosol
972	cpd16540[c]	5-Deoxy glucuronic acid		C6H9O6	-1	Cytosol
973	cpdamyg6[c]	Amygdalin-6P		C20H28NO14P	0	Cytosol
974	cpddiace[c]	Diacetryl		C4H6O2	0	Cytosol
975	cpdlacti[c]	Lactitol		C12H24O11	0	Cytosol
976	cpdlacti[e]	Lactitol		C12H24O11	0	Extracellular
977	cpdturan[c]	Turanose		C12H22O11	0	Cytosol
978	cpdturan[e]	Turanose		C12H22O11	0	Extracellular

## Sheet: Reactions
Table S6. Complete list of reactions present in iLca12A_640
	Complete	Complete	Complete	Complete	Complete	Required	Optional	Complete	Complete	Complete	Complete	Complete	Recommended	Complete	Complete	Recommended
Cobra Index	Name	Description	Formula	Formula	GPR	Genes	Protein	Subsystem	Reversible	LB	UB	Objective	Confidence	E.C. number	Notes	References
1	bio02514	BOF	34.7965 cpd00001[c] + 40.1701 cpd00002[c] + 0.005623 cpd00003[c] + 0.005623 cpd00006[c] + 0.005623 cpd00010[c] + 0.005623 cpd00015[c] + 0.005623 cpd00016[c] + 0.005623 cpd00017[c] + 0.25601 cpd00023[c] + 0.005623 cpd00030[c] + 0.5958 cpd00033[c] + 0.005623 cpd00034[c] + 0.50006 cpd00035[c] + 0.2091 cpd00038[c] + 0.33355 cpd00039[c] + 0.23468 cpd00041[c] + 0.005623 cpd00048[c] + 0.28828 cpd00051[c…						0	0	1000	1			SEED automodel - autocompletion
2	ex_cpd00001_E	Exchange reaction for cpd00001	cpd00001[e] <=>	H2O <=>				Exchange	1	0	0	0
3	ex_cpd00007_E	Exchange reaction for cpd00007	cpd00007[e] <=>	O2 <=>				Exchange	1	0	0	0
4	ex_cpd00009_E	Exchange reaction for cpd00009	cpd00009[e] <=>	Phosphate <=>				Exchange	1	0	0	0
5	ex_cpd00011_E	Exchange reaction for cpd00011	cpd00011[e] <=>	CO2 <=>				Exchange	1	0	0	0
6	ex_cpd00013_E	Exchange reaction for cpd00013	cpd00013[e] <=>	NH3 <=>				Exchange	1	0	0	0
7	ex_cpd00023_E	Exchange reaction for cpd00023	cpd00023[e] <=>	L-Glutamate <=>				Exchange	1	0	0	0
8	ex_cpd00027_E	Exchange reaction for cpd00027	cpd00027[e] <=>	D-Glucose <=>				Exchange	1	0	0	0
9	ex_cpd00029_E	Exchange reaction for cpd00029	cpd00029[e] <=>	Acetate <=>				Exchange	1	0	0	0
10	ex_cpd00030_E	Exchange reaction for cpd00030	cpd00030[e] <=>	Mn2+ <=>				Exchange	1	0	0	0
11	ex_cpd00033_E	Exchange reaction for cpd00033	cpd00033[e] <=>	Glycine <=>				Exchange	1	0	0	0
12	ex_cpd00034_E	Exchange reaction for cpd00034	cpd00034[e] <=>	Zn2+ <=>				Exchange	1	0	0	0
13	ex_cpd00035_E	Exchange reaction for cpd00035	cpd00035[e] <=>	L-Alanine <=>				Exchange	1	0	0	0
14	ex_cpd00039_E	Exchange reaction for cpd00039	cpd00039[e] <=>	L-Lysine <=>				Exchange	1	0	0	0
15	ex_cpd00041_E	Exchange reaction for cpd00041	cpd00041[e] <=>	L-Aspartate <=>				Exchange	1	0	0	0
16	ex_cpd00048_E	Exchange reaction for cpd00048	cpd00048[e] <=>	Sulfate <=>				Exchange	1	0	0	0
17	ex_cpd00051_E	Exchange reaction for cpd00051	cpd00051[e] <=>	L-Arginine <=>				Exchange	1	0	0	0
18	ex_cpd00053_E	Exchange reaction for cpd00053	cpd00053[e] <=>	L-Glutamine <=>				Exchange	1	0	0	0
19	ex_cpd00054_E	Exchange reaction for cpd00054	cpd00054[e] <=>	L-Serine <=>				Exchange	1	0	0	0
20	ex_cpd00058_E	Exchange reaction for cpd00058	cpd00058[e] <=>	Cu2+ <=>				Exchange	1	0	0	0
21	ex_cpd00060_E	Exchange reaction for cpd00060	cpd00060[e] <=>	L-Methionine <=>				Exchange	1	0	0	0
22	ex_cpd00063_E	Exchange reaction for cpd00063	cpd00063[e] <=>	Ca2+ <=>				Exchange	1	0	0	0
23	ex_cpd00065_E	Exchange reaction for cpd00065	cpd00065[e] <=>	L-Tryptophan <=>				Exchange	1	0	0	0
24	ex_cpd00066_E	Exchange reaction for cpd00066	cpd00066[e] <=>	L-Phenylalanine <=>				Exchange	1	0	0	0
25	ex_cpd00067_E	Exchange reaction for cpd00067	cpd00067[e] <=>	H+ <=>				Exchange	1	0	0	0
26	ex_cpd00069_E	Exchange reaction for cpd00069	cpd00069[e] <=>	L-Tyrosine <=>				Exchange	1	0	0	0
27	ex_cpd00073_E	Exchange reaction for cpd00073	cpd00073[e] <=>	Urea <=>				Exchange	1	0	0	0
28	ex_cpd00076_E	Exchange reaction for cpd00076	cpd00076[e] <=>	Sucrose <=>				Exchange	1	0	0	0
29	ex_cpd00080_E	Exchange reaction for cpd00080	cpd00080[e] <=>	Glycerol-3-phosphate <=>				Exchange	1	0	0	0
30	ex_cpd00082_E	Exchange reaction for cpd00082	cpd00082[e] <=>	D-Fructose <=>				Exchange	1	0	0	0
31	ex_cpd00084_E	Exchange reaction for cpd00084	cpd00084[e] <=>	L-Cysteine <=>				Exchange	1	0	0	0
32	ex_cpd00092_E	Exchange reaction for cpd00092	cpd00092[e] <=>	Uracil <=>				Exchange	1	0	0	0
33	ex_cpd00098_E	Exchange reaction for cpd00098	cpd00098[e] <=>	Choline <=>				Exchange	1	0	0	0
34	ex_cpd00099_E	Exchange reaction for cpd00099	cpd00099[e] <=>	Cl- <=>				Exchange	1	0	0	0
35	ex_cpd00100_E	Exchange reaction for cpd00100	cpd00100[e] <=>	Glycerol <=>				Exchange	1	0	0	0
36	ex_cpd00104_E	Exchange reaction for cpd00104	cpd00104[e] <=>	BIOT <=>				Exchange	1	0	0	0
37	ex_cpd00105_E	Exchange reaction for cpd00105	cpd00105[e] <=>	D-Ribose <=>				Exchange	1	0	0	0
38	ex_cpd00107_E	Exchange reaction for cpd00107	cpd00107[e] <=>	L-Leucine <=>				Exchange	1	0	0	0
39	ex_cpd00108_E	Exchange reaction for cpd00108	cpd00108[e] <=>	Galactose <=>				Exchange	1	0	0	0
40	ex_cpd00117_E	Exchange reaction for cpd00117	cpd00117[e] <=>	D-Alanine <=>				Exchange	1	0	0	0
41	ex_cpd00118_E	Exchange reaction for cpd00118	cpd00118[e] <=>	Putrescine <=>				Exchange	1	0	0	0
42	ex_cpd00119_E	Exchange reaction for cpd00119	cpd00119[e] <=>	L-Histidine <=>				Exchange	1	0	0	0
43	ex_cpd00121_E	Exchange reaction for cpd00121	cpd00121[e] <=>	L-Inositol <=>				Exchange	1	0	0	0
44	ex_cpd00122_E	Exchange reaction for cpd00122	cpd00122[e] <=>	N-Acetyl-D-glucosamine <=>				Exchange	1	0	0	0
45	ex_cpd00129_E	Exchange reaction for cpd00129	cpd00129[e] <=>	L-Proline <=>				Exchange	1	0	0	0
46	ex_cpd00130_E	Exchange reaction for cpd00130	cpd00130[e] <=>	L-Malate <=>				Exchange	1	0	0	0
47	ex_cpd00132_E	Exchange reaction for cpd00132	cpd00132[e] <=>	L-Asparagine <=>				Exchange	1	0	0	0
48	ex_cpd00133_E	Exchange reaction for cpd00133	cpd00133[e] <=>	Nicotinamide <=>				Exchange	1	0	0	0
49	ex_cpd00137_E	Exchange reaction for cpd00137	cpd00137[e] <=>	Citrate <=>				Exchange	1	0	0	0
50	ex_cpd00138_E	Exchange reaction for cpd00138	cpd00138[e] <=>	Co2+ <=>				Exchange	1	0	0	0
51	ex_cpd00149_E	Exchange reaction for cpd00149	cpd00149[e] <=>	L-Valine <=>				Exchange	1	0	0	0
52	ex_cpd00156_E	Exchange reaction for cpd00156	cpd00156[e] <=>	CELB <=>				Exchange	1	0	0	0
53	ex_cpd00158_E	Exchange reaction for cpd00158	cpd00158[e] <=>	L-Lactate <=>				Exchange	1	0	0	0
54	ex_cpd00159_E	Exchange reaction for cpd00159	cpd00159[e] <=>	L-Threonine <=>				Exchange	1	0	0	0
55	ex_cpd00161_E	Exchange reaction for cpd00161	cpd00161[e] <=>	2-keto-3-deoxygluconate <=>				Exchange	1	0	0	0
56	ex_cpd00176_E	Exchange reaction for cpd00176	cpd00176[e] <=>	Maltose <=>				Exchange	1	0	0	0
57	ex_cpd00179_E	Exchange reaction for cpd00179	cpd00179[e] <=>	K+ <=>				Exchange	1	0	0	0
58	ex_cpd00205_E	Exchange reaction for cpd00205	cpd00205[e] <=>	LACT|Anhydrous lactose|alpha-Lactose|Milk sugar|1-beta-D-Galactopyranosyl-4-alpha-D-glucopyranose|Lactose <=>				Exchange	1	0	0	0
59	ex_cpd00208_E	Exchange reaction for cpd00208	cpd00208[e] <=>	Nitrate <=>				Exchange	1	0	0	0
60	ex_cpd00209_E	Exchange reaction for cpd00209	cpd00209[e] <=>	Taurine <=>				Exchange	1	0	0	0
61	ex_cpd00210_E	Exchange reaction for cpd00210	cpd00210[e] <=>	Brachiose <=>				Exchange	1	0	0	0
62	ex_cpd00217_E	Exchange reaction for cpd00217	cpd00217[e] <=>	Riboflavin <=>				Exchange	1	0	0	0
63	ex_cpd00220_E	Exchange reaction for cpd00220	cpd00220[e] <=>	D-Lactate <=>				Exchange	1	0	0	0
64	ex_cpd00221_E	Exchange reaction for cpd00221	cpd00221[e] <=>	GLCN <=>				Exchange	1	0	0	0
65	ex_cpd00222_E	Exchange reaction for cpd00222	cpd00222[e] <=>	L-Arabinose <=>				Exchange	1	0	0	0
66	ex_cpd00224_E	Exchange reaction for cpd00224	cpd00224[e] <=>	Mg <=>				Exchange	1	0	0	0
67	ex_cpd00254_E	Exchange reaction for cpd00254	cpd00254[e] <=>	Spermidine <=>				Exchange	1	0	0	0
68	ex_cpd00264_E	Exchange reaction for cpd00264	cpd00264[e] <=>	Carnitine <=>				Exchange	1	0	0	0
69	ex_cpd00266_E	Exchange reaction for cpd00266	cpd00266[e] <=>	Thiamin <=>				Exchange	1	0	0	0
70	ex_cpd00276_E	Exchange reaction for cpd00276	cpd00276[e] <=>	XAN <=>				Exchange	1	0	0	0
71	ex_cpd00305_E	Exchange reaction for cpd00305	cpd00305[e] <=>	L-Isoleucine <=>				Exchange	1	0	0	0
72	ex_cpd00309_E	Exchange reaction for cpd00309	cpd00309[e] <=>	indol <=>				Exchange	1	0	0	0
73	ex_cpd00314_E	Exchange reaction for cpd00314	cpd00314[e] <=>	Melitose <=>				Exchange	1	0	0	0
74	ex_cpd00322_E	Exchange reaction for cpd00322	cpd00322[e] <=>	Folate <=>				Exchange	1	0	0	0
75	ex_cpd00359_E	Exchange reaction for cpd00359	cpd00359[e] <=>	L-Cysteate <=>				Exchange	1	0	0	0
76	ex_cpd00382_E	Exchange reaction for cpd00382	cpd00382[e] <=>	Hg2+ <=>				Exchange	1	0	0	0
77	ex_cpd00393_E	Exchange reaction for cpd00393	cpd00393[e] <=>	Panose <=>				Exchange	1	0	0	0
78	ex_cpd00395_E	Exchange reaction for cpd00395	cpd00395[e] <=>	BET <=>				Exchange	1	0	0	0
79	ex_cpd00531_E	Exchange reaction for cpd00531	cpd00531[e] <=>	D-Serine <=>				Exchange	1	0	0	0
80	ex_cpd00537_E	Exchange reaction for cpd00537	cpd00537[e] <=>	Sorbitol <=>				Exchange	1	0	0	0
81	ex_cpd00540_E	Exchange reaction for cpd00540	cpd00540[e] <=>	D-Methionine <=>				Exchange	1	0	0	0
82	ex_cpd00550_E	Exchange reaction for cpd00550	cpd00550[e] <=>	PAN <=>				Exchange	1	0	0	0
83	ex_cpd00588_E	Exchange reaction for cpd00588	cpd00588[e] <=>	Choline sulfate <=>				Exchange	1	0	0	0
84	ex_cpd00637_E	Exchange reaction for cpd00637	cpd00637[e] <=>	TRHL <=>				Exchange	1	0	0	0
85	ex_cpd00644_E	Exchange reaction for cpd00644	cpd00644[e] <=>	Na+ <=>				Exchange	1	0	0	0
86	ex_cpd00681_E	Exchange reaction for cpd00681	cpd00681[e] <=>	Polydextrose <=>				Exchange	1	0	0	0
87	ex_cpd00794_E	Exchange reaction for cpd00794	cpd00794[e] <=>	Cd2+ <=>				Exchange	1	0	0	0
88	ex_cpd00832_E	Exchange reaction for cpd00832	cpd00832[e] <=>	Cys-Gly <=>				Exchange	1	0	0	0
89	ex_cpd00971_E	Exchange reaction for cpd00971	cpd00971[e] <=>	ocdca <=>				Exchange	1	0	0	0
90	ex_cpd00PDX_E	Exchange reaction for cpd00PDX	cpd00pdx[e] <=>	Thyminose <=>				Exchange	1	0	0	0
91	ex_cpd01012_E	Exchange reaction for cpd01012	cpd01012[e] <=>	Amylotriose <=>				Exchange	1	0	0	0
92	ex_cpd01017_E	Exchange reaction for cpd01017	cpd01017[e] <=>	Maltohexaose <=>				Exchange	1	0	0	0
93	ex_cpd01030_E	Exchange reaction for cpd01030	cpd01030[e] <=>	L-Methionine S-oxide <=>				Exchange	1	0	0	0
94	ex_cpd01080_E	Exchange reaction for cpd01080	cpd01080[e] <=>	Isethionate <=>				Exchange	1	0	0	0
95	ex_cpd01171_E	Exchange reaction for cpd01171	cpd01171[e] <=>	Melibiose <=>				Exchange	1	0	0	0
96	ex_cpd01242_E	Exchange reaction for cpd01242	cpd01242[e] <=>	Pb <=>				Exchange	1	0	0	0
97	ex_cpd01262_E	Exchange reaction for cpd01262	cpd01262[e] <=>	Lactulose <=>				Exchange	1	0	0	0
98	ex_cpd01329_E	Exchange reaction for cpd01329	cpd01329[e] <=>	Melezitose <=>				Exchange	1	0	0	0
99	ex_cpd01356_E	Exchange reaction for cpd01356	cpd01356[e] <=>	Inuline|Anthranoyllycoctonine <=>				Exchange	1	0	0	0
100	ex_cpd01524_E	Exchange reaction for cpd01524	cpd01524[e] <=>	methanesulfonate <=>				Exchange	1	0	0	0
101	ex_cpd01914_E	Exchange reaction for cpd01914	cpd01914[e] <=>	crotonobetaine <=>				Exchange	1	0	0	0
102	ex_cpd03048_E	Exchange reaction for cpd03048	cpd03048[e] <=>	Butyro-betaine <=>				Exchange	1	0	0	0
103	ex_cpd03198_E	Exchange reaction for cpd03198	cpd03198[e] <=>	Lactitol dihydrate <=>				Exchange	1	0	0	0
104	ex_cpd03696_E	Exchange reaction for cpd03696	cpd03696[e] <=>	Sulfoacetate <=>				Exchange	1	0	0	0
105	ex_cpd04097_E	Exchange reaction for cpd04097	cpd04097[e] <=>	Fe2+ <=>				Exchange	1	0	0	0
106	ex_cpd04349_E	Exchange reaction for cpd04349	cpd04349[e] <=>	fe3 <=>				Exchange	1	0	0	0
107	ex_cpd05161_E	Exchange reaction for cpd05161	cpd05161[e] <=>	Biomass <=>				Exchange	1	0	0	0
108	ex_cpd05565_E	Exchange reaction for cpd05565	cpd05565[e] <=>	MOPS <=>				Exchange	1	0	0	0
109	ex_cpd08023_E	Exchange reaction for cpd08023	cpd08023[e] <=>	L-methionine R-oxide <=>				Exchange	1	0	0	0
110	ex_cpd08305_E	Exchange reaction for cpd08305	cpd08305[e] <=>	hexanesulfonate <=>				Exchange	1	0	0	0
111	ex_cpd08306_E	Exchange reaction for cpd08306	cpd08306[e] <=>	ethanesulfonate <=>				Exchange	1	0	0	0
112	ex_cpd09878_E	Exchange reaction for cpd09878	cpd09878[e] <=>	gly-asn-L <=>				Exchange	1	0	0	0
113	ex_cpd10515_E	Exchange reaction for cpd10515	cpd10515[e] <=>	ala-L-Thr-L <=>				Exchange	1	0	0	0
114	ex_cpd10516_E	Exchange reaction for cpd10516	cpd10516[e] <=>	Ala-Leu <=>				Exchange	1	0	0	0
115	ex_cpd11416_C	Exchange reaction for cpd11416	cpd11416[c] <=>	Ala-His <=>				Exchange	1	0	0	0
116	ex_cpd11575_E	Exchange reaction for cpd11575	cpd11575[e] <=>	L-alanylglycine <=>				Exchange	1	0	0	0
117	ex_cpd11576_E	Exchange reaction for cpd11576	cpd11576[e] <=>	ala-L-glu-L <=>				Exchange	1	0	0	0
118	ex_cpd11578_E	Exchange reaction for cpd11578	cpd11578[e] <=>	Ala-Gln <=>				Exchange	1	0	0	0
119	ex_cpd11579_E	Exchange reaction for cpd11579	cpd11579[e] <=>	gly-pro-L <=>				Exchange	1	0	0	0
120	ex_cpd11580_E	Exchange reaction for cpd11580	cpd11580[e] <=>	gly-asp-L <=>				Exchange	1	0	0	0
121	ex_cpd11581_E	Exchange reaction for cpd11581	cpd11581[e] <=>	met-L-ala-L <=>				Exchange	1	0	0	0
122	ex_cpd11582_E	Exchange reaction for cpd11582	cpd11582[e] <=>	Gly-Met <=>				Exchange	1	0	0	0
123	ex_cpd11583_E	Exchange reaction for cpd11583	cpd11583[e] <=>	gly-glu-L <=>				Exchange	1	0	0	0
124	ex_cpd11584_E	Exchange reaction for cpd11584	cpd11584[e] <=>	ala-L-asp-L <=>				Exchange	1	0	0	0
125	ex_cpd11585_E	Exchange reaction for cpd11585	cpd11585[e] <=>	butanesulfonate <=>				Exchange	1	0	0	0
126	ex_cpd11586_E	Exchange reaction for cpd11586	cpd11586[e] <=>	ARSENOBETAINE <=>				Exchange	1	0	0	0
127	ex_cpd11587_E	Exchange reaction for cpd11587	cpd11587[e] <=>	Pullulan <=>				Exchange	1	0	0	0
128	ex_cpd11588_E	Exchange reaction for cpd11588	cpd11588[e] <=>	Gly-Cys <=>				Exchange	1	0	0	0
129	ex_cpd11589_E	Exchange reaction for cpd11589	cpd11589[e] <=>	Gly-Leu <=>				Exchange	1	0	0	0
130	ex_cpd11590_E	Exchange reaction for cpd11590	cpd11590[e] <=>	Gly-Phe <=>				Exchange	1	0	0	0
131	ex_cpd11591_E	Exchange reaction for cpd11591	cpd11591[e] <=>	Gly-Tyr <=>				Exchange	1	0	0	0
132	ex_cpd11592_E	Exchange reaction for cpd11592	cpd11592[e] <=>	Turanose <=>				Exchange	1	0	0	0
133	ex_cpd11593_E	Exchange reaction for cpd11593	cpd11593[e] <=>	H2O <=>				Exchange	1	0	0	0
134	ex_cpd11596_E	Exchange reaction for cpd11596	cpd11596[e] <=>	ATP <=>				Exchange	1	0	0	0
135	ex_cpd11597_E	Exchange reaction for cpd11597	cpd11597[e] <=>	NAD <=>				Exchange	1	0	0	0
136	ex_cpd11602_E	Exchange reaction for cpd11602	cpd11602[e] <=>	Inulin <=>				Exchange	1	0	0	0
137	ex_cpd11688_E	Exchange reaction for cpd11688	cpd11688[e] <=>	NADH <=>				Exchange	1	0	0	0
138	ex_cpd15603_E	Exchange reaction for cpd15603	cpd15603[e] <=>	NADPH <=>				Exchange	1	0	0	0
139	ex_cpd15604_E	Exchange reaction for cpd15604	cpd15604[e] <=>	NADP <=>				Exchange	1	0	0	0
140	ex_cpd15605_E	Exchange reaction for cpd15605	cpd15605[e] <=>	O2 <=>				Exchange	1	0	0	0
141	ex_cpd15606_E	Exchange reaction for cpd15606	cpd15606[e] <=>	ADP <=>				Exchange	1	0	0	0
142	ex_cpdlacti_E	Exchange reaction for cpdlacti	cpdlacti[e] <=>	Lactitol <=>				Exchange	1	0	0	0
143	ex_cpdTURAN_E	Exchange reaction for cpdturan	cpdturan[e] <=>	Phosphate <=>				Exchange	1	0	0	0
144	rxn00001	Pyrophosphate phosphohydrolase	cpd00001[c] + cpd00012[c] -> 2 cpd00009[c] + 2 cpd00067[c]	H2O + PPi => 2 Phosphate + 2 H+	( peg1699 )	peg1699		HPr catabolite repression system	0	0	1000	0		3.6.1.1
145	rxn00003	2-Acetolactate pyruvate-lyase (carboxylating)	2 cpd00020[c] + cpd00067[c] -> cpd00011[c] + cpd00668[c]	CO2 + ALCTT <=> 2 Pyruvate + H+	( peg2159 )	peg2159		None	0	0	1000	0		2.2.1.6|4.1.3.18	Manual addition
146	rxn00011	pyruvate:thiamin diphosphate acetaldehydetransferase	cpd00020[c] + cpd00056[c] + cpd00067[c] -> cpd00011[c] + cpd03049[c]	CO2 + 2-Hydroxyethyl-ThPP <= Pyruvate + TPP + H+	( peg2159 ) or ( peg1593 and peg1594 )	peg1593 peg1594 peg2159		Dehydrogenase complexes | Methionine Degradation | Pyruvate metabolism II: acetyl-CoA, acetogenesis from pyruvate	0	0	1000	0		|1.2.4.1|2.2.1.6|4.1.1.1|	SEED automodel
147	rxn00016	Hexosaminidase	cpd00001[c] + cpd01157[c] <=> 2 cpd00122[c]	H2O + Chitobiose <=> 2 GlcNAc	( peg2676 )	peg2676		Purine Utilization | Chitin and N-acetylglucosamine utilization | (GlcNAc)2 Catabolic Operon | Sugar utilization in Thermotogales	1	-1000	1000	0		|3.2.1.52|	SEED automodel
148	rxn00020	beta-D-Glucoside glucohydrolase	cpd00001[c] + cpd00158[c] <=> 2 cpd00190[c]	H2O + CELB <=> 2 beta-D-Glucose	( peg356 ) or ( peg2605 ) or ( peg1082 and peg1831 )	peg1082 peg1831 peg2605 peg356		Beta-Glucoside Metabolism	1	-1000	1000	0		|3.2.1.21|	SEED automodel
149	rxn00022	alpha-D-Glucoside glucohydrolase	cpd00001[c] + cpd00179[c] -> 2 cpd00027[c]	H2O + Maltose <=> 2 Glucose	( peg2567 and peg2569 ) or ( peg370 ) or ( peg2411 ) or ( peg2405 )	peg2405 peg2411 peg2567 peg2569 peg370		Maltose and Maltodextrin Utilization	0	0	1000	0		|3.2.1.20|	SEED automodel
150	rxn00056	Fe(II):oxygen oxidoreductase	cpd00007[c] + 4 cpd00067[c] + 4 cpd10515[c] <=> 2 cpd00001[c] + 4 cpd10516[c]	O2 + 4 H+ + 4 Fe2+ <=> 2 H2O + 4 fe3	( peg1073 )	peg1073		Oxidative stress	1	-1000	1000	0		|1.16.3.1|	SEED automodel
151	rxn00058	Ferrocytochrome-c:oxygen oxidoreductase	cpd00007[c] + 4 cpd00067[c] + 4 cpd00110[c] <=> 2 cpd00001[c] + 4 cpd00109[c]	O2 + 4 H+ + 4 Cytochrome c2+ <=> 2 H2O + 4 Cytochrome c3+	( peg1241 )	peg1241		Terminal cytochrome C oxidases | Terminal cytochrome C oxidases copy	0	-1000	1000	0		1.9.3.1	Manual addition
152	rxn00062	ATP phosphohydrolase (protein-secreting)	cpd00001[c] + cpd00002[c] -> cpd00008[c] + cpd00009[c] + cpd00067[c]	H2O + ATP => ADP + Phosphate + H+				None	0	0	1000	0		|3.6.1.3|3.6.1.5|3.6.1.8|3.6.1.15|3.6.3.1|3.6.3.2|3.6.3.3|3.6.3.4|3.6.3.5|3.6.3.6|3.6.3.7|3.6.3.8|3.6.3.9|3.6.3.10|3.6.3.11|3.6.3.12|3.6.3.14|3.6.3.15|3.6.3.16|3.6.3.17|3.6.3.18|3.6.3.19|3.6.3.20|3.6.3.21|3.6.3.22|3.6.3.23|3.6.3.24|3.6.3.25|3.6.3.26|3.6.3.27|3.6.3.28|3.6.3.29|3.6.3.30|3.6.3.31|3.6.3.32|3.6.3.33|3.6.3.34|3.6.3.35|3.6.3.36|3.6.3.37|3.6.3.38|3.6.3.39|3.6.3.40|3.6.3.41|3.6.3.42|3.6.3…	SEED automodel
153	rxn00065	ATP pyrophosphate-lyase (cyclizing)	cpd00002[c] -> cpd00012[c] + cpd00446[c]	ATP => PPi + cAMP	( peg2322 )	peg2322		cAMP signaling in bacteria	0	0	1000	0		4.6.1.1	SEED automodel
154	rxn00077	ATP:NAD+ 2-phosphotransferase	cpd00002[c] + cpd00003[c] <=> cpd00006[c] + cpd00008[c]	ATP + NAD <=> TPN + ADP	( peg2324 )	peg2324		NAD and NADP cofactor biosynthesis global	1	-1000	1000	0		2.7.1.23	SEED automodel
155	rxn00085	L-Glutamate:NADP+ oxidoreductase (transaminating)	cpd00006[c] + 2 cpd00023[c] <=> cpd00005[c] + cpd00024[c] + cpd00053[c] + cpd00067[c]	TPN + 2 GLU <=> TPNH + 2-Oxoglutarate + L-Glutamine + H+	( peg242 )	peg242		Glutamine, Glutamate, Aspartate and Asparagine Biosynthesis | Ammonia assimilation	1	-1000	1000	0		1.4.1.13	SEED automodel
156	rxn00097	ATP:AMP phosphotransferase	cpd00002[c] + cpd00018[c] <=> 2 cpd00008[c]	ATP + AMP <=> 2 ADP	( peg2097 )	peg2097		Purine conversions	1	-1000	1000	0		2.7.4.3	SEED automodel
157	rxn00100	ATP:dephospho-CoA 3-phosphotransferase	cpd00002[c] + cpd00655[c] -> cpd00008[c] + cpd00010[c]	ATP + Dephospho-CoA => ADP + CoA	( peg41 )	peg41		Coenzyme A Biosynthesis	0	0	1000	0		2.7.1.24	SEED automodel
158	rxn00102	Carbonic acid hydro-lyase	cpd00067[c] + cpd00242[c] <=> cpd00001[c] + cpd00011[c]	H+ + HCO3- <=> H2O + CO2				Cyanate hydrolysis | Zinc regulated enzymes | CO2 uptake, carboxysome | Carboxysome | Bacterial cyanide production and tolerance mechanisms	1	-1000	1000	0		|4.2.1.1|	SEED automodel
159	rxn00117	ATP:nucleoside-diphosphate phosphatransferase	cpd00002[c] + cpd00014[c] <=> cpd00008[c] + cpd00062[c]	ATP + UDP <=> ADP + UTP	( peg1880 )	peg1880		Purine conversions | pyrimidine conversions	1	-1000	1000	0		2.7.4.6	SEED automodel
160	rxn00119	ATP:nucleoside-phosphate phosphotransferase	cpd00002[c] + cpd00091[c] <=> cpd00008[c] + cpd00014[c]	ATP + UMP <=> ADP + UDP	( peg2290 )	peg2290		None	1	-1000	1000	0		|2.7.4.4|2.7.4.14|2.7.4.22|2.7.4.-|	SEED automodel
161	rxn00122	ATP:FMN adenylyltransferase	cpd00002[c] + cpd00050[c] -> cpd00012[c] + cpd00015[c]	ATP + FMN => PPi + FAD	( peg955 )	peg955		riboflavin to FAD | Riboflavin, FMN and FAD metabolism	0	0	1000	0		2.7.7.2	SEED automodel
162	rxn00124	ATP:pyridoxal 5-phosphotransferase	cpd00002[c] + cpd00215[c] <=> cpd00008[c] + cpd00016[c]	ATP + Pyridoxal <=> ADP + Pyridoxal phosphate	( peg2782 )	peg2782		Pyridoxin (Vitamin B6) Biosynthesis	1	-1000	1000	0		2.7.1.35	SEED automodel
163	rxn00126	ATP:L-methione S-adenosyltransferase	cpd00001[c] + cpd00002[c] + cpd00060[c] -> cpd00009[c] + cpd00012[c] + cpd00017[c]	H2O + ATP + Methionine => Phosphate + PPi + SAM	( peg1279 )	peg1279		Methionine Biosynthesis	0	0	1000	0		2.5.1.6	SEED automodel
164	rxn00137	Adenosine 3,5-bisphosphate 3(2)-phosphohydrolase	cpd00001[c] + cpd00045[c] -> cpd00009[c] + cpd00018[c] + cpd00067[c]	H2O + PAP => Phosphate + AMP + H+				Inorganic Sulfur Assimilation	0	0	1000	0		3.1.3.7	SEED automodel
165	rxn00138	Deamino-NAD+:ammonia ligase (AMP-forming)	cpd00002[c] + cpd00013[c] + cpd00638[c] -> cpd00003[c] + cpd00012[c] + cpd00018[c]	ATP + NH3 + Deamido-NAD => NAD + PPi + AMP	( peg136 )	peg136		NAD and NADP cofactor biosynthesis global | NAD regulation	0	0	1000	0		6.3.1.5	SEED automodel
166	rxn00139	AMP:pyrophosphate phosphoribosyltransferase	cpd00103[c] + cpd00128[c] -> cpd00012[c] + cpd00018[c]	PPi + AMP <= PRPP + Adenine	( peg941 )	peg941		cAMP signaling in bacteria | Stringent Response, (p)ppGpp metabolism | Purine conversions	0	0	1000	0		2.4.2.7|2.4.2.8	SEED automodel
167	rxn00143	S-Adenosyl-L-homocysteine homocysteinylribohydrolase	cpd00001[c] + cpd00019[c] <=> cpd00128[c] + cpd02227[c]	H2O + S-Adenosylhomocysteine <=> Adenine + S-Ribosylhomocysteine	( peg1575 )	peg1575		Polyamine Metabolism | Adenosyl nucleosidases | Methionine Salvage | Menaquinone Biosynthesis via Futalosine	1	-1000	1000	0		3.2.2.9	SEED automodel
168	rxn00145	(S)-Lactate:ferricytochrome-c 2-oxidoreductase	2 cpd00109[c] + cpd00159[c] <=> cpd00020[c] + 2 cpd00067[c] + 2 cpd00110[c]	2 Cytochrome c3+ + LCTT <=> Pyruvate + 2 H+ + 2 Cytochrome c2+	( peg2794 ) or ( peg236 ) or ( peg1597 ) or ( peg294 )	peg1597 peg236 peg2794 peg294		Fermentations: Lactate | Lactate utilization | Respiratory dehydrogenases 1 | Fermentations: Mixed acid	1	-1000	1000	0		|1.1.2.3|	SEED automodel
169	rxn00146	(R)-Lactate:ferricytochrome-c 2-oxidoreductase	2 cpd00109[c] + cpd00221[c] <=> cpd00020[c] + 2 cpd00067[c] + 2 cpd00110[c]	2 Cytochrome c3+ + D-Lactate <=> Pyruvate + 2 H+ + 2 Cytochrome c2+	( peg745 ) or ( peg1149 )	peg1149 peg745		Fermentations: Lactate | Lactate utilization | Respiratory dehydrogenases 1 | Fermentations: Mixed acid	1	-1000	1000	0		|1.1.2.4|1.1.2.5|	SEED automodel
170	rxn00148	ATP:pyruvate O2-phosphotransferase	cpd00002[c] + cpd00020[c] <=> cpd00008[c] + cpd00061[c]	ATP + Pyruvate <=> ADP + PEP	( peg1643 )	peg1643		Glycerate metabolism | Glycolysis and Gluconeogenesis, including Archaeal enzymes | Pyruvate metabolism I: anaplerotic reactions, PEP | Glycolysis and Gluconeogenesis | Fermentations: Mixed acid | Entner-Doudoroff Pathway	1	-1000	1000	0		2.7.1.40	SEED automodel
171	rxn00151	ATP:pyruvate,orthophosphate phosphotransferase	cpd00002[c] + cpd00009[c] + cpd00020[c] + cpd00067[c] <=> cpd00012[c] + cpd00018[c] + cpd00061[c]	ATP + Phosphate + Pyruvate + H+ <=> PPi + AMP + PEP	( peg1966 )	peg1966		Glycolysis and Gluconeogenesis, including Archaeal enzymes | Pyruvate metabolism I: anaplerotic reactions, PEP | Glycolysis and Gluconeogenesis	1	-1000	1000	0		|2.7.9.1|	SEED automodel
172	rxn00152	Pyruvate:oxygen 2-oxidoreductase (phosphorylating)	cpd00007[c] + cpd00009[c] + cpd00020[c] + 2 cpd00067[c] -> cpd00011[c] + cpd00025[c] + cpd00196[c]	O2 + Phosphate + Pyruvate + 2 H+ => CO2 + H2O2 + Acetylphosphate	( peg117 ) or ( peg731 )	peg117 peg731		Pyruvate metabolism II: acetyl-CoA, acetogenesis from pyruvate	0	0	1000	0		|1.2.3.3|	SEED automodel
173	rxn00154	pyruvate:NAD+ 2-oxidoreductase (CoA-acetylating)	cpd00003[c] + cpd00010[c] + cpd00020[c] <=> cpd00004[c] + cpd00011[c] + cpd00022[c]	NAD + CoA + Pyruvate <=> NADH + CO2 + Acetyl-CoA	( peg1593 and peg1594 and peg1595 and peg1596 )	peg1593 peg1594 peg1595 peg1596		None	1	-1000	1000	0		|1.2.4.1|1.8.1.4|2.3.1.12|1.2.1.51|	Manual addition
174	rxn00157	Acetyl-CoA:formate C-acetyltransferase	cpd00022[c] + cpd00047[c] <=> cpd00010[c] + cpd00020[c]	Acetyl-CoA + FORM <=> CoA + Pyruvate	( peg1695 and peg1697 )	peg1695 peg1697		Formate hydrogenase | Fermentations: Mixed acid | Threonine anaerobic catabolism gene cluster	1	-1000	1000	0		2.3.1.54	SEED automodel
175	rxn00162	Oxaloacetate carboxy-lyase	cpd00032[c] + cpd00067[c] -> cpd00011[c] + cpd00020[c]	Oxaloacetate + H+ => CO2 + Pyruvate	( peg2173 ) or ( peg2180 and peg2181 )	peg2173 peg2180 peg2181		Pyruvate metabolism I: anaplerotic reactions, PEP	0	0	1000	0		|4.1.1.3|	SEED automodel
176	rxn00165	L-serine ammonia-lyase	cpd00054[c] -> cpd00013[c] + cpd00020[c]	Serine => NH3 + Pyruvate	( peg1493 and peg1494 )	peg1493 peg1494		Glycine and Serine Utilization | Pyruvate Alanine Serine Interconversions	0	0	1000	0		4.2.1.13|4.3.1.15|4.3.1.17|4.3.1.19	SEED automodel
177	rxn00171	acetaldehyde:NAD+ oxidoreductase (CoA-acetylating)	cpd00003[c] + cpd00010[c] + cpd00071[c] <=> cpd00004[c] + cpd00022[c] + cpd00067[c]	NAD + CoA + AALD <=> NADH + Acetyl-CoA + H+	( peg826 )	peg826		Fermentations: Lactate | Cinnamic Acid Degradation | Pyruvate metabolism II: acetyl-CoA, acetogenesis from pyruvate | Biphenyl Degradation | Acetone Butanol Ethanol Synthesis | Central meta-cleavage pathway of aromatic compound degradation | Fermentations: Mixed acid | Tryptophan catabolism	1	-1000	1000	0		1.2.1.10	SEED automodel
178	rxn00173	Acetyl-CoA:orthophosphate acetyltransferase	cpd00009[c] + cpd00022[c] + cpd00067[c] <=> cpd00010[c] + cpd00196[c]	Phosphate + Acetyl-CoA + H+ <=> CoA + Acetylphosphate	( peg2427 )	peg2427		Propanediol utilization | Fermentations: Lactate | Ethanolamine utilization | MLST | C jejuni colonization of chick caeca | Pyruvate metabolism II: acetyl-CoA, acetogenesis from pyruvate | Fermentations: Mixed acid | Threonine anaerobic catabolism gene cluster | Acetyl-CoA pathway of CO2 fixation	1	-1000	1000	0		2.3.1.8	SEED automodel
179	rxn00178	Acetyl-CoA:acetyl-CoA C-acetyltransferase	2 cpd00022[c] <=> cpd00010[c] + cpd00279[c]	2 Acetyl-CoA <=> CoA + Acetoacetyl-CoA	( peg121 ) or ( peg121 )	peg121		Isobutyryl-CoA to Propionyl-CoA Module | Isoleucine degradation | Branched chain amino acid degradation regulons	1	-1000	1000	0		2.3.1.16|2.3.1.9	SEED automodel
180	rxn00179	ATP:L-glutamate 5-phosphotransferase	cpd00002[c] + cpd00023[c] + cpd00067[c] <=> cpd00008[c] + cpd02097[c]	ATP + GLU + H+ <=> ADP + L-Glutamyl 5-phosphate	( peg1980 )	peg1980		Proline Synthesis | Proline, 4-hydroxyproline uptake and utilization	1	-1000	1000	0		2.7.2.11	SEED automodel
181	rxn00184	L-Glutamate:NADP+ oxidoreductase (deaminating)	cpd00001[c] + cpd00006[c] + cpd00023[c] <=> cpd00005[c] + cpd00013[c] + cpd00024[c] + cpd00067[c]	H2O + TPN + GLU <=> TPNH + NH3 + 2-Oxoglutarate + H+	( peg2795 )	peg2795		Proline Synthesis | Proline, 4-hydroxyproline uptake and utilization | Glutamate dehydrogenases | Glutamine, Glutamate, Aspartate and Asparagine Biosynthesis | Arginine and Ornithine Degradation	1	-1000	1000	0		1.4.1.3|1.4.1.4	SEED automodel
182	rxn00187	L-Glutamate:ammonia ligase (ADP-forming)	cpd00002[c] + cpd00013[c] + cpd00023[c] -> cpd00008[c] + cpd00009[c] + cpd00053[c] + cpd00067[c]	ATP + NH3 + GLU => ADP + Phosphate + L-Glutamine + H+	( peg1309 ) or ( peg2597 )	peg1309 peg2597		Glutamine, Glutamate, Aspartate and Asparagine Biosynthesis	0	0	1000	0		6.3.1.2	SEED automodel
183	rxn00193	L-Glutamate racemase	cpd00023[c] <=> cpd00186[c]	GLU <=> D-Glutamate	( peg850 )	peg850		Peptidoglycan Biosynthesis | Poly-gamma-glutamate biosynthesis | Peptidoglycan Biosynthesis 2 | Glutamine, Glutamate, Aspartate and Asparagine Biosynthesis	1	-1000	1000	0		5.1.1.3	SEED automodel
184	rxn00206	Superoxide:superoxide oxidoreductase	2 cpd00532[c] -> cpd00007[c] + cpd00025[c]	2 O2- => O2 + H2O2	( peg2166 )	peg2166		Regulation of Oxidative Stress Response	0	0	1000	0		1.15.1.1	SEED automodel
185	rxn00213	UTP:alpha-D-glucose-1-phosphate uridylyltransferase	cpd00062[c] + cpd00089[c] <=> cpd00012[c] + cpd00026[c]	UTP + Cori ester <=> PPi + UDPglucose	( peg2526 )	peg2526		Streptococcal Hyaluronic Acid Capsule | Sucrose Metabolism	1	-1000	1000	0		2.7.7.9	SEED automodel
186	rxn00214	UDPglucose 4-epimerase	cpd00026[c] <=> cpd00043[c]	UDPglucose <=> UDPgalactose	( peg144 ) or ( peg1798 )	peg144 peg1798		N-linked Glycosylation in Bacteria | Lactose and Galactose Uptake and Utilization | Lacto-N-Biose I and Galacto-N-Biose Metabolic Pathway | Rhamnose containing glycans | linker unit-arabinogalactan synthesis	1	-1000	1000	0		5.1.3.2	SEED automodel
187	rxn00216	ATP:D-glucose 6-phosphotransferase	cpd00002[c] + cpd00027[c] <=> cpd00008[c] + cpd00079[c]	ATP + Glucose <=> ADP + Robison ester	( peg1301 )	peg1301		Sugar utilization in Thermotoga | Glycolysis and Gluconeogenesis | Entner-Doudoroff Pathway | Sugar utilization in Thermotogales | Sucrose Metabolism	1	-1000	1000	0		2.7.1.1|2.7.1.2	SEED automodel
188	rxn00222	1,4-beta-D-Glucan glucohydrolase	cpd00001[c] + cpd00158[c] <=> 2 cpd00027[c]	H2O + CELB <=> 2 Glucose	( peg356 ) or ( peg2605 ) or ( peg1082 and peg1831 )	peg1082 peg1831 peg2605 peg356		Beta-Glucoside Metabolism | Fructooligosaccharides(FOS) and Raffinose Utilization | Sugar utilization in Thermotogales | Sucrose Metabolism	1	-1000	1000	0		|3.2.1.74|3.2.1.21|	SEED automodel
189	rxn00224	Protoporphyrin ferro-lyase	cpd01476[c] + cpd10515[c] <=> cpd00028[c] + 2 cpd00067[c]	Protoporphyrin + Fe2+ <=> Heme + 2 H+	( peg2244 )	peg2244		Biogenesis of c-type cytochromes | Experimental tye | Heme and Siroheme Biosynthesis	1	-1000	1000	0		4.99.1.1	SEED automodel
190	rxn00225	ATP:acetate phosphotransferase	cpd00002[c] + cpd00029[c] + cpd00067[c] <=> cpd00008[c] + cpd00196[c]	ATP + ACET + H+ <=> ADP + Acetylphosphate	( peg755 ) or ( peg1180 )	peg1180 peg755		Fermentations: Lactate | Ethanolamine utilization | Fermentations: Mixed acid | Acetyl-CoA pathway of CO2 fixation | Threonine anaerobic catabolism gene cluster | Pyruvate metabolism II: acetyl-CoA, acetogenesis from pyruvate	1	-1000	1000	0		2.7.2.1|2.7.2.15	SEED automodel
191	rxn00237	ATP:nucleoside-diphosphate phosphatransferase	cpd00002[c] + cpd00031[c] <=> cpd00008[c] + cpd00038[c]	ATP + GDP <=> ADP + GTP	( peg1880 )	peg1880		Purine conversions | pyrimidine conversions	1	-1000	1000	0		2.7.4.6	SEED automodel
192	rxn00239	ATP:(d)GMP phosphotransferase	cpd00002[c] + cpd00126[c] <=> cpd00008[c] + cpd00031[c]	ATP + GMP <=> ADP + GDP	( peg155 ) or ( peg1331 )	peg1331 peg155		MLST | Purine conversions	1	-1000	1000	0		2.7.4.8	SEED automodel
193	rxn00247	ATP:oxaloacetate carboxy-lyase (transphosphorylating)	cpd00002[c] + cpd00032[c] + cpd00067[c] -> cpd00008[c] + cpd00011[c] + cpd00061[c]	ATP + Oxaloacetate + H+ => ADP + CO2 + PEP	( peg719 )	peg719		Pyruvate metabolism I: anaplerotic reactions, PEP | Serine-glyoxylate cycle	0	0	1000	0		4.1.1.49	SEED automodel
194	rxn00248	(S)-malate:NAD+ oxidoreductase	cpd00003[c] + cpd00130[c] <=> cpd00004[c] + cpd00032[c] + cpd00067[c]	|NAD| + |L-Malate| <=> |NADH| + |Oxaloacetate| + |H+|	( peg236 ) or ( peg294 ) or ( peg 1597 ) or ( peg2794 )	peg236 peg294 peg1597 peg2794		Glyoxylate bypass	0	-1000	1000	0		1.1.1.37	Manual addition
195	rxn00250	Pyruvate:carbon-dioxide ligase (ADP-forming)	cpd00002[c] + cpd00020[c] + cpd00242[c] <=> cpd00008[c] + cpd00009[c] + cpd00032[c] + cpd00067[c]	ATP + Pyruvate + HCO3- <=> ADP + Phosphate + Oxaloacetate + H+	( peg1602 )	peg1602		Pyruvate metabolism I: anaplerotic reactions, PEP	1	-1000	1000	0		|6.4.1.1|	SEED automodel
196	rxn00260	L-Aspartate:2-oxoglutarate aminotransferase	cpd00024[c] + cpd00041[c] <=> cpd00023[c] + cpd00032[c]	2-Oxoglutarate + Aspartate <=> GLU + Oxaloacetate	( peg878 ) or ( peg2693 )	peg2693 peg878		Threonine and Homoserine Biosynthesis | Phenylalanine synthesis | Proline, 4-hydroxyproline uptake and utilization | Aminotransferases:Aromatic Pathway and More, A work in progress | Glutamine, Glutamate, Aspartate and Asparagine Biosynthesis	1	-1000	1000	0		2.6.1.1	SEED automodel
197	rxn00265	Citrate oxaloacetate-lyase ((pro-3S)-CH2COO- -->acetate)	cpd00137[c] <=> cpd00029[c] + cpd00032[c]	Citrate <=> ACET + Oxaloacetate	( peg2175 and peg2176 and peg2177 )	peg2175 peg2176 peg2177		Citrate Metabolism, Transport, and Regulation	1	-1000	1000	0		4.1.3.6	SEED automodel
198	rxn00278	L-Alanine:NAD+ oxidoreductase (deaminating)	cpd00001[c] + cpd00003[c] + cpd00035[c] <=> cpd00004[c] + cpd00013[c] + cpd00020[c] + cpd00067[c]	H2O + NAD + ALA <=> NADH + NH3 + Pyruvate + H+	( peg762 )	peg762		Pyruvate Alanine Serine Interconversions	1	-1000	1000	0		|1.4.1.1|	SEED automodel
199	rxn00283	L-Alanine racemase	cpd00035[c] <=> cpd00117[c]	ALA <=> D-Ala	( peg246 )	peg246		Alanine biosynthesis | Pyruvate Alanine Serine Interconversions	1	-1000	1000	0		5.1.1.1	SEED automodel
200	rxn00285	Succinate:CoA ligase (ADP-forming)	cpd00002[c] + cpd00010[c] + cpd00036[c] <=> cpd00008[c] + cpd00009[c] + cpd00078[c]	ATP + CoA + Succinate <=> ADP + Phosphate + Succinyl-CoA				Dehydrogenase complexes | TCA Cycle | Serine-glyoxylate cycle	0	-1000	1000	0		6.2.1.4,6.2.1.5	Manual addition
201	rxn00288	Succinate:(acceptor) oxidoreductase	cpd00015[c] + cpd00036[c] <=> cpd00106[c] + cpd00982[c]	FAD + Succinate <=> Fumarate + FADH2	( peg2737 )	peg2737		Succinate dehydrogenase	1	-1000	1000	0		1.3.99.1	SEED automodel
202	rxn00292	UDP-N-acetyl-D-glucosamine 2-epimerase	cpd00001[c] + cpd00037[c] <=> cpd00014[c] + cpd00492[c]	H2O + UDP-N-acetylglucosamine <=> UDP + N-Acetyl-D-mannosamine	( peg2265 )	peg2265		Vibrio Polysaccharide (VPS) Biosynthesis | CMP-N-acetylneuraminate Biosynthesis | Streptococcus agalactiae virulome | Legionaminic Acid Biosynthesis | Sialic Acid Metabolism	1	-1000	1000	0		|5.1.3.14|	SEED automodel
203	rxn00293	UTP:N-acetyl-alpha-D-glucosamine-1-phosphate uridylyltransferase	cpd00062[c] + cpd02611[c] <=> cpd00012[c] + cpd00037[c]	UTP + N-Acetyl-D-glucosamine1-phosphate <=> PPi + UDP-N-acetylglucosamine	( peg272 )	peg272		Peptidoglycan Biosynthesis | UDP-N-acetylmuramate from Fructose-6-phosphate Biosynthesis | Peptidoglycan Biosynthesis 2	1	-1000	1000	0		2.7.7.23	SEED automodel
204	rxn00295	UDP-N-acetyl-D-glucosamine 4-epimerase	cpd00037[c] <=> cpd00175[c]	UDP-N-acetylglucosamine <=> UDP-N-acetyl-D-galactosamine	( peg144 ) or ( peg1798 )	peg144 peg1798		N-linked Glycosylation in Bacteria | Lactose and Galactose Uptake and Utilization | Lacto-N-Biose I and Galacto-N-Biose Metabolic Pathway | Rhamnose containing glycans | linker unit-arabinogalactan synthesis	1	-1000	1000	0		|5.1.3.7|	SEED automodel
205	rxn00297	UDP-N-acetyl-D-glucosamine 2-epimerase	cpd00037[c] <=> cpd00861[c]	UDP-N-acetylglucosamine <=> UDP-N-acetyl-D-mannosamine	( peg2265 )	peg2265		Vibrio Polysaccharide (VPS) Biosynthesis | CMP-N-acetylneuraminate Biosynthesis | Streptococcus agalactiae virulome | Legionaminic Acid Biosynthesis | Sialic Acid Metabolism	1	-1000	1000	0		5.1.3.14	SEED automodel
206	rxn00303	ATP:GTP 3-pyrophosphotransferase	cpd00002[c] + cpd00038[c] <=> cpd00018[c] + cpd02740[c]	ATP + GTP <=> AMP + Guanosine 3'-diphosphate 5'-triphosphate	( peg923 ) or ( peg2323 )	peg2323 peg923		Stringent Response, (p)ppGpp metabolism	1	-1000	1000	0		|2.7.6.5|	SEED automodel
207	rxn00313	meso-2,6-Diaminoheptanedioate carboxy-lyase	cpd00067[c] + cpd00516[c] -> cpd00011[c] + cpd00039[c]	H+ + meso-2,6-Diaminopimelate => CO2 + Lysine	( peg1100 )	peg1100		Lysine Biosynthesis DAP Pathway	0	0	1000	0		4.1.1.20	SEED automodel
208	rxn00324	Glycolate:NADP+ oxidoreductase	cpd00006[c] + cpd00139[c] <=> cpd00005[c] + cpd00040[c] + cpd00067[c]	TPN + Glycolate <=> TPNH + Glyoxylate + H+	( peg1213 )	peg1213		Glycerate metabolism | Photorespiration (oxidative C2 cycle) | Glycolate, glyoxylate interconversions	1	-1000	1000	0		|1.1.1.79|1.1.1.26|	SEED automodel
209	rxn00328	4-Hydroxy-2-oxoglutarate glyoxylate-lyase	cpd00830[c] <=> cpd00020[c] + cpd00040[c]	4-Hydroxy-2-oxoglutarate <=> Pyruvate + Glyoxylate	( peg387 and peg388 ) or ( peg431 and peg433 ) or ( peg351 and peg352 ) or ( peg1055 ) or ( peg1055 )	peg1055 peg351 peg352 peg387 peg388 peg431 peg433		Proline, 4-hydroxyproline uptake and utilization | Glyoxylate bypass	1	-1000	1000	0		|4.1.3.16|4.1.1.3|4.1.2.14|	SEED automodel
210	rxn00333	(S)-2-Hydroxy-acid:oxygen 2-oxidoreductase	cpd00007[c] + cpd00139[c] -> cpd00025[c] + cpd00040[c]	O2 + Glycolate => H2O2 + Glyoxylate	( peg1941 )	peg1941		None	0	0	1000	0		|1.1.3.15|	SEED automodel
211	rxn00337	ATP:L-aspartate 4-phosphotransferase	cpd00002[c] + cpd00041[c] + cpd00067[c] <=> cpd00008[c] + cpd01977[c]	ATP + Aspartate + H+ <=> ADP + 4-Phospho-L-aspartate	( peg1101 ) or ( peg741 )	peg1101 peg741		Lysine Biosynthesis DAP Pathway | Threonine and Homoserine Biosynthesis	1	-1000	1000	0		2.7.2.4	SEED automodel
212	rxn00342	L-Asparagine amidohydrolase	cpd00001[c] + cpd00132[c] -> cpd00013[c] + cpd00041[c]	H2O + L-Asparagine => NH3 + Aspartate	( peg2150 )	peg2150		Glutamine, Glutamate, Aspartate and Asparagine Biosynthesis	0	0	1000	0		3.5.1.1|3.5.1.38	SEED automodel
213	rxn00346	L-Aspartate 1-carboxy-lyase	cpd00041[c] + cpd00067[c] -> cpd00011[c] + cpd00085[c]	Aspartate + H+ <=> CO2 + beta-Alanine	( peg470 )	peg470		Coenzyme A Biosynthesis	0	0	1000	0		4.1.1.11|4.1.1.15	Manual addition
214	rxn00347	L-Aspartate ammonia-lyase	cpd00041[c] <=> cpd00013[c] + cpd00106[c]	Aspartate <=> NH3 + Fumarate	( peg589 )	peg589		Glutamine, Glutamate, Aspartate and Asparagine Biosynthesis	1	-1000	1000	0		3.5.1.38|4.3.1.1	SEED automodel
215	rxn00355	UTP:alpha-D-hexose-1-phosphate uridylyltransferase	cpd00062[c] + cpd00348[c] <=> cpd00012[c] + cpd00043[c]	UTP + alpha-D-Galactose1-phosphate <=> PPi + UDPgalactose	( peg1799 )	peg1799		Lactose and Galactose Uptake and Utilization	1	-1000	1000	0		|2.7.7.10|	SEED automodel
216	rxn00358	UDP-D-galactopyranose furanomutase	cpd00043[c] <=> cpd02338[c]	UDPgalactose <=> UDP-D-galacto-1,4-furanose	( peg171 )	peg171		LOS core oligosaccharide biosynthesis | linker unit-arabinogalactan synthesis	1	-1000	1000	0		5.4.99.9	SEED automodel
217	rxn00364	ATP:CMP phosphotransferase	cpd00002[c] + cpd00046[c] <=> cpd00008[c] + cpd00096[c]	ATP + CMP <=> ADP + CDP	( peg1656 )	peg1656		pyrimidine conversions	1	-1000	1000	0		2.7.4.14	SEED automodel
218	rxn00365	ATP:cytidine 5-phosphotransferase	cpd00002[c] + cpd00367[c] <=> cpd00008[c] + cpd00046[c]	ATP + Cytidine <=> ADP + CMP	( peg1291 )	peg1291		pyrimidine conversions	1	-1000	1000	0		|2.7.1.48|	SEED automodel
219	rxn00368	UTP:cytidine 5-phosphotransferase	cpd00062[c] + cpd00367[c] <=> cpd00014[c] + cpd00046[c]	UTP + Cytidine <=> UDP + CMP	( peg1291 )	peg1291		pyrimidine conversions	1	-1000	1000	0		|2.7.1.48|	SEED automodel
220	rxn00369	GTP:cytidine 5-phosphotransferase	cpd00038[c] + cpd00367[c] <=> cpd00031[c] + cpd00046[c]	GTP + Cytidine <=> GDP + CMP	( peg1291 )	peg1291		pyrimidine conversions	1	-1000	1000	0		|2.7.1.48|	SEED automodel
221	rxn00375	N-Formyl-L-glutamate amidohydrolase	cpd00001[c] + cpd00770[c] <=> cpd00023[c] + cpd00047[c]	H2O + N-Formyl-L-glutamate <=> GLU + FORM	( peg937 )	peg937		Histidine Degradation	1	-1000	1000	0		|3.5.1.68|	SEED automodel
222	rxn00378	Sulfite:ferricytochrome-c oxidoreductase	cpd00001[c] + cpd00081[c] + 2 cpd00109[c] <=> cpd00048[c] + 3 cpd00067[c] + 2 cpd00110[c]	H2O + Sulfite + 2 Cytochrome c3+ <=> Sulfate + 3 H+ + 2 Cytochrome c2+	( peg1162 )	peg1162		None	0	-1000	1000	0		1.8.2.1	Manual addition
223	rxn00392	ATP:riboflavin 5-phosphotransferase	cpd00002[c] + cpd00220[c] <=> cpd00008[c] + cpd00050[c]	ATP + RIBF <=> ADP + FMN	( peg955 )	peg955		riboflavin to FAD | Riboflavin, FMN and FAD metabolism	1	-1000	1000	0		2.7.1.26	SEED automodel
224	rxn00409	ATP:nucleoside-diphosphate phosphatransferase	cpd00002[c] + cpd00096[c] <=> cpd00008[c] + cpd00052[c]	ATP + CDP <=> ADP + CTP	( peg1880 )	peg1880		Purine conversions | pyrimidine conversions	1	-1000	1000	0		2.7.4.6	SEED automodel
225	rxn00410	UTP:ammonia ligase(ADP-forming)	cpd00002[c] + cpd00013[c] + cpd00062[c] <=> cpd00008[c] + cpd00009[c] + cpd00052[c] + 2 cpd00067[c]	ATP + NH3 + UTP <=> ADP + Phosphate + CTP + 2 H+	( peg258 )	peg258		pyrimidine conversions	1	-1000	1000	0		|6.3.4.2|	SEED automodel
226	rxn00412	UTP:ammonia ligase(ADP-forming)	cpd00001[c] + cpd00002[c] + cpd00053[c] + cpd00062[c] -> cpd00008[c] + cpd00009[c] + cpd00023[c] + cpd00052[c] + 2 cpd00067[c]	H2O + ATP + L-Glutamine + UTP => ADP + Phosphate + GLU + CTP + 2 H+	( peg258 )	peg258		pyrimidine conversions	0	0	1000	0		6.3.4.2	SEED automodel
227	rxn00414	Carbon-dioxide:L-glutamine amido-ligase (ADP-forming,	cpd00001[c] + 2 cpd00002[c] + cpd00053[c] + cpd00242[c] -> 2 cpd00008[c] + cpd00009[c] + cpd00023[c] + cpd00067[c] + cpd00146[c]	H2O + 2 ATP + L-Glutamine + HCO3- => 2 ADP + Phosphate + GLU + H+ + Carbamoylphosphate	( peg1739 and peg1740 )	peg1739 peg1740		De Novo Pyrimidine Synthesis | Macromolecular synthesis operon	0	0	1000	0		6.3.5.5	SEED automodel
228	rxn00416	L-aspartate:L-glutamine amido-ligase (AMP-forming)	cpd00001[c] + cpd00002[c] + cpd00041[c] + cpd00053[c] -> cpd00012[c] + cpd00018[c] + cpd00023[c] + cpd00132[c]	H2O + ATP + Aspartate + L-Glutamine => PPi + AMP + GLU + L-Asparagine	( peg751 )	peg751		Cyanophycin Metabolism | Glutamine, Glutamate, Aspartate and Asparagine Biosynthesis	0	0	1000	0		6.3.5.4	SEED automodel
229	rxn00440	ATP:thiamin pyrophosphotransferase	cpd00002[c] + cpd00305[c] <=> cpd00018[c] + cpd00056[c]	ATP + THI <=> AMP + TPP	( peg1341 )	peg1341		Thiamin biosynthesis | PnuC-like transporters	1	-1000	1000	0		|2.7.6.2|	SEED automodel
230	rxn00459	2-Phospho-D-glycerate hydro-lyase	cpd00482[c] <=> cpd00001[c] + cpd00061[c]	2-Phospho-D-glycerate <=> H2O + PEP	( peg2059 ) or ( peg2395 )	peg2059 peg2395		Dehydrogenase complexes | Glycolysis and Gluconeogenesis, including Archaeal enzymes | Glycolysis and Gluconeogenesis | Entner-Doudoroff Pathway | Serine-glyoxylate cycle	1	-1000	1000	0		4.2.1.11	SEED automodel
231	rxn00461	Phosphoenolpyruvate:UDP-N-acetyl-D-glucosamine	cpd00037[c] + cpd00061[c] <=> cpd00009[c] + cpd00067[c] + cpd02820[c]	UDP-N-acetylglucosamine + PEP <=> Phosphate + H+ + UDP-N-acetylglucosamine enolpyruvate	( peg257 )	peg257		Peptidoglycan Biosynthesis | UDP-N-acetylmuramate from Fructose-6-phosphate Biosynthesis | Peptidoglycan Biosynthesis 2	1	-1000	1000	0		2.5.1.7	SEED automodel
232	rxn00465	L-Citrulline N5-carbamoyldihydrolase	cpd00001[c] + 2 cpd00067[c] + cpd00274[c] <=> cpd00011[c] + cpd00013[c] + cpd00064[c]	H2O + 2 H+ + Citrulline => CO2 + NH3 + Ornithine				None	1	0	1000	0		3.5.1.20	Manual addition
233	rxn00469	N2-Acetyl-L-ornithine amidohydrolase	cpd00001[c] + cpd00342[c] <=> cpd00029[c] + cpd00064[c]	H2O + N-Acetylornithine <=> ACET + Ornithine	( peg1471 ) or ( peg126 )	peg126 peg1471		Arginine Biosynthesis extended | Arginine Biosynthesis	1	-1000	1000	0		3.5.1.14|3.5.1.16	SEED automodel
234	rxn00470	L-Ornithine carboxy-lyase	cpd00064[c] + cpd00067[c] -> cpd00011[c] + cpd00118[c]	Ornithine + H+ => CO2 + PUTR	( peg1306 )	peg1306		Polyamine Metabolism | Arginine and Ornithine Degradation	0	0	1000	0		4.1.1.17	SEED automodel
235	rxn00471	L-Ornithine ammonia-lyase(cyclizing)	cpd00064[c] -> cpd00013[c] + cpd00067[c] + cpd00129[c]	Ornithine => NH3 + H+ + L-Proline	( peg2747 )	peg2747		Threonine degradation | Proline, 4-hydroxyproline uptake and utilization | Arginine and Ornithine Degradation	0	0	1000	0		|4.3.1.12|	SEED automodel
236	rxn00493	L-Phenylalanine:2-oxoglutarate aminotransferase	cpd00024[c] + cpd00066[c] <=> cpd00023[c] + cpd00143[c]	2-Oxoglutarate + L-Phenylalanine <=> GLU + Phenylpyruvate	( peg1722 ) or ( peg1712 ) or ( peg7 ) or ( peg746 )	peg1712 peg1722 peg7 peg746		Aminotransferases:Aromatic Pathway and More, A work in progress | Histidine Biosynthesis | Homogentisate pathway of aromatic compound degradation	1	-1000	1000	0		2.6.1.1|2.6.1.1 or 2.6.1.9|2.6.1.5|2.6.1.57|2.6.1.58|2.6.1.9	SEED automodel
237	rxn00499	(S)-Lactate:NAD+ oxidoreductase	cpd00003[c] + cpd00159[c] <=> cpd00004[c] + cpd00020[c] + cpd00067[c]	NAD + LCTT <=> NADH + Pyruvate + H+	( peg2794 ) or ( peg236 ) or ( peg1597 ) or ( peg294 )	peg1597 peg236 peg2794 peg294		Fermentations: Lactate | Lactate utilization | Respiratory dehydrogenases 1 | Fermentations: Mixed acid	1	-1000	1000	0		|1.1.1.27|	SEED automodel
238	rxn00500	(R)-Lactate:NAD+ oxidoreductase	cpd00003[c] + cpd00221[c] <=> cpd00004[c] + cpd00020[c] + cpd00067[c]	NAD + D-Lactate <=> NADH + Pyruvate + H+	( peg745 ) or ( peg1149 )	peg1149 peg745		Fermentations: Lactate | Lactate utilization | Respiratory dehydrogenases 1 | Fermentations: Mixed acid	1	-1000	1000	0		1.1.1.28	SEED automodel
239	rxn00501	3-Oxopropanoate:NAD+ oxidoreductase (decarboxylating,	cpd00003[c] + cpd00010[c] + cpd00191[c] <=> cpd00004[c] + cpd00011[c] + cpd00022[c]	NAD + CoA + 3-Oxopropanoate <=> NADH + CO2 + Acetyl-CoA	( peg1244 and peg1245 )	peg1244 peg1245		Inositol catabolism	1	-1000	1000	0		|1.2.1.18|1.2.1.27|	SEED automodel
240	rxn00508	Succinate-semialdehyde:NAD+ oxidoreductase	cpd00001[c] + cpd00003[c] + cpd00199[c] <=> cpd00004[c] + cpd00036[c] + 2 cpd00067[c]	H2O + NAD + 4-Oxobutanoate <=> NADH + Succinate + 2 H+	( peg1905 )	peg1905		None	1	-1000	1000	0		1.2.1.16|1.2.1.24	SEED automodel
241	rxn00509	Succinate-semialdehyde:NADP+ oxidoreductase	cpd00001[c] + cpd00006[c] + cpd00199[c] <=> cpd00005[c] + cpd00036[c] + 2 cpd00067[c]	H2O + TPN + 4-Oxobutanoate <=> TPNH + Succinate + 2 H+	( peg1905 )	peg1905		None	1	-1000	1000	0		1.2.1.16	SEED automodel
242	rxn00512	Glycolate:NAD+ oxidoreductase	cpd00003[c] + cpd00139[c] <=> cpd00004[c] + cpd00040[c] + cpd00067[c]	NAD + Glycolate <=> NADH + Glyoxylate + H+	( peg1213 )	peg1213		Glycerate metabolism | Photorespiration (oxidative C2 cycle) | Glycolate, glyoxylate interconversions	1	-1000	1000	0		|1.1.1.26|1.1.1.29|	SEED automodel
243	rxn00515	ATP:nucleoside-diphosphate phosphatransferase	cpd00002[c] + cpd00090[c] <=> cpd00008[c] + cpd00068[c]	ATP + IDP <=> ADP + ITP	( peg1880 )	peg1880		Purine conversions | pyrimidine conversions	1	-1000	1000	0		|2.7.4.6|	SEED automodel
244	rxn00527	L-Tyrosine:2-oxoglutarate aminotransferase	cpd00024[c] + cpd00069[c] <=> cpd00023[c] + cpd00868[c]	2-Oxoglutarate + Tyrosine <=> GLU + 4-Hydroxyphenylpyruvate	( peg1722 ) or ( peg1712 ) or ( peg7 ) or ( peg746 )	peg1712 peg1722 peg7 peg746		Aminotransferases:Aromatic Pathway and More, A work in progress | Histidine Biosynthesis | Homogentisate pathway of aromatic compound degradation	1	-1000	1000	0		2.6.1.1|2.6.1.1 or 2.6.1.9|2.6.1.5|2.6.1.57|2.6.1.9	SEED automodel
245	rxn00533	Acetyl-CoA:carbon-dioxide ligase (ADP-forming)	cpd00002[c] + cpd00022[c] + cpd00242[c] <=> cpd00008[c] + cpd00009[c] + cpd00067[c] + cpd00070[c]	ATP + Acetyl-CoA + HCO3- <=> ADP + Phosphate + H+ + Malonyl-CoA	( peg2181 )	peg2181		None	1	-1000	1000	0		6.4.1.2	SEED automodel
246	rxn00543	Ethanol:NAD+ oxidoreductase	cpd00003[c] + cpd00363[c] <=> cpd00004[c] + cpd00067[c] + cpd00071[c]	NAD + ETOH <=> NADH + H+ + AALD	( peg1838 ) or ( peg802 ) or ( peg826 )	peg1838 peg802 peg826		Fermentations: Lactate | Acetone Butanol Ethanol Synthesis | Glycerolipid and Glycerophospholipid Metabolism in Bacteria | Fermentations: Mixed acid	1	-1000	1000	0		|1.1.1.1|1.1.1.71|	SEED automodel
247	rxn00545	ATP:D-fructose-6-phosphate 1-phosphotransferase	cpd00002[c] + cpd00072[c] <=> cpd00008[c] + cpd00290[c]	ATP + Neuberg ester <=> ADP + D-Fructose1-6-bisphosphate	( peg1642 )	peg1642		Glycolysis and Gluconeogenesis, including Archaeal enzymes | Hexitol degradation | N-Acetyl-Galactosamine and Galactosamine Utilization | Glycolysis and Gluconeogenesis | D-Tagatose and Galactitol Utilization	1	-1000	1000	0		2.7.1.11	SEED automodel
248	rxn00546	D-Mannitol-1-phosphate:NAD+ 5-oxidoreductase	cpd00003[c] + cpd00491[c] <=> cpd00004[c] + cpd00067[c] + cpd00072[c]	NAD + D-Mannitol 1-phosphate <=> NADH + H+ + Neuberg ester	( peg631 ) or ( peg2543 )	peg2543 peg631		Hexitol degradation | Mannitol Utilization	1	-1000	1000	0		1.1.1.17	SEED automodel
249	rxn00548	D-Fructose-6-phosphate D-erythrose-4-phosphate-lyase	cpd00009[c] + cpd00067[c] + cpd00072[c] -> cpd00001[c] + cpd00196[c] + cpd00236[c]	Phosphate + H+ + Neuberg ester => H2O + Acetylphosphate + D-Erythrose4-phosphate	( peg1193 )	peg1193		Fermentations: Lactate | Pentose phosphate pathway	0	0	1000	0		|4.1.2.9|4.1.2.22|	SEED automodel
250	rxn00549	D-Fructose-1,6-bisphosphate 1-phosphohydrolase	cpd00001[c] + cpd00290[c] -> cpd00009[c] + cpd00067[c] + cpd00072[c]	H2O + D-Fructose1-6-bisphosphate => Phosphate + H+ + Neuberg ester	( peg1776 )	peg1776		Glycolysis and Gluconeogenesis, including Archaeal enzymes | Calvin-Benson cycle | Glycolysis and Gluconeogenesis	0	0	1000	0		3.1.3.11	SEED automodel
251	rxn00552	D-Glucosamine-6-phosphate ketol-isomerase(deaminating)	cpd00001[c] + cpd00288[c] -> cpd00013[c] + cpd00072[c]	H2O + D-Glucosamine phosphate => NH3 + Neuberg ester	( peg635 )	peg635		Chitin and N-acetylglucosamine utilization | Formaldehyde assimilation: Ribulose monophosphate pathway | Sugar utilization in Thermotogales	0	0	1000	0		3.5.99.6	SEED automodel
252	rxn00555	L-Glutamine:D-fructose-6-phosphate aminotransferase (hexose	cpd00053[c] + cpd00072[c] <=> cpd00023[c] + cpd00288[c]	L-Glutamine + Neuberg ester <=> GLU + D-Glucosamine phosphate	( peg2451 and peg2452 )	peg2451 peg2452		UDP-N-acetylmuramate from Fructose-6-phosphate Biosynthesis | Formaldehyde assimilation: Ribulose monophosphate pathway | Sialic Acid Metabolism	1	-1000	1000	0		2.6.1.16	SEED automodel
253	rxn00558	D-Glucose-6-phosphate ketol-isomerase	cpd00079[c] <=> cpd00072[c]	Robison ester <=> Neuberg ester	( peg1019 )	peg1019		Glycolysis and Gluconeogenesis, including Archaeal enzymes | Formaldehyde assimilation: Ribulose monophosphate pathway | Glycolysis and Gluconeogenesis | Sucrose Metabolism	1	-1000	1000	0		5.3.1.9	SEED automodel
254	rxn00559	D-Mannose-6-phosphate ketol-isomerase	cpd00235[c] <=> cpd00072[c]	D-Mannose6-phosphate <=> Neuberg ester	( peg2677 )	peg2677		None	1	-1000	1000	0		5.3.1.8	SEED automodel
255	rxn00566	L-Cysteine L-homocysteine-lyase (deaminating)	cpd00001[c] + cpd00084[c] -> cpd00013[c] + cpd00020[c] + cpd00239[c]	H2O + L-Cysteine => NH3 + Pyruvate + H2S	( peg2636 )	peg2636		Glycine and Serine Utilization | Methionine Biosynthesis | Cysteine Biosynthesis | Methionine Degradation	0	0	1000	0		4.1.99.1|4.4.1.1|4.4.1.8	SEED automodel
256	rxn00575	alpha-D-Glucoside glucohydrolase	cpd00001[c] + cpd00076[c] <=> cpd00027[c] + cpd00082[c]	H2O + SUCR <=> Glucose + Levulose	( peg370 ) or ( peg2411 ) or ( peg2405 ) or ( peg2569 )	peg2405 peg2411 peg2569 peg370		Maltose and Maltodextrin Utilization	1	-1000	1000	0		|3.2.1.20|3.2.1.26|3.2.1.48|	SEED automodel
257	rxn00604	D-Glucose-6-phosphate:NADP+ 1-oxoreductase	cpd00006[c] + cpd00079[c] <=> cpd00005[c] + cpd00067[c] + cpd00911[c]	TPN + Robison ester <=> TPNH + H+ + 6-Phospho-D-glucono-1,5-lactone	( peg828 )	peg828		Fermentations: Lactate | Pentose phosphate pathway | Sugar utilization in Thermotoga | Formaldehyde assimilation: Ribulose monophosphate pathway | Glycolysis and Gluconeogenesis | Entner-Doudoroff Pathway	1	-1000	1000	0		1.1.1.49	SEED automodel
258	rxn00606	alpha,alpha-Trehalose-6-phosphate phosphoglucohydrolase	cpd00001[c] + cpd00523[c] <=> cpd00027[c] + cpd00079[c]	H2O + Trehalose 6-phosphate <=> Glucose + Robison ester	( peg2790 )	peg2790		Trehalose Uptake and Utilization	1	-1000	1000	0		3.2.1.122|3.2.1.93	SEED automodel
259	rxn00607	Maltose-6-phosphate 6-phosphoglucohydrolase	cpd00001[c] + cpd01919[c] <=> cpd00027[c] + cpd00079[c]	H2O + Maltose 6-phosphate <=> Glucose + Robison ester	( peg398 )	peg398		Trehalose Uptake and Utilization | Maltose and Maltodextrin Utilization	1	-1000	1000	0		|3.2.1.122|	SEED automodel
260	rxn00608	6-Phospho-beta-D-glucosyl-(1,4)-D-gluxose glucohydrolase	cpd00001[c] + cpd02760[c] <=> cpd00027[c] + cpd00079[c]	H2O + cellobiose-6-phoshate <=> Glucose + Robison ester	( peg113 ) or ( peg2605 )	peg113 peg2605		Beta-Glucoside Metabolism	1	-1000	1000	0		|3.2.1.86|	SEED automodel
261	rxn00611	sn-Glycerol-3-phosphate:NAD+ 2-oxidoreductase	cpd00003[c] + cpd00080[c] <=> cpd00004[c] + cpd00067[c] + cpd00095[c]	NAD + GLYC-3-P <=> NADH + H+ + Glycerone phosphate	( peg2370 )	peg2370		Glycerolipid and Glycerophospholipid Metabolism in Bacteria | Glutaredoxins | Glycerol and Glycerol-3-phosphate Uptake and Utilization	1	-1000	1000	0		|1.1.1.8|1.1.1.94|1.1.1.261|	SEED automodel
262	rxn00612	sn-Glycerol-3-phosphate:NADP+ 2-oxidoreductase	cpd00006[c] + cpd00080[c] <=> cpd00005[c] + cpd00067[c] + cpd00095[c]	TPN + GLYC-3-P <=> TPNH + H+ + Glycerone phosphate	( peg2370 )	peg2370		Glycerolipid and Glycerophospholipid Metabolism in Bacteria | Glutaredoxins | Glycerol and Glycerol-3-phosphate Uptake and Utilization	1	-1000	1000	0		1.1.1.261|1.1.1.94	SEED automodel
263	rxn00615	ATP:glycerol 3-phosphotransferase	cpd00002[c] + cpd00100[c] <=> cpd00008[c] + cpd00080[c]	ATP + GLYC <=> ADP + GLYC-3-P	( peg1795 ) or ( peg343 )	peg1795 peg343		MLST | Glycerolipid and Glycerophospholipid Metabolism in Bacteria | Dihydroxyacetone kinases | Glycerol and Glycerol-3-phosphate Uptake and Utilization	1	-1000	1000	0		2.7.1.30	SEED automodel
264	rxn00616	sn-Glycerol-3-phosphate:(acceptor) 2-oxidoreductase	cpd00015[c] + cpd00080[c] <=> cpd00095[c] + cpd00982[c]	FAD + GLYC-3-P <=> Glycerone phosphate + FADH2	( peg1794 )	peg1794		Glycerol and Glycerol-3-phosphate Uptake and Utilization | Respiratory dehydrogenases 1	1	-1000	1000	0		|1.1.99.5|	SEED automodel
265	rxn00623	hydrogen-sulfide:NADP+ oxidoreductase	3 cpd00001[c] + 3 cpd00006[c] + cpd00239[c] <=> 3 cpd00005[c] + 4 cpd00067[c] + cpd00081[c]	3 H2O + 3 NADP + H2S <=> 3 NADPH + 4 H+ + Sulfite	( peg1162 )	peg1162		Inorganic Sulfur Assimilation | Sulfate assimilation | Cysteine Biosynthesis	0	-1000	1000	0		1.8.1.2,1.8.2.2	Manual addition
266	rxn00627	ATP:D-fructose 1-phosphotransferase	cpd00002[c] + cpd00082[c] <=> cpd00008[c] + cpd00802[c]	ATP + Levulose <=> ADP + Fructose 1-phosphate	( peg343 and peg1795 )	peg1795 peg343		None	1	-1000	1000	0		|2.7.1.3|	Manual addition
267	rxn00634	D-Glucitol:NAD+ 2-oxidoreductase	cpd00003[c] + cpd00588[c] <=> cpd00004[c] + cpd00067[c] + cpd00082[c]	NAD + Sorbitol <=> NADH + H+ + Levulose	( peg487 )	peg487		D-Sorbitol(D-Glucitol) and L-Sorbose Utilization | Dihydroxyacetone kinases | Ribitol, Xylitol, Arabitol, Mannitol and Sorbitol utilization	1	-1000	1000	0		|1.1.1.14|1.1.1.15|	SEED automodel
268	rxn00638	GDP-D-mannose:NAD+ 6-oxidoreductase	cpd00001[c] + 2 cpd00003[c] + cpd00083[c] <=> 2 cpd00004[c] + 3 cpd00067[c] + cpd00719[c]	H2O + 2 NAD + GDP-mannose <=> 2 NADH + 3 H+ + GDP-D-mannuronate				Alginate metabolism	0	-1000	1000	0		1.1.1.132	Manual addition
269	rxn00646	L-Glutamate:L-cysteine gamma-ligase (ADP-forming)	cpd00002[c] + cpd00023[c] + cpd00084[c] -> cpd00008[c] + cpd00009[c] + cpd00067[c] + cpd00506[c]	ATP + GLU + L-Cysteine => ADP + Phosphate + H+ + gamma-Glutamylcysteine	( peg1490 )	peg1490		Glutathione: Biosynthesis and gamma-glutamyl cycle | Glutathione: gamma-glutamyl cycle | Glutathione synthesis | Cyanophycin Metabolism | Glutathione: Non-redox reactions	0	0	1000	0		6.3.2.2	SEED automodel
270	rxn00649	O3-Acetyl-L-serine acetate-lyase (adding hydrogen sulfide)	cpd00239[c] + cpd00722[c] -> cpd00029[c] + cpd00067[c] + cpd00084[c]	H2S + O-Acetyl-L-serine => ACET + H+ + L-Cysteine	( peg2634 )	peg2634		Cysteine Biosynthesis	0	0	1000	0		2.5.1.47|2.5.1.65|4.2.99.8	SEED automodel
271	rxn00650	membrane alanyl aminopeptidase	cpd00001[c] + cpd01017[c] <=> cpd00033[c] + cpd00084[c]	H2O + Cys-Gly <=> Gly + L-Cysteine	( peg467 ) or ( peg467 ) or ( peg2521 ) or ( peg2694 ) or ( peg1317 )	peg1317 peg2521 peg2694 peg467		Recycling of Peptidoglycan Amino Acids | Protein degradation	1	-1000	1000	0		|3.4.11.2|3.4.11.1|3.4.11.23|3.4.13.3|	SEED automodel
272	rxn00670	acetyl-CoA:phosphate acetyltransferase	cpd00009[c] + cpd00067[c] + cpd00086[c] <=> cpd00010[c] + cpd01844[c]	Phosphate + H+ + Propanoyl-CoA <=> CoA + Propanoyl phosphate	( peg2427 )	peg2427		Propanediol utilization | Fermentations: Lactate | Ethanolamine utilization | MLST | C jejuni colonization of chick caeca | Pyruvate metabolism II: acetyl-CoA, acetogenesis from pyruvate | Fermentations: Mixed acid | Threonine anaerobic catabolism gene cluster | Acetyl-CoA pathway of CO2 fixation	1	-1000	1000	0		|2.3.1.8|	SEED automodel
273	rxn00671	2-Methyl-3-oxopropanoate:NAD+ oxidoreductase (CoA-propanoylating)	cpd00003[c] + cpd00010[c] + cpd00287[c] <=> cpd00004[c] + cpd00011[c] + cpd00086[c]	NAD + CoA + 2-Methyl-3-oxopropanoate <=> NADH + CO2 + Propanoyl-CoA	( peg1244 and peg1245 )	peg1244 peg1245		Inositol catabolism | Isobutyryl-CoA to Propionyl-CoA Module | Branched chain amino acid degradation regulons | Valine degradation	1	-1000	1000	0		|1.2.1.27|	SEED automodel
274	rxn00676	Propanoyl-CoA:acetyl-CoA C-acyltransferase	cpd00022[c] + cpd00086[c] <=> cpd00010[c] + cpd02124[c]	Acetyl-CoA + Propanoyl-CoA <=> CoA + 2-Methylacetoacetyl-CoA	( peg121 )	peg121		Isobutyryl-CoA to Propionyl-CoA Module | Isoleucine degradation | Branched chain amino acid degradation regulons	1	-1000	1000	0		|2.3.1.16|	SEED automodel
275	rxn00686	5,6,7,8-Tetrahydrofolate:NADP+ oxidoreductase	cpd00006[c] + cpd00087[c] <=> cpd00005[c] + cpd00067[c] + cpd00330[c]	TPN + THF <=> TPNH + H+ + Dihydrofolate	( peg1666 )	peg1666		Folate Biosynthesis | Folate Biosynthesis (Phoenix Copy)	1	-1000	1000	0		1.5.1.3	SEED automodel
276	rxn00689	Tetrahydrofolate:L-glutamate gamma-ligase (ADP-forming)	cpd00002[c] + cpd00023[c] + cpd00087[c] -> cpd00008[c] + cpd00009[c] + cpd00067[c] + cpd06227[c]	ATP + GLU + THF => ADP + Phosphate + H+ + THF-L-glutamate	( peg1536 )	peg1536		Folate Biosynthesis | Folate Biosynthesis (Phoenix Copy)	0	0	1000	0		|6.3.2.17|	SEED automodel
277	rxn00690	Formate:tetrahydrofolate ligase (ADP-forming)	cpd00002[c] + cpd00047[c] + cpd00087[c] <=> cpd00008[c] + cpd00009[c] + cpd00201[c]	ATP + FORM + THF <=> ADP + Phosphate + 10-Formyl-THF	( peg1747 )	peg1747		Folate Biosynthesis | Folate Biosynthesis (Phoenix Copy) | 5-FCL-like protein | One-carbon metabolism by tetrahydropterines | Serine-glyoxylate cycle	1	-1000	1000	0		|3.5.4.9|6.3.4.3|	SEED automodel
278	rxn00692	5,10-Methylenetetrahydrofolate:glycine hydroxymethyltransferase	cpd00001[c] + cpd00033[c] + cpd00125[c] <=> cpd00054[c] + cpd00087[c]	H2O + Gly + 5,10-Methylene-THF <=> Serine + THF	( peg1454 )	peg1454		Glycine and Serine Utilization | Serine Biosynthesis | Glycine cleavage system | Serine-glyoxylate cycle | Glycine Biosynthesis | Folate Biosynthesis | Flavohaemoglobin | Photorespiration (oxidative C2 cycle) | Folate Biosynthesis (Phoenix Copy) | 5-FCL-like protein	1	-1000	1000	0		2.1.2.1	SEED automodel
279	rxn00693	5-Methyltetrahydrofolate:L-homocysteine S-methyltransferase	cpd00135[c] + cpd00345[c] <=> cpd00060[c] + cpd00087[c]	L-Homocysteine + 5-Methyltetrahydrofolate <=> Methionine + THF	( peg2784 )	peg2784		Methionine Biosynthesis | Carbon monoxide induced hydrogenase	1	-1000	1000	0		2.1.1.13|2.1.1.14	Manual addition
280	rxn00695	ATP:alpha-D-glucose-1-phosphate adenyltransferase	cpd00002[c] + cpd00089[c] <=> cpd00012[c] + cpd00387[c]	ATP + Cori ester <=> PPi + ADPglucose	( peg1768 and peg1769 )	peg1768 peg1769		Glycogen metabolism	1	-1000	1000	0		2.7.7.27	SEED automodel
281	rxn00704	alpha-D-Glucose 1-phosphate 1,6-phosphomutase	cpd00089[c] <=> cpd00079[c]	Cori ester <=> Robison ester	( peg1968 )	peg1968		Sucrose Metabolism	1	-1000	1000	0		5.4.2.2|5.4.2.5	Manual addition
282	rxn00707	ITP:cytidine 5-phosphotransferase	cpd00068[c] + cpd00367[c] <=> cpd00046[c] + cpd00090[c]	ITP + Cytidine <=> CMP + IDP	( peg1656 )	peg1656		pyrimidine conversions	1	-1000	1000	0		|2.7.1.48|	SEED automodel
283	rxn00709	ATP:uridine 5-phosphotransferase	cpd00002[c] + cpd00249[c] <=> cpd00008[c] + cpd00091[c]	ATP + Uridine <=> ADP + UMP	( peg1291 )	peg1291		pyrimidine conversions	1	-1000	1000	0		|2.7.1.48|	SEED automodel
284	rxn00710	Orotidine-5-phosphate carboxy-lyase	cpd00067[c] + cpd00810[c] -> cpd00011[c] + cpd00091[c]	H+ + Orotidylic acid => CO2 + UMP	( peg1737 )	peg1737		De Novo Pyrimidine Synthesis	0	0	1000	0		4.1.1.23	SEED automodel
285	rxn00711	UMP:pyrophosphate phosphoribosyltransferase	cpd00092[c] + cpd00103[c] -> cpd00012[c] + cpd00091[c]	PPi + UMP <= Uracil + PRPP	( peg1744 )	peg1744		De Novo Pyrimidine Synthesis | pyrimidine conversions	0	0	1000	0		2.4.2.9	SEED automodel
286	rxn00712	UTP:uridine 5-phosphotransferase	cpd00062[c] + cpd00249[c] <=> cpd00014[c] + cpd00091[c]	UTP + Uridine <=> UDP + UMP	( peg1291 )	peg1291		pyrimidine conversions	1	-1000	1000	0		|2.7.1.48|	SEED automodel
287	rxn00713	GTP:uridine 5-phosphotransferase	cpd00038[c] + cpd00249[c] <=> cpd00031[c] + cpd00091[c]	GTP + Uridine <=> GDP + UMP	( peg1291 )	peg1291		pyrimidine conversions	1	-1000	1000	0		2.7.1.48	SEED automodel
288	rxn00715	ITP:uridine 5-phosphotransferase	cpd00068[c] + cpd00249[c] <=> cpd00090[c] + cpd00091[c]	ITP + Uridine <=> IDP + UMP	( peg1291 )	peg1291		pyrimidine conversions	1	-1000	1000	0		|2.7.1.48|	SEED automodel
289	rxn00737	L-threonine ammonia-lyase	cpd00161[c] -> cpd00013[c] + cpd00094[c]	threonine => NH3 + 2-Oxobutyrate	( peg763 )	peg763		Branched-Chain Amino Acid Biosynthesis	0	0	1000	0		|4.3.1.19|	SEED automodel
290	rxn00742	L-Cystathionine Lysteine-lyase (deaminating)	cpd00001[c] + cpd00424[c] -> cpd00013[c] + cpd00084[c] + cpd00094[c]	H2O + Cystathionine => NH3 + L-Cysteine + 2-Oxobutyrate	( peg2636 )	peg2636		Glycine and Serine Utilization | Methionine Biosynthesis | Cysteine Biosynthesis | Methionine Degradation	0	0	1000	0		|4.4.1.1|	SEED automodel
291	rxn00745	Phosphoenolpyruvate:glycerone phosphotransferase	cpd00061[c] + cpd00157[c] <=> cpd00020[c] + cpd00095[c]	PEP + Glycerone <=> Pyruvate + Glycerone phosphate	( peg2579 and peg2580 and peg2581 )	peg2579 peg2580 peg2581		Dihydroxyacetone kinases	1	-1000	1000	0		|2.7.1.121|	SEED automodel
292	rxn00747	D-Glyceraldehyde-3-phosphate ketol-isomerase	cpd00102[c] <=> cpd00095[c]	Glyceraldehyde3-phosphate <=> Glycerone phosphate	( peg414 ) or ( peg2394 )	peg2394 peg414		Glycolysis and Gluconeogenesis, including Archaeal enzymes | Calvin-Benson cycle | MLST | Dihydroxyacetone kinases | Glycolysis and Gluconeogenesis	1	-1000	1000	0		5.3.1.1	SEED automodel
293	rxn00758	sn-Glycero-3-phosphocholine glycerophosphohydrolase	cpd00001[c] + cpd00507[c] <=> cpd00080[c] + cpd00098[c]	H2O + Glycerophosphocholine <=> GLYC-3-P + Choline	( peg696 ) or ( peg69 and peg70 ) or ( peg493 )	peg493 peg69 peg696 peg70		Glycerol and Glycerol-3-phosphate Uptake and Utilization	1	-1000	1000	0		3.1.4.2|3.1.4.46	SEED automodel
294	rxn00762	Glycerol:NAD+ oxidoreductase	cpd00003[c] + cpd00100[c] <=> cpd00004[c] + cpd00067[c] + cpd00157[c]	NAD + GLYC <=> NADH + H+ + Glycerone	( peg644 )	peg644		Glycerol fermenation to 1,3-propanediol | Glycerol and Glycerol-3-phosphate Uptake and Utilization | Respiratory dehydrogenases 1	1	-1000	1000	0		1.1.1.6	SEED automodel
295	rxn00763	Glycerol:NAD+ oxidoreductase	cpd00003[c] + cpd00100[c] <=> cpd00004[c] + cpd00067[c] + cpd00448[c]	NAD + GLYC <=> NADH + H+ + D-Glyceraldehyde	( peg1838 ) or ( peg802 ) or ( peg826 )	peg1838 peg802 peg826		Fermentations: Lactate | Acetone Butanol Ethanol Synthesis | Glycerolipid and Glycerophospholipid Metabolism in Bacteria | Fermentations: Mixed acid	1	-1000	1000	0		1.1.1.1|1.1.1.2|1.1.1.21|1.1.1.72	SEED automodel
296	rxn00770	ATP:D-ribose-5-phosphate pyrophosphotransferase	cpd00002[c] + cpd00101[c] <=> cpd00018[c] + cpd00103[c]	ATP + Ribose 5-phosphate <=> AMP + PRPP	( peg628 ) or ( peg271 )	peg271 peg628		Pentose phosphate pathway | YgfZ | De Novo Purine Biosynthesis	1	-1000	1000	0		2.7.6.1	SEED automodel
297	rxn00772	ATP:D-ribose 5-phosphotransferase	cpd00002[c] + cpd00105[c] <=> cpd00008[c] + cpd00101[c]	ATP + D-Ribose <=> ADP + Ribose 5-phosphate	( peg2722 )	peg2722		Deoxyribose and Deoxynucleoside Catabolism | D-ribose utilization	1	-1000	1000	0		2.7.1.15	SEED automodel
298	rxn00775	ADPribose ribophosphohydrolase	cpd00001[c] + cpd00251[c] -> cpd00018[c] + cpd00101[c]	H2O + ADPribose => AMP + Ribose 5-phosphate	( peg1723 ) or ( peg1573 )	peg1573 peg1723		NAD and NADP cofactor biosynthesis global | Nudix proteins (nucleoside triphosphate hydrolases)	0	0	1000	0		|3.6.1.13|	SEED automodel
299	rxn00776	Uracil hydro-lyase (adding D-ribose 5-phosphate)	cpd00092[c] + cpd00101[c] <=> cpd00001[c] + cpd00859[c]	Uracil + Ribose 5-phosphate <=> H2O + Pseudouridine 5'-phosphate	( peg1650 and peg1745 and peg2309 ) or ( peg2085 and peg956 )	peg1650 peg1745 peg2085 peg2309 peg956		Ribosome biogenesis bacterial | tRNA modification Bacteria | rRNA modification Bacteria	1	-1000	1000	0		|4.2.1.70|	SEED automodel
300	rxn00777	D-Ribose-5-phosphate ketol-isomerase	cpd00101[c] <=> cpd00171[c]	Ribose 5-phosphate <=> D-Ribulose5-phosphate	( peg1946 ) or ( peg390 )	peg1946 peg390		Calvin-Benson cycle | Pentose phosphate pathway | D-ribose utilization | Dihydroxyacetone kinases	1	-1000	1000	0		5.3.1.6	SEED automodel
301	rxn00778	D-Ribose 1,5-phosphomutase	cpd00475[c] <=> cpd00101[c]	Ribose 1-phosphate <=> Ribose 5-phosphate	( peg2664 )	peg2664		Deoxyribose and Deoxynucleoside Catabolism	1	-1000	1000	0		5.4.2.2|5.4.2.7	SEED automodel
302	rxn00781	D-Glyceraldehyde-3-phosphate:NAD+ oxidoreductase(phosphorylating)	cpd00003[c] + cpd00009[c] + cpd00102[c] <=> cpd00004[c] + cpd00203[c]	NAD + Phosphate + Glyceraldehyde3-phosphate <=> NADH + 1,3-Bisphospho-D-glycerate	( peg2392 )	peg2392		Glycolysis and Gluconeogenesis, including Archaeal enzymes | Calvin-Benson cycle	1	-1000	1000	0		1.2.1.12|1.2.1.13|1.2.1.59	SEED automodel
303	rxn00784	2-Deoxy-D-ribose-5-phosphate acetaldehyde-lyase	cpd00510[c] <=> cpd00071[c] + cpd00102[c]	deoxyribose-5-phosphate <=> AALD + Glyceraldehyde3-phosphate	( peg2663 ) or ( peg662 )	peg2663 peg662		Deoxyribose and Deoxynucleoside Catabolism	1	-1000	1000	0		4.1.2.4	SEED automodel
304	rxn00786	D-Fructose-1,6-bisphosphate D-glyceraldehyde-3-phosphate-lyase	cpd00290[c] <=> cpd00095[c] + cpd00102[c]	D-Fructose1-6-bisphosphate <=> Glycerone phosphate + Glyceraldehyde3-phosphate	( peg2743 ) or ( peg2591 ) or ( peg2763 ) or ( peg415 ) or ( peg481 )	peg2591 peg2743 peg2763 peg415 peg481		Hexitol degradation | Calvin-Benson cycle | Formaldehyde assimilation: Ribulose monophosphate pathway | Glycolysis and Gluconeogenesis	1	-1000	1000	0		4.1.2.13	SEED automodel
305	rxn00787	D-Tagatose 1,6-bisphosphate triosephosphate lyase	cpd02371[c] <=> cpd00095[c] + cpd00102[c]	D-Tagatose 1,6-biphosphate <=> Glycerone phosphate + Glyceraldehyde3-phosphate	( peg1810 ) or ( peg284 )	peg1810 peg284		Lactose and Galactose Uptake and Utilization | Galactose-inducible PTS	1	-1000	1000	0		4.1.2.40	SEED automodel
306	rxn00789	1-(5-Phospho-D-ribosyl)-ATP:pyrophosphate phosphoribosyl-transferase	cpd00002[c] + cpd00103[c] -> cpd00012[c] + cpd01775[c]	PPi + Phosphoribosyl-ATP <= ATP + PRPP	( peg1720 and peg1721 )	peg1720 peg1721		Histidine Biosynthesis	0	0	1000	0		2.4.2.17	SEED automodel
307	rxn00790	5-Phosphoribosylamine:pyrophosphate phosphoribosyltransferase	cpd00001[c] + cpd00053[c] + cpd00103[c] -> cpd00012[c] + cpd00023[c] + cpd01982[c]	PPi + GLU + 5-Phosphoribosylamine <= H2O + L-Glutamine + PRPP	( peg87 )	peg87		YgfZ | De Novo Purine Biosynthesis	0	0	1000	0		2.4.2.14	SEED automodel
308	rxn00791	N-(5-Phospho-D-ribosyl)anthranilate:pyrophosphate	cpd00093[c] + cpd00103[c] -> cpd00012[c] + cpd02642[c]	PPi + N-5-phosphoribosyl-anthranilate <= Vitamin L1 + PRPP	( peg1088 )	peg1088		Auxin biosynthesis | Tryptophan synthesis	0	0	1000	0		2.4.2.18	SEED automodel
309	rxn00792	Biotin:CoA ligase (AMP-forming)	cpd00012[c] + cpd03517[c] -> cpd00002[c] + cpd00067[c] + cpd00104[c]	ATP + H+ + BIOT <= PPi + Biotinyl-5-AMP	( peg694 )	peg694		Biotin biosynthesis	0	0	1000	0		|6.2.1.11|6.3.4.9|6.3.4.10|6.3.4.11|6.3.4.15|	SEED automodel
310	rxn00799	(S)-Malate hydro-lyase	cpd00130[c] <=> cpd00001[c] + cpd00106[c]	MALA <=> H2O + Fumarate	( peg2023 )	peg2023		TCA Cycle	1	-1000	1000	0		4.2.1.2	SEED automodel
311	rxn00800	N6-(1,2-Dicarboxyethyl)AMP AMP-lyase	cpd02375[c] <=> cpd00018[c] + cpd00106[c]	Adenylosuccinate <=> AMP + Fumarate	( peg1026 )	peg1026		De Novo Purine Biosynthesis | Purine conversions	1	-1000	1000	0		4.3.2.2	SEED automodel
312	rxn00802	N-(L-Argininosuccinate) arginie-lyase	cpd02152[c] <=> cpd00051[c] + cpd00106[c]	L-Argininosuccinate <=> Arginine + Fumarate	( peg542 )	peg542		Arginine Biosynthesis extended | Arginine Biosynthesis	1	-1000	1000	0		4.3.2.1	SEED automodel
313	rxn00806	L-Leucine:2-oxoglutarate aminotransferase	cpd00024[c] + cpd00107[c] <=> cpd00023[c] + cpd00200[c]	2-Oxoglutarate + L-Leucine <=> GLU + 4MOP	( peg1771 )	peg1771		Alanine biosynthesis | Leucine Biosynthesis | Isoleucine degradation | Aminotransferases:Aromatic Pathway and More, A work in progress | Pyruvate Alanine Serine Interconversions | Dehydrogenase complexes | Branched-Chain Amino Acid Biosynthesis | Leucine Degradation and HMG-CoA Metabolism | Methionine Salvage | Branched chain amino acid degradation regulons | Valine degradation	1	-1000	1000	0		2.6.1.42|2.6.1.6|2.6.1.67	SEED automodel
314	rxn00808	ATP:D-galactose 1-phosphotransferase	cpd00002[c] + cpd00108[c] <=> cpd00008[c] + cpd00348[c]	ATP + GALC <=> ADP + alpha-D-Galactose1-phosphate	( peg1797 )	peg1797		Lactose and Galactose Uptake and Utilization	1	-1000	1000	0		2.7.1.6	SEED automodel
315	rxn00816	Lactose galactohydrolase	cpd00001[c] + cpd00208[c] -> cpd00027[c] + cpd00108[c]	H2O + LACT <=> Glucose + GALC	( peg2681 ) or ( peg2771 and peg771 )	peg2681 peg2771 peg771		Lactose and Galactose Uptake and Utilization | Galactosylceramide and Sulfatide metabolism	0	0	1000	0		3.2.1.108|3.2.1.23	Manual addition
316	rxn00817	alpha-D-Glucoside glucohydrolase	cpd00001[c] + cpd03198[c] <=> cpd00027[c] + cpd00108[c]	H2O + Melibiose <=> Glucose + GALC	( peg2471 ) or ( peg208 ) or ( peg1581 ) or ( peg201 and peg252 ) or ( peg659 ) or ( peg2740 )	peg1581 peg201 peg208 peg2471 peg252 peg2740 peg659		Fructooligosaccharides(FOS) and Raffinose Utilization | Melibiose Utilization | Galactosylceramide and Sulfatide metabolism	1	-1000	1000	0		3.2.1.20|3.2.1.22	SEED automodel
317	rxn00818	Raffinose galactohydrolase	cpd00001[c] + cpd00382[c] <=> cpd00076[c] + cpd00108[c]	H2O + Melitose <=> SUCR + GALC	( peg2471 ) or ( peg208 ) or ( peg1581 ) or ( peg201 and peg252 ) or ( peg659 ) or ( peg2740 )	peg1581 peg201 peg208 peg2471 peg252 peg2740 peg659		Fructooligosaccharides(FOS) and Raffinose Utilization | Melibiose Utilization | Galactosylceramide and Sulfatide metabolism	1	-1000	1000	0		|3.2.1.22|	SEED automodel
318	rxn00829	ATP:(R)-5-diphosphomevalonate carboxy-lyase (dehydrating)	cpd00002[c] + cpd00841[c] -> cpd00008[c] + cpd00009[c] + cpd00011[c] + cpd00113[c]	ATP + (R)-5-Diphosphomevalonate => ADP + Phosphate + CO2 + Isopentenyldiphosphate	( peg885 )	peg885		Archaeal lipids | Mevalonate Branch of Isoprenoid Biosynthesis | Isoprenoid Biosynthesis	0	0	1000	0		|4.1.1.33|	SEED automodel
319	rxn00830	Isopentenyl-diphosphate delta3-delta2-isomerase	cpd00113[c] <=> cpd00202[c]	Isopentenyldiphosphate <=> DMAPP	( peg886 )	peg886		polyprenyl synthesis | Isoprenoid Biosynthesis: Interconversions | Archaeal lipids | Isoprenoid Biosynthesis	1	-1000	1000	0		5.3.3.2	SEED automodel
320	rxn00832	IMP 1,2-hydrolase (decyclizing)	cpd00001[c] + cpd00114[c] <=> cpd02884[c]	H2O + IMP <=> FAICAR	( peg84 )	peg84		De Novo Purine Biosynthesis	1	-1000	1000	0		3.5.4.10	SEED automodel
321	rxn00834	IMP:NAD+ oxidoreductase	cpd00001[c] + cpd00003[c] + cpd00114[c] <=> cpd00004[c] + cpd00067[c] + cpd00497[c]	H2O + NAD + IMP <=> NADH + H+ + XMP	( peg1233 )	peg1233		Purine conversions	1	-1000	1000	0		1.1.1.205	SEED automodel
322	rxn00836	IMP:pyrophosphate phosphoribosyltransferase	cpd00103[c] + cpd00226[c] -> cpd00012[c] + cpd00114[c]	PPi + IMP <= PRPP + HYXN	( peg228 )	peg228		Purine conversions	0	0	1000	0		2.4.2.8	SEED automodel
323	rxn00837	NADH:guanosine-5-phosphate oxidoreductase(deaminating)	cpd00005[c] + 2 cpd00067[c] + cpd00126[c] -> cpd00006[c] + cpd00013[c] + cpd00114[c]	TPN + NH3 + IMP <= TPNH + 2 H+ + GMP	( peg2332 )	peg2332		Purine conversions	0	0	1000	0		1.6.6.8|1.7.1.7	SEED automodel
324	rxn00838	IMP:L-aspartate ligase (GDP-forming)	cpd00038[c] + cpd00041[c] + cpd00114[c] -> cpd00009[c] + cpd00031[c] + 2 cpd00067[c] + cpd02375[c]	GTP + Aspartate + IMP => Phosphate + GDP + 2 H+ + Adenylosuccinate	( peg1124 )	peg1124		Histidine Biosynthesis | Purine conversions	0	0	1000	0		6.3.4.4	SEED automodel
325	rxn00839	ATP:nucleoside-diphosphate phosphatransferase	cpd00002[c] + cpd00177[c] <=> cpd00008[c] + cpd00115[c]	ATP + dADP <=> ADP + dATP	( peg1880 )	peg1880		Purine conversions | pyrimidine conversions	1	-1000	1000	0		2.7.4.6	SEED automodel
326	rxn00851	D-AlanineD-Alanine ligase (ADP-forming)	cpd00002[c] + 2 cpd00117[c] -> cpd00008[c] + cpd00009[c] + cpd00067[c] + cpd00731[c]	ATP + 2 D-Ala => ADP + Phosphate + H+ + D-Ala-D-Ala	( peg1147 )	peg1147		Peptidoglycan Biosynthesis | Peptidoglycan Biosynthesis 2	0	0	1000	0		6.3.2.4	SEED automodel
327	rxn00863	L-Histidinal:NAD+ oxidoreductase	cpd00001[c] + cpd00003[c] + cpd01324[c] <=> cpd00004[c] + 2 cpd00067[c] + cpd00119[c]	H2O + NAD + L-Histidinal <=> NADH + 2 H+ + L-Histidine	( peg1719 )	peg1719		Histidine Biosynthesis	1	-1000	1000	0		|1.1.1.23|	SEED automodel
328	rxn00871	Butanoyl-CoA:orthophosphate butanoyltransferase	cpd00009[c] + cpd00067[c] + cpd00120[c] <=> cpd00010[c] + cpd01662[c]	Phosphate + H+ + Butyryl-CoA <=> CoA + Butanoylphosphate	( peg1734 )	peg1734		Isoleucine degradation | Acetyl-CoA fermentation to Butyrate | Valine degradation	1	-1000	1000	0		|2.3.1.19|	SEED automodel
329	rxn00874	Acetyl-CoA:acetyl-CoA C-acetyltransferase	cpd00022[c] + cpd00120[c] <=> cpd00010[c] + cpd03123[c]	Acetyl-CoA + Butyryl-CoA <=> CoA + 3-Oxohexanoyl-CoA	( peg121 ) or ( peg121 )	peg121		Isobutyryl-CoA to Propionyl-CoA Module | Isoleucine degradation | Branched chain amino acid degradation regulons	1	-1000	1000	0		|2.3.1.9|2.3.1.16|	SEED automodel
330	rxn00879	myo-Inositol:NAD+ 2-oxidoreductase	cpd00003[c] + cpd00121[c] <=> cpd00004[c] + cpd00067[c] + cpd00524[c]	NAD + Bios I <=> NADH + H+ + 2-Inosose	( peg1250 )	peg1250		Inositol catabolism	1	-1000	1000	0		|1.1.1.18|	SEED automodel
331	rxn00881	myo-Inositol 1-phosphate phosphahydrolase	cpd00001[c] + cpd00867[c] -> cpd00009[c] + cpd00067[c] + cpd00121[c]	H2O + Inositol 1-phosphate => Phosphate + H+ + Bios I	( peg1599 )	peg1599		Di-Inositol-Phosphate biosynthesis	0	0	1000	0		3.1.3.25	SEED automodel
332	rxn00882	myo-Inositol 4-phosphate phosphahydrolase	cpd00001[c] + cpd02230[c] -> cpd00009[c] + cpd00067[c] + cpd00121[c]	H2O + Inositol 4-phosphate => Phosphate + H+ + Bios I	( peg1599 )	peg1599		Di-Inositol-Phosphate biosynthesis	0	0	1000	0		|3.1.3.25|	SEED automodel
333	rxn00883	1D-myo-Inositol 3-phosphate phosphahydrolase	cpd00001[c] + cpd02484[c] -> cpd00009[c] + cpd00067[c] + cpd00121[c]	H2O + Inositol 3-phosphate => Phosphate + H+ + Bios I	( peg1599 )	peg1599		Di-Inositol-Phosphate biosynthesis	0	0	1000	0		|3.1.3.25|	SEED automodel
334	rxn00892	ATP:N-acetyl-D-glucosamine 6-phosphotransferase	cpd00002[c] + cpd00122[e] <=> cpd00008[c] + cpd00293[c]	ATP + GlcNAc <=> ADP + N-Acetyl-D-glucosamine 6-phosphate	( peg2686 and peg1809 )	peg1809 peg2686		Chitin and N-acetylglucosamine utilization | Sugar utilization in Thermotogales	1	-1000	1000	0		|2.7.1.59|	Manual addition
335	rxn00903	L-Valine:2-oxoglutarate aminotransferase	cpd00024[c] + cpd00156[c] <=> cpd00023[c] + cpd00123[c]	2-Oxoglutarate + L-Valine <=> GLU + 3MOB	( peg1771 )	peg1771		Alanine biosynthesis | Leucine Biosynthesis | Isoleucine degradation | Aminotransferases:Aromatic Pathway and More, A work in progress | Pyruvate Alanine Serine Interconversions | Dehydrogenase complexes | Branched-Chain Amino Acid Biosynthesis | Leucine Degradation and HMG-CoA Metabolism | Methionine Salvage | Branched chain amino acid degradation regulons | Valine degradation	1	-1000	1000	0		2.6.1.42|2.6.1.6	SEED automodel
336	rxn00907	5,10-methylenetetrahydrofolate:NADP+ oxidoreductase	cpd00006[c] + cpd00125[c] <=> cpd00005[c] + cpd00347[c]	TPN + 5,10-Methylene-THF <=> TPNH + 5,10-Methenyltetrahydrofolate	( peg1321 )	peg1321		One-carbon metabolism by tetrahydropterines | Serine-glyoxylate cycle	1	-1000	1000	0		1.5.1.5	SEED automodel
337	rxn00910	5-methyltetrahydrofolate:NADP+ oxidoreductase	cpd00006[c] + cpd00345[c] <=> cpd00005[c] + cpd00067[c] + cpd00125[c]	TPN + 5-Methyltetrahydrofolate <=> TPNH + H+ + 5,10-Methylene-THF	( peg2783 )	peg2783		YgfZ | Methionine Biosynthesis | 5-FCL-like protein | Acetyl-CoA pathway of CO2 fixation | One-carbon metabolism by tetrahydropterines | Serine-glyoxylate cycle	1	-1000	1000	0		|1.5.1.20|1.7.99.5|	SEED automodel
338	rxn00912	5,10-Methylenetetrahydrofolate:3-methyl-2-oxobutanoate	cpd00001[c] + cpd00123[c] + cpd00125[c] <=> cpd00087[c] + cpd00712[c]	H2O + 3MOB + 5,10-Methylene-THF <=> THF + 2-Dehydropantoate				Coenzyme A Biosynthesis	1	-1000	1000	0		2.1.2.11	Manual addition
339	rxn00915	GMP:pyrophosphate phosphoribosyltransferase	cpd00103[c] + cpd00207[c] -> cpd00012[c] + cpd00126[c]	PPi + GMP <= PRPP + GNN	( peg228 )	peg228		Purine conversions	0	0	1000	0		|2.4.2.7|2.4.2.8|2.4.2.22|	SEED automodel
340	rxn00917	Xanthosine-5-phosphate:L-glutamine amido-ligase (AMP-forming)	cpd00001[c] + cpd00002[c] + cpd00053[c] + cpd00497[c] -> cpd00012[c] + cpd00018[c] + cpd00023[c] + cpd00067[c] + cpd00126[c]	H2O + ATP + L-Glutamine + XMP => PPi + AMP + GLU + H+ + GMP	( peg808 ) or ( peg2232 )	peg2232 peg808		Staphylococcal pathogenicity islands SaPI | Purine conversions	0	0	1000	0		6.3.5.2	SEED automodel
341	rxn00929	L-Proline:NAD+ 5-oxidoreductase	cpd00003[c] + cpd00129[c] <=> cpd00004[c] + cpd00067[c] + cpd02431[c]	NAD + L-Proline <=> NADH + H+ + 1-Pyrroline-5-carboxylate	( peg2271 )	peg2271		Proline Synthesis | A Hypothetical Protein Related to Proline Metabolism | Proline, 4-hydroxyproline uptake and utilization	1	-1000	1000	0		|1.5.1.2|	SEED automodel
342	rxn00931	L-Proline:NADP+ 5-oxidoreductase	cpd00006[c] + cpd00129[c] <=> cpd00005[c] + cpd00067[c] + cpd02431[c]	TPN + L-Proline <=> TPNH + H+ + 1-Pyrroline-5-carboxylate	( peg2271 )	peg2271		Proline Synthesis | A Hypothetical Protein Related to Proline Metabolism | Proline, 4-hydroxyproline uptake and utilization	1	-1000	1000	0		1.5.1.2	SEED automodel
343	rxn00938	Nicotinamide amidohydrolase	cpd00001[c] + cpd00133[c] -> cpd00013[c] + cpd00218[c]	H2O + NICO => NH3 + Niacin	( peg500 )	peg500		cAMP signaling in bacteria | Redox-dependent regulation of nucleus processes | NAD and NADP cofactor biosynthesis global | NAD regulation	0	0	1000	0		3.5.1.19	SEED automodel
344	rxn00947	Palmitate:CoA ligase (AMP-forming)	cpd00002[c] + cpd00010[c] + cpd00067[c] + cpd00214[c] -> cpd00012[c] + cpd00018[c] + cpd00134[c]	ATP + CoA + H+ + Palmitate => PPi + AMP + Palmitoyl-CoA	( peg2067 )	peg2067		HMG CoA Synthesis	0	0	1000	0		|6.2.1.3|	SEED automodel
345	rxn00979	glycolaldehyde:NAD+ oxidoreductase	cpd00001[c] + cpd00003[c] + cpd00229[c] <=> cpd00004[c] + 2 cpd00067[c] + cpd00139[c]	H2O + NAD + Glycolaldehyde <=> NADH + 2 H+ + Glycolate	( peg2040 )	peg2040		Glycolate, glyoxylate interconversions	1	-1000	1000	0		1.2.1.21	SEED automodel
346	rxn00980	2-Phosphoglycolate phosphohydrolase	cpd00001[c] + cpd00727[c] -> cpd00009[c] + cpd00067[c] + cpd00139[c]	H2O + 2-Phosphoglycolate => Phosphate + H+ + Glycolate	( peg1886 ) or ( peg1485 )	peg1485 peg1886		Photorespiration (oxidative C2 cycle) | 2-phosphoglycolate salvage | Glycolate, glyoxylate interconversions	0	0	1000	0		3.1.3.18	SEED automodel
347	rxn00985	ATP:acetate phosphotransferase	cpd00002[c] + cpd00067[c] + cpd00141[c] <=> cpd00008[c] + cpd01844[c]	ATP + H+ + Propanoate <=> ADP + Propanoyl phosphate	( peg755 ) or ( peg1180 )	peg1180 peg755		Propanediol utilization	1	-1000	1000	0		|2.7.2.1|2.7.2.15|	SEED automodel
348	rxn01011	D-Glycerate:NADP+ 2-oxidoreductase	cpd00003[c] + cpd00223[c] <=> cpd00004[c] + cpd00067[c] + cpd00145[c]	NAD + Glycerate <=> NADH + H+ + Hydroxypyruvate	( peg1213 )	peg1213		Glycerate metabolism | Photorespiration (oxidative C2 cycle) | Glycolate, glyoxylate interconversions	1	-1000	1000	0		|1.1.1.26|1.1.1.29|1.1.1.81|	SEED automodel
349	rxn01013	D-Glycerate:NADP+ 2-oxidoreductase	cpd00006[c] + cpd00223[c] <=> cpd00005[c] + cpd00067[c] + cpd00145[c]	TPN + Glycerate <=> TPNH + H+ + Hydroxypyruvate	( peg1213 )	peg1213		Glycerate metabolism | Photorespiration (oxidative C2 cycle) | Glycolate, glyoxylate interconversions	1	-1000	1000	0		|1.1.1.79|1.1.1.81|	SEED automodel
350	rxn01018	Carbamoyl-phosphate:L-aspartate carbamoyltransferase	cpd00041[c] + cpd00146[c] -> cpd00009[c] + 2 cpd00067[c] + cpd00343[c]	Aspartate + Carbamoylphosphate => Phosphate + 2 H+ + N-Carbamoyl-L-aspartate	( peg1742 )	peg1742		De Novo Pyrimidine Synthesis	0	0	1000	0		2.1.3.2	SEED automodel
351	rxn01021	Methylthioadenosine methylthioribohydrolase	cpd00001[c] + cpd00147[c] <=> cpd00128[c] + cpd01981[c]	H2O + MTA <=> Adenine + methylthioribose	( peg1575 )	peg1575		Polyamine Metabolism | Adenosyl nucleosidases | Methionine Salvage | Menaquinone Biosynthesis via Futalosine	1	-1000	1000	0		3.2.2.16|3.2.2.9	SEED automodel
352	rxn01053	(S)-lactaldehyde:NAD+ oxidoreductase	cpd00001[c] + cpd00003[c] + cpd00334[c] <=> cpd00004[c] + 2 cpd00067[c] + cpd00159[c]	H2O + NAD + L-Lactaldehyde <=> NADH + 2 H+ + LCTT	( peg2040 )	peg2040		L-rhamnose utilization	1	-1000	1000	0		1.2.1.21|1.2.1.22	SEED automodel
353	rxn01069	O-Phospho-L-homoserine phospho-lyase (adding water)	cpd00001[c] + cpd00809[c] -> cpd00009[c] + cpd00067[c] + cpd00161[c]	H2O + O-Phospho-L-homoserine => Phosphate + H+ + threonine	( peg739 )	peg739		Threonine and Homoserine Biosynthesis	0	0	1000	0		4.2.3.1|4.2.99.2	SEED automodel
354	rxn01073	sn-Glycero-3-phosphoethanolamine glycerophosphohydrolase	cpd00001[c] + cpd00908[c] <=> cpd00080[c] + cpd00162[c]	H2O + Glycerophosphoethanolamine <=> GLYC-3-P + Ethanolamine	( peg696 ) or ( peg69 and peg70 ) or ( peg493 )	peg493 peg69 peg696 peg70		Glycerol and Glycerol-3-phosphate Uptake and Utilization	1	-1000	1000	0		3.1.4.2|3.1.4.46	SEED automodel
355	rxn01100	ATP:3-phospho-D-glycerate 1-phosphotransferase	cpd00002[c] + cpd00067[c] + cpd00169[c] <=> cpd00008[c] + cpd00203[c]	ATP + H+ + 3-Phosphoglycerate <=> ADP + 1,3-Bisphospho-D-glycerate	( peg2393 )	peg2393		Glycolysis and Gluconeogenesis, including Archaeal enzymes | Calvin-Benson cycle | YgfZ | Glycolysis and Gluconeogenesis | Entner-Doudoroff Pathway	1	-1000	1000	0		2.7.2.3	SEED automodel
356	rxn01101	3-Phospho-D-glycerate:NAD+ 2-oxidoreductase	cpd00003[c] + cpd00169[c] <=> cpd00004[c] + cpd00067[c] + cpd02069[c]	NAD + 3-Phosphoglycerate <=> NADH + H+ + 3-Phosphonooxypyruvate	( peg867 )	peg867		Glycine and Serine Utilization | Serine Biosynthesis | Pyridoxin (Vitamin B6) Biosynthesis	1	-1000	1000	0		1.1.1.95	SEED automodel
357	rxn01106	2-Phospho-D-glycerate 2,3-phosphomutase	cpd00482[c] <=> cpd00169[c]	2-Phospho-D-glycerate <=> 3-Phosphoglycerate	( peg1968 ) or ( peg2855 )	peg1968 peg2855		Glycolysis and Gluconeogenesis, including Archaeal enzymes | Threonine and Homoserine Biosynthesis | Entner-Doudoroff Pathway	1	-1000	1000	0		5.4.2.1|5.4.2.4	SEED automodel
358	rxn01108	beta-D-Glucose:NAD+ 1-oxoreductase	cpd00003[c] + cpd00190[c] <=> cpd00004[c] + cpd00067[c] + cpd00170[c]	NAD + beta-D-Glucose <=> NADH + H+ + Gluconolactone	( peg761 )	peg761		Glycolysis and Gluconeogenesis, including Archaeal enzymes | D-gluconate and ketogluconates metabolism | Entner-Doudoroff Pathway	1	-1000	1000	0		|1.1.1.47|	SEED automodel
359	rxn01109	beta-D-Glucose:NADP+ 1-oxoreductase	cpd00006[c] + cpd00190[c] <=> cpd00005[c] + cpd00067[c] + cpd00170[c]	TPN + beta-D-Glucose <=> TPNH + H+ + Gluconolactone	( peg761 )	peg761		Glycolysis and Gluconeogenesis, including Archaeal enzymes | D-gluconate and ketogluconates metabolism | Entner-Doudoroff Pathway	1	-1000	1000	0		|1.1.1.47|	SEED automodel
360	rxn01115	6-Phospho-D-gluconate:NADP+ 2-oxidoreductase (decarboxylating)	cpd00006[c] + cpd00284[c] -> cpd00005[c] + cpd00011[c] + cpd00171[c]	TPN + 6-Phospho-D-gluconate => TPNH + CO2 + D-Ribulose5-phosphate	( peg1255 ) or ( peg464 ) or ( peg15 )	peg1255 peg15 peg464		Pentose phosphate pathway | D-gluconate and ketogluconates metabolism | Sugar utilization in Thermotoga | Formaldehyde assimilation: Ribulose monophosphate pathway | Entner-Doudoroff Pathway	0	0	1000	0		1.1.1.44	SEED automodel
361	rxn01116	D-Ribulose-5-phosphate 3-epimerase	cpd00171[c] <=> cpd00198[c]	D-Ribulose5-phosphate <=> D-Xylulose5-phosphate	( peg1340 )	peg1340		Calvin-Benson cycle | 2-phosphoglycolate salvage | Pentose phosphate pathway	1	-1000	1000	0		5.1.3.1	SEED automodel
362	rxn01117	D-Arabinose-5-phosphate ketol-isomerase	cpd00817[c] <=> cpd00171[c]	D-Arabinose5-phosphate <=> D-Ribulose5-phosphate	( peg426 )	peg426		KDO2-Lipid A biosynthesis	1	-1000	1000	0		5.3.1.13	SEED automodel
363	rxn01121	D-gluconate hydro-lyase	cpd00222[c] -> cpd00001[c] + cpd00176[c]	GLCN => H2O + 2-keto-3-deoxygluconate	( peg347 )	peg347		D-gluconate and ketogluconates metabolism | Entner-Doudoroff Pathway	0	0	1000	0		|4.2.1.39|	SEED automodel
364	rxn01123	ATP:2-dehydro-3-deoxy-D-gluconate 6-phosphotransferase	cpd00002[c] + cpd00176[c] <=> cpd00008[c] + cpd02711[c]	ATP + 2-keto-3-deoxygluconate <=> ADP + 2-Keto-3-deoxy-6-phosphogluconate	( peg387 and peg388 ) or ( peg431 )	peg387 peg388 peg431		D-Galacturonate Utilization | Sugar utilization in Thermotoga | Entner-Doudoroff Pathway	1	-1000	1000	0		2.7.1.45	SEED automodel
365	rxn01127	ATP:AMP phosphotransferase	cpd00002[c] + cpd00294[c] <=> cpd00008[c] + cpd00177[c]	ATP + dAMP <=> ADP + dADP	( peg2097 )	peg2097		Purine conversions	1	-1000	1000	0		2.7.4.11|2.7.4.3	SEED automodel
366	rxn01128	dATP:cytidine 5-phosphotransferase	cpd00115[c] + cpd00367[c] <=> cpd00046[c] + cpd00177[c]	dATP + Cytidine <=> CMP + dADP	( peg1291 )	peg1291		pyrimidine conversions	1	-1000	1000	0		|2.7.1.48|	SEED automodel
367	rxn01129	dATP:uridine 5-phosphotransferase	cpd00115[c] + cpd00249[c] <=> cpd00091[c] + cpd00177[c]	dATP + Uridine <=> UMP + dADP	( peg1291 )	peg1291		pyrimidine conversions	1	-1000	1000	0		|2.7.1.48|	SEED automodel
368	rxn01132	Maltose:orthophosphate 1-beta-D-glucosyltransferase	cpd00009[c] + cpd00067[c] + cpd00179[c] <=> cpd00027[c] + cpd00501[c]	Phosphate + H+ + Maltose <=> Glucose + beta-D-Glucose 1-phosphate	( peg2407 )	peg2407		Maltose and Maltodextrin Utilization	1	-1000	1000	0		|2.4.1.8|	SEED automodel
369	rxn01137	Adenosine aminohydrolase	cpd00001[c] + cpd00067[c] + cpd00182[c] -> cpd00013[c] + cpd00246[c]	H2O + H+ + Adenosine => NH3 + Inosine	( peg788 )	peg788		Purine conversions | Menaquinone Biosynthesis via Futalosine	0	0	1000	0		3.5.4.4	SEED automodel
370	rxn01138	Adenosine:orthophosphate ribosyltransferase	cpd00009[c] + cpd00067[c] + cpd00182[c] <=> cpd00128[c] + cpd00475[c]	Phosphate + H+ + Adenosine <=> Adenine + Ribose 1-phosphate	( peg2665 )	peg2665		Xanthosine utilization (xap region)	1	-1000	1000	0		2.4.2.1	SEED automodel
371	rxn01143	ATP:thymidine 5-phosphotransferase	cpd00002[c] + cpd00184[c] <=> cpd00008[c] + cpd00298[c]	ATP + Thymidine <=> ADP + dTMP	( peg1450 )	peg1450		Folate Biosynthesis | Folate Biosynthesis (Phoenix Copy) | pyrimidine conversions	1	-1000	1000	0		2.7.1.21	SEED automodel
372	rxn01169	ATP:D-glucose 6-phosphotransferase	cpd00002[c] + cpd00190[c] <=> cpd00008[c] + cpd00863[c]	ATP + beta-D-Glucose <=> ADP + beta-D-Glucose 6-phosphate	( peg1301 )	peg1301		Sugar utilization in Thermotoga | Glycolysis and Gluconeogenesis | Entner-Doudoroff Pathway | Sugar utilization in Thermotogales | Sucrose Metabolism	1	-1000	1000	0		|2.7.1.1|2.7.1.2|	SEED automodel
373	rxn01171	alpha-D-Glucose 1-epimerase	cpd00027[c] <=> cpd00190[c]	Glucose <=> beta-D-Glucose	( peg125 ) or ( peg1801 )	peg125 peg1801		Lactose and Galactose Uptake and Utilization | Maltose and Maltodextrin Utilization | Entner-Doudoroff Pathway	1	-1000	1000	0		|5.1.3.3|	SEED automodel
374	rxn01176	5-Dehydro-2-deoxy-D-glyconate-6-phosphate	cpd02721[c] <=> cpd00095[c] + cpd00191[c]	DKHP <=> Glycerone phosphate + 3-Oxopropanoate	( peg1252 ) or ( peg1184 )	peg1184 peg1252		Inositol catabolism	1	-1000	1000	0		|4.1.2.29|4.1.2.13|	SEED automodel
375	rxn01187	D-Xylulose 5-phosphate D-glyceraldehyde-3-phosphate-lyase	cpd00009[c] + cpd00067[c] + cpd00198[c] -> cpd00001[c] + cpd00102[c] + cpd00196[c]	Phosphate + H+ + D-Xylulose5-phosphate => H2O + Glyceraldehyde3-phosphate + Acetylphosphate	( peg1193 )	peg1193		Fermentations: Lactate | Pentose phosphate pathway | Pyruvate metabolism II: acetyl-CoA, acetogenesis from pyruvate	0	0	1000	0		|4.1.2.9|	SEED automodel
376	rxn01199	ATP:D-xylulose 5-phosphotransferase	cpd00002[c] + cpd00259[c] <=> cpd00008[c] + cpd00198[c]	ATP + D-Xylulose <=> ADP + D-Xylulose5-phosphate	( peg1182 and peg1183 )	peg1182 peg1183		Xylose utilization | Ribitol, Xylitol, Arabitol, Mannitol and Sorbitol utilization | Sugar utilization in Thermotogales	1	-1000	1000	0		2.7.1.17	SEED automodel
377	rxn01208	2-Oxo-4-methyl-3-carboxypentanoate decarboxylation	cpd00067[c] + cpd02605[c] -> cpd00011[c] + cpd00200[c]	CO2 + 4MOP <= H+ + 2-isopropyl-3-oxosuccinate				None	0	0	1000	0			SEED automodel
378	rxn01210	10-Formyltetrahydrofolate:L-glutamate ligase (ADP-forming)	cpd00002[c] + cpd00023[c] + cpd00201[c] -> cpd00008[c] + cpd00009[c] + cpd00067[c] + cpd03524[c]	ATP + GLU + 10-Formyl-THF => ADP + Phosphate + H+ + 10-Formyl-THF-L-glutamate	( peg1536 )	peg1536		Folate Biosynthesis | Folate Biosynthesis (Phoenix Copy)	0	0	1000	0		|6.3.2.12|6.3.2.17|	SEED automodel
379	rxn01211	5,10-Methenyltetrahydrofolate 5-hydrolase(decyclizing)	cpd00001[c] + cpd00347[c] <=> cpd00067[c] + cpd00201[c]	H2O + 5,10-Methenyltetrahydrofolate <=> H+ + 10-Formyl-THF	( peg1747 ) or ( peg1321 )	peg1321 peg1747		Folate Biosynthesis | Folate Biosynthesis (Phoenix Copy) | 5-FCL-like protein | One-carbon metabolism by tetrahydropterines | Serine-glyoxylate cycle	1	-1000	1000	0		3.5.4.9|6.3.4.3	SEED automodel
380	rxn01213	Dimethylallyl-diphosphate:isopentenyl-diphosphate	cpd00113[c] + cpd00202[c] -> cpd00012[c] + cpd00283[c]	Isopentenyldiphosphate + DMAPP => PPi + Geranyldiphosphate	( peg1324 )	peg1324		Archaeal lipids	0	0	1000	0		2.5.1.1|2.5.1.10|2.5.1.29	SEED automodel
381	rxn01217	dCMP aminohydrolase	cpd00001[c] + cpd00067[c] + cpd00206[c] -> cpd00013[c] + cpd00299[c]	H2O + H+ + dCMP => NH3 + dUMP	( peg874 )	peg874		None	0	0	1000	0		|3.5.4.12|	SEED automodel
382	rxn01219	ATP:CMP phosphotransferase	cpd00002[c] + cpd00206[c] <=> cpd00008[c] + cpd00533[c]	ATP + dCMP <=> ADP + dCDP	( peg1656 )	peg1656		pyrimidine conversions	1	-1000	1000	0		2.7.4.14	SEED automodel
383	rxn01236	ATP:butyrate 1-phosphotransferase	cpd00002[c] + cpd00067[c] + cpd00211[c] <=> cpd00008[c] + cpd01662[c]	ATP + H+ + Butyrate <=> ADP + Butanoylphosphate	( peg1733 )	peg1733		Isoleucine degradation | Acetyl-CoA fermentation to Butyrate | Valine degradation	1	-1000	1000	0		|2.7.2.7|	SEED automodel
384	rxn01241	Dihydrolipoamide:NAD+ oxidoreductase	cpd00003[c] + cpd00449[c] <=> cpd00004[c] + cpd00067[c] + cpd00213[c]	NAD + Dihydrolipoamide <=> NADH + H+ + Lipoamide	( peg1732 ) or ( peg1596 )	peg1596 peg1732		Dehydrogenase complexes | TCA Cycle | Pyruvate metabolism II: acetyl-CoA, acetogenesis from pyruvate	1	-1000	1000	0		|1.8.1.4|	SEED automodel
385	rxn01259	Isomaltose 6-alpha-D-glucanohydrolase	cpd00001[c] + cpd00217[c] <=> 2 cpd00027[c]	H2O + Brachiose <=> 2 Glucose	( peg370 ) or ( peg2411 ) or ( peg2405 ) or ( peg2569 )	peg2405 peg2411 peg2569 peg370		Maltose and Maltodextrin Utilization	1	-1000	1000	0		|3.2.1.10|	SEED automodel
386	rxn01265	Nicotinate D-ribonucleotide:pyrophosphate phosphoribosyltransferase	cpd00012[c] + cpd00873[c] <=> cpd00067[c] + cpd00103[c] + cpd00218[c]	PPi + Nicotinate ribonucleotide <=> H+ + PRPP + Niacin	( peg499 ) or ( peg138 )	peg138 peg499		Redox-dependent regulation of nucleus processes | NAD and NADP cofactor biosynthesis global | NAD regulation	1	-1000	1000	0		|2.4.2.11|	SEED automodel
387	rxn01270	L-Aspartate:2-oxoglutarate aminotransferase	cpd00032[c] + cpd00616[c] <=> cpd00041[c] + cpd00219[c]	Oxaloacetate + L-Arogenate <=> Aspartate + Prephenate	( peg7 ) or ( peg746 ) or ( peg1722 ) or ( peg1712 )	peg1712 peg1722 peg7 peg746		Aminotransferases:Aromatic Pathway and More, A work in progress | Phenylalanine and Tyrosine Branches from Chorismate	1	-1000	1000	0		|2.6.1.57|2.6.1.78|	SEED automodel
388	rxn01275	ATP:D-Gluconate 6-phosphotransferase	cpd00002[c] + cpd00222[c] <=> cpd00008[c] + cpd00284[c]	ATP + GLCN <=> ADP + 6-Phospho-D-gluconate	( peg1256 and peg1257 )	peg1256 peg1257		D-gluconate and ketogluconates metabolism | Sugar utilization in Thermotoga | Entner-Doudoroff Pathway	1	-1000	1000	0		2.7.1.12	SEED automodel
389	rxn01291	L-Arabitol:NADP+ 1-oxidoreductase	cpd00006[c] + cpd00417[c] <=> cpd00005[c] + cpd00067[c] + cpd00224[c]	TPN + L-Lyxitol <=> TPNH + H+ + arabinose	( peg1241 ) or ( peg2601 ) or ( peg1890 )	peg1241 peg1890 peg2601		Experimental tye | D-gluconate and ketogluconates metabolism	1	-1000	1000	0		|1.1.1.21|	SEED automodel
390	rxn01300	ATP:L-homoserine O-phosphotransferase	cpd00002[c] + cpd00227[c] <=> cpd00008[c] + cpd00809[c]	ATP + L-Homoserine <=> ADP + O-Phospho-L-homoserine	( peg738 )	peg738		Threonine and Homoserine Biosynthesis | Methionine Biosynthesis	1	-1000	1000	0		2.7.1.39	SEED automodel
391	rxn01301	L-Homoserine:NAD+ oxidoreductase	cpd00003[c] + cpd00227[c] <=> cpd00004[c] + cpd00067[c] + cpd00346[c]	NAD + L-Homoserine <=> NADH + H+ + L-Aspartic 4-semialdehyde	( peg740 )	peg740		Threonine and Homoserine Biosynthesis | Methionine Biosynthesis	1	-1000	1000	0		|1.1.1.3|	SEED automodel
392	rxn01302	L-Homoserine:NADP+ oxidoreductase	cpd00006[c] + cpd00227[c] <=> cpd00005[c] + cpd00067[c] + cpd00346[c]	TPN + L-Homoserine <=> TPNH + H+ + L-Aspartic 4-semialdehyde	( peg740 )	peg740		Threonine and Homoserine Biosynthesis | Methionine Biosynthesis	1	-1000	1000	0		1.1.1.3	SEED automodel
393	rxn01304	Succinyl-CoA:L-homoserine O-succinyltransferase	cpd00078[c] + cpd00227[c] -> cpd00010[c] + cpd00822[c]	Succinyl-CoA + L-Homoserine => CoA + O-Succinyl-L-homoserine	( peg2633 )	peg2633		Methionine Biosynthesis	0	0	1000	0		2.3.1.46	SEED automodel
394	rxn01313	NADH:6,7-dihydropteridine oxidoreductase	cpd00004[c] + cpd00067[c] + cpd00231[c] <=> cpd00003[c] + cpd00233[c]	NADH + H+ + Dihydrobiopterin <=> NAD + Tetrahydrobiopterin	( peg1711 )	peg1711		Pterin biosynthesis	1	-1000	1000	0		|1.5.1.34|	SEED automodel
395	rxn01314	NADPH:6,7-dihydropteridine oxidoreductase	cpd00005[c] + cpd00067[c] + cpd00231[c] <=> cpd00006[c] + cpd00233[c]	TPNH + H+ + Dihydrobiopterin <=> TPN + Tetrahydrobiopterin	( peg1711 )	peg1711		Pterin biosynthesis	1	-1000	1000	0		|1.5.1.34|	SEED automodel
396	rxn01329	D-Mannose 6-phosphate 1,6-phosphomutase	cpd00235[c] <=> cpd00485[c]	D-Mannose6-phosphate <=> D-Mannose1-phosphate	( peg2372 )	peg2372		Alginate metabolism | Mannose Metabolism | Perosamine Synthesis Vibrio	1	-1000	1000	0		5.4.2.8	SEED automodel
397	rxn01331	D-erythrose 4-phosphate:NAD+ oxidoreductase	cpd00001[c] + cpd00003[c] + cpd00236[c] <=> cpd00004[c] + 2 cpd00067[c] + cpd02147[c]	H2O + NAD + D-Erythrose4-phosphate <=> NADH + 2 H+ + 4-Phosphoerythronate	( peg2392 )	peg2392		Calvin-Benson cycle | Pyridoxin (Vitamin B6) Biosynthesis | Glutaredoxins | Redox-dependent regulation of nucleus processes | Glycolysis and Gluconeogenesis | Entner-Doudoroff Pathway	1	-1000	1000	0		|1.2.1.72|	SEED automodel
398	rxn01333	Sedoheptulose-7-phosphate:D-glyceraldehyde-3-phosphate	cpd00102[c] + cpd00238[c] <=> cpd00072[c] + cpd00236[c]	Glyceraldehyde3-phosphate + Sedoheptulose7-phosphate <=> Neuberg ester + D-Erythrose4-phosphate	( peg442 )	peg442		Folate Biosynthesis | Folate Biosynthesis (Phoenix Copy) | Pentose phosphate pathway	1	-1000	1000	0		2.2.1.2	SEED automodel
399	rxn01334	Sedoheptulose 1,7-bisphosphate D-glyceraldehyde-3-phosphate-lyase	cpd00349[c] <=> cpd00095[c] + cpd00236[c]	D-Sedoheptulose 1,7-bisphosphate <=> Glycerone phosphate + D-Erythrose4-phosphate	( peg2743 ) or ( peg2591 ) or ( peg2763 ) or ( peg415 ) or ( peg481 )	peg2591 peg2743 peg2763 peg415 peg481		Hexitol degradation | Calvin-Benson cycle | Formaldehyde assimilation: Ribulose monophosphate pathway | Glycolysis and Gluconeogenesis	1	-1000	1000	0		|4.1.2.13|	SEED automodel
400	rxn01343	ATP:Sedoheptulose 7-phosphate 1-phosphotransferase	cpd00002[c] + cpd00238[c] <=> cpd00008[c] + cpd00349[c]	ATP + Sedoheptulose7-phosphate <=> ADP + D-Sedoheptulose 1,7-bisphosphate	( peg1642 )	peg1642		Glycolysis and Gluconeogenesis, including Archaeal enzymes | Hexitol degradation | N-Acetyl-Galactosamine and Galactosamine Utilization | Glycolysis and Gluconeogenesis | D-Tagatose and Galactitol Utilization	1	-1000	1000	0		|2.7.1.11|	SEED automodel
401	rxn01352	dGTP triphosphohydrolase	cpd00001[c] + cpd00241[c] -> cpd00067[c] + cpd00277[c] + cpd00421[c]	H2O + dGTP => H+ + Deoxyguanosine + Triphosphate	( peg263 )	peg263		Purine conversions	0	0	1000	0		3.1.5.1	SEED automodel
402	rxn01353	ATP:nucleoside-diphosphate phosphatransferase	cpd00002[c] + cpd00295[c] <=> cpd00008[c] + cpd00241[c]	ATP + dGDP <=> ADP + dGTP	( peg1880 )	peg1880		Purine conversions | pyrimidine conversions	1	-1000	1000	0		2.7.4.6	SEED automodel
403	rxn01358	inosine:orthophosphate ribosyltransferase	cpd00009[c] + cpd00067[c] + cpd00246[c] <=> cpd00226[c] + cpd00475[c]	Phosphate + H+ + Inosine <=> HYXN + Ribose 1-phosphate	( peg2665 )	peg2665		Xanthosine utilization (xap region)	1	-1000	1000	0		2.4.2.1|2.4.2.15	SEED automodel
404	rxn01360	(S)-Dihydroorotate:oxygen oxidoreductase	cpd00007[c] + cpd00282[c] -> cpd00025[c] + cpd00247[c]	O2 + L-Dihydroorotate => H2O2 + Orotate	( peg68 ) or ( peg1738 )	peg1738 peg68		De Novo Pyrimidine Synthesis | YgfZ	0	0	1000	0		|1.3.3.1|1.3.99.11|	SEED automodel
405	rxn01362	Orotidine-5-phosphate:pyrophosphate phosphoribosyltransferase	cpd00103[c] + cpd00247[c] -> cpd00012[c] + cpd00810[c]	PPi + Orotidylic acid <= PRPP + Orotate	( peg1736 )	peg1736		De Novo Pyrimidine Synthesis | YgfZ	0	0	1000	0		2.4.2.10	SEED automodel
406	rxn01366	Uridine:orthophosphate ribosyltransferase	cpd00009[c] + cpd00067[c] + cpd00249[c] <=> cpd00092[c] + cpd00475[c]	Phosphate + H+ + Uridine <=> Uracil + Ribose 1-phosphate	( peg787 )	peg787		Deoxyribose and Deoxynucleoside Catabolism | pyrimidine conversions	1	-1000	1000	0		2.4.2.2|2.4.2.3	SEED automodel
407	rxn01368	Cytidine aminohydrolase	cpd00001[c] + cpd00067[c] + cpd00367[c] -> cpd00013[c] + cpd00249[c]	H2O + H+ + Cytidine => NH3 + Uridine	( peg903 )	peg903		Murein hydrolase regulation and cell death | tRNA modification Bacteria | pyrimidine conversions	0	0	1000	0		3.5.4.5	SEED automodel
408	rxn01370	dGTP:uridine 5-phosphotransferase	cpd00241[c] + cpd00249[c] <=> cpd00091[c] + cpd00295[c]	dGTP + Uridine <=> UMP + dGDP	( peg1291 )	peg1291		pyrimidine conversions	1	-1000	1000	0		|2.7.1.48|	SEED automodel
409	rxn01396	ATP:pyridoxal 5-phosphotransferase	cpd00002[c] + cpd00263[c] <=> cpd00008[c] + cpd00478[c]	ATP + Pyridoxol <=> ADP + Pyridoxine phosphate	( peg2782 )	peg2782		Pyridoxin (Vitamin B6) Biosynthesis	1	-1000	1000	0		2.7.1.35	SEED automodel
410	rxn01434	L-Citrulline:L-aspartate ligase (AMP-forming)	cpd00002[c] + cpd00041[c] + cpd00274[c] <=> cpd00012[c] + cpd00018[c] + cpd02152[c]	ATP + Aspartate + Citrulline <=> PPi + AMP + L-Argininosuccinate	( peg541 )	peg541		Arginine Biosynthesis extended | Arginine Biosynthesis	1	-1000	1000	0		6.3.4.5	SEED automodel
411	rxn01439	ATP:D-glucosamine phosphotransferase	cpd00002[c] + cpd00276[e] <=> cpd00008[c] + cpd00288[c]	ATP + GLUM <=> ADP + D-Glucosamine phosphate	( peg1642 )	peg1642		None	1	-1000	1000	0		|2.7.1.1|2.7.1.8|	Manual addition
412	rxn01444	ATP:deoxyguanosine 5-phosphotransferase	cpd00002[c] + cpd00277[c] <=> cpd00008[c] + cpd00296[c]	ATP + Deoxyguanosine <=> ADP + dGMP	( peg1499 )	peg1499		Purine conversions	1	-1000	1000	0		|2.7.1.113|	SEED automodel
413	rxn01446	Deoxyguanosine:orthophosphate ribosyltransferase	cpd00009[c] + cpd00067[c] + cpd00277[c] <=> cpd00207[c] + cpd00509[c]	Phosphate + H+ + Deoxyguanosine <=> GNN + deoxyribose-1-phosphate	( peg2665 )	peg2665		Xanthosine utilization (xap region)	1	-1000	1000	0		2.4.2.1|2.4.2.4	SEED automodel
414	rxn01454	(S)-3-Hydroxy-3-methylglutaryl-CoA acetoacetyl-CoA-lyase	cpd00001[c] + cpd00022[c] + cpd00279[c] -> cpd00010[c] + cpd00067[c] + cpd00292[c]	CoA + H+ + HMG-CoA <= H2O + Acetyl-CoA + Acetoacetyl-CoA	( peg119 )	peg119		Leucine Degradation and HMG-CoA Metabolism | Archaeal lipids | Mevalonate Branch of Isoprenoid Biosynthesis | Ketoisovalerate oxidoreductase | Isoprenoid Biosynthesis	0	0	1000	0		|2.3.3.10|4.1.3.5|	SEED automodel
415	rxn01465	(S)-Dihydroorotate amidohydrolase	cpd00001[c] + cpd00282[c] <=> cpd00067[c] + cpd00343[c]	H2O + L-Dihydroorotate <=> H+ + N-Carbamoyl-L-aspartate	( peg1741 )	peg1741		De Novo Pyrimidine Synthesis | Allantoin degradation | YgfZ | Zinc regulated enzymes	1	-1000	1000	0		3.5.2.3	SEED automodel
416	rxn01466	Geranyl-diphosphate:isopentenyl-diphosphate geranyltrans-transferase	cpd00113[c] + cpd00283[c] -> cpd00012[c] + cpd00350[c]	Isopentenyldiphosphate + Geranyldiphosphate => PPi + Farnesyldiphosphate	( peg1324 )	peg1324		Archaeal lipids	0	0	1000	0		2.5.1.1|2.5.1.10|2.5.1.29	SEED automodel
417	rxn01476	6-Phospho-D-glucono-1,5-lactone lactonohydrolase	cpd00001[c] + cpd00911[c] <=> cpd00067[c] + cpd00284[c]	H2O + 6-Phospho-D-glucono-1,5-lactone <=> H+ + 6-Phospho-D-gluconate	( peg2329 )	peg2329		Pentose phosphate pathway | Sugar utilization in Thermotoga | Entner-Doudoroff Pathway	1	-1000	1000	0		3.1.1.31	SEED automodel
418	rxn01484	N-Acetyl-D-glucosamine-6-phosphate amidohydrolase	cpd00001[c] + cpd00293[c] <=> cpd00029[c] + cpd00288[c]	H2O + N-Acetyl-D-glucosamine 6-phosphate <=> ACET + D-Glucosamine phosphate	( peg2680 ) or ( peg2270 )	peg2270 peg2680		Chitin and N-acetylglucosamine utilization | Sugar utilization in Thermotogales | Sialic Acid Metabolism	1	-1000	1000	0		3.5.1.25	SEED automodel
419	rxn01485	D-Glucosamine 1-phosphate 1,6-phosphomutase	cpd03671[c] <=> cpd00288[c]	D-Glucosamine1-phosphate <=> D-Glucosamine phosphate	( peg2450 ) or ( peg2372 )	peg2372 peg2450		UDP-N-acetylmuramate from Fructose-6-phosphate Biosynthesis | Sialic Acid Metabolism	1	-1000	1000	0		5.4.2.10|5.4.2.2	SEED automodel
420	rxn01486	trans,trans-Farnesyl-diphosphate:isopentenyl-diphosphate	cpd00113[c] + cpd00350[c] -> cpd00012[c] + cpd00289[c]	Isopentenyldiphosphate + Farnesyldiphosphate => PPi + Geranylgeranyl diphosphate	( peg1926 and peg1927 ) or ( peg1324 ) or ( peg754 ) or ( peg1324 )	peg1324 peg1926 peg1927 peg754		Archaeal lipids | Carotenoids | Polyprenyl Diphosphate Biosynthesis	0	0	1000	0		|2.5.1.29|	SEED automodel
421	rxn01492	ATP:D-fructose-1-phosphate 6-phosphotransferase	cpd00002[c] + cpd00802[c] <=> cpd00008[c] + cpd00290[c]	ATP + Fructose 1-phosphate <=> ADP + D-Fructose1-6-bisphosphate	( peg1809 ) or ( peg2686 ) or ( peg341 )	peg1809 peg2686 peg341		Fructose utilization	1	-1000	1000	0		2.7.1.56	SEED automodel
422	rxn01501	(R)-Mevalonate:NADP+ oxidoreductase (CoA acylating)	2 cpd00005[c] + 2 cpd00067[c] + cpd00292[c] -> 2 cpd00006[c] + cpd00010[c] + cpd00332[c]	2 TPN + CoA + (R)-Mevalonate <= 2 TPNH + 2 H+ + HMG-CoA	( peg120 )	peg120		Leucine Degradation and HMG-CoA Metabolism | Archaeal lipids | Mevalonate Branch of Isoprenoid Biosynthesis | Isoprenoid Biosynthesis	0	0	1000	0		|1.1.1.34|	SEED automodel
423	rxn01508	ATP:deoxyadenosine 5-phosphotransferase	cpd00002[c] + cpd00438[c] <=> cpd00008[c] + cpd00294[c]	ATP + Deoxyadenosine <=> ADP + dAMP	( peg1499 )	peg1499		Purine conversions	1	-1000	1000	0		|2.7.1.76|	SEED automodel
424	rxn01509	ATP:(d)GMP phosphotransferase	cpd00002[c] + cpd00296[c] <=> cpd00008[c] + cpd00295[c]	ATP + dGMP <=> ADP + dGDP	( peg155 ) or ( peg1331 )	peg1331 peg155		MLST | Purine conversions	1	-1000	1000	0		2.7.4.12|2.7.4.8	SEED automodel
425	rxn01510	dGTP:cytidine 5-phosphotransferase	cpd00241[c] + cpd00367[c] <=> cpd00046[c] + cpd00295[c]	dGTP + Cytidine <=> CMP + dGDP	( peg1291 )	peg1291		pyrimidine conversions	1	-1000	1000	0		|2.7.1.48|	SEED automodel
426	rxn01512	ATP:nucleoside-diphosphate phosphatransferase	cpd00002[c] + cpd00297[c] <=> cpd00008[c] + cpd00357[c]	ATP + dTDP <=> ADP + TTP	( peg1880 )	peg1880		Purine conversions | pyrimidine conversions	1	-1000	1000	0		2.7.4.6	SEED automodel
427	rxn01513	ATP:dTMP phosphotransferase	cpd00002[c] + cpd00298[c] <=> cpd00008[c] + cpd00297[c]	ATP + dTMP <=> ADP + dTDP	( peg2865 )	peg2865		pyrimidine conversions	1	-1000	1000	0		2.7.4.12|2.7.4.9	SEED automodel
428	rxn01515	dTTP:cytidine 5-phosphotransferase	cpd00357[c] + cpd00367[c] <=> cpd00046[c] + cpd00297[c]	TTP + Cytidine <=> CMP + dTDP	( peg1291 )	peg1291		pyrimidine conversions	1	-1000	1000	0		|2.7.1.48|	SEED automodel
429	rxn01516	dTTP:uridine 5-phosphotransferase	cpd00249[c] + cpd00357[c] <=> cpd00091[c] + cpd00297[c]	Uridine + TTP <=> UMP + dTDP	( peg1291 )	peg1291		pyrimidine conversions	1	-1000	1000	0		|2.7.1.48|	SEED automodel
430	rxn01517	ATP:dTMP phosphotransferase	cpd00002[c] + cpd00299[c] <=> cpd00008[c] + cpd00978[c]	ATP + dUMP <=> ADP + dUDP	( peg2290 )	peg2290		pyrimidine conversions	1	-1000	1000	0		|2.7.4.4|2.7.4.9|	SEED automodel
431	rxn01518	ATP:deoxyuridine 5-phosphotransferase	cpd00002[c] + cpd00412[c] <=> cpd00008[c] + cpd00299[c]	ATP + Deoxyuridine <=> ADP + dUMP	( peg1450 )	peg1450		Folate Biosynthesis | Folate Biosynthesis (Phoenix Copy) | pyrimidine conversions	1	-1000	1000	0		|2.7.1.21|	SEED automodel
432	rxn01519	dUTP nucleotidohydrolase	cpd00001[c] + cpd00358[c] -> cpd00012[c] + cpd00299[c]	H2O + dUTP => PPi + dUMP	( peg1957 )	peg1957		Folate Biosynthesis | Folate Biosynthesis (Phoenix Copy) | Nucleoside triphosphate pyrophosphohydrolase MazG	0	0	1000	0		3.6.1.19|3.6.1.23	SEED automodel
433	rxn01520	5,10-Methylenetetrahydrofolate:dUMP C-methyltransferase	cpd00125[c] + cpd00299[c] -> cpd00298[c] + cpd00330[c]	5,10-Methylene-THF + dUMP => dTMP + Dihydrofolate	( peg1665 )	peg1665		Folate Biosynthesis | Folate Biosynthesis (Phoenix Copy) | pyrimidine conversions	0	0	1000	0		2.1.1.45	SEED automodel
434	rxn01521	5-nucleotidase (dUMP)	cpd00001[c] + cpd00299[c] -> cpd00009[c] + cpd00067[c] + cpd00412[c]	H2O + dUMP => Phosphate + H+ + Deoxyuridine	( peg693 ) or ( peg864 )	peg693 peg864		Folate Biosynthesis | Folate Biosynthesis (Phoenix Copy)	0	0	1000	0		3.1.3.5|3.1.3.5)	SEED automodel
435	rxn01537	Thiamin hydrolase	cpd00001[c] + cpd00305[c] <=> cpd00067[c] + cpd00939[c] + cpd02636[c]	H2O + THI <=> H+ + Toxopyrimidine + 5-(2-Hydroxyethyl)-4-methylthiazole	( peg2708 )	peg2708		Thiamin biosynthesis	1	-1000	1000	0		|3.5.99.2|	SEED automodel
436	rxn01544	XMP:pyrophosphate phosphoribosyltransferase	cpd00103[c] + cpd00309[c] -> cpd00012[c] + cpd00497[c]	PPi + XMP <= PRPP + XAN	( peg228 ) or ( peg1029 )	peg1029 peg228		Purine conversions	0	0	1000	0		2.4.2.22|2.4.2.8	SEED automodel
437	rxn01548	guanosine:orthophosphate ribosyltransferase	cpd00009[c] + cpd00067[c] + cpd00311[c] <=> cpd00207[c] + cpd00475[c]	Phosphate + H+ + Guanosine <=> GNN + Ribose 1-phosphate	( peg2665 )	peg2665		Xanthosine utilization (xap region)	1	-1000	1000	0		2.4.2.1|2.4.2.15	SEED automodel
438	rxn01575	L-Isoleucine:2-oxoglutarate aminotransferase	cpd00024[c] + cpd00322[c] <=> cpd00023[c] + cpd00508[c]	2-Oxoglutarate + L-Isoleucine <=> GLU + 3MOP	( peg1771 )	peg1771		Alanine biosynthesis | Leucine Biosynthesis | Isoleucine degradation | Aminotransferases:Aromatic Pathway and More, A work in progress | Pyruvate Alanine Serine Interconversions | Dehydrogenase complexes | Branched-Chain Amino Acid Biosynthesis | Leucine Degradation and HMG-CoA Metabolism | Methionine Salvage | Branched chain amino acid degradation regulons | Valine degradation	1	-1000	1000	0		2.6.1.42	SEED automodel
439	rxn01602	Dihydrofolate:NADP+ oxidoreductase	cpd00006[c] + cpd00330[c] <=> cpd00005[c] + cpd00067[c] + cpd00393[c]	TPN + Dihydrofolate <=> TPNH + H+ + FOL	( peg1666 )	peg1666		Folate Biosynthesis | Folate Biosynthesis (Phoenix Copy)	1	-1000	1000	0		|1.5.1.3|	SEED automodel
440	rxn01603	7,8-dihydropteroate:L-glutamate ligase (ADP-forming)	cpd00002[c] + cpd00023[c] + cpd00683[c] -> cpd00008[c] + cpd00009[c] + cpd00067[c] + cpd00330[c]	ATP + GLU + Dihydropteroate => ADP + Phosphate + H+ + Dihydrofolate	( peg1536 )	peg1536		Folate Biosynthesis | Folate Biosynthesis (Phoenix Copy)	0	0	1000	0		6.3.2.12|6.3.2.17	SEED automodel
441	rxn01607	ATP:(R)-mevalonate 5-phosphotransferase	cpd00002[c] + cpd00332[c] <=> cpd00008[c] + cpd00812[c]	ATP + (R)-Mevalonate <=> ADP + (R)-5-Phosphomevalonate	( peg884 )	peg884		Archaeal lipids | Mevalonate Branch of Isoprenoid Biosynthesis | Isoprenoid Biosynthesis	1	-1000	1000	0		|2.7.1.36|	SEED automodel
442	rxn01643	L-Aspartate-4-semialdehyde:NADP+ oxidoreductase (phosphorylating)	cpd00005[c] + cpd01977[c] -> cpd00006[c] + cpd00009[c] + cpd00346[c]	TPN + Phosphate + L-Aspartic 4-semialdehyde <= TPNH + 4-Phospho-L-aspartate	( peg1103 )	peg1103		Lysine Biosynthesis DAP Pathway | Threonine and Homoserine Biosynthesis	0	0	1000	0		1.2.1.11	SEED automodel
443	rxn01644	L-Aspartate-4-semialdehyde hydro-lyase (adding pyruvate and	cpd00020[c] + cpd00346[c] -> 2 cpd00001[c] + cpd00067[c] + cpd02120[c]	Pyruvate + L-Aspartic 4-semialdehyde => 2 H2O + H+ + Dihydrodipicolinate	( peg1097 ) or ( peg602 ) or ( peg430 )	peg1097 peg430 peg602		Lysine Biosynthesis DAP Pathway	0	0	1000	0		4.2.1.52	SEED automodel
444	rxn01646	N-Ribosylnicotinamide:orthophosphate ribosyltransferase	cpd00009[c] + cpd02016[c] <=> cpd00133[c] + cpd00475[c]	Phosphate + N-Ribosylnicotinamide <=> NICO + Ribose 1-phosphate	( peg2665 )	peg2665		Deoxyribose and Deoxynucleoside Catabolism | Adenosyl nucleosidases | Purine conversions | pyrimidine conversions	1	-1000	1000	0		|2.4.2.1|	SEED automodel
445	rxn01647	Nicotinate D-ribonucleoside:orthophosphate ribosyltransferase	cpd00009[c] + cpd03471[c] <=> cpd00218[c] + cpd00475[c]	Phosphate + Nicotinate D-ribonucleoside <=> Niacin + Ribose 1-phosphate	( peg2665 )	peg2665		Deoxyribose and Deoxynucleoside Catabolism | Adenosyl nucleosidases | Purine conversions | pyrimidine conversions	1	-1000	1000	0		|2.4.2.1|	SEED automodel
446	rxn01648	Cytidine:orthophosphate alpha-D-ribosyltransferase	cpd00009[c] + cpd00067[c] + cpd00367[c] <=> cpd00307[c] + cpd00475[c]	Phosphate + H+ + Cytidine <=> Cytosine + Ribose 1-phosphate	( peg787 )	peg787		Deoxyribose and Deoxynucleoside Catabolism | pyrimidine conversions	1	-1000	1000	0		|2.4.2.2|	SEED automodel
447	rxn01649	Xanthosine:orthophosphate ribosyltransferase	cpd00009[c] + cpd00067[c] + cpd01217[c] <=> cpd00309[c] + cpd00475[c]	Phosphate + H+ + Xanthosine <=> XAN + Ribose 1-phosphate	( peg2665 )	peg2665		Xanthosine utilization (xap region)	1	-1000	1000	0		2.4.2.1	SEED automodel
448	rxn01653	5-Formyltetrahydrofolate cyclo-ligase (ADP-forming)	cpd00002[c] + cpd02197[c] -> cpd00008[c] + cpd00009[c] + cpd00347[c]	ATP + Folinic acid => ADP + Phosphate + 5,10-Methenyltetrahydrofolate	( peg1867 )	peg1867		Folate Biosynthesis | Folate Biosynthesis (Phoenix Copy) | Folate transporters | 5-FCL-like protein | One-carbon metabolism by tetrahydropterines | Serine-glyoxylate cycle	0	0	1000	0		|6.3.3.2|	SEED automodel
449	rxn01664	2-Aminoadipate 6-semialdehyde	cpd02522[c] -> cpd00001[c] + cpd00067[c] + cpd00352[c]	H2O + H+ + delta1-Piperideine-6-L-carboxylate <= 2-Aminoadipate 6-semialdehyde				None	0	0	1000	0			SEED automodel
450	rxn01673	ATP:nucleoside-diphosphate phosphatransferase	cpd00002[c] + cpd00533[c] <=> cpd00008[c] + cpd00356[c]	ATP + dCDP <=> ADP + dCTP	( peg1880 )	peg1880		Purine conversions | pyrimidine conversions	1	-1000	1000	0		2.7.4.6	SEED automodel
451	rxn01674	dCTP:uridine 5-phosphotransferase	cpd00249[c] + cpd00356[c] <=> cpd00091[c] + cpd00533[c]	Uridine + dCTP <=> UMP + dCDP	( peg1291 )	peg1291		pyrimidine conversions	1	-1000	1000	0		|2.7.1.48|	SEED automodel
452	rxn01678	ATP:nucleoside-diphosphate phosphatransferase	cpd00002[c] + cpd00978[c] <=> cpd00008[c] + cpd00358[c]	ATP + dUDP <=> ADP + dUTP	( peg1880 )	peg1880		Purine conversions | pyrimidine conversions	1	-1000	1000	0		2.7.4.6	SEED automodel
453	rxn01679	dUTP:uridine 5-phosphotransferase	cpd00249[c] + cpd00358[c] <=> cpd00091[c] + cpd00978[c]	Uridine + dUTP <=> UMP + dUDP	( peg1291 )	peg1291		pyrimidine conversions	1	-1000	1000	0		|2.7.1.48|	SEED automodel
454	rxn01682	(1S,2R)-1-C-(indol-3-yl)glycerol 3-phosphate	cpd02210[c] <=> cpd00102[c] + cpd00359[c]	Indoleglycerol phosphate <=> Glyceraldehyde3-phosphate + indol	( peg1084 and peg1085 )	peg1084 peg1085		Auxin biosynthesis | Tryptophan synthesis	1	-1000	1000	0		4.1.2.8|4.2.1.20	SEED automodel
455	rxn01705	dCTP:cytidine 5-phosphotransferase	cpd00356[c] + cpd00367[c] <=> cpd00046[c] + cpd00533[c]	dCTP + Cytidine <=> CMP + dCDP	( peg1291 )	peg1291		pyrimidine conversions	1	-1000	1000	0		|2.7.1.48|	SEED automodel
456	rxn01706	dUTP:cytidine 5-phosphotransferase	cpd00358[c] + cpd00367[c] <=> cpd00046[c] + cpd00978[c]	dUTP + Cytidine <=> CMP + dUDP	( peg1291 )	peg1291		pyrimidine conversions	1	-1000	1000	0		|2.7.1.48|	SEED automodel
457	rxn01737	Raffinose fructohydrolase	cpd00001[c] + cpd00382[c] <=> cpd00082[c] + cpd03198[c]	H2O + Melitose <=> Levulose + Melibiose	( peg2536 and peg2824 )	peg2536 peg2824		Fructooligosaccharides(FOS) and Raffinose Utilization | Sucrose utilization | Sucrose-specific PTS | Sucrose Metabolism	1	-1000	1000	0		|3.2.1.26|	SEED automodel
458	rxn01740	Shikimate:NADP+ 5-oxidoreductase	cpd00006[c] + cpd00383[c] <=> cpd00005[c] + cpd00067[c] + cpd01716[c]	TPN + Shikimate <=> TPNH + H+ + 3-Dehydroshikimate	( peg2629 and peg2631 )	peg2629 peg2631		Common Pathway For Synthesis of Aromatic Compounds (DAHP synthase to chorismate) | Chorismate Synthesis	1	-1000	1000	0		1.1.1.25|1.1.1.282	SEED automodel
459	rxn01790	(R)-Pantoate:NADP+ 2-oxidoreductase	cpd00006[c] + cpd00408[c] <=> cpd00005[c] + cpd00067[c] + cpd00712[c]	TPN + Pantoate <=> TPNH + H+ + 2-Dehydropantoate	( peg1728 )	peg1728		Coenzyme A Biosynthesis | Branched-Chain Amino Acid Biosynthesis	1	-1000	1000	0		1.1.1.169	SEED automodel
460	rxn01792	Pantothenate amidohydrolase	cpd00001[c] + cpd00644[c] <=> cpd00085[c] + cpd00408[c]	H2O + PAN <=> beta-Alanine + Pantoate				None	1	-1000	1000	0		|3.5.1.22|	Manual addition
461	rxn01799	deoxyuridine:orthophosphate 2-deoxy-D-ribosyltransferase	cpd00009[c] + cpd00067[c] + cpd00412[c] <=> cpd00092[c] + cpd00509[c]	Phosphate + H+ + Deoxyuridine <=> Uracil + deoxyribose-1-phosphate	( peg2665 ) or ( peg787 )	peg2665 peg787		pyrimidine conversions	1	-1000	1000	0		|2.4.2.1|2.4.2.4|2.4.2.23|2.4.2.2|	SEED automodel
462	rxn01800	Deoxycytidine aminohydrolase	cpd00001[c] + cpd00067[c] + cpd00654[c] -> cpd00013[c] + cpd00412[c]	H2O + H+ + Deoxycytidine => NH3 + Deoxyuridine	( peg903 )	peg903		Murein hydrolase regulation and cell death | tRNA modification Bacteria | pyrimidine conversions	0	0	1000	0		3.5.4.14|3.5.4.5	SEED automodel
463	rxn01807	ATP:pyridoxal 5-phosphotransferase	cpd00002[c] + cpd00419[c] <=> cpd00008[c] + cpd00493[c]	ATP + PM <=> ADP + Pyridoxamine phosphate	( peg2782 )	peg2782		Pyridoxin (Vitamin B6) Biosynthesis	1	-1000	1000	0		2.7.1.35	SEED automodel
464	rxn01858	Deoxyadenosine aminohydrolase	cpd00001[c] + cpd00067[c] + cpd00438[c] -> cpd00013[c] + cpd03279[c]	H2O + H+ + Deoxyadenosine => NH3 + Deoxyinosine	( peg788 )	peg788		Purine conversions | Menaquinone Biosynthesis via Futalosine	0	0	1000	0		|3.5.4.4|	SEED automodel
465	rxn01859	Deoxyadenosine:orthophosphate ribosyltransferase	cpd00009[c] + cpd00067[c] + cpd00438[c] <=> cpd00128[c] + cpd00509[c]	Phosphate + H+ + Deoxyadenosine <=> Adenine + deoxyribose-1-phosphate	( peg2665 )	peg2665		Xanthosine utilization (xap region)	1	-1000	1000	0		2.4.2.1|2.4.2.4	SEED automodel
466	rxn01870	D-Fructose 1-phosphate D-glyceraldehyde-3-phosphate-lyase	cpd00802[c] <=> cpd00095[c] + cpd00448[c]	Fructose 1-phosphate <=> Glycerone phosphate + D-Glyceraldehyde	( peg2743 ) or ( peg2591 ) or ( peg2763 ) or ( peg415 ) or ( peg481 )	peg2591 peg2743 peg2763 peg415 peg481		Hexitol degradation | Calvin-Benson cycle | Formaldehyde assimilation: Ribulose monophosphate pathway | Glycolysis and Gluconeogenesis	1	-1000	1000	0		|4.1.2.13|	SEED automodel
467	rxn01871	acetyl-CoA:enzyme N6-(dihydrolipoyl)lysine S-acetyltransferase	cpd00022[c] + cpd00449[c] <=> cpd00010[c] + cpd00836[c]	Acetyl-CoA + Dihydrolipoamide <=> CoA + S-Acetyldihydrolipoamide	( peg1595 )	peg1595		Dehydrogenase complexes | Lipoic acid metabolism | Acetoin, butanediol metabolism	1	-1000	1000	0		|2.3.1.12|	SEED automodel
468	rxn01925	2-methylpropanoyl-CoA:enzyme N6-(dihydrolipoyl)lysine	cpd00449[c] + cpd00481[c] <=> cpd00010[c] + cpd02700[c]	Dihydrolipoamide + Isobutyryl-CoA <=> CoA + S-(2-Methylpropanoyl)-dihydrolipoamide	( peg1729 )	peg1729		Isoleucine degradation | Valine degradation	1	-1000	1000	0		|2.3.1.168|	SEED automodel
469	rxn01951	ATP:N-acyl-D-mannosamine 6-phosphotransferase	cpd00002[c] + cpd00492[c] <=> cpd00008[c] + cpd02612[c]	ATP + N-Acetyl-D-mannosamine <=> ADP + N-Acetylmannosamine 6-phosphate	( peg1083 ) or ( peg357 )	peg1083 peg357		Sialic Acid Metabolism	1	-1000	1000	0		2.7.1.60	SEED automodel
470	rxn01964	L-Serine hydro-lyase (adding indoleglycerol-phosphate)	cpd00054[c] + cpd02210[c] <=> cpd00001[c] + cpd00065[c] + cpd00102[c]	Serine + Indoleglycerol phosphate <=> H2O + Tryptophan + Glyceraldehyde3-phosphate	( peg1084 and peg1085 )	peg1084 peg1085		Auxin biosynthesis | Tryptophan synthesis	1	-1000	1000	0		4.2.1.20	SEED automodel
471	rxn01966	alpha,alpha-Trehalose:orthophosphate beta-D-glucosyltransferase	cpd00009[c] + cpd00067[c] + cpd00794[c] <=> cpd00027[c] + cpd00501[c]	Phosphate + H+ + TRHL <=> Glucose + beta-D-Glucose 1-phosphate	( peg2407 )	peg2407		Maltose and Maltodextrin Utilization	1	-1000	1000	0		|2.4.1.64|	SEED automodel
472	rxn01967	beta-D-Glucose 1-phosphate 1,6-phosphomutase	cpd00501[c] <=> cpd00863[c]	beta-D-Glucose 1-phosphate <=> beta-D-Glucose 6-phosphate	( peg2408 )	peg2408		Trehalose Uptake and Utilization | Maltose and Maltodextrin Utilization	1	-1000	1000	0		|5.4.2.6|	SEED automodel
473	rxn01972	N6-Acetyl-LL-2,6-diaminoheptanedioate amidohydrolase	cpd00001[c] + cpd02685[c] <=> cpd00029[c] + cpd00504[c]	H2O + N6-Acetyl-L-2,6-diaminopimelate <=> ACET + LL-2,6-Diaminopimelate	( peg1098 )	peg1098		Lysine Biosynthesis DAP Pathway	1	-1000	1000	0		|3.5.1.47|	SEED automodel
474	rxn01974	LL-2,6-Diaminoheptanedioate 2-epimerase	cpd00504[c] <=> cpd00516[c]	LL-2,6-Diaminopimelate <=> meso-2,6-Diaminopimelate	( peg1102 )	peg1102		Lysine Biosynthesis DAP Pathway	1	-1000	1000	0		5.1.1.7	SEED automodel
475	rxn01975	beta-D-Glucose-6-phosphate:NADP+ 1-oxoreductase	cpd00006[c] + cpd00863[c] <=> cpd00005[c] + cpd00067[c] + cpd00911[c]	TPN + beta-D-Glucose 6-phosphate <=> TPNH + H+ + 6-Phospho-D-glucono-1,5-lactone	( peg828 )	peg828		Fermentations: Lactate | Pentose phosphate pathway | Sugar utilization in Thermotoga | Formaldehyde assimilation: Ribulose monophosphate pathway | Glycolysis and Gluconeogenesis | Entner-Doudoroff Pathway	1	-1000	1000	0		|1.1.1.49|	SEED automodel
476	rxn01977	alpha-D-Glucose 6-phosphate ketol-isomerase	cpd00079[c] <=> cpd00863[c]	Robison ester <=> beta-D-Glucose 6-phosphate	( peg1019 )	peg1019		Glycolysis and Gluconeogenesis, including Archaeal enzymes | Formaldehyde assimilation: Ribulose monophosphate pathway | Glycolysis and Gluconeogenesis | Sucrose Metabolism	1	-1000	1000	0		|5.1.3.15|5.3.1.9|	SEED automodel
477	rxn01985	Deoxyinosine:orthophosphate ribosyltransferase	cpd00009[c] + cpd00067[c] + cpd03279[c] <=> cpd00226[c] + cpd00509[c]	Phosphate + H+ + Deoxyinosine <=> HYXN + deoxyribose-1-phosphate	( peg2665 )	peg2665		Xanthosine utilization (xap region)	1	-1000	1000	0		2.4.2.1|2.4.2.4	SEED automodel
478	rxn01986	2-Deoxy-D-ribose 1-phosphate 1,5-phosphomutase	cpd00509[c] <=> cpd00510[c]	deoxyribose-1-phosphate <=> deoxyribose-5-phosphate	( peg2664 )	peg2664		Deoxyribose and Deoxynucleoside Catabolism	1	-1000	1000	0		5.4.2.7	SEED automodel
479	rxn01987	Deoxyribokinase	cpd00008[c] + cpd00510[c] <=> cpd00002[c] + cpd01242[c]	ADP + deoxyribose-5-phosphate <=> ATP + Thyminose	( peg2722 )	peg2722		Deoxyribose and Deoxynucleoside Catabolism | D-ribose utilization	1	-1000	1000	0		|2.7.1.15|	SEED automodel
480	rxn01997	dTDPglucose 4,6-hydro-lyase	cpd00626[c] -> cpd00001[c] + cpd00521[c]	dTDPglucose => H2O + dTDP-4-oxo-6-deoxy-D-glucose	( peg174 )	peg174		dTDP-rhamnose synthesis | Rhamnose containing glycans | linker unit-arabinogalactan synthesis	0	0	1000	0		4.2.1.46	SEED automodel
481	rxn02005	trehalose transport via PEP:Pyr PTS	cpd00061[c] + cpd00794[e] <=> cpd00020[c] + cpd00523[c]	PEP + TRHL[e] <=> Pyruvate + Trehalose 6-phosphate	( peg2791 and peg96 and peg97 )	peg2791 peg96 peg97		Trehalose Uptake and Utilization	1	-1000	1000	0		|2.7.1.69|	SEED automodel
482	rxn02007	2,4,6/3,5-Pentahydroxycyclohexanone hydro-lyase	cpd00524[c] -> cpd00001[c] + cpd02631[c]	2-Inosose => H2O + DKDI	( peg1251 )	peg1251		Inositol catabolism	0	0	1000	0		|4.2.1.44|	SEED automodel
483	rxn02008	UDP-N-acetylmuramoyl-L-alanine:D-glutamate ligase(ADP-forming)	cpd00002[c] + cpd00186[c] + cpd00890[c] -> cpd00008[c] + cpd00009[c] + cpd00067[c] + cpd00525[c]	ATP + D-Glutamate + UDP-N-acetylmuramoyl-L-alanine => ADP + Phosphate + H+ + UDP-N-acetylmuramoyl-L-alanyl-D-glutamate	( peg1556 )	peg1556		Peptidoglycan Biosynthesis | Peptidoglycan Biosynthesis 2	0	0	1000	0		6.3.2.9	SEED automodel
484	rxn02011	UDP-N-acetylmuramoyl-L-alanyl-D-glutamate:meso-2,6-	cpd00002[c] + cpd00516[c] + cpd00525[c] -> cpd00008[c] + cpd00009[c] + cpd00067[c] + cpd02964[c]	ATP + meso-2,6-Diaminopimelate + UDP-N-acetylmuramoyl-L-alanyl-D-glutamate => ADP + Phosphate + H+ + UDP-N-acetylmuramoyl-L-alanyl-D-gamma-glutamyl-meso-2,6-diaminopimelate				Peptidoglycan Biosynthesis | Methicillin resistance in Staphylococci | Peptidoglycan Biosynthesis 2	0	0	1000	0		6.3.2.13	SEED automodel
485	rxn02113	2-Acetolactate carboxy-lyase	cpd00067[c] + cpd00668[c] -> cpd00011[c] + cpd00361[c]	H+ + ALCTT => CO2 + ACTN	( peg2158 )	peg2158		Alpha-acetolactate operon | Murein hydrolase regulation and cell death | Acetoin, butanediol metabolism	0	0	1000	0		|4.1.1.5|	SEED automodel
486	rxn02155	ATP:nicotinamide-nucleotide adenylyltransferase	cpd00002[c] + cpd00873[c] <=> cpd00012[c] + cpd00638[c]	ATP + Nicotinate ribonucleotide <=> PPi + Deamido-NAD	( peg21 )	peg21		NAD and NADP cofactor biosynthesis global | NAD regulation	1	-1000	1000	0		2.7.7.1|2.7.7.18	SEED automodel
487	rxn02159	L-Histidinol:NAD+ oxidoreductase	cpd00003[c] + cpd00641[c] <=> cpd00004[c] + cpd00067[c] + cpd01324[c]	NAD + L-Histidinol <=> NADH + H+ + L-Histidinal	( peg1719 )	peg1719		Histidine Biosynthesis	1	-1000	1000	0		|1.1.1.23|	SEED automodel
488	rxn02160	L-Histidinol-phosphate phosphohydrolase	cpd00001[c] + cpd00807[c] -> cpd00009[c] + cpd00067[c] + cpd00641[c]	H2O + L-Histidinol phosphate => Phosphate + H+ + L-Histidinol	( peg1502 )	peg1502		Histidine Biosynthesis	0	0	1000	0		3.1.3.15	SEED automodel
489	rxn02175	ATP:pantetheine-4-phosphate adenylyltransferase	cpd00002[c] + cpd00834[c] <=> cpd00012[c] + cpd00655[c]	ATP + Phosphopantetheine <=> PPi + Dephospho-CoA	( peg1605 )	peg1605		Coenzyme A Biosynthesis	1	-1000	1000	0		2.7.7.3	SEED automodel
490	rxn02177	Isochorismate pyruvate-hydrolase	cpd00001[c] + cpd00658[c] -> cpd00020[c] + cpd02566[c]	H2O + Isochorismate => Pyruvate + 2,3-Dihydro-2,3-dihydroxybenzoate	( peg479 )	peg479		Siderophore enterobactin biosynthesis and ferric enterbactin transport | NAD and NADP cofactor biosynthesis global | Chorismate: Intermediate for synthesis of PAPA antibiotics, PABA, anthranilate, 3-hydroxyanthranilate and more.	0	0	1000	0		3.3.2.1	SEED automodel
491	rxn02185	2-Acetolactate pyruvate-lyase (carboxylating)	cpd00056[c] + cpd00668[c] <=> cpd00020[c] + cpd03049[c]	TPP + ALCTT <=> Pyruvate + 2-Hydroxyethyl-ThPP	( peg2159 )	peg2159		Branched-Chain Amino Acid Biosynthesis | Acetoin, butanediol metabolism	1	-1000	1000	0		|2.2.1.6|	SEED automodel
492	rxn02285	UDP-N-acetylmuramate:NADP+ oxidoreductase	cpd00005[c] + cpd00067[c] + cpd02820[c] -> cpd00006[c] + cpd00773[c]	TPN + UDP-MurNAc <= TPNH + H+ + UDP-N-acetylglucosamine enolpyruvate	( peg2434 )	peg2434		Peptidoglycan Biosynthesis | UDP-N-acetylmuramate from Fructose-6-phosphate Biosynthesis | Peptidoglycan Biosynthesis 2	0	0	1000	0		1.1.1.158	SEED automodel
493	rxn02286	UDP-N-acetylmuramate:L-alanine ligase (ADP-forming)	cpd00002[c] + cpd00035[c] + cpd00773[c] -> cpd00008[c] + cpd00009[c] + cpd00067[c] + cpd00890[c]	ATP + ALA + UDP-MurNAc => ADP + Phosphate + H+ + UDP-N-acetylmuramoyl-L-alanine	( peg45 )	peg45		Peptidoglycan Biosynthesis | Peptidoglycan Biosynthesis 2	0	0	1000	0		6.3.2.8	SEED automodel
494	rxn02303	Coproporphyrinogen:oxygen oxidoreductase(decarboxylating)	cpd00007[c] + 2 cpd00067[c] + cpd02083[c] <=> 2 cpd00001[c] + 2 cpd00011[c] + cpd00791[c]	O2 + 2 H+ + CoproporphyrinogenIII <=> 2 H2O + 2 CO2 + ProtoporphyrinogenIX	( peg954 )	peg954		Experimental tye | Heme and Siroheme Biosynthesis	1	-1000	1000	0		1.3.3.3	SEED automodel
495	rxn02305	2-Methyl-4-amino-5-hydroxymethylpyrimidine-diphosphate:4-methyl-5-	cpd00067[c] + cpd02654[c] + cpd02894[c] <=> cpd00012[c] + cpd00793[c]	H+ + 4-Methyl-5--2-phosphoethyl-thiazole + 4-Amino-2-methyl-5-diphosphomethylpyrimidine <=> PPi + TMP	( peg2711 )	peg2711		Thiamin biosynthesis	1	-1000	1000	0		2.5.1.3	SEED automodel
496	rxn02314	ATP:D-tagatose-6-phosphate 1-phosphotransferase	cpd00002[c] + cpd00805[c] <=> cpd00008[c] + cpd02371[c]	ATP + D-Tagatose 6-phosphate <=> ADP + D-Tagatose 1,6-biphosphate	( peg1642 ) or ( peg1809 ) or ( peg2686 ) or ( peg341 )	peg1642 peg1809 peg2686 peg341		Fructose utilization	1	-1000	1000	0		2.7.1.11|2.7.1.144|2.7.1.145|2.7.1.56	SEED automodel
497	rxn02318	D-Galactose 6-phosphate ketol-isomerase	cpd00818[c] <=> cpd00805[c]	6-Phospho-D-galactose <=> D-Tagatose 6-phosphate	( peg1811 and peg1812 )	peg1811 peg1812		Lactose and Galactose Uptake and Utilization	1	-1000	1000	0		|5.3.1.26|	SEED automodel
498	rxn02320	5-Amino-2-oxopentanoate:2-oxoglutarate aminotransferase	cpd00024[c] + cpd00807[c] <=> cpd00023[c] + cpd00930[c]	2-Oxoglutarate + L-Histidinol phosphate <=> GLU + Imidazole-acetol phosphate	( peg1722 ) or ( peg1712 )	peg1712 peg1722		Aminotransferases:Aromatic Pathway and More, A work in progress | Histidine Biosynthesis | Homogentisate pathway of aromatic compound degradation	1	-1000	1000	0		2.6.1.9	SEED automodel
499	rxn02322	ATP:(R)-5-phosphomevalonate phosphotransferase	cpd00002[c] + cpd00812[c] <=> cpd00008[c] + cpd00841[c]	ATP + (R)-5-Phosphomevalonate <=> ADP + (R)-5-Diphosphomevalonate	( peg2525 )	peg2525		Archaeal lipids | Mevalonate Branch of Isoprenoid Biosynthesis | Isoprenoid Biosynthesis	1	-1000	1000	0		|2.7.4.2|	SEED automodel
500	rxn02332	Lactose 6-phosphate 6-phosphogalactohydrolase	cpd00001[c] + cpd03194[c] -> cpd00190[c] + cpd00818[c]	H2O + Lactose 6-phosphate <=> beta-D-Glucose + 6-Phospho-D-galactose	( peg771 )	peg771		Lactose and Galactose Uptake and Utilization	0	0	1000	0		|3.2.1.85|	Manual addition
501	rxn02339	4-Hydroxy-L-glutamate:2-oxoglutarate aminotransferase	cpd00024[c] + cpd01974[c] <=> cpd00023[c] + cpd00830[c]	2-Oxoglutarate + 4-Hydroxy-L-glutamate <=> GLU + 4-Hydroxy-2-oxoglutarate	( peg878 ) or ( peg2693 )	peg2693 peg878		Threonine and Homoserine Biosynthesis | Phenylalanine synthesis | Proline, 4-hydroxyproline uptake and utilization | Aminotransferases:Aromatic Pathway and More, A work in progress | Glutamine, Glutamate, Aspartate and Asparagine Biosynthesis	1	-1000	1000	0		|2.6.1.23|2.6.1.1|	SEED automodel
502	rxn02341	N-[(R)-4-Phosphopantothenoyl]-L-cysteine carboxy-lyase	cpd00067[c] + cpd02666[c] -> cpd00011[c] + cpd00834[c]	H+ + (R)-4'-Phosphopantothenoyl-L-cysteine => CO2 + Phosphopantetheine	( peg1333 )	peg1333		Coenzyme A Biosynthesis	0	0	1000	0		4.1.1.36	SEED automodel
503	rxn02342	2-(alpha-Hydroxyethyl)thiamine diphosphate:lipoamide	cpd00213[c] + cpd03049[c] <=> cpd00056[c] + cpd00836[c]	Lipoamide + 2-Hydroxyethyl-ThPP <=> TPP + S-Acetyldihydrolipoamide	( peg1593 and peg1594 )	peg1593 peg1594		Dehydrogenase complexes | Pyruvate metabolism II: acetyl-CoA, acetogenesis from pyruvate	1	-1000	1000	0		|1.2.4.1|	SEED automodel
504	rxn02373	L-Glutamate-5-semialdehyde:NADP+ 5-oxidoreductase (phosphorylationg)	cpd00005[c] + cpd02097[c] -> cpd00006[c] + cpd00009[c] + cpd00858[c]	TPN + Phosphate + L-Glutamate5-semialdehyde <= TPNH + L-Glutamyl 5-phosphate	( peg1979 )	peg1979		Proline Synthesis | YgfZ | Proline, 4-hydroxyproline uptake and utilization	0	0	1000	0		1.2.1.41	SEED automodel
505	rxn02374	L-glutamate 5-semialdehyde dehydratase (spontaneous)	cpd00858[c] -> cpd00001[c] + cpd00067[c] + cpd02431[c]	L-Glutamate5-semialdehyde => H2O + H+ + 1-Pyrroline-5-carboxylate				None	0	0	1000	0			SEED automodel
506	rxn02380	beta-D-Glucose 6-phosphate ketol-isomerase	cpd00863[c] <=> cpd00072[c]	beta-D-Glucose 6-phosphate <=> Neuberg ester	( peg1019 )	peg1019		Glycolysis and Gluconeogenesis, including Archaeal enzymes | Formaldehyde assimilation: Ribulose monophosphate pathway | Glycolysis and Gluconeogenesis | Sucrose Metabolism	1	-1000	1000	0		|5.3.1.9|	SEED automodel
507	rxn02402	Nicotinate-nucleotide:pyrophosphate phosphoribosyltransferase	2 cpd00067[c] + cpd00103[c] + cpd02333[c] -> cpd00011[c] + cpd00012[c] + cpd00873[c]	CO2 + PPi + Nicotinate ribonucleotide <=> 2 H+ + PRPP + Quinolinate				NAD and NADP cofactor biosynthesis global | NAD regulation	0	0	1000	0		2.4.2.19	Manual addition
508	rxn02473	D-erythro-1-(Imidazol-4-yl)glycerol 3-phosphate hydro-lyase	cpd02843[c] -> cpd00001[c] + cpd00930[c]	D-erythro-imidazol-glycerol-phosphate => H2O + Imidazole-acetol phosphate	( peg1718 )	peg1718		Histidine Biosynthesis	0	0	1000	0		4.2.1.19	SEED automodel
509	rxn02483	4-Carboxymuconolactone carboxy-lyase	cpd00067[c] + cpd00938[c] -> cpd00011[c] + cpd02255[c]	H+ + 4-Carboxymuconolactone => CO2 + 3-Oxoadipate enol-lactone	( peg1510 )	peg1510		Protocatechuate branch of beta-ketoadipate pathway	0	0	1000	0		|4.1.1.44|	SEED automodel
510	rxn02484	ATP:4-amino-5-hydroxymethyl-2-methylpyrimidine 5-phosphotransferase	cpd00002[c] + cpd00939[c] <=> cpd00008[c] + cpd02775[c]	ATP + Toxopyrimidine <=> ADP + 4-Amino-2-methyl-5-phosphomethylpyrimidine	( peg2712 ) or ( peg1826 )	peg1826 peg2712		Thiamin biosynthesis	1	-1000	1000	0		2.7.1.49	SEED automodel
511	rxn02507	1-(2-Carboxyphenylamino)-1-deoxy-D-ribulose-5-phosphate	cpd00067[c] + cpd00956[c] -> cpd00001[c] + cpd00011[c] + cpd02210[c]	H+ + 1-(2-carboxyphenylamino)-1-deoxyribulose 5-phosphate => H2O + CO2 + Indoleglycerol phosphate	( peg1087 )	peg1087		Tryptophan synthesis	0	0	1000	0		4.1.1.48	SEED automodel
512	rxn02508	N-(5-Phospho-beta-D-ribosyl)anthranilate ketol-isomerase	cpd02642[c] <=> cpd00956[c]	N-5-phosphoribosyl-anthranilate <=> 1-(2-carboxyphenylamino)-1-deoxyribulose 5-phosphate	( peg1086 )	peg1086		Auxin biosynthesis | Tryptophan synthesis	1	-1000	1000	0		5.3.1.24	SEED automodel
513	rxn02521	2,3-Cyclic AMP 3-nucleotidohydrolase	cpd00001[c] + cpd01570[c] -> cpd00988[c]	H2O + 2',3'-Cyclic AMP => 3'-AMP	( peg1638 )	peg1638		Glutathione-regulated potassium-efflux system and associated functions | Purine conversions | pyrimidine conversions	0	0	1000	0		|3.1.4.16|	SEED automodel
514	rxn02522	2,3-Cyclic UMP 3-nucleotidohydrolase	cpd00001[c] + cpd01572[c] -> cpd00989[c]	H2O + 2',3'-Cyclic UMP => 3'-UMP	( peg1638 )	peg1638		Glutathione-regulated potassium-efflux system and associated functions | Purine conversions | pyrimidine conversions	0	0	1000	0		|3.1.4.16|	SEED automodel
515	rxn02527	rxn02527	cpd00004[c] + cpd00067[c] + cpd01011[c] <=> cpd00003[c] + cpd03662[c]	NADH + H+ + Butanal <=> NAD + 1-Butanol	( peg2843 )	peg2843		Butanol Biosynthesis | Acetone Butanol Ethanol Synthesis	1	-1000	1000	0		|1.1.1.-|	SEED automodel
516	rxn02596	a-galactosidase (stachyose)	cpd00001[c] + cpd01133[c] <=> cpd00108[c] + cpd00382[c]	H2O + Stachyose <=> GALC + Melitose	( peg2471 ) or ( peg208 ) or ( peg1581 ) or ( peg201 and peg252 ) or ( peg659 ) or ( peg2740 )	peg1581 peg201 peg208 peg2471 peg252 peg2740 peg659		Fructooligosaccharides(FOS) and Raffinose Utilization | Melibiose Utilization | Galactosylceramide and Sulfatide metabolism	1	-1000	1000	0		|3.2.1.22|	SEED automodel
517	rxn02632	(S,S)-Butane-2,3-diol:NAD+ oxidoreductase	cpd00003[c] + cpd01949[c] <=> cpd00004[c] + cpd00067[c] + cpd00361[c]	NAD + (S,S)-2,3-Butanediol <=> NADH + H+ + (S)-Acetoin	( peg761 )	peg761		Acetoin, butanediol metabolism	1	-1000	1000	0		|1.1.1.76|	Manual addition
518	rxn02666	L-2-amino-3-oxobutanoate decarboxylation (spontaneous)	cpd00067[c] + cpd02211[c] -> cpd00011[c] + cpd01298[c]	CO2 + Aminoacetone <= H+ + L-2-Amino-acetoacetate				None	0	0	1000	0			SEED automodel
519	rxn02680	Octanoyl-CoA:acetyl-CoA C-acyltransferase	cpd00022[c] + cpd01335[c] <=> cpd00010[c] + cpd03119[c]	Acetyl-CoA + Octanoyl-CoA <=> CoA + 3-Oxodecanoyl-CoA	( peg121 )	peg121		Isobutyryl-CoA to Propionyl-CoA Module | Isoleucine degradation | Branched chain amino acid degradation regulons	1	-1000	1000	0		|2.3.1.16|	SEED automodel
520	rxn02760	Sucrose 6-phosphate fructohydrolase	cpd00001[c] + cpd01693[c] <=> cpd00079[c] + cpd00082[c]	H2O + 6-Phosphosucrose <=> Robison ester + Levulose	( peg2536 and peg2824 )	peg2536 peg2824		Fructooligosaccharides(FOS) and Raffinose Utilization | Sucrose utilization | Sucrose-specific PTS | Sucrose Metabolism	1	-1000	1000	0		3.2.1.26	SEED automodel
521	rxn02762	2,3-Cyclic CMP 3-nucleotidohydrolase	cpd00001[c] + cpd01571[c] -> cpd03454[c]	H2O + 2',3'-Cyclic CMP => 3'-CMP	( peg1638 )	peg1638		Glutathione-regulated potassium-efflux system and associated functions | Purine conversions | pyrimidine conversions	0	0	1000	0		|3.1.4.16|	SEED automodel
522	rxn02788	4-oxalocrotonate tautomerase	cpd01644[c] <=> cpd02183[c]	2-Hydroxymuconate <=> 4-Oxalocrotonate	( peg891 )	peg891		Central meta-cleavage pathway of aromatic compound degradation	1	-1000	1000	0		|5.3.2.-|	SEED automodel
523	rxn02804	myristoyl-CoA:acetylCoA C-myristoyltransferase	cpd00022[c] + cpd01695[c] <=> cpd00010[c] + cpd03114[c]	Acetyl-CoA + Myristoyl-CoA <=> CoA + 3-Oxopalmitoyl-CoA	( peg121 )	peg121		Isobutyryl-CoA to Propionyl-CoA Module | Isoleucine degradation | Branched chain amino acid degradation regulons	1	-1000	1000	0		|2.3.1.16|2.3.1.155|	SEED automodel
524	rxn02832	O-succinylbenzoate-CoA synthase	cpd03451[c] -> cpd00001[c] + cpd01772[c]	H2O + Succinylbenzoate <= SHCHC	( peg2594 )	peg2594		Menaquinone and Phylloquinone Biosynthesis | Muconate lactonizing enzyme family	0	0	1000	0		|4.2.1.-|4.2.1.113|	SEED automodel
525	rxn02834	Phosphoribosyl-ATP pyrophosphohydrolase	cpd00001[c] + cpd01775[c] -> cpd00012[c] + cpd01777[c]	H2O + Phosphoribosyl-ATP => PPi + Phosphoribosyl-AMP	( peg1713 and peg1714 )	peg1713 peg1714		YgfZ | Histidine Biosynthesis | Zinc regulated enzymes	0	0	1000	0		3.6.1.31	SEED automodel
526	rxn02835	1-(5-phospho-D-ribosyl)-AMP 1,6-hydrolase	cpd00001[c] + cpd01777[c] <=> cpd02979[c]	H2O + Phosphoribosyl-AMP <=> phosphoribosylformiminoaicar-phosphate	( peg1713 and peg1714 )	peg1713 peg1714		YgfZ | Histidine Biosynthesis | Zinc regulated enzymes	1	-1000	1000	0		3.5.4.19	SEED automodel
527	rxn02895	5-Phospho-D-ribosylamine:glycine ligase (ADP-forming)	cpd00002[c] + cpd00033[c] + cpd01982[c] -> cpd00008[c] + cpd00009[c] + cpd00067[c] + cpd02394[c]	ATP + Gly + 5-Phosphoribosylamine => ADP + Phosphate + H+ + GAR	( peg83 )	peg83		De Novo Purine Biosynthesis	0	0	1000	0		6.3.4.13	SEED automodel
528	rxn02916	6-Amino-2-oxohexanoate cyclation	cpd02074[c] -> cpd00001[c] + cpd00067[c] + cpd00922[c]	2-Oxo-6-aminocaproate => H2O + H+ + delta1-Piperideine-2-carboxylate				None	0	0	1000	0			SEED automodel
529	rxn02929	2,3,4,5-Tetrahydrodipicolinate:NADP+ oxidoreductase	cpd00006[c] + cpd02465[c] <=> cpd00005[c] + cpd00067[c] + cpd02120[c]	TPN + tetrahydrodipicolinate <=> TPNH + H+ + Dihydrodipicolinate	( peg1096 )	peg1096		Lysine Biosynthesis DAP Pathway	1	-1000	1000	0		1.3.1.26	SEED automodel
530	rxn02937	2-(Formamido)-N1-(5-phosphoribosyl)acetamidine cyclo-ligase	cpd00002[c] + cpd02826[c] <=> cpd00008[c] + cpd00009[c] + cpd00067[c] + cpd02140[c]	ATP + 5'-Phosphoribosylformylglycinamidine <=> ADP + Phosphate + H+ + AIR	( peg86 )	peg86		YgfZ | De Novo Purine Biosynthesis	1	-1000	1000	0		6.3.3.1	SEED automodel
531	rxn02938	1-(5-Phospho-D-ribosyl)-5-amino-4-imidazolecarboxylate carboxy-lyase	cpd00067[c] + cpd02893[c] -> cpd00011[c] + cpd02140[c]	H+ + 5'-Phosphoribosyl-4-carboxy-5-aminoimidazole => CO2 + AIR	( peg1027 ) or ( peg92 and peg93 )	peg1027 peg92 peg93		De Novo Purine Biosynthesis	0	0	1000	0		|4.1.1.21|	SEED automodel
532	rxn02988	quinolinate synthase	cpd00095[c] + cpd03470[c] -> 2 cpd00001[c] + cpd00009[c] + cpd00067[c] + cpd02333[c]	2 H2O + Phosphate + H+ + Quinolinate <=> Glycerone phosphate + Iminoaspartate				Quinolinic acid and its derivatives | YgfZ | Cobalt-zinc-cadmium resistance | NAD and NADP cofactor biosynthesis global | NAD regulation	0	0	1000	0			Manual addition
533	rxn03004	10-Formyltetrahydrofolate:5-phosphoribosylglycinamide	cpd00201[c] + cpd02394[c] <=> cpd00067[c] + cpd00087[c] + cpd02678[c]	10-Formyl-THF + GAR <=> H+ + THF + N-Formyl-GAR	( peg85 )	peg85		De Novo Purine Biosynthesis | Glutathione-regulated potassium-efflux system and associated functions	1	-1000	1000	0		2.1.2.2	SEED automodel
534	rxn03012	rxn03012	cpd02414[c] -> cpd00001[c] + cpd00067[c] + cpd02465[c]	L-2-Amino-6-oxopimelate => H2O + H+ + tetrahydrodipicolinate				None	0	0	1000	0			SEED automodel
535	rxn03030	Acetyl-CoA:L-2,3,4,5-tetrahydrodipicolinate N2-acetyltransferase	cpd00001[c] + cpd00022[c] + cpd02465[c] <=> cpd00010[c] + cpd03289[c]	H2O + Acetyl-CoA + tetrahydrodipicolinate <=> CoA + L-2-Acetamido-6-oxopimelate	( peg1099 )	peg1099		Lysine Biosynthesis DAP Pathway	1	-1000	1000	0		|2.3.1.89|	SEED automodel
536	rxn03052	5-Methyltetrahydropteroyltri-L-glutamate:L-homocysteine	cpd00135[c] + cpd02738[c] <=> cpd00060[c] + cpd02555[c]	L-Homocysteine + 5-Methyltetrahydropteroyltri-L-glutamate <=> Methionine + Tetrahydropteroyltri-L-glutamate	( peg2784 )	peg2784		Methionine Biosynthesis	1	-1000	1000	0		|2.1.1.14|	SEED automodel
537	rxn03075	ATP:4-methyl-5-(2-hydroxyethyl)-thiazole 2-phosphotransferase	cpd00002[c] + cpd02636[c] <=> cpd00008[c] + cpd02654[c]	ATP + 5-(2-Hydroxyethyl)-4-methylthiazole <=> ADP + 4-Methyl-5--2-phosphoethyl-thiazole	( peg2710 )	peg2710		Thiamin biosynthesis	1	-1000	1000	0		2.7.1.50	SEED automodel
538	rxn03084	5-Phosphoribosylformylglycinamide:L-glutamine amido-ligase	cpd00001[c] + cpd00002[c] + cpd00053[c] + cpd02678[c] -> cpd00008[c] + cpd00009[c] + cpd00023[c] + cpd00067[c] + cpd02826[c]	H2O + ATP + L-Glutamine + N-Formyl-GAR => ADP + Phosphate + GLU + H+ + 5'-Phosphoribosylformylglycinamidine	( peg88 and peg89 and peg90 )	peg88 peg89 peg90		De Novo Purine Biosynthesis	0	0	1000	0		6.3.5.3	SEED automodel
539	rxn03086	Acetyl-L,L-diaminopimelate aminotransferase	cpd00024[c] + cpd02685[c] <=> cpd00023[c] + cpd03289[c]	2-Oxoglutarate + N6-Acetyl-L-2,6-diaminopimelate <=> GLU + L-2-Acetamido-6-oxopimelate	( peg7 ) or ( peg746 )	peg7 peg746		Lysine Biosynthesis DAP Pathway	1	-1000	1000	0		|2.6.1.-|	SEED automodel
540	rxn03108	ATP:4-amino-2-methyl-5-phosphomethylpyrimidine phosphotransferase	cpd00002[c] + cpd02775[c] <=> cpd00008[c] + cpd02894[c]	ATP + 4-Amino-2-methyl-5-phosphomethylpyrimidine <=> ADP + 4-Amino-2-methyl-5-diphosphomethylpyrimidine	( peg2712 ) or ( peg1826 )	peg1826 peg2712		Thiamin biosynthesis	1	-1000	1000	0		2.7.4.7	SEED automodel
541	rxn03135	Imidazole-glycerol-3-phosphate synthase	cpd00053[c] + cpd02991[c] -> cpd00023[c] + cpd00067[c] + cpd02843[c] + cpd02851[c]	GLU + H+ + D-erythro-imidazol-glycerol-phosphate + AICAR <= L-Glutamine + phosphoribulosylformimino-AICAR-phosphate	( peg1715 and peg1717 )	peg1715 peg1717		Histidine Biosynthesis	0	0	1000	0			SEED automodel
542	rxn03136	1-(5-Phosphoribosyl)-5-amino-4-(N-succinocarboxamide)-imidazole	cpd02921[c] <=> cpd00106[c] + cpd02851[c]	SAICAR <=> Fumarate + AICAR	( peg1026 )	peg1026		De Novo Purine Biosynthesis | Purine conversions	1	-1000	1000	0		4.3.2.2	SEED automodel
543	rxn03137	10-Formyltetrahydrofolate:5-phosphoribosyl-5-amino-4-	cpd00201[c] + cpd02851[c] <=> cpd00087[c] + cpd02884[c]	10-Formyl-THF + AICAR <=> THF + FAICAR	( peg84 )	peg84		De Novo Purine Biosynthesis	1	-1000	1000	0		2.1.2.3	SEED automodel
544	rxn03147	1-(5-Phosphoribosyl)-5-amino-4-carboxyimidazole:L-aspartate ligase	cpd00002[c] + cpd00041[c] + cpd02893[c] -> cpd00008[c] + cpd00009[c] + 2 cpd00067[c] + cpd02921[c]	ATP + Aspartate + 5'-Phosphoribosyl-4-carboxy-5-aminoimidazole => ADP + Phosphate + 2 H+ + SAICAR	( peg91 )	peg91		De Novo Purine Biosynthesis	0	0	1000	0		6.3.2.6	SEED automodel
545	rxn03164	UDP-N-acetylmuramoyl-L-alanyl-D-glutamyl-meso-2,6-	cpd00002[c] + cpd00731[c] + cpd02964[c] -> cpd00008[c] + cpd00009[c] + cpd00067[c] + cpd02968[c]	ATP + D-Ala-D-Ala + UDP-N-acetylmuramoyl-L-alanyl-D-gamma-glutamyl-meso-2,6-diaminopimelate => ADP + Phosphate + H+ + UDP-N-acetylmuramoyl-L-alanyl-D-glutamyl-6-carboxy-L-lysyl-D-alanyl- D-alanine	( peg250 )	peg250		None	0	0	1000	0		6.3.2.10|6.3.2.15	SEED automodel
546	rxn03175	N-(5-Phospho-D-ribosylformimino)-5-amino-1-	cpd02979[c] <=> cpd02991[c]	phosphoribosylformiminoaicar-phosphate <=> phosphoribulosylformimino-AICAR-phosphate	( peg1716 )	peg1716		Histidine Biosynthesis | Tryptophan synthesis	1	-1000	1000	0		5.3.1.16	SEED automodel
547	rxn03243	Decanoyl-CoA:acetyl-CoA C-acyltransferase	cpd00022[c] + cpd03128[c] <=> cpd00010[c] + cpd03117[c]	Acetyl-CoA + Decanoyl-CoA <=> CoA + 3-Oxododecanoyl-CoA	( peg121 )	peg121		Isobutyryl-CoA to Propionyl-CoA Module | Isoleucine degradation | Branched chain amino acid degradation regulons	1	-1000	1000	0		|2.3.1.16|	SEED automodel
548	rxn03248	Hexanoyl-CoA:acetyl-CoA C-acyltransferase	cpd00022[c] + cpd03124[c] <=> cpd00010[c] + cpd03121[c]	Acetyl-CoA + Hexanoyl-CoA <=> CoA + 3-Oxooctanoyl-CoA	( peg121 )	peg121		Isobutyryl-CoA to Propionyl-CoA Module | Isoleucine degradation | Branched chain amino acid degradation regulons	1	-1000	1000	0		|2.3.1.16|	SEED automodel
549	rxn03397	UDP-L-rhamnose:flavonol-3-O-D-glucoside L-rhamnosyltransferase	cpd00017[c] + cpd03447[c] -> cpd00019[c] + cpd00067[c] + cpd03448[c]	SAM + 2-Octaprenyl-6-methoxy-1,4-benzoquinone => S-Adenosylhomocysteine + H+ + 2-Octaprenyl-3-methyl-6-methoxy-1,4-benzoquinone	( peg2595 )	peg2595			0	0	1000	0		|2.1.1.-|	SEED automodel
550	rxn03406	Undecaprenyl-diphospho-N-acetylmuramoyl-(N-acetylglucosamine)-	cpd00002[c] + cpd00013[c] + cpd03487[c] -> cpd00008[c] + cpd00009[c] + cpd00067[c] + cpd03488[c]	ATP + NH3 + Undecaprenyl-diphospho-N-acetylmuramoyl-(N-acetylglucosamine)-L-alanyl-D-glutamyl-L-lysyl-D-alanyl-D-alanine => ADP + Phosphate + H+ + Undecaprenyl-diphospho-N-acetylmuramoyl-(N-acetylglucosamine)-L-alanyl-D-glutaminyl-L-lysyl-D-alanyl-D-alanine	( peg1309 ) or ( peg2597 )	peg1309 peg2597		Peptidoglycan Biosynthesis | Photorespiration (oxidative C2 cycle) | Glutamine synthetases | Peptidoglycan Biosynthesis 2 | Glutamine, Glutamate, Aspartate and Asparagine Biosynthesis | Ammonia assimilation	0	0	1000	0		|6.3.1.2|	SEED automodel
551	rxn03407	Undecaprenyl-diphospho-N-acetylmuramoyl-(N-acetylglucosamine)-	cpd00002[c] + cpd00013[c] + cpd03491[c] -> cpd00008[c] + cpd00009[c] + cpd00067[c] + cpd03492[c]	ATP + NH3 + Undecaprenyl-diphospho-N-acetylmuramoyl-(N-acetylglucosamine)-L-alanyl-gamma-D-glutamyl-L-lysyl-D-alanyl-D-alanine => ADP + Phosphate + H+ + Undecaprenyl-diphospho-N-acetylmuramoyl-(N-acetylglucosamine)-L-alanyl-D-isoglutaminyl-L-lysyl-D-alanyl-D-alanine	( peg1309 ) or ( peg2597 )	peg1309 peg2597		Peptidoglycan Biosynthesis | Photorespiration (oxidative C2 cycle) | Glutamine synthetases | Peptidoglycan Biosynthesis 2 | Glutamine, Glutamate, Aspartate and Asparagine Biosynthesis | Ammonia assimilation	0	0	1000	0		|6.3.1.2|	SEED automodel
552	rxn03408	UDP-N-acetylglucosamine-N-acetylmuramyl-(pentapeptide)pyrophosphoryl-undecaprenol N-acetylglucosamine transferase	cpd00037[c] + cpd03494[c] <=> cpd00014[c] + cpd03495[c]	UDP-N-acetylglucosamine + Undecaprenyl-diphospho-N-acetylmuramoyl-L-alanyl-D-glutamyl-meso-2,6-diaminopimeloyl-D-alanyl-D-alanine <=> UDP + Undecaprenyl-diphospho-N-acetylmuramoyl--N-acetylglucosamine-L-ala-D-glu-meso-2-6-diaminopimeloyl-D-ala-D-ala	( peg1557 )	peg1557		Peptidoglycan Biosynthesis | Peptidoglycan Biosynthesis 2	1	-1000	1000	0		|2.4.1.227|	SEED automodel
553	rxn03409	Undecaprenyl-diphospho-N-acetylmuramoyl-(N-acetylglucosamine)-	cpd00002[c] + cpd00013[c] + cpd03495[c] -> cpd00008[c] + cpd00009[c] + cpd00067[c] + cpd03496[c]	ATP + NH3 + Undecaprenyl-diphospho-N-acetylmuramoyl--N-acetylglucosamine-L-ala-D-glu-meso-2-6-diaminopimeloyl-D-ala-D-ala => ADP + Phosphate + H+ + Undecaprenyl-diphospho-N-acetylmuramoyl-(N-acetylglucosamine)-L-alanyl-D-glutaminyl-meso-2,6-diaminopimeloyl-D-alanyl-D-alanine	( peg1309 ) or ( peg2597 )	peg1309 peg2597		Peptidoglycan Biosynthesis | Photorespiration (oxidative C2 cycle) | Glutamine synthetases | Peptidoglycan Biosynthesis 2 | Glutamine, Glutamate, Aspartate and Asparagine Biosynthesis | Ammonia assimilation	0	0	1000	0		|6.3.1.2|	SEED automodel
554	rxn03446	O-Phospho-4-hydroxy-L-threonine phospho-lyase (adding water)	cpd00001[c] + cpd03607[c] -> cpd00009[c] + cpd00067[c] + cpd03608[c]	H2O + 4-(Phosphonooxy)-threonine => Phosphate + H+ + 4-Hydroxy-L-threonine	( peg739 )	peg739		Threonine and Homoserine Biosynthesis	0	0	1000	0		|4.2.3.1|	SEED automodel
555	rxn03481	Arbutin 6-phosphate glucohydrolase	cpd00001[c] + cpd03697[c] <=> cpd00415[c] + cpd00863[c]	H2O + Arbutin-6P <=> Quinol + beta-D-Glucose 6-phosphate	( peg113 ) or ( peg2605 )	peg113 peg2605		Beta-Glucoside Metabolism	1	-1000	1000	0		|3.2.1.86|	SEED automodel
556	rxn03482	Salicin 6-phosphate glucohydrolase	cpd00001[c] + cpd03698[c] <=> cpd00863[c] + cpd01553[c]	H2O + Salicin-6P <=> beta-D-Glucose 6-phosphate + Saligenin	( peg113 ) or ( peg2605 )	peg113 peg2605		Beta-Glucoside Metabolism	1	-1000	1000	0		|3.2.1.86|	SEED automodel
557	rxn03483	2,3-Cyclic GMP 3-nucleotidohydrolase	cpd00001[c] + cpd03702[c] -> cpd03701[c]	H2O + 2',3'-Cyclic GMP => Gp	( peg1638 )	peg1638		Glutathione-regulated potassium-efflux system and associated functions | Purine conversions | pyrimidine conversions	0	0	1000	0		|3.1.4.16|	SEED automodel
558	rxn03504	N-Acetyl-D-galactosamine 6-phosphate amidohydrolase	cpd00001[c] + cpd03812[c] <=> cpd00029[c] + cpd03813[c]	H2O + N-Acetyl-D-galactosamine 6-phosphate <=> ACET + D-Galactosamine 6-phosphate	( peg2680 )	peg2680		None	1	-1000	1000	0		|3.5.1.25|	Manual addition
559	rxn03535	ATP:cob(I)yrinic acid-a,c-diamide Cobeta-adenosyltransferase	cpd00002[c] + cpd03915[c] <=> cpd00421[c] + cpd03916[c]	ATP + Cob(I)yrinate diamide <=> Triphosphate + Adenosyl cobyrinate diamide	( peg1911 )	peg1911		Coenzyme B12 biosynthesis	1	-1000	1000	0		|2.5.1.17|	SEED automodel
560	rxn03638	Acetyl-CoA:D-glucosamine-1-phosphate N-acetyltransferase	cpd00022[c] + cpd03671[c] -> cpd00010[c] + cpd00067[c] + cpd02611[c]	Acetyl-CoA + D-Glucosamine1-phosphate => CoA + H+ + N-Acetyl-D-glucosamine1-phosphate	( peg272 )	peg272		Peptidoglycan Biosynthesis | UDP-N-acetylmuramate from Fructose-6-phosphate Biosynthesis | Sialic Acid Metabolism	0	0	1000	0		2.3.1.157|2.3.1.4	SEED automodel
561	rxn03643	D-arabino-3-Hexulose 6-phosphate formaldehyde-lyase	cpd00055[c] + cpd00171[c] <=> cpd03583[c]	Methanal + D-Ribulose5-phosphate <=> D-arabino-6-Phospho-hex-3-ulose	( peg2540 )	peg2540		Pentose phosphate pathway | Formaldehyde assimilation: Ribulose monophosphate pathway	1	-1000	1000	0		|4.1.2.-|	SEED automodel
562	rxn03644	rxn03644	cpd03583[c] <=> cpd00072[c]	D-arabino-6-Phospho-hex-3-ulose <=> Neuberg ester	( peg2541 )	peg2541		Pentose phosphate pathway | Formaldehyde assimilation: Ribulose monophosphate pathway	1	-1000	1000	0		|5.-.-.-|	SEED automodel
563	rxn03838	rxn03838	cpd00001[c] + cpd03200[c] <=> cpd00108[c] + cpd03198[c]	H2O + Manninotriose <=> GALC + Melibiose	( peg2471 ) or ( peg208 ) or ( peg1581 ) or ( peg201 and peg252 ) or ( peg659 ) or ( peg2740 )	peg1581 peg201 peg208 peg2471 peg252 peg2740 peg659		Fructooligosaccharides(FOS) and Raffinose Utilization | Melibiose Utilization | Galactosylceramide and Sulfatide metabolism	1	-1000	1000	0		|3.2.1.22|	SEED automodel
564	rxn03843	Farnesyl diphosphate:Isopentenyl diphosphate farnesyl transferase	cpd00113[c] + cpd00350[c] -> cpd00012[c] + cpd08211[c]	Isopentenyldiphosphate + Farnesyldiphosphate => PPi + trans,trans,cis-Geranylgeranyl diphosphate	( peg2288 )	peg2288		Polyprenyl Diphosphate Biosynthesis | Isoprenoid Biosynthesis	0	0	1000	0		|2.5.1.-|	SEED automodel
565	rxn03884	2-dehydro-3-deoxy-D-gluconate-6-phosphate	cpd02711[c] <=> cpd00020[c] + cpd00102[c]	2-Keto-3-deoxy-6-phosphogluconate <=> Pyruvate + Glyceraldehyde3-phosphate	( peg387 and peg388 ) or ( peg431 and peg433 ) or ( peg351 and peg352 ) or ( peg1055 ) or ( peg1055 )	peg1055 peg351 peg352 peg387 peg388 peg431 peg433		Proline, 4-hydroxyproline uptake and utilization | Glyoxylate bypass	1	-1000	1000	0		4.1.2.14	SEED automodel
566	rxn03886	D-sorbitol-6-phosphate:NAD 2-oxidoreductase	cpd00003[c] + cpd00804[c] <=> cpd00004[c] + cpd00067[c] + cpd00072[c]	NAD + Sorbitol 6-phosphate <=> NADH + H+ + Neuberg ester	( peg2687 )	peg2687		D-Sorbitol(D-Glucitol) and L-Sorbose Utilization | Hexitol degradation	1	-1000	1000	0		1.1.1.140	SEED automodel
567	rxn03891	trans-hexaprenyltranstransferase	cpd00113[c] + cpd00906[c] -> cpd00012[c] + cpd02590[c]	Isopentenyldiphosphate + all-trans-Hexaprenyl diphosphate => PPi + all-trans-Heptaprenyl diphosphate	( peg1926 and peg754 ) or ( peg1926 and peg1927 ) or ( peg1324 )	peg1324 peg1926 peg1927 peg754		Proteorhodopsin | Polyprenyl Diphosphate Biosynthesis	0	0	1000	0		|2.5.1.30|	SEED automodel
568	rxn03892	PPTT	cpd00113[c] + cpd02591[c] -> cpd00012[c] + cpd00906[c]	Isopentenyldiphosphate + pendp => PPi + all-trans-Hexaprenyl diphosphate	( peg1926 and peg1927 ) or ( peg754 ) or ( peg1324 )	peg1324 peg1926 peg1927 peg754		Proteorhodopsin | Polyprenyl Diphosphate Biosynthesis	0	0	1000	0		|2.5.1.33|	SEED automodel
569	rxn03901	Undecaprenyl-diphosphate phosphohydrolase	cpd00001[c] + cpd02229[c] -> cpd00009[c] + cpd00067[c] + cpd00286[c]	H2O + Undecaprenyldiphosphate => Phosphate + H+ + Undecaprenylphosphate	( peg2328 )	peg2328		Teichoic and lipoteichoic acids biosynthesis	0	0	1000	0		3.6.1.27	SEED automodel
570	rxn03903	UDPMurAc(oyl-L-Ala-D-gamma-Glu-L-Lys-D-Ala-D-Ala):undecaprenyl-	cpd00286[c] + cpd02862[c] <=> cpd00091[c] + cpd02948[c]	Undecaprenylphosphate + UDPMurAc(oyl-L-Ala-D-gamma-Glu-L-Lys-D-Ala-D-Ala) <=> UMP + MurAc(oyl-L-Ala-D-gamma-Glu-L-Lys-D-Ala-D-Ala)-diphospho- undecaprenol	( peg1555 )	peg1555		Peptidoglycan Biosynthesis | Peptidoglycan Biosynthesis 2	1	-1000	1000	0		|2.7.8.13|	SEED automodel
571	rxn03904	UDPMurAc(oyl-L-Ala-D-gamma-Glu-L-Lys-D-Ala-D-Ala):undecaprenyl-	cpd00286[c] + cpd02968[c] <=> cpd00091[c] + cpd03494[c]	Undecaprenylphosphate + UDP-N-acetylmuramoyl-L-alanyl-D-glutamyl-6-carboxy-L-lysyl-D-alanyl- D-alanine <=> UMP + Undecaprenyl-diphospho-N-acetylmuramoyl-L-alanyl-D-glutamyl-meso-2,6-diaminopimeloyl-D-alanyl-D-alanine	( peg1555 )	peg1555		Peptidoglycan Biosynthesis | Peptidoglycan Biosynthesis 2	1	-1000	1000	0		2.7.8.13	SEED automodel
572	rxn03908	ATP: 4-(Cytidine 5-diphospho)-2-C-methyl-D-erythritol	cpd00002[c] + cpd08287[c] <=> cpd00008[c] + cpd08288[c]	ATP + 4--cytidine5-diphospho-2-C-methyl-D-erythritol <=> ADP + 2-phospho-4--cytidine5-diphospho-2-C-methyl-D-erythritol	( peg278 )	peg278		polyprenyl synthesis | Nonmevalonate Branch of Isoprenoid Biosynthesis | Isoprenoid Biosynthesis	1	-1000	1000	0		|2.7.1.148|	SEED automodel
573	rxn03919	D-glycero-D-manno-heptose 1,7-bisphosphate phosphatase	cpd00001[c] + cpd08316[c] -> cpd00009[c] + cpd00067[c] + cpd04920[c]	H2O + D-Glycero-D-manno-heptose1-7-bisphosphate => Phosphate + H+ + D-Glycero-D-manno-heptose1-phosphate	( peg516 )	peg516		LOS core oligosaccharide biosynthesis | Capsular heptose biosynthesis	0	0	1000	0		|3.1.-.-|	SEED automodel
574	rxn03931	rxn03931	cpd00001[c] + cpd02631[c] -> cpd00067[c] + cpd04242[c]	H2O + DKDI => H+ + DKH	( peg1248 )	peg1248			0	0	1000	0			SEED automodel
575	rxn03932	ATP:5-dehydro-2-deoxy-D-gluconate 6-phosphotransferase	cpd00002[c] + cpd04242[c] <=> cpd00008[c] + cpd02721[c]	ATP + DKH <=> ADP + DKHP	( peg1246 and peg1247 )	peg1246 peg1247		None	1	-1000	1000	0		|2.7.1.92|	SEED automodel
576	rxn03933	UDP-N-acetylglucosamine-N-acetylmuramyl-(pentapeptide)pyrophosphoryl-undecaprenol N-acetylglucosamine transferase	cpd00037[c] + cpd02948[c] <=> cpd00014[c] + cpd03491[c]	UDP-N-acetylglucosamine + MurAc(oyl-L-Ala-D-gamma-Glu-L-Lys-D-Ala-D-Ala)-diphospho- undecaprenol <=> UDP + Undecaprenyl-diphospho-N-acetylmuramoyl-(N-acetylglucosamine)-L-alanyl-gamma-D-glutamyl-L-lysyl-D-alanyl-D-alanine	( peg1557 )	peg1557		Peptidoglycan Biosynthesis | Peptidoglycan Biosynthesis 2	1	-1000	1000	0		|2.4.1.227|	SEED automodel
577	rxn03951	NAD-dependent threonine 4-phosphate dehydrogenase	cpd00003[c] + cpd03607[c] <=> cpd00004[c] + cpd00067[c] + cpd04539[c]	NAD + 4-(Phosphonooxy)-threonine <=> NADH + H+ + 2-Amino-3-oxo-4-phosphonooxybutyrate	( peg422 )	peg422		Pyridoxin (Vitamin B6) Biosynthesis	1	-1000	1000	0		|1.1.1.262|	SEED automodel
578	rxn03975	FMNH2:NADP+ oxidoreductase	cpd00005[c] + cpd00050[c] + cpd00067[c] -> cpd00006[c] + cpd01270[c]	TPN + FMNH2 <= TPNH + FMN + H+	( peg2190 )	peg2190		Glutaredoxins	0	0	1000	0		|1.5.1.29|	SEED automodel
579	rxn04082	L-ribulose-5-phosphate 4-epimerase	cpd00808[c] <=> cpd00198[c]	L-Ribulose 5-phosphate <=> D-Xylulose5-phosphate	( peg450 )	peg450		L-ascorbate utilization (and related gene clusters) | L-Arabinose utilization	1	-1000	1000	0		5.1.3.4	SEED automodel
580	rxn04132	rxn04132	cpd00001[c] + cpd08625[c] -> cpd00011[c] + cpd01567[c]	H2O + 5-Hydroxyisourate => CO2 + (R)-Allantoin				None	0	0	1000	0			SEED automodel
581	rxn04133	rxn04133	cpd00001[c] + cpd08625[c] -> cpd00011[c] + cpd01092[c]	H2O + 5-Hydroxyisourate => CO2 + Allantoin				None	0	0	1000	0			SEED automodel
582	rxn04308	di-trans,poly-cis-Decaprenyl-diphosphate:isopentenyl-diphosphate	7 cpd00113[c] + cpd08211[c] -> 7 cpd00012[c] + cpd02229[c]	7 Isopentenyldiphosphate + trans,trans,cis-Geranylgeranyl diphosphate => 7 PPi + Undecaprenyldiphosphate	( peg2288 )	peg2288		Polyprenyl Diphosphate Biosynthesis | Isoprenoid Biosynthesis	0	0	1000	0		|2.5.1.31|	SEED automodel
583	rxn04456	rxn04456	cpd00067[c] + cpd09027[c] -> cpd00011[c] + cpd01092[c]	H+ + 5-Hydroxy-2-oxo-4-ureido-2,5-dihydro-1H-imidazole-5-carboxylate => CO2 + Allantoin				None	0	0	1000	0			SEED automodel
584	rxn04457	rxn04457	cpd00067[c] + cpd09027[c] -> cpd00011[c] + cpd01567[c]	H+ + 5-Hydroxy-2-oxo-4-ureido-2,5-dihydro-1H-imidazole-5-carboxylate => CO2 + (R)-Allantoin				None	0	0	1000	0			SEED automodel
585	rxn04674	rxn04674	cpd00017[c] + cpd09410[c] -> cpd00019[c] + cpd00067[c] + cpd01401[c]	SAM + Demethylphylloquinone => S-Adenosylhomocysteine + H+ + Vitamin K1	( peg2595 )	peg2595		None	0	0	1000	0		|2.1.1.-|	SEED automodel
586	rxn04794	Acetyl-CoA:formate C-acetyltransferase	cpd00010[c] + cpd00094[c] <=> cpd00047[c] + cpd00086[c]	CoA + 2-Oxobutyrate <=> FORM + Propanoyl-CoA	( peg1695 )	peg1695		Threonine anaerobic catabolism gene cluster	1	-1000	1000	0		|2.3.1.54|	SEED automodel
587	rxn04954	5-methyltetrahydrofolate:NAD+ oxidoreductase	cpd00003[c] + cpd00345[c] <=> cpd00004[c] + cpd00067[c] + cpd00125[c]	NAD + 5-Methyltetrahydrofolate <=> NADH + H+ + 5,10-Methylene-THF	( peg2783 )	peg2783		YgfZ | Methionine Biosynthesis | 5-FCL-like protein | Acetyl-CoA pathway of CO2 fixation | One-carbon metabolism by tetrahydropterines | Serine-glyoxylate cycle	1	-1000	1000	0		|1.5.1.20|	SEED automodel
588	rxn05029	ATP:cobinamide Cobeta-adenosyltransferase	cpd00002[c] + cpd03422[c] <=> cpd00421[c] + cpd03918[c]	ATP + Cobinamide <=> Triphosphate + Adenosyl cobinamide	( peg1911 )	peg1911		Cobalamin synthesis | Coenzyme B12 biosynthesis	1	-1000	1000	0		|2.5.1.17|	SEED automodel
589	rxn05064	carbamate hydro-lyase	2 cpd00067[c] + cpd01101[c] <=> cpd00011[c] + cpd00013[c]	2 H+ + Carbamate <=> CO2 + NH3				None	1	-1000	1000	0		|4.2.1.104|	SEED automodel
590	rxn05116	rxn05116	cpd00067[c] + cpd04539[c] -> cpd00011[c] + cpd08449[c]	H+ + 2-Amino-3-oxo-4-phosphonooxybutyrate => CO2 + 3-Amino-2-oxopropyl phosphate				None	0	0	1000	0			SEED automodel
591	rxn05117	L-aspartate:NADP+ oxidoreductase (deaminating)	cpd00006[c] + cpd00041[c] -> cpd00005[c] + 2 cpd00067[c] + cpd03470[c]	TPN + Aspartate <=> TPNH + 2 H+ + Iminoaspartate				NAD and NADP cofactor biosynthesis global	0	0	1000	0		|1.4.1.21|	Manual addition
592	rxn05144	rxn05144	cpd00053[c] + cpd00102[c] + cpd00171[c] -> 3 cpd00001[c] + cpd00009[c] + cpd00016[c] + cpd00023[c] + 2 cpd00067[c]	L-Glutamine + Glyceraldehyde3-phosphate + D-Ribulose5-phosphate => 3 H2O + Phosphate + Pyridoxal phosphate + GLU + 2 H+				Pyridoxin (Vitamin B6) Biosynthesis	0	0	1000	0			SEED automodel
593	rxn05145	Orthophosphate-ABC transport	cpd00001[c] + cpd00002[c] + cpd00009[e] <=> cpd00008[c] + 2 cpd00009[c] + cpd00067[c]	H2O + ATP + Phosphate[e] <=> ADP + 2 Phosphate + H+	( peg2358 and peg2359 and peg2360 and peg2361 and peg2362 and peg2363 ) or ( peg1569 )	peg1569 peg2358 peg2359 peg2360 peg2361 peg2362 peg2363		High affinity phosphate transporter and control of PHO regulon | P uptake (cyanobacteria) | Phosphate metabolism	1	-1000	1000	0		|TC-3.A.1.7|3.A.1.7|	SEED automodel
594	rxn05147	D-Glucose-ABC transport	cpd00001[c] + cpd00002[c] + cpd00027[e] -> cpd00008[c] + cpd00009[c] + cpd00027[c] + cpd00067[c]	H2O + ATP + Glucose[e] => ADP + Phosphate + Glucose + H+	( peg2422 ) or ( peg2409 )	peg2409 peg2422		Fructooligosaccharides(FOS) and Raffinose Utilization | Maltose and Maltodextrin Utilization	0	0	1000	0			SEED automodel
595	rxn05149	Manganese-ABC transport	cpd00001[c] + cpd00002[c] + cpd00030[e] -> cpd00008[c] + cpd00009[c] + cpd00030[c] + cpd00067[c]	H2O + ATP + Mn2+[e] => ADP + Phosphate + Mn2+ + H+	( peg2037 and peg2038 and peg2039 )	peg2037 peg2038 peg2039		Transport of Manganese	0	0	1000	0		|3.A.1.15|	SEED automodel
596	rxn05150	Zinc-ABC transport	cpd00001[c] + cpd00002[c] + cpd00034[e] -> cpd00008[c] + cpd00009[c] + cpd00034[c] + cpd00067[c]	H2O + ATP + Zinc[e] => ADP + Phosphate + Zinc + H+	( peg1260 and peg1261 and peg2043 ) or ( peg1260 and peg1261 and peg2050 )	peg1260 peg1261 peg2043 peg2050		Transport of Zinc	0	0	1000	0		|TC-3.A.1.15|3.A.1.15|	SEED automodel
597	rxn05154	L-Arginine-ABC transport	cpd00001[c] + cpd00002[c] + cpd00051[e] -> cpd00008[c] + cpd00009[c] + cpd00051[c] + cpd00067[c]	H2O + ATP + Arginine[e] => ADP + Phosphate + Arginine + H+				Arginine and Ornithine Degradation	0	0	1000	0		|TC-3.A.1.3|3.A.1.3|	SEED automodel
598	rxn05155	L-Glutamine-ABC transport	cpd00001[c] + cpd00002[c] + cpd00053[e] -> cpd00008[c] + cpd00009[c] + cpd00053[c] + cpd00067[c]	H2O + ATP + L-Glutamine[e] => ADP + Phosphate + L-Glutamine + H+	( peg147 ) or ( peg579 and peg580 ) or ( peg579 and peg580 )	peg147 peg579 peg580		ABC transporter glutamine (TC 3.A.1.3.2)	0	0	1000	0		|3.A.1.3|	SEED automodel
599	rxn05158	sn-Glycerol ABC transport	cpd00001[c] + cpd00002[c] + cpd00080[e] -> cpd00008[c] + cpd00009[c] + cpd00067[c] + cpd00080[c]	H2O + ATP + GLYC-3-P[e] => ADP + Phosphate + H+ + GLYC-3-P	( peg495 and peg496 and peg497 and peg498 ) or ( peg570 ) or ( peg2674 ) or ( peg2419 )	peg2419 peg2674 peg495 peg496 peg497 peg498 peg570		Glycerol and Glycerol-3-phosphate Uptake and Utilization	0	0	1000	0			SEED automodel
600	rxn05159	Choline-ABC transport	cpd00001[c] + cpd00002[c] + cpd00098[e] -> cpd00008[c] + cpd00009[c] + cpd00067[c] + cpd00098[c]	H2O + ATP + Choline[e] => ADP + Phosphate + H+ + Choline	( peg1065 and peg1066 and peg1067 and peg1068 )	peg1065 peg1066 peg1067 peg1068		None	0	0	1000	0			SEED automodel
601	rxn05160	D-Ribose ABC transport	cpd00001[c] + cpd00002[c] + cpd00105[e] -> cpd00008[c] + cpd00009[c] + cpd00067[c] + cpd00105[c]	H2O + ATP + D-Ribose[e] => ADP + Phosphate + H+ + D-Ribose	( peg2718 and peg2719 and peg2720 and peg2721 )	peg2718 peg2719 peg2720 peg2721		D-ribose utilization	0	0	1000	0		|3.A.1.2|	SEED automodel
602	rxn05161	L-Leucine-ABC transport	cpd00001[c] + cpd00002[c] + cpd00107[e] -> cpd00008[c] + cpd00009[c] + cpd00067[c] + cpd00107[c]	H2O + ATP + L-Leucine[e] => ADP + Phosphate + H+ + L-Leucine	( peg2655 and peg2656 and peg2657 and peg2658 and peg2659 )	peg2655 peg2656 peg2657 peg2658 peg2659		ABC transporter branched-chain amino acid (TC 3.A.1.4.1)	0	0	1000	0			SEED automodel
603	rxn05162	D-Galactose ABC transport	cpd00001[c] + cpd00002[c] + cpd00108[e] -> cpd00008[c] + cpd00009[c] + cpd00067[c] + cpd00108[c]	H2O + ATP + GALC[e] <=> ADP + Phosphate + H+ + GALC				Lactose and Galactose Uptake and Utilization	0	0	1000	0			Manual addition
604	rxn05163	Putrescine-ABC transport	cpd00001[c] + cpd00002[c] + cpd00118[e] -> cpd00008[c] + cpd00009[c] + cpd00067[c] + cpd00118[c]	H2O + ATP + PUTR[e] => ADP + Phosphate + H+ + PUTR	( peg2437 and peg2438 and peg2439 and peg2440 )	peg2437 peg2438 peg2439 peg2440			0	0	1000	0			SEED automodel
605	rxn05165	L-Proline-ABC transport	cpd00001[c] + cpd00002[c] + cpd00129[e] -> cpd00008[c] + cpd00009[c] + cpd00067[c] + cpd00129[c]	H2O + ATP + L-Proline[e] => ADP + Phosphate + H+ + L-Proline	( peg2726 and peg2727 ) or ( peg317 and peg318 )	peg2726 peg2727 peg317 peg318		None	0	0	1000	0			SEED automodel
606	rxn05168	L-Valine-ABC transport	cpd00001[c] + cpd00002[c] + cpd00156[e] -> cpd00008[c] + cpd00009[c] + cpd00067[c] + cpd00156[c]	H2O + ATP + L-Valine[e] => ADP + Phosphate + H+ + L-Valine	( peg2655 and peg2656 and peg2657 and peg2658 and peg2659 )	peg2655 peg2656 peg2657 peg2658 peg2659		ABC transporter branched-chain amino acid (TC 3.A.1.4.1)	0	0	1000	0			SEED automodel
607	rxn05170	Maltose-ABC transport	cpd00001[c] + cpd00002[c] + cpd00179[e] -> cpd00008[c] + cpd00009[c] + cpd00067[c] + cpd00179[c]	H2O + ATP + Maltose[e] => ADP + Phosphate + H+ + Maltose	( peg2422 ) or ( peg2422 ) or ( peg2409 and peg2412 and peg2413 and peg2414 )	peg2409 peg2412 peg2413 peg2414 peg2422		Fructooligosaccharides(FOS) and Raffinose Utilization | Maltose and Maltodextrin Utilization	0	0	1000	0		|3.A.1.1|	SEED automodel
608	rxn05171	Nitrate-ABC transport	cpd00001[c] + cpd00002[c] + cpd00209[e] -> cpd00008[c] + cpd00009[c] + cpd00067[c] + cpd00209[c]	H2O + ATP + Nitrate[e] => ADP + Phosphate + H+ + Nitrate	( peg2066 )	peg2066		Alkanesulfonate assimilation	0	0	1000	0			SEED automodel
609	rxn05172	Taurine-ABC transport	cpd00001[c] + cpd00002[c] + cpd00210[e] -> cpd00008[c] + cpd00009[c] + cpd00067[c] + cpd00210[c]	H2O + ATP + Taurine[e] => ADP + Phosphate + H+ + Taurine	( peg1159 and peg1160 and peg1161 ) or ( peg2066 and peg2069 and peg2070 )	peg1159 peg1160 peg1161 peg2066 peg2069 peg2070		Alkanesulfonate assimilation	0	0	1000	0		|3.A.1.17|	SEED automodel
610	rxn05173	L-Arabinose-ABC transport	cpd00001[c] + cpd00002[c] + cpd00224[e] -> cpd00008[c] + cpd00009[c] + cpd00067[c] + cpd00224[c]	H2O + ATP + arabinose[e] => ADP + Phosphate + H+ + arabinose	( peg2422 ) or ( peg2409 )	peg2409 peg2422		Fructooligosaccharides(FOS) and Raffinose Utilization | Maltose and Maltodextrin Utilization	0	0	1000	0		|3.A.1.2|	SEED automodel
611	rxn05175	Spermidine-ABC transport	cpd00001[c] + cpd00002[c] + cpd00264[e] -> cpd00008[c] + cpd00009[c] + cpd00067[c] + cpd00264[c]	H2O + ATP + Spermidine[e] => ADP + Phosphate + H+ + Spermidine	( peg2437 and peg2438 and peg2439 and peg2440 )	peg2437 peg2438 peg2439 peg2440		None	0	0	1000	0			SEED automodel
612	rxn05177	Thiamin-ABC transport	cpd00001[c] + cpd00002[c] + cpd00305[e] -> cpd00008[c] + cpd00009[c] + cpd00067[c] + cpd00305[c]	H2O + ATP + THI[e] => ADP + Phosphate + H+ + THI	( peg2706 and peg2707 )	peg2706 peg2707		ECF class transporters	0	0	1000	0			SEED automodel
613	rxn05179	L-Isoleucine-ABC transport	cpd00001[c] + cpd00002[c] + cpd00322[e] -> cpd00008[c] + cpd00009[c] + cpd00067[c] + cpd00322[c]	H2O + ATP + L-Isoleucine[e] => ADP + Phosphate + H+ + L-Isoleucine	( peg2655 and peg2656 and peg2657 and peg2658 and peg2659 )	peg2655 peg2656 peg2657 peg2658 peg2659		ABC transporter branched-chain amino acid (TC 3.A.1.4.1)	0	0	1000	0			SEED automodel
614	rxn05180	Carnitine-ABC transport	cpd00001[c] + cpd00002[c] + cpd00266[e] -> cpd00008[c] + cpd00009[c] + cpd00067[c] + cpd00266[c]	H2O + ATP + Carnitine[e] => ADP + Phosphate + H+ + Carnitine	( peg1065 and peg1066 and peg1067 and peg1068 )	peg1065 peg1066 peg1067 peg1068		Choline and Betaine Uptake and Betaine Biosynthesis	0	0	1000	0			SEED automodel
615	rxn05181	Betaine-ABC transport	cpd00001[c] + cpd00002[c] + cpd00540[e] -> cpd00008[c] + cpd00009[c] + cpd00067[c] + cpd00540[c]	H2O + ATP + BET[e] => ADP + Phosphate + H+ + BET	( peg2726 and peg2727 ) or ( peg317 and peg318 ) or ( peg732 and peg733 and peg734 )	peg2726 peg2727 peg317 peg318 peg732 peg733 peg734		Choline and Betaine Uptake and Betaine Biosynthesis	0	0	1000	0		|3.A.1.12|	SEED automodel
616	rxn05183	D-Methionine-ABC transport	cpd00001[c] + cpd00002[c] + cpd00637[e] -> cpd00008[c] + cpd00009[c] + cpd00067[c] + cpd00637[c]	H2O + ATP + D-Methionine[e] => ADP + Phosphate + H+ + D-Methionine	( peg1476 and peg1837 and peg2573 ) or ( peg1472 and peg1474 and peg1475 and peg1476 )	peg1472 peg1474 peg1475 peg1476 peg1837 peg2573		Staphylococcal pathogenicity islands SaPI | Methionine Biosynthesis | Methionine Degradation	0	0	1000	0			SEED automodel
617	rxn05184	Choline ABC transport	cpd00001[c] + cpd00002[c] + cpd00681[e] -> cpd00008[c] + cpd00009[c] + cpd00067[c] + cpd00681[c]	H2O + ATP + Choline sulfate[e] => ADP + Phosphate + H+ + Choline sulfate	( peg1065 and peg1066 and peg1067 and peg1068 )	peg1065 peg1066 peg1067 peg1068		Choline and Betaine Uptake and Betaine Biosynthesis	0	0	1000	0			SEED automodel
618	rxn05192	Crotono-betaine ABC transport	cpd00001[c] + cpd00002[c] + cpd08305[e] -> cpd00008[c] + cpd00009[c] + cpd00067[c] + cpd08305[c]	H2O + ATP + crotonobetaine[e] => ADP + Phosphate + H+ + crotonobetaine	( peg732 and peg733 and peg734 )	peg732 peg733 peg734		Choline and Betaine Uptake and Betaine Biosynthesis	0	0	1000	0			SEED automodel
619	rxn05193	Butyro-betaine ABC transport	cpd00001[c] + cpd00002[c] + cpd08306[e] -> cpd00008[c] + cpd00009[c] + cpd00067[c] + cpd08306[c]	H2O + ATP + Butyro-betaine[e] => ADP + Phosphate + H+ + Butyro-betaine	( peg732 and peg733 and peg734 )	peg732 peg733 peg734		Choline and Betaine Uptake and Betaine Biosynthesis	0	0	1000	0			SEED automodel
620	rxn05195	Fe3+-ABC transport	cpd00001[c] + cpd00002[c] + cpd10516[e] -> cpd00008[c] + cpd00009[c] + cpd00067[c] + cpd10516[c]	H2O + ATP + fe3[e] => ADP + Phosphate + H+ + fe3				None	0	0	1000	0			SEED automodel
621	rxn05197	Uracil ion-coupled transport	cpd00067[e] + cpd00092[e] <=> cpd00067[c] + cpd00092[c]	H+[e] + Uracil[e] <=> H+ + Uracil	( peg1743 )	peg1743		Purine Utilization | Hydantoin metabolism	1	-1000	1000	0		|TC-2.A.40|2.A.40|	SEED automodel
622	rxn05202	Xanthine ion-coupled transport	cpd00067[e] + cpd00309[e] <=> cpd00067[c] + cpd00309[c]	H+[e] + XAN[e] <=> H+ + XAN	( peg1028 )	peg1028		Purine Utilization	1	-1000	1000	0		|TC-2.A.40|2.A.40|	SEED automodel
623	rxn05206	Potassium uptake	cpd00205[e] <=> cpd00205[c]	K+[e] <=> K+	( peg857 )	peg857		Potassium homeostasis	1	-1000	1000	0		|1.A.1|	SEED automodel
624	rxn05207	Na+/malate symporter	cpd00130[e] + cpd00971[e] <=> cpd00130[c] + cpd00971[c]	MALA[e] + Na+[e] <=> MALA + Na+	( peg594 )	peg594		Pyruvate metabolism I: anaplerotic reactions, PEP	1	-1000	1000	0			SEED automodel
625	rxn05208	Na+ lactate / malate H+ antiporter	cpd00067[c] + cpd00130[c] + cpd00221[e] + cpd00971[e] <=> cpd00067[e] + cpd00130[e] + cpd00221[c] + cpd00971[c]	H+ + MALA + D-Lactate[e] + Na+[e] <=> H+[e] + MALA[e] + D-Lactate + Na+	( peg594 )	peg594		Pyruvate metabolism I: anaplerotic reactions, PEP	1	-1000	1000	0			SEED automodel
626	rxn05209	Proton sodium antiport	cpd00067[c] + cpd00971[e] <=> cpd00067[e] + cpd00971[c]	H+ + Na+[e] <=> H+[e] + Na+	( peg2435 ) or ( peg2805 )	peg2435 peg2805		Sodium Hydrogen Antiporter	1	-1000	1000	0			SEED automodel
627	rxn05211	citrate uptake	cpd00067[e] + cpd00137[e] <=> cpd00067[c] + cpd00137[c]	H+[e] + Citrate[e] <=> H+ + Citrate				None	1	-1000	1000	0		|TC-2.A.1.6|2.A.1.6|	Manual addition
628	rxn05217	Aspartate-H+ symport	cpd00041[e] + cpd00067[e] <=> cpd00041[c] + cpd00067[c]	Aspartate[e] + H+[e] <=> Aspartate + H+				None	1	-1000	1000	0			Manual addition
629	rxn05219	L-Methionine ABC transport	cpd00001[c] + cpd00002[c] + cpd00060[e] -> cpd00008[c] + cpd00009[c] + cpd00060[c] + cpd00067[c]	H2O + ATP + Methionine[e] => ADP + Phosphate + Methionine + H+	( peg1476 and peg1837 and peg2573 ) or ( peg1472 and peg1474 and peg1475 and peg1476 )	peg1472 peg1474 peg1475 peg1476 peg1837 peg2573		Staphylococcal pathogenicity islands SaPI | Methionine Biosynthesis | Methionine Degradation	0	0	1000	0			SEED automodel
630	rxn05223	Biotin ABC transporter	cpd00001[c] + cpd00002[c] + cpd00104[e] -> cpd00008[c] + cpd00009[c] + cpd00067[c] + cpd00104[c]	H2O + ATP + BIOT[e] => ADP + Phosphate + H+ + BIOT	( peg1016 ) or ( peg799 )	peg1016 peg799		ECF class transporters | Biotin biosynthesis	0	0	1000	0			SEED automodel
631	rxn05226	Glucose-phosphotransferase (PTS) system	cpd00027[e] + cpd00061[c] <=> cpd00020[c] + cpd00079[c]	Glucose[e] + PEP <=> Pyruvate + Robison ester	( peg399 and peg400 ) or ( peg399 and peg400 )	peg399 peg400		Trehalose Uptake and Utilization	1	-1000	1000	0			SEED automodel
632	rxn05229	NCAIR synthetase and NCAIR mutase	cpd00002[c] + cpd00242[c] + cpd02140[c] -> cpd00008[c] + cpd00009[c] + cpd00067[c] + cpd02893[c]	ATP + HCO3- + AIR => ADP + Phosphate + H+ + 5'-Phosphoribosyl-4-carboxy-5-aminoimidazole	( peg1027 and peg93 ) or ( peg92 and peg93 )	peg1027 peg92 peg93		De Novo Purine Biosynthesis	0	0	1000	0			SEED automodel
633	rxn05231	Ribonucleotide reductase: ADP	cpd00008[c] + cpd11421[c] -> cpd00001[c] + cpd00177[c] + cpd11420[c]	ADP + trdrd => H2O + dADP + trdox	( peg1756 and peg1757 and peg1889 )	peg1756 peg1757 peg1889		Ribonucleotide reduction	0	0	1000	0		1.17.4.1	SEED automodel
634	rxn05232	Ribonucleotide reductase: ATP	cpd00002[c] + cpd11421[c] -> cpd00001[c] + cpd00115[c] + cpd11420[c]	ATP + trdrd => H2O + dATP + trdox	( peg1135 )	peg1135		Ribonucleotide reduction	0	0	1000	0		1.17.4.2	SEED automodel
635	rxn05233	Ribonucleotide reductase: GDP	cpd00031[c] + cpd11421[c] -> cpd00001[c] + cpd00295[c] + cpd11420[c]	GDP + trdrd => H2O + dGDP + trdox	( peg1756 and peg1757 and peg1889 )	peg1756 peg1757 peg1889		Ribonucleotide reduction	0	0	1000	0		1.17.4.1	SEED automodel
636	rxn05234	Ribonucleotide reductase: GTP	cpd00038[c] + cpd11421[c] -> cpd00001[c] + cpd00241[c] + cpd11420[c]	GTP + trdrd => H2O + dGTP + trdox	( peg1135 )	peg1135		Ribonucleotide reduction	0	0	1000	0		1.17.4.2	SEED automodel
637	rxn05235	Ribonucleotide reductase: CTP	cpd00052[c] + cpd11421[c] -> cpd00001[c] + cpd00356[c] + cpd11420[c]	CTP + trdrd => H2O + dCTP + trdox	( peg1135 )	peg1135		Ribonucleotide reduction	0	0	1000	0		1.17.4.2	SEED automodel
638	rxn05236	Ribonucleotide reductase: UTP	cpd00062[c] + cpd11421[c] -> cpd00001[c] + cpd00358[c] + cpd11420[c]	UTP + trdrd => H2O + dUTP + trdox	( peg1135 )	peg1135		Ribonucleotide reduction	0	0	1000	0		1.17.4.2	SEED automodel
639	rxn05243	Branched chain amino acid:H+ symporter (Leucine)	cpd00067[e] + cpd00107[e] <=> cpd00067[c] + cpd00107[c]	H+[e] + L-Leucine[e] <=> H+ + L-Leucine	( peg2640 ) or ( peg1266 )	peg1266 peg2640			1	-1000	1000	0			SEED automodel
640	rxn05244	Branched chain amino acid:H+ symporter (Isoleucine)	cpd00067[e] + cpd00322[e] <=> cpd00067[c] + cpd00322[c]	H+[e] + L-Isoleucine[e] <=> H+ + L-Isoleucine	( peg2640 ) or ( peg1266 )	peg1266 peg2640			1	-1000	1000	0			SEED automodel
641	rxn05247	FACOAL140(ISO)	cpd00002[c] + cpd00010[c] + cpd00067[c] + cpd11430[c] -> cpd00012[c] + cpd00018[c] + cpd11435[c]	ATP + CoA + H+ + fa1 => PPi + AMP + fa1coa	( peg2067 )	peg2067		Fatty acid degradation regulons | Unsaturated Fatty Acid Metabolism | Carbonate Biomineralization | n-Phenylalkanoic acid degradation | Biotin biosynthesis	0	0	1000	0		|6.2.1.3|	SEED automodel
642	rxn05248	FACOAL150(anteiso)	cpd00002[c] + cpd00010[c] + cpd00067[c] + cpd11438[c] -> cpd00012[c] + cpd00018[c] + cpd11439[c]	ATP + CoA + H+ + fa4 => PPi + AMP + fa4coa	( peg2067 )	peg2067		Fatty acid degradation regulons | Unsaturated Fatty Acid Metabolism | Carbonate Biomineralization | n-Phenylalkanoic acid degradation | Biotin biosynthesis	0	0	1000	0		|6.2.1.3|	SEED automodel
643	rxn05249	FACOAL150(ISO)	cpd00002[c] + cpd00010[c] + cpd00067[c] + cpd11436[c] -> cpd00012[c] + cpd00018[c] + cpd11437[c]	ATP + CoA + H+ + fa3 => PPi + AMP + fa3coa	( peg2067 )	peg2067		Fatty acid degradation regulons | Unsaturated Fatty Acid Metabolism | Carbonate Biomineralization | n-Phenylalkanoic acid degradation | Biotin biosynthesis	0	0	1000	0		|6.2.1.3|	SEED automodel
644	rxn05250	FACOAL160(ISO)	cpd00002[c] + cpd00010[c] + cpd00067[c] + cpd11440[c] -> cpd00012[c] + cpd00018[c] + cpd11441[c]	ATP + CoA + H+ + fa6 => PPi + AMP + fa6coa	( peg2067 )	peg2067		Fatty acid degradation regulons | Unsaturated Fatty Acid Metabolism | Carbonate Biomineralization | n-Phenylalkanoic acid degradation | Biotin biosynthesis	0	0	1000	0		|6.2.1.3|	SEED automodel
645	rxn05251	FACOAL170(anteiso)	cpd00002[c] + cpd00010[c] + cpd00067[c] + cpd11433[c] -> cpd00012[c] + cpd00018[c] + cpd11434[c]	ATP + CoA + H+ + fa12 => PPi + AMP + fa12coa	( peg2067 )	peg2067		Fatty acid degradation regulons | Unsaturated Fatty Acid Metabolism | Carbonate Biomineralization | n-Phenylalkanoic acid degradation | Biotin biosynthesis	0	0	1000	0		|6.2.1.3|	SEED automodel
646	rxn05252	FACOAL170(ISO)	cpd00002[c] + cpd00010[c] + cpd00067[c] + cpd11431[c] -> cpd00012[c] + cpd00018[c] + cpd11432[c]	ATP + CoA + H+ + fa11 => PPi + AMP + fa11coa	( peg2067 )	peg2067		Fatty acid degradation regulons | Unsaturated Fatty Acid Metabolism | Carbonate Biomineralization | n-Phenylalkanoic acid degradation | Biotin biosynthesis	0	0	1000	0		|6.2.1.3|	SEED automodel
647	rxn05255	FOLt	cpd00067[e] + cpd00393[e] <=> cpd00067[c] + cpd00393[c]	H+[e] + FOL[e] <=> H+ + FOL				None	1	-1000	1000	0			SEED automodel
648	rxn05287	GGTT	cpd00113[c] + cpd00289[c] -> cpd00012[c] + cpd02591[c]	Isopentenyldiphosphate + Geranylgeranyl diphosphate => PPi + pendp	( peg1926 and peg1927 ) or ( peg754 ) or ( peg1324 )	peg1324 peg1926 peg1927 peg754		Proteorhodopsin | Polyprenyl Diphosphate Biosynthesis	0	0	1000	0			SEED automodel
649	rxn05289	TRDR	cpd00005[c] + cpd00067[c] + cpd11420[c] <=> cpd00006[c] + cpd11421[c]	TPNH + H+ + trdox <=> TPN + trdrd	( peg709 ) or ( peg2371 )	peg2371 peg709		Thioredoxin-disulfide reductase | Glycine reductase, sarcosine reductase and betaine reductase | pyrimidine conversions | Wyeosine-MimG Biosynthesis	1	-1000	1000	0		1.6.4.5|1.8.1.9	SEED automodel
650	rxn05297	GLUt2	cpd00023[e] + cpd00067[e] <=> cpd00023[c] + cpd00067[c]	GLU[e] + H+[e] <=> GLU + H+				ZZ gjo need homes	1	-1000	1000	0			Manual addition
651	rxn05299	HISt2	cpd00067[e] + cpd00119[e] <=> cpd00067[c] + cpd00119[c]	H+[e] + L-Histidine[e] <=> H+ + L-Histidine	( peg2803 )	peg2803		None	1	-1000	1000	0			SEED automodel
652	rxn05300	THRt2	cpd00067[e] + cpd00161[e] <=> cpd00067[c] + cpd00161[c]	H+[e] + threonine[e] <=> H+ + threonine				Threonine degradation | Threonine anaerobic catabolism gene cluster	1	-1000	1000	0			Manual addition
653	rxn05301	TYRt6	cpd00067[e] + cpd00069[e] <=> cpd00067[c] + cpd00069[c]	H+[e] + Tyrosine[e] <=> H+ + Tyrosine				Aromatic amino acid degradation	1	-1000	1000	0		|TC-2.A.3.1|2.A.3.1|	Manual addition
654	rxn05306	PHEt6	cpd00066[e] + cpd00067[e] <=> cpd00066[c] + cpd00067[c]	L-Phenylalanine[e] + H+[e] <=> L-Phenylalanine + H+				Aromatic amino acid degradation	1	-1000	1000	0		|TC-2.A.3.1|2.A.3.1|	Manual addition
655	rxn05307	SERt2	cpd00054[e] + cpd00067[e] <=> cpd00054[c] + cpd00067[c]	Serine[e] + H+[e] <=> Serine + H+	( peg2466 )	peg2466		Glycine and Serine Utilization | Threonine anaerobic catabolism gene cluster | Pyruvate Alanine Serine Interconversions	1	-1000	1000	0		|TC-2.A.42|2.A.42|	SEED automodel
656	rxn05315	ZN2t4	cpd00034[c] + cpd00067[e] + cpd00205[e] <=> cpd00034[e] + cpd00067[c] + cpd00205[c]	Zinc + H+[e] + K+[e] <=> Zinc[e] + H+ + K+	( peg277 )	peg277		Cobalt-zinc-cadmium resistance	1	-1000	1000	0			SEED automodel
657	rxn05319	H2Ot5	cpd00001[c] -> cpd00001[e]	H2O[e] <= H2O				None	0	0	1000	0			SEED automodel
658	rxn05329	(3R)-3-Hydroxybutanoyl-[acyl-carrier-protein] hydro-lyase	cpd11478[c] <=> cpd00001[c] + cpd11465[c]	(R)-3-Hydroxybutanoyl-[acyl-carrier protein] <=> H2O + But-2-enoyl-[acyl-carrier protein]	( peg2831 ) or ( peg2841 )	peg2831 peg2841		Fatty Acid Biosynthesis FASII	1	-1000	1000	0		|4.2.1.58|	SEED automodel
659	rxn05330	(3R)-3-Hydroxybutanoyl-[acyl-carrier-protein] hydro-lyase	cpd11479[c] <=> cpd00001[c] + cpd11473[c]	D-3-Hydroxyhexanoyl-[acp] <=> H2O + (2E)-Hexenoyl-[acp]	( peg2831 ) or ( peg2841 )	peg2831 peg2841		Fatty Acid Biosynthesis FASII	1	-1000	1000	0		|2.3.1.85|2.3.1.86|4.2.1.58|	SEED automodel
660	rxn05331	(3R)-3-Hydroxybutanoyl-[acyl-carrier-protein] hydro-lyase	cpd11480[c] <=> cpd00001[c] + cpd11469[c]	D-3-Hydroxydodecanoyl-[acp] <=> H2O + (2E)-Dodecenoyl-[acp]	( peg2831 ) or ( peg2841 )	peg2831 peg2841		Fatty Acid Biosynthesis FASII	1	-1000	1000	0		|2.3.1.85|2.3.1.86|4.2.1.58|4.2.1.60|4.2.1.61|	SEED automodel
661	rxn05332	(3R)-3-Hydroxypalmitoyl-[acyl-carrier-protein] hydro-lyase	cpd11481[c] <=> cpd00001[c] + cpd11477[c]	R-3-hydroxypalmitoyl-acyl-carrierprotein- <=> H2O + (2E)-Hexadecenoyl-[acp]	( peg2831 ) or ( peg2841 )	peg2831 peg2841		Fatty Acid Biosynthesis FASII	1	-1000	1000	0		|2.3.1.85|2.3.1.86|4.2.1.61|	SEED automodel
662	rxn05333	(3R)-3-Hydroxybutanoyl-[acyl-carrier-protein] hydro-lyase	cpd11482[c] <=> cpd00001[c] + cpd11475[c]	(R)-3-Hydroxydecanoyl-[acyl-carrier protein] <=> H2O + (2E)-Decenoyl-[acp]	( peg2831 ) or ( peg2841 )	peg2831 peg2841		Fatty Acid Biosynthesis FASII	1	-1000	1000	0		|2.3.1.85|2.3.1.86|4.2.1.58|4.2.1.60|4.2.1.61|	SEED automodel
663	rxn05334	(3R)-3-Hydroxybutanoyl-[acyl-carrier-protein] hydro-lyase	cpd11483[c] <=> cpd00001[c] + cpd11471[c]	(R)-3-Hydroxyoctanoyl-[acyl-carrier protein] <=> H2O + (2E)-Octenoyl-[acp]	( peg2831 ) or ( peg2841 )	peg2831 peg2841		Fatty Acid Biosynthesis FASII	1	-1000	1000	0		|2.3.1.85|2.3.1.86|4.2.1.58|4.2.1.59|4.2.1.61|	SEED automodel
664	rxn05335	(3R)-3-Hydroxypalmitoyl-[acyl-carrier-protein] hydro-lyase	cpd11484[c] <=> cpd00001[c] + cpd11467[c]	HMA <=> H2O + (2E)-Tetradecenoyl-[acp]	( peg2831 ) or ( peg2841 )	peg2831 peg2841		Fatty Acid Biosynthesis FASII	1	-1000	1000	0		|2.3.1.85|2.3.1.86|4.2.1.61|	SEED automodel
665	rxn05336	(3R)-3-Hydroxypalmitoyl-[acyl-carrier-protein]:NADP+ oxidoreductase	cpd00006[c] + cpd11481[c] <=> cpd00005[c] + cpd00067[c] + cpd11485[c]	TPN + R-3-hydroxypalmitoyl-acyl-carrierprotein- <=> TPNH + H+ + 3-oxohexadecanoyl-acp	( peg482 ) or ( peg2834 )	peg2834 peg482		mycolic acid synthesis | Fatty Acid Biosynthesis FASII	1	-1000	1000	0		|1.1.1.100|2.3.1.85|2.3.1.86|	SEED automodel
666	rxn05337	(3R)-3-Hydroxyhexanoyl-[acyl-carrier-protein]:NADP+ oxidoreductase	cpd00006[c] + cpd11479[c] <=> cpd00005[c] + cpd00067[c] + cpd11486[c]	TPN + D-3-Hydroxyhexanoyl-[acp] <=> TPNH + H+ + 3-Oxohexanoyl-[acp]	( peg482 ) or ( peg2834 )	peg2834 peg482		mycolic acid synthesis | Fatty Acid Biosynthesis FASII	1	-1000	1000	0		|1.1.1.100|2.3.1.85|2.3.1.86|	SEED automodel
667	rxn05338	(3R)-3-Hydroxydecanoyl-[acyl-carrier-protein]:NADP+ oxidoreductase	cpd00006[c] + cpd11482[c] <=> cpd00005[c] + cpd00067[c] + cpd11487[c]	TPN + (R)-3-Hydroxydecanoyl-[acyl-carrier protein] <=> TPNH + H+ + 3-oxodecanoyl-acp	( peg482 ) or ( peg2834 )	peg2834 peg482		mycolic acid synthesis | Fatty Acid Biosynthesis FASII	1	-1000	1000	0		|1.1.1.100|2.3.1.85|2.3.1.86|	SEED automodel
668	rxn05339	(3R)-3-Hydroxybutanoyl-[acyl-carrier protein]:NADP+ oxidoreductase	cpd00006[c] + cpd11478[c] <=> cpd00005[c] + cpd00067[c] + cpd11488[c]	TPN + (R)-3-Hydroxybutanoyl-[acyl-carrier protein] <=> TPNH + H+ + Acetoacetyl-ACP	( peg482 ) or ( peg2834 )	peg2834 peg482		mycolic acid synthesis | Fatty Acid Biosynthesis FASII	1	-1000	1000	0		|1.1.1.100|2.3.1.85|2.3.1.86|	SEED automodel
669	rxn05340	(3R)-3-Hydroxydodecanoyl-[acyl-carrier-protein]:NADP+ oxidoreductase	cpd00006[c] + cpd11480[c] <=> cpd00005[c] + cpd00067[c] + cpd11489[c]	TPN + D-3-Hydroxydodecanoyl-[acp] <=> TPNH + H+ + 3-oxododecanoyl-acp	( peg482 ) or ( peg2834 )	peg2834 peg482		mycolic acid synthesis | Fatty Acid Biosynthesis FASII	1	-1000	1000	0		|1.1.1.100|2.3.1.85|2.3.1.86|	SEED automodel
670	rxn05341	(3R)-3-Hydroxyoctanoyl-[acyl-carrier-protein]:NADP+ oxidoreductase	cpd00006[c] + cpd11483[c] <=> cpd00005[c] + cpd00067[c] + cpd11490[c]	TPN + (R)-3-Hydroxyoctanoyl-[acyl-carrier protein] <=> TPNH + H+ + 3-oxooctanoyl-acp	( peg482 ) or ( peg2834 )	peg2834 peg482		mycolic acid synthesis | Fatty Acid Biosynthesis FASII	1	-1000	1000	0		|1.1.1.100|2.3.1.85|2.3.1.86|	SEED automodel
671	rxn05342	(3R)-3-Hydroxytetradecanoyl-[acyl-carrier-protein]:NADP+	cpd00006[c] + cpd11484[c] <=> cpd00005[c] + cpd00067[c] + cpd11491[c]	TPN + HMA <=> TPNH + H+ + 3-oxotetradecanoyl-acp	( peg482 ) or ( peg2834 )	peg2834 peg482		mycolic acid synthesis | Fatty Acid Biosynthesis FASII	1	-1000	1000	0		|1.1.1.100|2.3.1.85|2.3.1.86|	SEED automodel
672	rxn05343	Octanoyl-[acyl-carrier protein]:malonyl-[acyl-carrier-protein]	cpd00067[c] + cpd11470[c] + cpd11492[c] -> cpd00011[c] + cpd11487[c] + cpd11493[c]	H+ + Octanoyl-ACP + Malonyl-acyl-carrierprotein- => CO2 + 3-oxodecanoyl-acp + ACP	( peg2833 and peg2838 and peg2839 )	peg2833 peg2838 peg2839		Fatty Acid Biosynthesis FASII	0	0	1000	0		|2.3.1.41|2.3.1.85|2.3.1.86|2.3.1.179|2.3.1.180|	SEED automodel
673	rxn05344	Tetradecanoyl-[acyl-carrier protein]:malonyl-[acyl-carrier-protein]	cpd00067[c] + cpd11466[c] + cpd11492[c] -> cpd00011[c] + cpd11485[c] + cpd11493[c]	H+ + Myristoyl-ACP + Malonyl-acyl-carrierprotein- => CO2 + 3-oxohexadecanoyl-acp + ACP	( peg2833 and peg2838 and peg2839 )	peg2833 peg2838 peg2839		Fatty Acid Biosynthesis FASII	0	0	1000	0		|2.3.1.41|2.3.1.85|2.3.1.86|2.3.1.179|2.3.1.180|	SEED automodel
674	rxn05345	dodecanoyl-[acyl-carrier-protein]:malonyl-[acyl-carrier-protein]	cpd00067[c] + cpd11468[c] + cpd11492[c] -> cpd00011[c] + cpd11491[c] + cpd11493[c]	H+ + Dodecanoyl-ACP + Malonyl-acyl-carrierprotein- => CO2 + 3-oxotetradecanoyl-acp + ACP	( peg2833 and peg2838 and peg2839 )	peg2833 peg2838 peg2839		Fatty Acid Biosynthesis FASII	0	0	1000	0		|2.3.1.41|2.3.1.85|2.3.1.86|2.3.1.179|2.3.1.180|	SEED automodel
675	rxn05346	butyryl-[acyl-carrier protein]:malonyl-[acyl-carrier-protein]	cpd00067[c] + cpd11464[c] + cpd11492[c] -> cpd00011[c] + cpd11486[c] + cpd11493[c]	H+ + Butyryl-ACP + Malonyl-acyl-carrierprotein- => CO2 + 3-Oxohexanoyl-[acp] + ACP	( peg2833 and peg2838 and peg2839 )	peg2833 peg2838 peg2839		Fatty Acid Biosynthesis FASII	0	0	1000	0		|2.3.1.41|2.3.1.85|2.3.1.86|2.3.1.179|2.3.1.180|	SEED automodel
676	rxn05347	Acyl-[acyl-carrier-protein]:malonyl-[acyl-carrier-protein]	cpd00067[c] + cpd11492[c] + cpd11494[c] -> cpd00011[c] + cpd11488[c] + cpd11493[c]	H+ + Malonyl-acyl-carrierprotein- + Acetyl-ACP => CO2 + Acetoacetyl-ACP + ACP	( peg2833 and peg2838 and peg2839 )	peg2833 peg2838 peg2839		Fatty Acid Biosynthesis FASII	0	0	1000	0		|2.3.1.41|2.3.1.85|2.3.1.86|2.3.1.179|2.3.1.180|	SEED automodel
677	rxn05348	Decanoyl-[acyl-carrier protein]:malonyl-[acyl-carrier-protein]	cpd00067[c] + cpd11474[c] + cpd11492[c] -> cpd00011[c] + cpd11489[c] + cpd11493[c]	H+ + Decanoyl-ACP + Malonyl-acyl-carrierprotein- => CO2 + 3-oxododecanoyl-acp + ACP	( peg2833 and peg2838 and peg2839 )	peg2833 peg2838 peg2839		Fatty Acid Biosynthesis FASII	0	0	1000	0		|2.3.1.41|2.3.1.85|2.3.1.86|2.3.1.179|2.3.1.180|	SEED automodel
678	rxn05349	acetyl-CoA:[acyl-carrier-protein] S-acetyltransferase	cpd00022[c] + cpd11493[c] <=> cpd00010[c] + cpd11494[c]	Acetyl-CoA + ACP <=> CoA + Acetyl-ACP	( peg2833 and peg2838 and peg2839 )	peg2833 peg2838 peg2839		Fatty Acid Biosynthesis FASII	1	-1000	1000	0		2.3.1.179|2.3.1.180|2.3.1.38|2.3.1.41|2.3.1.85|2.3.1.86	SEED automodel
679	rxn05350	hexanoyl-[acyl-carrier protein]:malonyl-[acyl-carrier-protein]	cpd00067[c] + cpd11472[c] + cpd11492[c] -> cpd00011[c] + cpd11490[c] + cpd11493[c]	H+ + Hexanoyl-ACP + Malonyl-acyl-carrierprotein- => CO2 + 3-oxooctanoyl-acp + ACP	( peg2833 and peg2838 and peg2839 )	peg2833 peg2838 peg2839		Fatty Acid Biosynthesis FASII	0	0	1000	0		|2.3.1.41|2.3.1.85|2.3.1.86|2.3.1.179|2.3.1.180|	SEED automodel
680	rxn05358	2-methylbutanoyl-CoA:[acyl-carrier-protein] transferase	cpd00760[c] + cpd11493[c] <=> cpd00010[c] + cpd11495[c]	2-Methylbutyryl-CoA + ACP <=> CoA + 2-methylbutyryl-ACP	( peg2835 )	peg2835		mycolic acid synthesis | Fatty Acid Biosynthesis FASII	1	-1000	1000	0		|2.3.1.0|	SEED automodel
681	rxn05359	4-methyl-3-oxo-hexanoyl-ACP:malonyl-[acyl-carrier-protein] C-acyltransferase (decarboxylating)	cpd00067[c] + cpd11492[c] + cpd11495[c] -> cpd00011[c] + cpd11493[c] + cpd11496[c]	H+ + Malonyl-acyl-carrierprotein- + 2-methylbutyryl-ACP => CO2 + ACP + 4-methyl-3-oxo-hexanoyl-ACP	( peg2833 and peg2838 and peg2839 )	peg2833 peg2838 peg2839		Fatty Acid Biosynthesis FASII	0	0	1000	0		|2.3.1.0|	SEED automodel
682	rxn05360	4-methyl-3-oxo-hexanoyl-ACP:NADP+ oxidoreductase	cpd00005[c] + cpd00067[c] + cpd11496[c] <=> cpd00006[c] + cpd11497[c]	TPNH + H+ + 4-methyl-3-oxo-hexanoyl-ACP <=> TPN + 4-methyl-3-hydroxy-hexanoyl-ACP	( peg482 ) or ( peg2834 )	peg2834 peg482		mycolic acid synthesis | Fatty Acid Biosynthesis FASII	1	-1000	1000	0		|1.1.1.0|	SEED automodel
683	rxn05361	4-methyl-3-hydroxy-hexanoyl-ACP hydro-lyase	cpd11497[c] <=> cpd00001[c] + cpd11498[c]	4-methyl-3-hydroxy-hexanoyl-ACP <=> H2O + 4-methyl-trans-hex-2-enoyl-ACP	( peg2831 ) or ( peg2841 )	peg2831 peg2841		Fatty Acid Biosynthesis FASII	1	-1000	1000	0		|4.2.1.0|	SEED automodel
684	rxn05362	4-methyl-trans-hex-2-enoyl-ACP:NADP+ oxidoreductase (A-specific)	cpd00005[c] + cpd00067[c] + cpd11498[c] -> cpd00006[c] + cpd11499[c]	TPNH + H+ + 4-methyl-trans-hex-2-enoyl-ACP => TPN + 4-methyl-hexanoyl-ACP				Fatty Acid Biosynthesis FASII	0	0	1000	0		|1.3.1.0|	SEED automodel
685	rxn05363	4-methyl-hexanoyl-ACP:malonyl-[acyl-carrier-protein] C-acyltransferase (decarboxylating)	cpd00067[c] + cpd11492[c] + cpd11499[c] -> cpd00011[c] + cpd11493[c] + cpd11500[c]	H+ + Malonyl-acyl-carrierprotein- + 4-methyl-hexanoyl-ACP => CO2 + ACP + 6-methyl-3-oxo-octanoyl-ACP	( peg2833 and peg2838 and peg2839 )	peg2833 peg2838 peg2839		Fatty Acid Biosynthesis FASII	0	0	1000	0		|2.3.1.0|	SEED automodel
686	rxn05364	6-methyl-3-oxo-octanoyl-ACP:NADP+ oxidoreductase	cpd00005[c] + cpd00067[c] + cpd11500[c] <=> cpd00006[c] + cpd11501[c]	TPNH + H+ + 6-methyl-3-oxo-octanoyl-ACP <=> TPN + 6-methyl-3-hydroxy-octanoyl-ACP	( peg482 ) or ( peg2834 )	peg2834 peg482		mycolic acid synthesis | Fatty Acid Biosynthesis FASII	1	-1000	1000	0		|1.1.1.0|	SEED automodel
687	rxn05365	6-methyl-3-hydroxy-octanoyl-ACP hydro-lyase	cpd11501[c] <=> cpd00001[c] + cpd11502[c]	6-methyl-3-hydroxy-octanoyl-ACP <=> H2O + 6-methyl-trans-oct-2-enoyl-ACP	( peg2831 ) or ( peg2841 )	peg2831 peg2841		Fatty Acid Biosynthesis FASII	1	-1000	1000	0		|4.2.1.0|	SEED automodel
688	rxn05366	6-methyl-trans-oct-2-enoyl-ACP:NADP+ oxidoreductase (A-specific)	cpd00005[c] + cpd00067[c] + cpd11502[c] -> cpd00006[c] + cpd11503[c]	TPNH + H+ + 6-methyl-trans-oct-2-enoyl-ACP => TPN + 6-methyl-octanoyl-ACP				Fatty Acid Biosynthesis FASII	0	0	1000	0		|1.3.1.0|	SEED automodel
689	rxn05367	6-methyl-octanoyl-ACP:malonyl-[acyl-carrier-protein] C-acyltransferase (decarboxylating)	cpd00067[c] + cpd11492[c] + cpd11503[c] -> cpd00011[c] + cpd11493[c] + cpd11504[c]	H+ + Malonyl-acyl-carrierprotein- + 6-methyl-octanoyl-ACP => CO2 + ACP + 8-methyl-3-oxo-decanoyl-ACP	( peg2833 and peg2838 and peg2839 )	peg2833 peg2838 peg2839		Fatty Acid Biosynthesis FASII	0	0	1000	0		|2.3.1.0|	SEED automodel
690	rxn05368	8-methyl-3-oxo-decanoyl-ACP:NADP+ oxidoreductase	cpd00005[c] + cpd00067[c] + cpd11504[c] <=> cpd00006[c] + cpd11505[c]	TPNH + H+ + 8-methyl-3-oxo-decanoyl-ACP <=> TPN + 8-methyl-3-hydroxy-decanoyl-ACP	( peg482 ) or ( peg2834 )	peg2834 peg482		mycolic acid synthesis | Fatty Acid Biosynthesis FASII	1	-1000	1000	0		|1.1.1.0|	SEED automodel
691	rxn05369	8-methyl-3-hydroxy-decanoyl-ACP hydro-lyase	cpd11505[c] <=> cpd00001[c] + cpd11506[c]	8-methyl-3-hydroxy-decanoyl-ACP <=> H2O + 8-methyl-trans-dec-2-enoyl-ACP	( peg2831 ) or ( peg2841 )	peg2831 peg2841		Fatty Acid Biosynthesis FASII	1	-1000	1000	0		|4.2.1.0|	SEED automodel
692	rxn05370	8-methyl-trans-dec-2-enoyl-ACP:NADP+ oxidoreductase (A-specific)	cpd00005[c] + cpd00067[c] + cpd11506[c] -> cpd00006[c] + cpd11507[c]	TPNH + H+ + 8-methyl-trans-dec-2-enoyl-ACP => TPN + 8-methyl-decanoyl-ACP				Fatty Acid Biosynthesis FASII	0	0	1000	0		|1.3.1.0|	SEED automodel
693	rxn05371	8-methyl-decanoyl-ACP:malonyl-[acyl-carrier-protein] C-acyltransferase (decarboxylating)	cpd00067[c] + cpd11492[c] + cpd11507[c] -> cpd00011[c] + cpd11493[c] + cpd11508[c]	H+ + Malonyl-acyl-carrierprotein- + 8-methyl-decanoyl-ACP => CO2 + ACP + 10-methyl-3-oxo-dodecanoyl-ACP	( peg2833 and peg2838 and peg2839 )	peg2833 peg2838 peg2839		Fatty Acid Biosynthesis FASII	0	0	1000	0		|2.3.1.0|	SEED automodel
694	rxn05372	10-methyl-3-oxo-dodecanoyl-ACP:NADP+ oxidoreductase	cpd00005[c] + cpd00067[c] + cpd11508[c] <=> cpd00006[c] + cpd11509[c]	TPNH + H+ + 10-methyl-3-oxo-dodecanoyl-ACP <=> TPN + 10-methyl-3-hydroxy-dodecanoyl-ACP	( peg482 ) or ( peg2834 )	peg2834 peg482		mycolic acid synthesis | Fatty Acid Biosynthesis FASII	1	-1000	1000	0		|1.1.1.0|	SEED automodel
695	rxn05373	10-methyl-3-hydroxy-dodecanoyl-ACP hydro-lyase	cpd11509[c] <=> cpd00001[c] + cpd11510[c]	10-methyl-3-hydroxy-dodecanoyl-ACP <=> H2O + 10-methyl-trans-dodec-2-enoyl-ACP	( peg2831 ) or ( peg2841 )	peg2831 peg2841		Fatty Acid Biosynthesis FASII	1	-1000	1000	0		|4.2.1.0|	SEED automodel
696	rxn05374	10-methyl-trans-dodec-2-enoyl-ACP:NADP+ oxidoreductase (A-specific)	cpd00005[c] + cpd00067[c] + cpd11510[c] -> cpd00006[c] + cpd11511[c]	TPNH + H+ + 10-methyl-trans-dodec-2-enoyl-ACP => TPN + 10-methyl-dodecanoyl-ACP				Fatty Acid Biosynthesis FASII	0	0	1000	0		|1.3.1.0|	SEED automodel
697	rxn05375	10-methyl-dodecanoyl-ACP:malonyl-[acyl-carrier-protein] C-acyltransferase (decarboxylating)	cpd00067[c] + cpd11492[c] + cpd11511[c] -> cpd00011[c] + cpd11493[c] + cpd11512[c]	H+ + Malonyl-acyl-carrierprotein- + 10-methyl-dodecanoyl-ACP => CO2 + ACP + 12-methyl-3-oxo-tetra-decanoyl-ACP	( peg2833 and peg2838 and peg2839 )	peg2833 peg2838 peg2839		Fatty Acid Biosynthesis FASII	0	0	1000	0		|2.3.1.0|	SEED automodel
698	rxn05376	12-methyl-3-oxo-tetra-decanoyl-ACP:NADP+ oxidoreductase	cpd00005[c] + cpd00067[c] + cpd11512[c] <=> cpd00006[c] + cpd11513[c]	TPNH + H+ + 12-methyl-3-oxo-tetra-decanoyl-ACP <=> TPN + 12-methyl-3-hydroxy-tetra-decanoyl-ACP	( peg482 ) or ( peg2834 )	peg2834 peg482		mycolic acid synthesis | Fatty Acid Biosynthesis FASII	1	-1000	1000	0		|1.1.1.0|	SEED automodel
699	rxn05377	12-methyl-3-hydroxy-tetra-decanoyl-ACP hydro-lyase	cpd11513[c] <=> cpd00001[c] + cpd11514[c]	12-methyl-3-hydroxy-tetra-decanoyl-ACP <=> H2O + 12-methyl-trans-tetra-dec-2-enoyl-ACP	( peg2831 ) or ( peg2841 )	peg2831 peg2841		Fatty Acid Biosynthesis FASII	1	-1000	1000	0		|4.2.1.0|	SEED automodel
700	rxn05378	12-methyl-trans-tetra-dec-2-enoyl-ACP:NADP+ oxidoreductase (A-specific)	cpd00005[c] + cpd00067[c] + cpd11514[c] -> cpd00006[c] + cpd11515[c]	TPNH + H+ + 12-methyl-trans-tetra-dec-2-enoyl-ACP => TPN + 12-methyl-tetra-decanoyl-ACP				Fatty Acid Biosynthesis FASII	0	0	1000	0		|1.3.1.0|	SEED automodel
701	rxn05379	12-methyl-tetra-decanoyl-ACP:malonyl-[acyl-carrier-protein] C-acyltransferase (decarboxylating)	cpd00067[c] + cpd11492[c] + cpd11515[c] -> cpd00011[c] + cpd11493[c] + cpd11516[c]	H+ + Malonyl-acyl-carrierprotein- + 12-methyl-tetra-decanoyl-ACP => CO2 + ACP + 14-methyl-3-oxo-hexa-decanoyl-ACP	( peg2833 and peg2838 and peg2839 )	peg2833 peg2838 peg2839		Fatty Acid Biosynthesis FASII	0	0	1000	0		|2.3.1.0|	SEED automodel
702	rxn05380	14-methyl-3-oxo-hexa-decanoyl-ACP:NADP+ oxidoreductase	cpd00005[c] + cpd00067[c] + cpd11516[c] <=> cpd00006[c] + cpd11517[c]	TPNH + H+ + 14-methyl-3-oxo-hexa-decanoyl-ACP <=> TPN + 14-methyl-3-hydroxy-hexa-decanoyl-ACP	( peg482 ) or ( peg2834 )	peg2834 peg482		mycolic acid synthesis | Fatty Acid Biosynthesis FASII	1	-1000	1000	0		|1.1.1.0|	SEED automodel
703	rxn05381	14-methyl-3-hydroxy-hexa-decanoyl-ACP hydro-lyase	cpd11517[c] <=> cpd00001[c] + cpd11518[c]	14-methyl-3-hydroxy-hexa-decanoyl-ACP <=> H2O + 14-methyl-trans-hexa-dec-2-enoyl-ACP	( peg2831 ) or ( peg2841 )	peg2831 peg2841		Fatty Acid Biosynthesis FASII	1	-1000	1000	0		|4.2.1.0|	SEED automodel
704	rxn05382	14-methyl-trans-hexa-dec-2-enoyl-ACP:NADP+ oxidoreductase (A-specific)	cpd00005[c] + cpd00067[c] + cpd11518[c] -> cpd00006[c] + cpd11519[c]	TPNH + H+ + 14-methyl-trans-hexa-dec-2-enoyl-ACP => TPN + 14-methyl-hexa-decanoyl-ACP				Fatty Acid Biosynthesis FASII	0	0	1000	0		|1.3.1.0|	SEED automodel
705	rxn05383	3-methylbutanoyl-CoA:[acyl-carrier-protein] transferase	cpd01882[c] + cpd11493[c] <=> cpd00010[c] + cpd11520[c]	Isovaleryl-CoA + ACP <=> CoA + isovaleryl-ACP	( peg2835 )	peg2835		mycolic acid synthesis | Fatty Acid Biosynthesis FASII	1	-1000	1000	0		|2.3.1.0|	SEED automodel
706	rxn05384	3-methylbutanoyl-ACP:malonyl-[acyl-carrier-protein] C-acyltransferase (decarboxylating)	cpd00067[c] + cpd11492[c] + cpd11520[c] -> cpd00011[c] + cpd11493[c] + cpd11521[c]	H+ + Malonyl-acyl-carrierprotein- + isovaleryl-ACP => CO2 + ACP + 5-methyl-3-oxo-hexanoyl-ACP	( peg2833 and peg2838 and peg2839 )	peg2833 peg2838 peg2839		Fatty Acid Biosynthesis FASII	0	0	1000	0		|2.3.1.0|	SEED automodel
707	rxn05385	5-methyl-3-oxo-hexanoyl-ACP:NADP+ oxidoreductase	cpd00005[c] + cpd00067[c] + cpd11521[c] <=> cpd00006[c] + cpd11522[c]	TPNH + H+ + 5-methyl-3-oxo-hexanoyl-ACP <=> TPN + 5-methyl-3-hydroxy-hexanoyl-ACP	( peg482 ) or ( peg2834 )	peg2834 peg482		mycolic acid synthesis | Fatty Acid Biosynthesis FASII	1	-1000	1000	0		|1.1.1.0|	SEED automodel
708	rxn05386	5-methyl-3-hydroxy-hexanoyl-ACP hydro-lyase	cpd11522[c] <=> cpd00001[c] + cpd11523[c]	5-methyl-3-hydroxy-hexanoyl-ACP <=> H2O + 5-methyl-trans-hex-2-enoyl-ACP	( peg2831 ) or ( peg2841 )	peg2831 peg2841		Fatty Acid Biosynthesis FASII	1	-1000	1000	0		|4.2.1.0|	SEED automodel
709	rxn05387	5-methyl-trans-hex-2-enoyl-ACP:NADP+ oxidoreductase (A-specific)	cpd00005[c] + cpd00067[c] + cpd11523[c] -> cpd00006[c] + cpd11524[c]	TPNH + H+ + 5-methyl-trans-hex-2-enoyl-ACP => TPN + 5-methyl-hexanoyl-ACP				Fatty Acid Biosynthesis FASII	0	0	1000	0		|1.3.1.0|	SEED automodel
710	rxn05388	5-methyl-hexanoyl-ACP:malonyl-[acyl-carrier-protein] C-acyltransferase (decarboxylating)	cpd00067[c] + cpd11492[c] + cpd11524[c] -> cpd00011[c] + cpd11493[c] + cpd11525[c]	H+ + Malonyl-acyl-carrierprotein- + 5-methyl-hexanoyl-ACP => CO2 + ACP + 7-methyl-3-oxo-octanoyl-ACP	( peg2833 and peg2838 and peg2839 )	peg2833 peg2838 peg2839		Fatty Acid Biosynthesis FASII	0	0	1000	0		|2.3.1.0|	SEED automodel
711	rxn05389	7-methyl-3-oxo-octanoyl-ACP:NADP+ oxidoreductase	cpd00005[c] + cpd00067[c] + cpd11525[c] <=> cpd00006[c] + cpd11526[c]	TPNH + H+ + 7-methyl-3-oxo-octanoyl-ACP <=> TPN + 7-methyl-3-hydroxy-octanoyl-ACP	( peg482 ) or ( peg2834 )	peg2834 peg482		mycolic acid synthesis | Fatty Acid Biosynthesis FASII	1	-1000	1000	0		|1.1.1.0|	SEED automodel
712	rxn05390	7-methyl-3-hydroxy-octanoyl-ACP hydro-lyase	cpd11526[c] <=> cpd00001[c] + cpd11527[c]	7-methyl-3-hydroxy-octanoyl-ACP <=> H2O + 7-methyl-trans-oct-2-enoyl-ACP	( peg2831 ) or ( peg2841 )	peg2831 peg2841		Fatty Acid Biosynthesis FASII	1	-1000	1000	0		|4.2.1.0|	SEED automodel
713	rxn05391	7-methyl-trans-oct-2-enoyl-ACP:NADP+ oxidoreductase (A-specific)	cpd00005[c] + cpd00067[c] + cpd11527[c] -> cpd00006[c] + cpd11528[c]	TPNH + H+ + 7-methyl-trans-oct-2-enoyl-ACP => TPN + 7-methyl-octanoyl-ACP				Fatty Acid Biosynthesis FASII	0	0	1000	0		|1.3.1.0|	SEED automodel
714	rxn05392	7-methyl-octanoyl-ACP:malonyl-[acyl-carrier-protein] C-acyltransferase (decarboxylating)	cpd00067[c] + cpd11492[c] + cpd11528[c] -> cpd00011[c] + cpd11493[c] + cpd11529[c]	H+ + Malonyl-acyl-carrierprotein- + 7-methyl-octanoyl-ACP => CO2 + ACP + 9-methyl-3-oxo-decanoyl-ACP	( peg2833 and peg2838 and peg2839 )	peg2833 peg2838 peg2839		Fatty Acid Biosynthesis FASII	0	0	1000	0		|2.3.1.0|	SEED automodel
715	rxn05393	9-methyl-3-oxo-decanoyl-ACP:NADP+ oxidoreductase	cpd00005[c] + cpd00067[c] + cpd11529[c] <=> cpd00006[c] + cpd11530[c]	TPNH + H+ + 9-methyl-3-oxo-decanoyl-ACP <=> TPN + 9-methyl-3-hydroxy-decanoyl-ACP	( peg482 ) or ( peg2834 )	peg2834 peg482		mycolic acid synthesis | Fatty Acid Biosynthesis FASII	1	-1000	1000	0		|1.1.1.0|	SEED automodel
716	rxn05394	9-methyl-3-hydroxy-decanoyl-ACP hydro-lyase	cpd11530[c] <=> cpd00001[c] + cpd11531[c]	9-methyl-3-hydroxy-decanoyl-ACP <=> H2O + 9-methyl-trans-dec-2-enoyl-ACP	( peg2831 ) or ( peg2841 )	peg2831 peg2841		Fatty Acid Biosynthesis FASII	1	-1000	1000	0		|4.2.1.0|	SEED automodel
717	rxn05395	9-methyl-trans-dec-2-enoyl-ACP:NADP+ oxidoreductase (A-specific)	cpd00005[c] + cpd00067[c] + cpd11531[c] -> cpd00006[c] + cpd11532[c]	TPNH + H+ + 9-methyl-trans-dec-2-enoyl-ACP => TPN + 9-methyl-decanoyl-ACP				Fatty Acid Biosynthesis FASII	0	0	1000	0		|1.3.1.0|	SEED automodel
718	rxn05396	9-methyl-decanoyl-ACP:malonyl-[acyl-carrier-protein] C-acyltransferase (decarboxylating)	cpd00067[c] + cpd11492[c] + cpd11532[c] -> cpd00011[c] + cpd11493[c] + cpd11533[c]	H+ + Malonyl-acyl-carrierprotein- + 9-methyl-decanoyl-ACP => CO2 + ACP + 11-methyl-3-oxo-dodecanoyl-ACP	( peg2833 and peg2838 and peg2839 )	peg2833 peg2838 peg2839		Fatty Acid Biosynthesis FASII	0	0	1000	0		|2.3.1.0|	SEED automodel
719	rxn05397	11-methyl-3-oxo-dodecanoyl-ACP:NADP+ oxidoreductase	cpd00005[c] + cpd00067[c] + cpd11533[c] <=> cpd00006[c] + cpd11534[c]	TPNH + H+ + 11-methyl-3-oxo-dodecanoyl-ACP <=> TPN + 11-methyl-3-hydroxy-dodecanoyl-ACP	( peg482 ) or ( peg2834 )	peg2834 peg482		mycolic acid synthesis | Fatty Acid Biosynthesis FASII	1	-1000	1000	0		|1.1.1.0|	SEED automodel
720	rxn05398	11-methyl-3-hydroxy-dodecanoyl-ACP hydro-lyase	cpd11534[c] <=> cpd00001[c] + cpd11535[c]	11-methyl-3-hydroxy-dodecanoyl-ACP <=> H2O + 11-methyl-trans-dodec-2-enoyl-ACP	( peg2831 ) or ( peg2841 )	peg2831 peg2841		Fatty Acid Biosynthesis FASII	1	-1000	1000	0		|4.2.1.0|	SEED automodel
721	rxn05399	11-methyl-trans-dodec-2-enoyl-ACP:NADP+ oxidoreductase (A-specific)	cpd00005[c] + cpd00067[c] + cpd11535[c] -> cpd00006[c] + cpd11536[c]	TPNH + H+ + 11-methyl-trans-dodec-2-enoyl-ACP => TPN + 11-methyl-dodecanoyl-ACP				Fatty Acid Biosynthesis FASII	0	0	1000	0		|1.3.1.0|	SEED automodel
722	rxn05400	11-methyl-dodecanoyl-ACP:malonyl-[acyl-carrier-protein] C-acyltransferase (decarboxylating)	cpd00067[c] + cpd11492[c] + cpd11536[c] -> cpd00011[c] + cpd11493[c] + cpd11537[c]	H+ + Malonyl-acyl-carrierprotein- + 11-methyl-dodecanoyl-ACP => CO2 + ACP + 13-methyl-3-oxo-tetra-decanoyl-ACP	( peg2833 and peg2838 and peg2839 )	peg2833 peg2838 peg2839		Fatty Acid Biosynthesis FASII	0	0	1000	0		|2.3.1.0|	SEED automodel
723	rxn05401	13-methyl-3-oxo-tetra-decanoyl-ACP:NADP+ oxidoreductase	cpd00005[c] + cpd00067[c] + cpd11537[c] <=> cpd00006[c] + cpd11538[c]	TPNH + H+ + 13-methyl-3-oxo-tetra-decanoyl-ACP <=> TPN + 13-methyl-3-hydroxy-tetra-decanoyl-ACP	( peg482 ) or ( peg2834 )	peg2834 peg482		mycolic acid synthesis | Fatty Acid Biosynthesis FASII	1	-1000	1000	0		|1.1.1.0|	SEED automodel
724	rxn05402	13-methyl-3-hydroxy-tetra-decanoyl-ACP hydro-lyase	cpd11538[c] <=> cpd00001[c] + cpd11539[c]	13-methyl-3-hydroxy-tetra-decanoyl-ACP <=> H2O + 13-methyl-trans-tetra-dec-2-enoyl-ACP	( peg2831 ) or ( peg2841 )	peg2831 peg2841		Fatty Acid Biosynthesis FASII	1	-1000	1000	0		|4.2.1.0|	SEED automodel
725	rxn05403	13-methyl-trans-tetra-dec-2-enoyl-ACP:NADP+ oxidoreductase (A-specific)	cpd00005[c] + cpd00067[c] + cpd11539[c] -> cpd00006[c] + cpd11540[c]	TPNH + H+ + 13-methyl-trans-tetra-dec-2-enoyl-ACP => TPN + 13-methyl-tetra-decanoyl-ACP				Fatty Acid Biosynthesis FASII	0	0	1000	0		|1.3.1.0|	SEED automodel
726	rxn05404	13-methyl-tetra-decanoyl-ACP:malonyl-[acyl-carrier-protein] C-acyltransferase (decarboxylating)	cpd00067[c] + cpd11492[c] + cpd11540[c] -> cpd00011[c] + cpd11493[c] + cpd11541[c]	H+ + Malonyl-acyl-carrierprotein- + 13-methyl-tetra-decanoyl-ACP => CO2 + ACP + 15-methyl-3-oxo-hexa-decanoyl-ACP	( peg2833 and peg2838 and peg2839 )	peg2833 peg2838 peg2839		Fatty Acid Biosynthesis FASII	0	0	1000	0		|2.3.1.0|	SEED automodel
727	rxn05405	15-methyl-3-oxo-hexa-decanoyl-ACP:NADP+ oxidoreductase	cpd00005[c] + cpd00067[c] + cpd11541[c] <=> cpd00006[c] + cpd11542[c]	TPNH + H+ + 15-methyl-3-oxo-hexa-decanoyl-ACP <=> TPN + 15-methyl-3-hydroxy-hexa-decanoyl-ACP	( peg482 ) or ( peg2834 )	peg2834 peg482		mycolic acid synthesis | Fatty Acid Biosynthesis FASII	1	-1000	1000	0		|1.1.1.0|	SEED automodel
728	rxn05406	15-methyl-3-hydroxy-hexa-decanoyl-ACP hydro-lyase	cpd11542[c] <=> cpd00001[c] + cpd11543[c]	15-methyl-3-hydroxy-hexa-decanoyl-ACP <=> H2O + 15-methyl-trans-hexa-dec-2-enoyl-ACP	( peg2831 ) or ( peg2841 )	peg2831 peg2841		Fatty Acid Biosynthesis FASII	1	-1000	1000	0		|4.2.1.0|	SEED automodel
729	rxn05407	15-methyl-trans-hexa-dec-2-enoyl-ACP:NADP+ oxidoreductase (A-specific)	cpd00005[c] + cpd00067[c] + cpd11543[c] -> cpd00006[c] + cpd11544[c]	TPNH + H+ + 15-methyl-trans-hexa-dec-2-enoyl-ACP => TPN + 15-methyl-hexa-decanoyl-ACP				Fatty Acid Biosynthesis FASII	0	0	1000	0		|1.3.1.0|	SEED automodel
730	rxn05408	2-methylpropionyl-CoA:[acyl-carrier-protein] transferase	cpd00481[c] + cpd11493[c] <=> cpd00010[c] + cpd11545[c]	Isobutyryl-CoA + ACP <=> CoA + isobutyryl-ACP	( peg2835 )	peg2835		mycolic acid synthesis | Fatty Acid Biosynthesis FASII	1	-1000	1000	0		|2.3.1.0|	SEED automodel
731	rxn05409	2-methylpropionyl-ACP:malonyl-[acyl-carrier-protein] C-acyltransferase (decarboxylating)	cpd00067[c] + cpd11492[c] + cpd11545[c] -> cpd00011[c] + cpd11493[c] + cpd11546[c]	H+ + Malonyl-acyl-carrierprotein- + isobutyryl-ACP => CO2 + ACP + 4-methyl-3-oxo-pentanoyl-ACP	( peg2833 and peg2838 and peg2839 )	peg2833 peg2838 peg2839		Fatty Acid Biosynthesis FASII	0	0	1000	0		|2.3.1.0|	SEED automodel
732	rxn05410	4-methyl-3-oxo-pentanoyl-ACP:NADP+ oxidoreductase	cpd00005[c] + cpd00067[c] + cpd11546[c] <=> cpd00006[c] + cpd11547[c]	TPNH + H+ + 4-methyl-3-oxo-pentanoyl-ACP <=> TPN + 4-methyl-3-hydroxy-pentanoyl-ACP	( peg482 ) or ( peg2834 )	peg2834 peg482		mycolic acid synthesis | Fatty Acid Biosynthesis FASII	1	-1000	1000	0		|1.1.1.0|	SEED automodel
733	rxn05411	4-methyl-3-hydroxy-pentanoyl-ACP hydro-lyase	cpd11547[c] <=> cpd00001[c] + cpd11548[c]	4-methyl-3-hydroxy-pentanoyl-ACP <=> H2O + 4-methyl-trans-pent-2-enoyl-ACP	( peg2831 ) or ( peg2841 )	peg2831 peg2841		Fatty Acid Biosynthesis FASII	1	-1000	1000	0		|4.2.1.0|	SEED automodel
734	rxn05413	4-methyl-pentanoyl-ACP:malonyl-[acyl-carrier-protein] C-acyltransferase (decarboxylating)	cpd00067[c] + cpd11492[c] + cpd11549[c] -> cpd00011[c] + cpd11493[c] + cpd11550[c]	H+ + Malonyl-acyl-carrierprotein- + 4-methyl-pentanoyl-ACP => CO2 + ACP + 6-methyl-3-oxo-heptanoyl-ACP	( peg2833 and peg2838 and peg2839 )	peg2833 peg2838 peg2839		Fatty Acid Biosynthesis FASII	0	0	1000	0		|2.3.1.0|	SEED automodel
735	rxn05414	6-methyl-3-oxo-heptanoyl-ACP:NADP+ oxidoreductase	cpd00005[c] + cpd00067[c] + cpd11550[c] <=> cpd00006[c] + cpd11551[c]	TPNH + H+ + 6-methyl-3-oxo-heptanoyl-ACP <=> TPN + 6-methyl-3-hydroxy-heptanoyl-ACP	( peg482 ) or ( peg2834 )	peg2834 peg482		mycolic acid synthesis | Fatty Acid Biosynthesis FASII	1	-1000	1000	0		|1.1.1.0|	SEED automodel
736	rxn05415	6-methyl-3-hydroxy-heptanoyl-ACP hydro-lyase	cpd11551[c] <=> cpd00001[c] + cpd11552[c]	6-methyl-3-hydroxy-heptanoyl-ACP <=> H2O + 6-methyl-trans-hept-2-enoyl-ACP	( peg2831 ) or ( peg2841 )	peg2831 peg2841		Fatty Acid Biosynthesis FASII	1	-1000	1000	0		|4.2.1.0|	SEED automodel
737	rxn05417	6-methyl-heptanoyl-ACP:malonyl-[acyl-carrier-protein] C-acyltransferase (decarboxylating)	cpd00067[c] + cpd11492[c] + cpd11553[c] -> cpd00011[c] + cpd11493[c] + cpd11554[c]	H+ + Malonyl-acyl-carrierprotein- + 6-methyl-heptanoyl-ACP => CO2 + ACP + 8-methyl-3-oxo-nonanoyl-ACP	( peg2833 and peg2838 and peg2839 )	peg2833 peg2838 peg2839		Fatty Acid Biosynthesis FASII	0	0	1000	0		|2.3.1.0|	SEED automodel
738	rxn05418	8-methyl-3-oxo-nonanoyl-ACP:NADP+ oxidoreductase	cpd00005[c] + cpd00067[c] + cpd11554[c] <=> cpd00006[c] + cpd11555[c]	TPNH + H+ + 8-methyl-3-oxo-nonanoyl-ACP <=> TPN + 8-methyl-3-hydroxy-nonanoyl-ACP	( peg482 ) or ( peg2834 )	peg2834 peg482		mycolic acid synthesis | Fatty Acid Biosynthesis FASII	1	-1000	1000	0		|1.1.1.0|	SEED automodel
739	rxn05419	8-methyl-3-hydroxy-nonanoyl-ACP hydro-lyase	cpd11555[c] <=> cpd00001[c] + cpd11556[c]	8-methyl-3-hydroxy-nonanoyl-ACP <=> H2O + 8-methyl-trans-non-2-enoyl-ACP	( peg2831 ) or ( peg2841 )	peg2831 peg2841		Fatty Acid Biosynthesis FASII	1	-1000	1000	0		|4.2.1.0|	SEED automodel
740	rxn05421	8-methyl-nonanoyl-ACP:malonyl-[acyl-carrier-protein] C-acyltransferase (decarboxylating)	cpd00067[c] + cpd11492[c] + cpd11557[c] -> cpd00011[c] + cpd11493[c] + cpd11558[c]	H+ + Malonyl-acyl-carrierprotein- + 8-methyl-nonanoyl-ACP => CO2 + ACP + 10-methyl-3-oxo-undecanoyl-ACP	( peg2833 and peg2838 and peg2839 )	peg2833 peg2838 peg2839		Fatty Acid Biosynthesis FASII	0	0	1000	0		|2.3.1.0|	SEED automodel
741	rxn05422	10-methyl-3-oxo-undecanoyl-ACP:NADP+ oxidoreductase	cpd00005[c] + cpd00067[c] + cpd11558[c] <=> cpd00006[c] + cpd11559[c]	TPNH + H+ + 10-methyl-3-oxo-undecanoyl-ACP <=> TPN + 10-methyl-3-hydroxy-undecanoyl-ACP	( peg482 ) or ( peg2834 )	peg2834 peg482		mycolic acid synthesis | Fatty Acid Biosynthesis FASII	1	-1000	1000	0		|1.1.1.0|	SEED automodel
742	rxn05423	10-methyl-3-hydroxy-undecanoyl-ACP hydro-lyase	cpd11559[c] <=> cpd00001[c] + cpd11560[c]	10-methyl-3-hydroxy-undecanoyl-ACP <=> H2O + 10-methyl-trans-undec-2-enoyl-ACP	( peg2831 ) or ( peg2841 )	peg2831 peg2841		Fatty Acid Biosynthesis FASII	1	-1000	1000	0		|4.2.1.0|	SEED automodel
743	rxn05425	10-methyl-undecanoyl-ACP:malonyl-[acyl-carrier-protein] C-acyltransferase (decarboxylating)	cpd00067[c] + cpd11492[c] + cpd11561[c] -> cpd00011[c] + cpd11493[c] + cpd11562[c]	H+ + Malonyl-acyl-carrierprotein- + 10-methyl-undecanoyl-ACP => CO2 + ACP + 12-methyl-3-oxo-tridecanoyl-ACP	( peg2833 and peg2838 and peg2839 )	peg2833 peg2838 peg2839		Fatty Acid Biosynthesis FASII	0	0	1000	0		|2.3.1.0|	SEED automodel
744	rxn05426	12-methyl-3-oxo-tridecanoyl-ACP:NADP+ oxidoreductase	cpd00005[c] + cpd00067[c] + cpd11562[c] <=> cpd00006[c] + cpd11563[c]	TPNH + H+ + 12-methyl-3-oxo-tridecanoyl-ACP <=> TPN + 12-methyl-3-hydroxy-tridecanoyl-ACP	( peg482 ) or ( peg2834 )	peg2834 peg482		mycolic acid synthesis | Fatty Acid Biosynthesis FASII	1	-1000	1000	0		|1.1.1.0|	SEED automodel
745	rxn05427	12-methyl-3-hydroxy-tridecanoyl-ACP hydro-lyase	cpd11563[c] <=> cpd00001[c] + cpd11564[c]	12-methyl-3-hydroxy-tridecanoyl-ACP <=> H2O + 12-methyl-trans-tridec-2-enoyl-ACP	( peg2831 ) or ( peg2841 )	peg2831 peg2841		Fatty Acid Biosynthesis FASII	1	-1000	1000	0		|4.2.1.0|	SEED automodel
746	rxn05429	12-methyl-tridecanoyl-ACP:malonyl-[acyl-carrier-protein] C-acyltransferase (decarboxylating)	cpd00067[c] + cpd11492[c] + cpd11565[c] -> cpd00011[c] + cpd11493[c] + cpd11566[c]	H+ + Malonyl-acyl-carrierprotein- + 12-methyl-tridecanoyl-ACP => CO2 + ACP + 14-methyl-3-oxo-pentadecanoyl-ACP	( peg2833 and peg2838 and peg2839 )	peg2833 peg2838 peg2839		Fatty Acid Biosynthesis FASII	0	0	1000	0		|2.3.1.0|	SEED automodel
747	rxn05430	14-methyl-3-oxo-pentadecanoyl-ACP:NADP+ oxidoreductase	cpd00005[c] + cpd00067[c] + cpd11566[c] <=> cpd00006[c] + cpd11567[c]	TPNH + H+ + 14-methyl-3-oxo-pentadecanoyl-ACP <=> TPN + 14-methyl-3-hydroxy-pentadecanoyl-ACP	( peg482 ) or ( peg2834 )	peg2834 peg482		mycolic acid synthesis | Fatty Acid Biosynthesis FASII	1	-1000	1000	0		|1.1.1.0|	SEED automodel
748	rxn05431	14-methyl-3-hydroxy-pentadecanoyl-ACP hydro-lyase	cpd11567[c] <=> cpd00001[c] + cpd11568[c]	14-methyl-3-hydroxy-pentadecanoyl-ACP <=> H2O + 14-methyl-trans-pentadec-2-enoyl-ACP	( peg2831 ) or ( peg2841 )	peg2831 peg2841		Fatty Acid Biosynthesis FASII	1	-1000	1000	0		|4.2.1.0|	SEED automodel
749	rxn05451	12-methyl-tetra-decanoyl-ACP:[acyl-carrier-protein] transferase	cpd00010[c] + cpd11515[c] <=> cpd11439[c] + cpd11493[c]	CoA + 12-methyl-tetra-decanoyl-ACP <=> fa4coa + ACP	( peg2835 )	peg2835		mycolic acid synthesis | Fatty Acid Biosynthesis FASII	1	-1000	1000	0		|2.3.1.0|	SEED automodel
750	rxn05452	14-methyl-hexa-decanoyl-ACP:[acyl-carrier-protein] transferase	cpd00010[c] + cpd11519[c] <=> cpd11434[c] + cpd11493[c]	CoA + 14-methyl-hexa-decanoyl-ACP <=> fa12coa + ACP	( peg2835 )	peg2835		mycolic acid synthesis | Fatty Acid Biosynthesis FASII	1	-1000	1000	0		|2.3.1.0|	SEED automodel
751	rxn05453	13-methyl-tetra-decanoyl-ACP:[acyl-carrier-protein] transferase	cpd00010[c] + cpd11540[c] <=> cpd11437[c] + cpd11493[c]	CoA + 13-methyl-tetra-decanoyl-ACP <=> fa3coa + ACP	( peg2835 )	peg2835		mycolic acid synthesis | Fatty Acid Biosynthesis FASII	1	-1000	1000	0		|2.3.1.0|	SEED automodel
752	rxn05454	15-methyl-hexa-decanoyl-ACP:[acyl-carrier-protein] transferase	cpd00010[c] + cpd11544[c] <=> cpd11432[c] + cpd11493[c]	CoA + 15-methyl-hexa-decanoyl-ACP <=> fa11coa + ACP	( peg2835 )	peg2835		mycolic acid synthesis | Fatty Acid Biosynthesis FASII	1	-1000	1000	0		|2.3.1.0|	SEED automodel
753	rxn05455	12-methyl-tridecanoyl-ACP:[acyl-carrier-protein] transferase	cpd00010[c] + cpd11565[c] <=> cpd11435[c] + cpd11493[c]	CoA + 12-methyl-tridecanoyl-ACP <=> fa1coa + ACP	( peg2835 )	peg2835		mycolic acid synthesis | Fatty Acid Biosynthesis FASII	1	-1000	1000	0		|2.3.1.0|	SEED automodel
754	rxn05456	14-methyl-pentadecanoyl-ACP:[acyl-carrier-protein] transferase	cpd00010[c] + cpd11569[c] <=> cpd11441[c] + cpd11493[c]	CoA + 14-methyl-pentadecanoyl-ACP <=> fa6coa + ACP	( peg2835 )	peg2835		mycolic acid synthesis | Fatty Acid Biosynthesis FASII	1	-1000	1000	0		|2.3.1.0|	SEED automodel
755	rxn05457	tetradecanoyl-ACP:[acyl-carrier-protein] transferase	cpd00010[c] + cpd11466[c] <=> cpd01695[c] + cpd11493[c]	CoA + Myristoyl-ACP <=> Myristoyl-CoA + ACP	( peg2835 )	peg2835		mycolic acid synthesis | Fatty Acid Biosynthesis FASII	1	-1000	1000	0		|2.3.1.1|	SEED automodel
756	rxn05458	hexadecanoyl-ACP:[acyl-carrier-protein] transferase	cpd00010[c] + cpd11476[c] <=> cpd00134[c] + cpd11493[c]	CoA + hexadecanoyl-acp <=> Palmitoyl-CoA + ACP	( peg2835 )	peg2835		mycolic acid synthesis | Fatty Acid Biosynthesis FASII	1	-1000	1000	0		|2.3.1.2|	SEED automodel
757	rxn05459	stearyl-ACP:[acyl-carrier-protein] transferase	cpd00010[c] + cpd11573[c] <=> cpd00327[c] + cpd11493[c]	CoA + Octodecanoyl-ACP <=> strcoa + ACP	( peg2835 )	peg2835		mycolic acid synthesis | Fatty Acid Biosynthesis FASII	1	-1000	1000	0		|2.3.1.3|	SEED automodel
758	rxn05460	3-Oxooctodecanoyl-ACP:malonyl-[acyl-carrier-protein] C-acyltransferase (decarboxylating)	cpd00067[c] + cpd11476[c] + cpd11492[c] -> cpd00011[c] + cpd11493[c] + cpd11570[c]	H+ + hexadecanoyl-acp + Malonyl-acyl-carrierprotein- => CO2 + ACP + 3-Oxooctodecanoyl-ACP	( peg2833 and peg2838 and peg2839 )	peg2833 peg2838 peg2839		Fatty Acid Biosynthesis FASII	0	0	1000	0		|2.3.1.0|	SEED automodel
759	rxn05461	3-Hydroxyoctodecanoyl-ACP:NADP+ oxidoreductase	cpd00005[c] + cpd00067[c] + cpd11570[c] <=> cpd00006[c] + cpd11571[c]	TPNH + H+ + 3-Oxooctodecanoyl-ACP <=> TPN + 3-Hydroxyoctodecanoyl-ACP	( peg482 ) or ( peg2834 )	peg2834 peg482		mycolic acid synthesis | Fatty Acid Biosynthesis FASII	1	-1000	1000	0		|1.1.1.0|	SEED automodel
760	rxn05462	trans-Octodec-2-enoyl-ACP hydro-lyase	cpd11571[c] <=> cpd00001[c] + cpd11572[c]	3-Hydroxyoctodecanoyl-ACP <=> H2O + trans-Octodec-2-enoyl-ACP	( peg2831 ) or ( peg2841 )	peg2831 peg2841		Fatty Acid Biosynthesis FASII	1	-1000	1000	0		|4.2.1.0|	SEED automodel
761	rxn05465	malonyl-ACP:[acyl-carrier-protein] transferase	cpd00070[c] + cpd11493[c] <=> cpd00010[c] + cpd11492[c]	Malonyl-CoA + ACP <=> CoA + Malonyl-acyl-carrierprotein-	( peg2835 )	peg2835		mycolic acid synthesis | Fatty Acid Biosynthesis FASII	1	-1000	1000	0		2.3.1.0|2.3.1.39|2.3.1.85|2.3.1.86	SEED automodel
762	rxn05466	Ammonia transport via diffusion	cpd00013[e] <=> cpd00013[c]	NH3[e] <=> NH3	( peg2814 )	peg2814		Ammonia assimilation	1	-1000	1000	0			SEED automodel
763	rxn05467	CO2 transport via diffusion	cpd00011[e] <=> cpd00011[c]	CO2[e] <=> CO2				None	1	-1000	1000	0			SEED automodel
764	rxn05468	O2 transport via diffusion	cpd00007[e] <=> cpd00007[c]	O2[e] <=> O2				None	1	-1000	1000	0			SEED automodel
765	rxn05488	acetate transport in/out via proton symport	cpd00029[e] + cpd00067[e] <=> cpd00029[c] + cpd00067[c]	ACET[e] + H+[e] <=> ACET + H+				None	1	-1000	1000	0		|TC-2.A.1.13|2.A.1.13|	Manual addition
766	rxn05494	D-alanine transport in via proton symport	cpd00067[e] + cpd00117[e] <=> cpd00067[c] + cpd00117[c]	H+[e] + D-Ala[e] <=> H+ + D-Ala	( peg2466 ) or ( peg2466 )	peg2466		Glycine and Serine Utilization | Pyruvate Alanine Serine Interconversions	1	-1000	1000	0		|TC-2.A.3.1|2.A.3.1|	SEED automodel
767	rxn05496	L-alanine transport in via proton symport	cpd00035[e] + cpd00067[e] <=> cpd00035[c] + cpd00067[c]	ALA[e] + H+[e] <=> ALA + H+					1	-1000	1000	0			Manual addition
768	rxn05501	arbutin transport via PEP:Pyr PTS	cpd00061[c] + cpd03696[e] <=> cpd00020[c] + cpd03697[c]	PEP + Ursin[e] <=> Pyruvate + Arbutin-6P	( peg772 and peg96 and peg97 ) or ( peg409 and peg96 and peg97 )	peg409 peg772 peg96 peg97		Beta-Glucoside Metabolism	1	-1000	1000	0			SEED automodel
769	rxn05504	arsenobetaine transport in via ABC system	cpd00001[c] + cpd00002[c] + cpd11597[e] -> cpd00008[c] + cpd00009[c] + cpd00067[c] + cpd11597[c]	H2O + ATP + ARSENOBETAINE[e] => ADP + Phosphate + H+ + ARSENOBETAINE	( peg732 and peg733 and peg734 )	peg732 peg733 peg734		Choline and Betaine Uptake and Betaine Biosynthesis	0	0	1000	0			SEED automodel
770	rxn05508	L-asparagine transport in via proton symport	cpd00067[e] + cpd00132[e] <=> cpd00067[c] + cpd00132[c]	H+[e] + L-Asparagine[e] <=> H+ + L-Asparagine					1	-1000	1000	0			Manual addition
771	rxn05512	butanesulfonate transport via ABC system	cpd00001[c] + cpd00002[c] + cpd11596[e] -> cpd00008[c] + cpd00009[c] + cpd00067[c] + cpd11596[c]	H2O + ATP + butanesulfonate[e] => ADP + Phosphate + H+ + butanesulfonate	( peg2069 and peg2070 )	peg2069 peg2070		Alkanesulfonate assimilation | Alkanesulfonates Utilization	0	0	1000	0			SEED automodel
772	rxn05516	cadmium transport out via ABC system	cpd00001[c] + cpd00002[c] + cpd01012[c] -> cpd00008[c] + cpd00009[c] + cpd00067[c] + cpd01012[e]	H2O + ATP + Cd2+ => ADP + Phosphate + H+ + Cd2+[e]	( peg81 ) or ( peg1125 ) or ( peg529 )	peg1125 peg529 peg81		None	0	0	1000	0		|TC-3.A.3|3.A.3|	SEED automodel
773	rxn05517	cadminum transport out via antiport	cpd00067[e] + cpd00205[e] + cpd01012[c] <=> cpd00067[c] + cpd00205[c] + cpd01012[e]	H+[e] + K+[e] + Cd2+ <=> H+ + K+ + Cd2+[e]	( peg277 )	peg277		Cobalt-zinc-cadmium resistance	1	-1000	1000	0			SEED automodel
774	rxn05518	cellobiose transport via PEP:Pyr PTS	cpd00061[c] + cpd00158[e] <=> cpd00020[c] + cpd02760[c]	PEP + CELB[e] <=> Pyruvate + cellobiose-6-phoshate	( peg2606 and peg2607 and peg2609 ) or ( peg354 and peg355 ) or ( peg2143 ) or ( peg546 and peg548 and peg549 ) or ( peg114 and peg115 and peg116 ) or ( peg2695 and peg2697 ) or ( peg2512 ) or ( peg196 and peg200 ) or ( peg360 )	peg114 peg115 peg116 peg196 peg200 peg2143 peg2512 peg2606 peg2607 peg2609 peg2695 peg2697 peg354 peg355 peg360 peg546 peg548 peg549		Beta-Glucoside Metabolism	1	-1000	1000	0			SEED automodel
775	rxn05528	Copper export via ATPase	cpd00001[c] + cpd00002[c] + cpd00058[c] -> cpd00008[c] + cpd00009[c] + cpd00058[e] + cpd00067[c]	H2O + ATP + Cu+ => ADP + Phosphate + Cu+[e] + H+	( peg81 ) or ( peg1125 ) or ( peg529 )	peg1125 peg529 peg81		Terminal cytochrome C oxidases | Copper homeostasis | Terminal cytochrome C oxidases copy	0	0	1000	0		|TC-3.A.3|3.A.3|	SEED automodel
776	rxn05533	Dipeptide transport via ABC system (ala-asp)	cpd00001[c] + cpd00002[c] + cpd11593[e] -> cpd00008[c] + cpd00009[c] + cpd00067[c] + cpd11593[c]	H2O + ATP + ala-L-asp-L[e] => ADP + Phosphate + H+ + ala-L-asp-L	( peg1348 and peg1349 and peg1350 and peg1351 and peg1352 ) or ( peg2202 and peg2203 and peg2205 and peg2206 and peg2207 and peg2702 ) or ( peg183 and peg184 and peg185 and peg186 and peg187 ) or ( peg1503 ) or ( peg1194 ) or ( peg527 )	peg1194 peg1348 peg1349 peg1350 peg1351 peg1352 peg1503 peg183 peg184 peg185 peg186 peg187 peg2202 peg2203 peg2205 peg2206 peg2207 peg2702 peg527		ABC transporter dipeptide (TC 3.A.1.5.2)	0	0	1000	0		|TC-3.A.1.5|3.A.1.5|	SEED automodel
777	rxn05534	Dipeptide transport via ABC system (gly-glu)	cpd00001[c] + cpd00002[c] + cpd11592[e] -> cpd00008[c] + cpd00009[c] + cpd00067[c] + cpd11592[c]	H2O + ATP + gly-glu-L[e] => ADP + Phosphate + H+ + gly-glu-L	( peg1348 and peg1349 and peg1350 and peg1351 and peg1352 ) or ( peg2202 and peg2203 and peg2205 and peg2206 and peg2207 and peg2702 ) or ( peg183 and peg184 and peg185 and peg186 and peg187 ) or ( peg1503 ) or ( peg1194 ) or ( peg527 )	peg1194 peg1348 peg1349 peg1350 peg1351 peg1352 peg1503 peg183 peg184 peg185 peg186 peg187 peg2202 peg2203 peg2205 peg2206 peg2207 peg2702 peg527		ABC transporter dipeptide (TC 3.A.1.5.2)	0	0	1000	0		|TC-3.A.1.5|3.A.1.5|	SEED automodel
778	rxn05535	Dipeptide transport via ABC system (gly-met)	cpd00001[c] + cpd00002[c] + cpd11591[e] -> cpd00008[c] + cpd00009[c] + cpd00067[c] + cpd11591[c]	H2O + ATP + Gly-Met[e] => ADP + Phosphate + H+ + Gly-Met	( peg1348 and peg1349 and peg1350 and peg1351 and peg1352 ) or ( peg2202 and peg2203 and peg2205 and peg2206 and peg2207 and peg2702 ) or ( peg183 and peg184 and peg185 and peg186 and peg187 ) or ( peg1503 ) or ( peg1194 ) or ( peg527 )	peg1194 peg1348 peg1349 peg1350 peg1351 peg1352 peg1503 peg183 peg184 peg185 peg186 peg187 peg2202 peg2203 peg2205 peg2206 peg2207 peg2702 peg527		ABC transporter dipeptide (TC 3.A.1.5.2)	0	0	1000	0		|TC-3.A.1.5|3.A.1.5|	SEED automodel
779	rxn05536	Dipeptide transport via ABC system (met-ala)	cpd00001[c] + cpd00002[c] + cpd11590[e] -> cpd00008[c] + cpd00009[c] + cpd00067[c] + cpd11590[c]	H2O + ATP + met-L-ala-L[e] => ADP + Phosphate + H+ + met-L-ala-L	( peg1348 and peg1349 and peg1350 and peg1351 and peg1352 ) or ( peg2202 and peg2203 and peg2205 and peg2206 and peg2207 and peg2702 ) or ( peg183 and peg184 and peg185 and peg186 and peg187 ) or ( peg1503 ) or ( peg1194 ) or ( peg527 )	peg1194 peg1348 peg1349 peg1350 peg1351 peg1352 peg1503 peg183 peg184 peg185 peg186 peg187 peg2202 peg2203 peg2205 peg2206 peg2207 peg2702 peg527		ABC transporter dipeptide (TC 3.A.1.5.2)	0	0	1000	0		|TC-3.A.1.5|3.A.1.5|	SEED automodel
780	rxn05537	Dipeptide transport via ABC system (gly-asp)	cpd00001[c] + cpd00002[c] + cpd11589[e] -> cpd00008[c] + cpd00009[c] + cpd00067[c] + cpd11589[c]	H2O + ATP + gly-asp-L[e] => ADP + Phosphate + H+ + gly-asp-L	( peg1348 and peg1349 and peg1350 and peg1351 and peg1352 ) or ( peg2202 and peg2203 and peg2205 and peg2206 and peg2207 and peg2702 ) or ( peg183 and peg184 and peg185 and peg186 and peg187 ) or ( peg1503 ) or ( peg1194 ) or ( peg527 )	peg1194 peg1348 peg1349 peg1350 peg1351 peg1352 peg1503 peg183 peg184 peg185 peg186 peg187 peg2202 peg2203 peg2205 peg2206 peg2207 peg2702 peg527		ABC transporter dipeptide (TC 3.A.1.5.2)	0	0	1000	0		|TC-3.A.1.5|3.A.1.5|	SEED automodel
781	rxn05538	Dipeptide transport via ABC system (gly-pro-L)	cpd00001[c] + cpd00002[c] + cpd11588[e] -> cpd00008[c] + cpd00009[c] + cpd00067[c] + cpd11588[c]	H2O + ATP + gly-pro-L[e] => ADP + Phosphate + H+ + gly-pro-L	( peg1348 and peg1349 and peg1350 and peg1351 and peg1352 ) or ( peg2202 and peg2203 and peg2205 and peg2206 and peg2207 and peg2702 ) or ( peg183 and peg184 and peg185 and peg186 and peg187 ) or ( peg1503 ) or ( peg1194 ) or ( peg527 )	peg1194 peg1348 peg1349 peg1350 peg1351 peg1352 peg1503 peg183 peg184 peg185 peg186 peg187 peg2202 peg2203 peg2205 peg2206 peg2207 peg2702 peg527		ABC transporter dipeptide (TC 3.A.1.5.2)	0	0	1000	0		|TC-3.A.1.5|3.A.1.5|	SEED automodel
782	rxn05539	Dipeptide transport via ABC system (cgly)	cpd00001[c] + cpd00002[c] + cpd01017[e] -> cpd00008[c] + cpd00009[c] + cpd00067[c] + cpd01017[c]	H2O + ATP + Cys-Gly[e] => ADP + Phosphate + H+ + Cys-Gly	( peg1348 and peg1349 and peg1350 and peg1351 and peg1352 ) or ( peg2202 and peg2203 and peg2205 and peg2206 and peg2207 and peg2702 ) or ( peg183 and peg184 and peg185 and peg186 and peg187 ) or ( peg1503 ) or ( peg1194 ) or ( peg527 )	peg1194 peg1348 peg1349 peg1350 peg1351 peg1352 peg1503 peg183 peg184 peg185 peg186 peg187 peg2202 peg2203 peg2205 peg2206 peg2207 peg2702 peg527		ABC transporter dipeptide (TC 3.A.1.5.2)	0	0	1000	0		|TC-3.A.1.5|3.A.1.5|	SEED automodel
783	rxn05540	Dipeptide transport via ABC system (ala-gln)	cpd00001[c] + cpd00002[c] + cpd11587[e] -> cpd00008[c] + cpd00009[c] + cpd00067[c] + cpd11587[c]	H2O + ATP + Ala-Gln[e] => ADP + Phosphate + H+ + Ala-Gln	( peg1348 and peg1349 and peg1350 and peg1351 and peg1352 ) or ( peg2202 and peg2203 and peg2205 and peg2206 and peg2207 and peg2702 ) or ( peg183 and peg184 and peg185 and peg186 and peg187 ) or ( peg1503 ) or ( peg1194 ) or ( peg527 )	peg1194 peg1348 peg1349 peg1350 peg1351 peg1352 peg1503 peg183 peg184 peg185 peg186 peg187 peg2202 peg2203 peg2205 peg2206 peg2207 peg2702 peg527		ABC transporter dipeptide (TC 3.A.1.5.2)	0	0	1000	0		|TC-3.A.1.5|3.A.1.5|	SEED automodel
784	rxn05541	Dipeptide transport via ABC system (ala-glu)	cpd00001[c] + cpd00002[c] + cpd11586[e] -> cpd00008[c] + cpd00009[c] + cpd00067[c] + cpd11586[c]	H2O + ATP + ala-L-glu-L[e] => ADP + Phosphate + H+ + ala-L-glu-L	( peg1348 and peg1349 and peg1350 and peg1351 and peg1352 ) or ( peg2202 and peg2203 and peg2205 and peg2206 and peg2207 and peg2702 ) or ( peg183 and peg184 and peg185 and peg186 and peg187 ) or ( peg1503 ) or ( peg1194 ) or ( peg527 )	peg1194 peg1348 peg1349 peg1350 peg1351 peg1352 peg1503 peg183 peg184 peg185 peg186 peg187 peg2202 peg2203 peg2205 peg2206 peg2207 peg2702 peg527		ABC transporter dipeptide (TC 3.A.1.5.2)	0	0	1000	0		|TC-3.A.1.5|3.A.1.5|	SEED automodel
785	rxn05542	Dipeptide transport via ABC system (ala-gly)	cpd00001[c] + cpd00002[c] + cpd11585[e] -> cpd00008[c] + cpd00009[c] + cpd00067[c] + cpd11585[c]	H2O + ATP + L-alanylglycine[e] => ADP + Phosphate + H+ + L-alanylglycine	( peg1348 and peg1349 and peg1350 and peg1351 and peg1352 ) or ( peg2202 and peg2203 and peg2205 and peg2206 and peg2207 and peg2702 ) or ( peg183 and peg184 and peg185 and peg186 and peg187 ) or ( peg1503 ) or ( peg1194 ) or ( peg527 )	peg1194 peg1348 peg1349 peg1350 peg1351 peg1352 peg1503 peg183 peg184 peg185 peg186 peg187 peg2202 peg2203 peg2205 peg2206 peg2207 peg2702 peg527		ABC transporter dipeptide (TC 3.A.1.5.2)	0	0	1000	0		|TC-3.A.1.5|3.A.1.5|	SEED automodel
786	rxn05543	Dipeptide transport via ABC system (ala-his)	cpd00001[c] + cpd00002[c] + cpd11584[e] -> cpd00008[c] + cpd00009[c] + cpd00067[c] + cpd11584[c]	H2O + ATP + Ala-His[e] => ADP + Phosphate + H+ + Ala-His	( peg1348 and peg1349 and peg1350 and peg1351 and peg1352 ) or ( peg2202 and peg2203 and peg2205 and peg2206 and peg2207 and peg2702 ) or ( peg183 and peg184 and peg185 and peg186 and peg187 ) or ( peg1503 ) or ( peg1194 ) or ( peg527 )	peg1194 peg1348 peg1349 peg1350 peg1351 peg1352 peg1503 peg183 peg184 peg185 peg186 peg187 peg2202 peg2203 peg2205 peg2206 peg2207 peg2702 peg527		ABC transporter dipeptide (TC 3.A.1.5.2)	0	0	1000	0		|TC-3.A.1.5|3.A.1.5|	SEED automodel
787	rxn05544	Dipeptide transport via ABC system (ala-leu)	cpd00001[c] + cpd00002[c] + cpd11583[e] -> cpd00008[c] + cpd00009[c] + cpd00067[c] + cpd11583[c]	H2O + ATP + Ala-Leu[e] => ADP + Phosphate + H+ + Ala-Leu	( peg1348 and peg1349 and peg1350 and peg1351 and peg1352 ) or ( peg2202 and peg2203 and peg2205 and peg2206 and peg2207 and peg2702 ) or ( peg183 and peg184 and peg185 and peg186 and peg187 ) or ( peg1503 ) or ( peg1194 ) or ( peg527 )	peg1194 peg1348 peg1349 peg1350 peg1351 peg1352 peg1503 peg183 peg184 peg185 peg186 peg187 peg2202 peg2203 peg2205 peg2206 peg2207 peg2702 peg527		ABC transporter dipeptide (TC 3.A.1.5.2)	0	0	1000	0		|TC-3.A.1.5|3.A.1.5|	SEED automodel
788	rxn05545	Dipeptide transport via ABC system (ala-thr)	cpd00001[c] + cpd00002[c] + cpd11582[e] -> cpd00008[c] + cpd00009[c] + cpd00067[c] + cpd11582[c]	H2O + ATP + ala-L-Thr-L[e] => ADP + Phosphate + H+ + ala-L-Thr-L	( peg1348 and peg1349 and peg1350 and peg1351 and peg1352 ) or ( peg2202 and peg2203 and peg2205 and peg2206 and peg2207 and peg2702 ) or ( peg183 and peg184 and peg185 and peg186 and peg187 ) or ( peg1503 ) or ( peg1194 ) or ( peg527 )	peg1194 peg1348 peg1349 peg1350 peg1351 peg1352 peg1503 peg183 peg184 peg185 peg186 peg187 peg2202 peg2203 peg2205 peg2206 peg2207 peg2702 peg527		ABC transporter dipeptide (TC 3.A.1.5.2)	0	0	1000	0		|TC-3.A.1.5|3.A.1.5|	SEED automodel
789	rxn05546	Dipeptide transport via ABC system (gly-asn)	cpd00001[c] + cpd00002[c] + cpd11581[e] -> cpd00008[c] + cpd00009[c] + cpd00067[c] + cpd11581[c]	H2O + ATP + gly-asn-L[e] => ADP + Phosphate + H+ + gly-asn-L	( peg1348 and peg1349 and peg1350 and peg1351 and peg1352 ) or ( peg2202 and peg2203 and peg2205 and peg2206 and peg2207 and peg2702 ) or ( peg183 and peg184 and peg185 and peg186 and peg187 ) or ( peg1503 ) or ( peg1194 ) or ( peg527 )	peg1194 peg1348 peg1349 peg1350 peg1351 peg1352 peg1503 peg183 peg184 peg185 peg186 peg187 peg2202 peg2203 peg2205 peg2206 peg2207 peg2702 peg527		ABC transporter dipeptide (TC 3.A.1.5.2)	0	0	1000	0		|TC-3.A.1.5|3.A.1.5|	SEED automodel
790	rxn05547	Dipeptide transport via ABC system (gly-gln)	cpd00001[c] + cpd00002[c] + cpd11580[e] -> cpd00008[c] + cpd00009[c] + cpd00067[c] + cpd11580[c]	H2O + ATP + Gly-Gln[e] => ADP + Phosphate + H+ + Gly-Gln	( peg1348 and peg1349 and peg1350 and peg1351 and peg1352 ) or ( peg2202 and peg2203 and peg2205 and peg2206 and peg2207 and peg2702 ) or ( peg183 and peg184 and peg185 and peg186 and peg187 ) or ( peg1503 ) or ( peg1194 ) or ( peg527 )	peg1194 peg1348 peg1349 peg1350 peg1351 peg1352 peg1503 peg183 peg184 peg185 peg186 peg187 peg2202 peg2203 peg2205 peg2206 peg2207 peg2702 peg527		ABC transporter dipeptide (TC 3.A.1.5.2)	0	0	1000	0		|TC-3.A.1.5|3.A.1.5|	SEED automodel
791	rxn05549	Deoxyribose transport via ABC system	cpd00001[c] + cpd00002[c] + cpd01242[e] -> cpd00008[c] + cpd00009[c] + cpd00067[c] + cpd01242[c]	H2O + ATP + Thyminose[e] => ADP + Phosphate + H+ + Thyminose	( peg2718 and peg2719 and peg2720 and peg2721 )	peg2718 peg2719 peg2720 peg2721		D-ribose utilization	0	0	1000	0			SEED automodel
792	rxn05552	ethanesulfonate transport via ABC system	cpd00001[c] + cpd00002[c] + cpd11579[e] -> cpd00008[c] + cpd00009[c] + cpd00067[c] + cpd11579[c]	H2O + ATP + ethanesulfonate[e] => ADP + Phosphate + H+ + ethanesulfonate	( peg2069 and peg2070 )	peg2069 peg2070		Alkanesulfonate assimilation | Alkanesulfonates Utilization	0	0	1000	0			SEED automodel
793	rxn05555	iron (II) transport via ABC system	cpd00001[c] + cpd00002[c] + cpd10515[e] -> cpd00008[c] + cpd00009[c] + cpd00067[c] + cpd10515[c]	H2O + ATP + Fe2+[e] => ADP + Phosphate + H+ + Fe2+	( peg717 )	peg717		Transport of Iron | Campylobacter Iron Metabolism | Iron acquisition in Vibrio	0	0	1000	0			SEED automodel
794	rxn05560	D-fructose transport via PEP:Pyr PTS	cpd00061[c] + cpd00082[e] <=> cpd00020[c] + cpd00802[c]	PEP + Levulose[e] <=> Pyruvate + Fructose 1-phosphate	( peg459 and peg461 and peg462 and peg96 and peg97 ) or ( peg1078 and peg1079 and peg96 and peg97 ) or ( peg1627 and peg96 and peg97 ) or ( peg1627 and peg96 and peg97 ) or ( peg1627 and peg96 and peg97 )	peg1078 peg1079 peg1627 peg459 peg461 peg462 peg96 peg97		Fructose utilization	1	-1000	1000	0			SEED automodel
795	rxn05567	Galactitol transport via PEP:Pyr PTS	cpd00061[c] + cpd01171[e] <=> cpd00020[c] + cpd03752[c]	PEP + Dulcose[e] <=> Pyruvate + Galactitol 1-phosphate	( peg348 and peg349 and peg350 and peg96 and peg97 ) or ( peg364 and peg365 and peg366 and peg96 and peg97 ) or ( peg2688 and peg2689 and peg2690 and peg96 and peg97 ) or ( peg416 and peg417 and peg418 and peg96 and peg97 )	peg2688 peg2689 peg2690 peg348 peg349 peg350 peg364 peg365 peg366 peg416 peg417 peg418 peg96 peg97		D-Tagatose and Galactitol Utilization	1	-1000	1000	0			SEED automodel
796	rxn05571	D-gluconate transport via proton symport	cpd00067[e] + cpd00222[e] <=> cpd00067[c] + cpd00222[c]	H+[e] + GLCN[e] <=> H+ + GLCN	( peg1258 )	peg1258		D-gluconate and ketogluconates metabolism	1	-1000	1000	0			SEED automodel
797	rxn05581	glycerol transport in/out via diffusion reversible	cpd00100[c] <=> cpd00100[e]	GLYC <=> GLYC[e]	( peg1793 ) or ( peg853 )	peg1793 peg853		Osmoregulation | Glycerol fermenation to 1,3-propanediol | Dihydroxyacetone kinases | Glycerol and Glycerol-3-phosphate Uptake and Utilization	1	-1000	1000	0			SEED automodel
798	rxn05582	glycine transport in/out via proton symport	cpd00033[e] + cpd00067[e] <=> cpd00033[c] + cpd00067[c]	Gly[e] + H+[e] <=> Gly + H+	( peg2466 )	peg2466			1	-1000	1000	0		|TC-2.A.3.1|2.A.3.1|	SEED automodel
799	rxn05585	hexanesulfonate transport via ABC system	cpd00001[c] + cpd00002[c] + cpd11578[e] -> cpd00008[c] + cpd00009[c] + cpd00067[c] + cpd11578[c]	H2O + ATP + hexanesulfonate[e] => ADP + Phosphate + H+ + hexanesulfonate	( peg2069 and peg2070 )	peg2069 peg2070		Alkanesulfonate assimilation | Alkanesulfonates Utilization	0	0	1000	0			SEED automodel
800	rxn05593	inositol transport in via proton symport	cpd00067[e] + cpd00121[e] <=> cpd00067[c] + cpd00121[c]	H+[e] + Bios I[e] <=> H+ + Bios I	( peg1243 ) or ( peg95 )	peg1243 peg95		Inositol catabolism	1	-1000	1000	0			SEED automodel
801	rxn05594	Isethionate transport via ABC system	cpd00001[c] + cpd00002[c] + cpd03048[e] -> cpd00008[c] + cpd00009[c] + cpd00067[c] + cpd03048[c]	H2O + ATP + Isethionate[e] => ADP + Phosphate + H+ + Isethionate	( peg2069 and peg2070 )	peg2069 peg2070		Alkanesulfonate assimilation | Alkanesulfonates Utilization	0	0	1000	0			SEED automodel
802	rxn05599	cysteate transport via ABC system	cpd00001[c] + cpd00002[c] + cpd00395[e] -> cpd00008[c] + cpd00009[c] + cpd00067[c] + cpd00395[c]	H2O + ATP + L-Cysteate[e] => ADP + Phosphate + H+ + L-Cysteate	( peg2069 and peg2070 )	peg2069 peg2070		Alkanesulfonate assimilation | Alkanesulfonates Utilization	0	0	1000	0			SEED automodel
803	rxn05604	malate-H+/Na+-lactate antiporter	2 cpd00067[e] + cpd00130[e] + cpd00159[c] + cpd00971[c] <=> 2 cpd00067[c] + cpd00130[c] + cpd00159[e] + cpd00971[e]	2 H+[e] + MALA[e] + LCTT + Na+ <=> 2 H+ + MALA + LCTT[e] + Na+[e]	( peg594 )	peg594		Pyruvate metabolism I: anaplerotic reactions, PEP	1	-1000	1000	0			SEED automodel
804	rxn05607	maltose transport via PEP:Pyr PTS	cpd00061[c] + cpd00179[e] <=> cpd00020[c] + cpd01919[c]	PEP + Maltose[e] <=> Pyruvate + Maltose 6-phosphate	( peg399 and peg400 and peg96 and peg97 ) or ( peg399 and peg400 and peg96 and peg97 )	peg399 peg400 peg96 peg97		Maltose and Maltodextrin Utilization	1	-1000	1000	0			SEED automodel
805	rxn05608	Maltotriose transport via ABC system	cpd00001[c] + cpd00002[c] + cpd01262[e] -> cpd00008[c] + cpd00009[c] + cpd00067[c] + cpd01262[c]	H2O + ATP + Maltotriose[e] => ADP + Phosphate + H+ + Maltotriose	( peg2412 and peg2413 and peg2414 and peg2422 )	peg2412 peg2413 peg2414 peg2422		Maltose and Maltodextrin Utilization	0	0	1000	0			SEED automodel
806	rxn05610	D-mannose transport via PEP:Pyr PTS	cpd00061[c] + cpd00138[e] <=> cpd00020[c] + cpd00235[c]	PEP + MANN[e] <=> Pyruvate + D-Mannose6-phosphate	( peg2568 and peg2682 and peg483 and peg484 and peg506 and peg507 and peg558 and peg559 and peg560 and peg96 and peg97 )	peg2568 peg2682 peg483 peg484 peg506 peg507 peg558 peg559 peg560 peg96 peg97		Mannose Metabolism | Sialic Acid Metabolism	1	-1000	1000	0			SEED automodel
807	rxn05612	melibiose transport in via symport	cpd00067[e] + cpd03198[e] <=> cpd00067[c] + cpd03198[c]	H+[e] + Melibiose[e] <=> H+ + Melibiose	( peg722 )	peg722		Melibiose Utilization	1	-1000	1000	0			SEED automodel
808	rxn05613	L-methionine S-oxide transport via ABC system	cpd00001[c] + cpd00002[c] + cpd01914[e] -> cpd00008[c] + cpd00009[c] + cpd00067[c] + cpd01914[c]	H2O + ATP + L-Methionine S-oxide[e] => ADP + Phosphate + H+ + L-Methionine S-oxide	( peg1476 and peg1837 and peg2573 ) or ( peg1472 and peg1474 and peg1475 and peg1476 )	peg1472 peg1474 peg1475 peg1476 peg1837 peg2573		Staphylococcal pathogenicity islands SaPI | Methionine Biosynthesis | Methionine Degradation	0	0	1000	0			SEED automodel
809	rxn05614	L-methionine R-oxide transport via ABC system	cpd00001[c] + cpd00002[c] + cpd11576[e] -> cpd00008[c] + cpd00009[c] + cpd00067[c] + cpd11576[c]	H2O + ATP + L-methionine R-oxide[e] => ADP + Phosphate + H+ + L-methionine R-oxide	( peg1476 and peg1837 and peg2573 ) or ( peg1472 and peg1474 and peg1475 and peg1476 )	peg1472 peg1474 peg1475 peg1476 peg1837 peg2573		Staphylococcal pathogenicity islands SaPI | Methionine Biosynthesis | Methionine Degradation	0	0	1000	0			SEED automodel
810	rxn05616	magnesium transport in/out via permease (no H+)	cpd00254[e] -> cpd00254[c]	Mg <= Mg[e]	( peg2333 ) or ( peg1869 )	peg1869 peg2333		Campylobacter Iron Metabolism	0	0	1000	0		|TC-1.A.35|1.A.35|	SEED automodel
811	rxn05617	mannitol transport via PEP:Pyr PTS	cpd00061[c] + cpd00314[e] <=> cpd00020[c] + cpd00491[c]	PEP + MNTL[e] <=> Pyruvate + D-Mannitol 1-phosphate	( peg2542 and peg632 and peg96 and peg97 ) or ( peg632 and peg634 and peg96 and peg97 )	peg2542 peg632 peg634 peg96 peg97		Mannitol Utilization	1	-1000	1000	0			SEED automodel
812	rxn05618	manganese transport in via proton symport	cpd00030[e] + cpd00067[e] -> cpd00030[c] + cpd00067[c]	Mn2+[e] + H+[e] => Mn2+ + H+	( peg2243 ) or ( peg2027 ) or ( peg692 )	peg2027 peg2243 peg692		Transport of Manganese	0	0	1000	0		|TC-2.A.55|2.A.55|	SEED automodel
813	rxn05620	MOPS transport via ABC system	cpd00001[c] + cpd00002[c] + cpd11575[e] -> cpd00008[c] + cpd00009[c] + cpd00067[c] + cpd11575[c]	H2O + ATP + MOPS[e] => ADP + Phosphate + H+ + MOPS	( peg2069 and peg2070 )	peg2069 peg2070		Alkanesulfonate assimilation | Alkanesulfonates Utilization	0	0	1000	0			SEED automodel
814	rxn05621	methanesulfonate transport via ABC system	cpd00001[c] + cpd00002[c] + cpd08023[e] -> cpd00008[c] + cpd00009[c] + cpd00067[c] + cpd08023[c]	H2O + ATP + methanesulfonate[e] => ADP + Phosphate + H+ + methanesulfonate	( peg2069 and peg2070 )	peg2069 peg2070		Alkanesulfonate assimilation | Alkanesulfonates Utilization	0	0	1000	0			SEED automodel
815	rxn05644	D-ribose transport out via ABC system	cpd00001[c] + cpd00002[c] + cpd00105[c] -> cpd00008[c] + cpd00009[c] + cpd00067[c] + cpd00105[e]	H2O + ATP + D-Ribose => ADP + Phosphate + H+ + D-Ribose[e]	( peg2718 and peg2719 and peg2720 and peg2721 )	peg2718 peg2719 peg2720 peg2721		D-ribose utilization	0	0	1000	0		|TC-3.A.1.2|3.A.1.2|	SEED automodel
816	rxn05645	riboflavin transport in/out via proton symport	cpd00067[e] + cpd00220[e] <=> cpd00067[c] + cpd00220[c]	H+[e] + RIBF[e] <=> H+ + RIBF	( peg1651 )	peg1651		Riboflavin, FMN and FAD metabolism | ECF class transporters	1	-1000	1000	0			SEED automodel
817	rxn05647	salicin transport via PEP:Pyr PTS	cpd00061[c] + cpd01030[e] <=> cpd00020[c] + cpd03698[c]	PEP + Salicin[e] <=> Pyruvate + Salicin-6P	( peg772 and peg96 and peg97 ) or ( peg409 and peg96 and peg97 )	peg409 peg772 peg96 peg97		Beta-Glucoside Metabolism	1	-1000	1000	0			SEED automodel
818	rxn05649	D-serine transport in/out via proton symport	cpd00067[e] + cpd00550[e] <=> cpd00067[c] + cpd00550[c]	H+[e] + D-Serine[e] <=> H+ + D-Serine	( peg2466 )	peg2466		Glycine and Serine Utilization | Pyruvate Alanine Serine Interconversions	1	-1000	1000	0		|TC-2.A.3.1|2.A.3.1|	SEED automodel
819	rxn05651	sulfate transport in via proton symport	cpd00048[e] + cpd00067[e] <=> cpd00048[c] + cpd00067[c]	SLF[e] + H+[e] <=> SLF + H+				Inorganic Sulfur Assimilation	1	-1000	1000	0		|TC-2.A.53|2.A.53|	SEED automodel
820	rxn05655	sucrose transport via PEP:Pyr PTS	cpd00061[c] + cpd00076[e] <=> cpd00020[c] + cpd01693[c]	PEP + SUCR[e] <=> Pyruvate + 6-Phosphosucrose	( peg1117 and peg2821 and peg96 and peg97 )	peg1117 peg2821 peg96 peg97		HPr catabolite repression system | Galactose-inducible PTS | Fructose and Mannose Inducible PTS | Sucrose-specific PTS | Mannitol Utilization	1	-1000	1000	0			SEED automodel
821	rxn05656	sulfoacetate transport via ABC system	cpd00001[c] + cpd00002[c] + cpd09878[e] -> cpd00008[c] + cpd00009[c] + cpd00067[c] + cpd09878[c]	H2O + ATP + Sulfoacetate[e] => ADP + Phosphate + H+ + Sulfoacetate	( peg2069 and peg2070 )	peg2069 peg2070		Alkanesulfonate assimilation | Alkanesulfonates Utilization	0	0	1000	0			SEED automodel
822	rxn05663	L-tryptophan transport in via proton symport	cpd00065[e] + cpd00067[e] <=> cpd00065[c] + cpd00067[c]	Tryptophan[e] + H+[e] <=> Tryptophan + H+				Aromatic amino acid degradation	1	-1000	1000	0		|TC-2.A.3.1|2.A.3.1|	Manual addition
823	rxn05667	Urea transport via facilitate diffusion	cpd00073[e] <=> cpd00073[c]	Urea[e] <=> Urea				Amidase clustered with urea and nitrile hydratase functions | Urea decomposition	1	-1000	1000	0			SEED automodel
824	rxn05669	L-valine transport in via proton symport	cpd00067[e] + cpd00156[e] <=> cpd00067[c] + cpd00156[c]	H+[e] + L-Valine[e] <=> H+ + L-Valine	( peg2640 ) or ( peg1266 )	peg1266 peg2640		None	1	-1000	1000	0			SEED automodel
825	rxn05681	2-dehydro-3-deoxy-D-gluconate transport via proton symport, reversible	cpd00067[e] + cpd00176[e] <=> cpd00067[c] + cpd00176[c]	H+[e] + 2-keto-3-deoxygluconate[e] <=> H+ + 2-keto-3-deoxygluconate	( peg424 )	peg424		D-Galacturonate Utilization	1	-1000	1000	0			SEED automodel
826	rxn05733	cysteine synthase (Thiosulfate)	cpd00268[c] + cpd00722[c] + cpd11421[c] <=> cpd00029[c] + cpd00081[c] + cpd00084[c] + cpd11420[c]	H2S2O3 + O-Acetyl-L-serine + trdrd <=> ACET + HSO3- + L-Cysteine + trdox	( peg2634 )	peg2634		Methionine Biosynthesis | Cysteine Biosynthesis	1	-1000	1000	0		|4.2.99.8|2.5.1.47|2.5.1.49|	SEED automodel
827	rxn05736	fatty-acid--CoA ligase (tetradecanoate)	cpd00002[c] + cpd00010[c] + cpd00067[c] + cpd03847[c] -> cpd00012[c] + cpd00018[c] + cpd01695[c]	ATP + CoA + H+ + Myristic acid => PPi + AMP + Myristoyl-CoA	( peg2067 )	peg2067		Fatty acid degradation regulons | Unsaturated Fatty Acid Metabolism | Carbonate Biomineralization | n-Phenylalkanoic acid degradation | Biotin biosynthesis	0	0	1000	0		|6.2.1.3|	SEED automodel
828	rxn05740	cpd00155 phosphorylase	cpd00009[c] + cpd00067[c] + cpd00155[c] <=> cpd00089[c] + cpd15302[c]	Phosphate + H+ + Glycogen <=> Cori ester + glycogen(n-1)	( peg1766 )	peg1766		Glycogen metabolism | Maltose and Maltodextrin Utilization	1	-1000	1000	0		2.4.1.1	SEED automodel
829	rxn05746	Maltodextrin glucosidase (maltotriose)	cpd00001[c] + cpd01262[c] <=> cpd00027[c] + cpd00179[c]	H2O + Maltotriose <=> Glucose + Maltose	( peg370 ) or ( peg2411 ) or ( peg2405 ) or ( peg2569 )	peg2405 peg2411 peg2569 peg370		Maltose and Maltodextrin Utilization	1	-1000	1000	0			SEED automodel
830	rxn05909	L-Serine hydro-lyase (adding homocysteine)	cpd00054[c] + cpd00239[c] <=> cpd00001[c] + cpd00084[c]	L-Serine + H2S <=> H2O + L-Cysteine	( peg1493 and peg1494 )	peg1493 peg1494		None	0	-1000	1000	0		4.2.1.22	Manual addition
831	rxn05957	O-Succinyl-L-homoserine succinate-lyase (adding cysteine)	cpd00239[c] + cpd00822[c] <=> cpd00036[c] + cpd00067[c] + cpd00135[c]	H2S + O-Succinyl-L-homoserine => Succinate + H+ + Homocysteine	( peg2633 )	peg2633		Methionine Biosynthesis	1	0	1000	0		2.5.1.48,4.2.99.9,2.5.1.-	Manual addition
832	rxn05958	S-(5-deoxy-D-ribos-5-yl)-L-homocysteine homocysteine-lyase	cpd02227[c] <=> cpd00135[c] + cpd08636[c]	S-Ribosylhomocysteine <=> L-Homocysteine + 4,5-dihydroxy-2,3-pentanedione	( peg1897 )	peg1897		Methionine Biosynthesis | Autoinducer 2 (AI-2) transport and processing (lsrACDBFGE operon)	1	-1000	1000	0		|4.4.1.21|	SEED automodel
833	rxn06023	CoA:apo-[acyl-carrier-protein] pantetheinephosphotransferase	cpd00010[c] + cpd12370[c] <=> cpd00045[c] + cpd11493[c]	CoA + apo-ACP <=> PAP + ACP	( peg247 )	peg247		Fatty Acid Biosynthesis FASII	1	-1000	1000	0		2.7.8.7	SEED automodel
834	rxn06075	2-Deoxyuridine 5-diphosphate:oxidized-thioredoxin	cpd00014[c] + cpd11421[c] -> cpd00001[c] + cpd00978[c] + cpd11420[c]	H2O + dUDP + trdox <= UDP + trdrd	( peg1756 and peg1757 and peg1889 )	peg1756 peg1757 peg1889		Ribonucleotide reduction	0	0	1000	0		1.17.4.1	SEED automodel
835	rxn06076	2-Deoxycytidine diphosphate:oxidized-thioredoxin 2-oxidoreductase	cpd00096[c] + cpd11421[c] -> cpd00001[c] + cpd00533[c] + cpd11420[c]	H2O + dCDP + trdox <= CDP + trdrd	( peg1756 and peg1757 and peg1889 )	peg1756 peg1757 peg1889		Ribonucleotide reduction	0	0	1000	0		1.17.4.1	SEED automodel
836	rxn06077	L-methionine:oxidized-thioredoxin S-oxidoreductase	cpd00001[c] + cpd00060[c] + cpd11420[c] <=> cpd01914[c] + cpd11421[c]	H2O + Methionine + trdox <=> L-Methionine S-oxide + trdrd	( peg1496 ) or ( peg1671 )	peg1496 peg1671		Peptide methionine sulfoxide reductase	1	-1000	1000	0		|1.8.4.13|1.8.4.14|	SEED automodel
837	rxn06335	(S)-2-methylbutanoyl-CoA:enzyme N6-(dihydrolipoyl)lysine	cpd00449[c] + cpd00760[c] <=> cpd00010[c] + cpd14703[c]	Dihydrolipoamide + 2-Methylbutyryl-CoA <=> CoA + S-(2-Methylbutanoyl)-dihydrolipoamide-E	( peg1729 )	peg1729		Isoleucine degradation | Valine degradation	1	-1000	1000	0		|2.3.1.168|	SEED automodel
838	rxn06493	dihydrolipoylprotein:NAD+ oxidoreductase	cpd00003[c] + cpd12225[c] <=> cpd00004[c] + cpd00067[c] + cpd12005[c]	NAD + Dihydrolipolprotein <=> NADH + H+ + Lipoylprotein	( peg1470 ) or ( peg1470 )	peg1470		Glycine and Serine Utilization | Glycine cleavage system | Photorespiration (oxidative C2 cycle)	1	-1000	1000	0		|1.8.1.4|	SEED automodel
839	rxn06510	Lauroyl-CoA:acetyl-CoA C-acyltransferase	cpd00022[c] + cpd01260[c] <=> cpd00010[c] + cpd12689[c]	Acetyl-CoA + ddcoa <=> CoA + 3-Oxotetradecanoyl-CoA	( peg121 )	peg121		Isobutyryl-CoA to Propionyl-CoA Module | Isoleucine degradation | Branched chain amino acid degradation regulons	1	-1000	1000	0		|2.3.1.16|	SEED automodel
840	rxn06586	3-methylbutanoyl-CoA:enzyme N6-(dihydrolipoyl)lysine	cpd00449[c] + cpd01882[c] <=> cpd00010[c] + cpd14699[c]	Dihydrolipoamide + Isovaleryl-CoA <=> CoA + S-(3-Methylbutanoyl)-dihydrolipoamide-E	( peg1729 )	peg1729		Dehydrogenase complexes | Lipoic acid metabolism | Leucine Degradation and HMG-CoA Metabolism | Isoleucine degradation | Branched chain amino acid degradation regulons | Valine degradation	1	-1000	1000	0		|2.3.1.168|	SEED automodel
841	rxn06600	S-aminomethyldihydrolipoylprotein:(6S)-tetrahydrofolate	cpd00087[c] + cpd11830[c] -> cpd00013[c] + cpd00125[c] + cpd12225[c]	THF + S-Aminomethyldihydrolipoylprotein => NH3 + 5,10-Methylene-THF + Dihydrolipolprotein	( peg1470 )	peg1470		Glycine and Serine Utilization | Glycine cleavage system | Photorespiration (oxidative C2 cycle) | YgfZ	0	0	1000	0		|2.1.2.10|	SEED automodel
842	rxn06672	biotin-carboxyl-carrier-protein:carbon-dioxide ligase (ADP-forming)	cpd00002[c] + cpd00242[c] + cpd12848[c] <=> cpd00008[c] + cpd00009[c] + cpd00067[c] + cpd12543[c]	ATP + HCO3- + Holo-[carboxylase] <=> ADP + Phosphate + H+ + Carboxybiotin-carboxyl-carrier protein	( peg2830 and peg2832 and peg694 )	peg2830 peg2832 peg694		Fatty Acid Biosynthesis FASII	1	-1000	1000	0		|6.3.4.14|	SEED automodel
843	rxn06673	Acetyl-CoA:carbon-dioxide ligase (ADP-forming)	cpd00022[c] + cpd12543[c] <=> cpd00070[c] + cpd12848[c]	Acetyl-CoA + Carboxybiotin-carboxyl-carrier protein <=> Malonyl-CoA + Holo-[carboxylase]	( peg2828 and peg2829 )	peg2828 peg2829		Fatty Acid Biosynthesis FASII | Na+ translocating decarboxylases and related biotin-dependent enzymes	1	-1000	1000	0		|6.4.1.2|	SEED automodel
844	rxn06937	L-Glutamate:tRNA(Glu) ligase (AMP-forming)	cpd00002[c] + cpd00023[c] + cpd00067[c] + cpd11912[c] -> cpd00012[c] + cpd00018[c] + cpd12227[c]	ATP + GLU + H+ + tRNA-Glu => PPi + AMP + L-Glutamyl-tRNA-Glu	( peg1944 )	peg1944		Glu-tRNA(Gln) transamidation | tRNA aminoacylation | Heme and Siroheme Biosynthesis	0	0	1000	0		6.1.1.17|6.1.1.24	SEED automodel
845	rxn07430	rxn07430	cpd00056[c] + cpd00067[c] + cpd00123[c] -> cpd00011[c] + cpd14700[c]	TPP + H+ + 3MOB => CO2 + 2-Methyl-1-hydroxypropyl-TPP	( peg1730 and peg1731 )	peg1730 peg1731		Dehydrogenase complexes | Leucine Degradation and HMG-CoA Metabolism | Isoleucine degradation | Branched chain amino acid degradation regulons | Valine degradation	0	0	1000	0		|1.2.4.4|	SEED automodel
846	rxn07431	rxn07431	cpd00213[c] + cpd14700[c] <=> cpd00056[c] + cpd02700[c]	Lipoamide + 2-Methyl-1-hydroxypropyl-TPP <=> TPP + S-(2-Methylpropanoyl)-dihydrolipoamide	( peg1730 and peg1731 )	peg1730 peg1731		Dehydrogenase complexes | Leucine Degradation and HMG-CoA Metabolism | Isoleucine degradation | Branched chain amino acid degradation regulons | Valine degradation	1	-1000	1000	0		|1.2.4.4|	SEED automodel
847	rxn07432	rxn07432	cpd00056[c] + cpd00067[c] + cpd00200[c] -> cpd00011[c] + cpd14698[c]	TPP + H+ + 4MOP => CO2 + 3-Methyl-1-hydroxybutyl-TPP	( peg1730 and peg1731 )	peg1730 peg1731		Dehydrogenase complexes | Leucine Degradation and HMG-CoA Metabolism | Isoleucine degradation | Branched chain amino acid degradation regulons | Valine degradation	0	0	1000	0		|1.2.4.4|	SEED automodel
848	rxn07433	rxn07433	cpd00213[c] + cpd14698[c] <=> cpd00056[c] + cpd14699[c]	Lipoamide + 3-Methyl-1-hydroxybutyl-TPP <=> TPP + S-(3-Methylbutanoyl)-dihydrolipoamide-E	( peg1730 and peg1731 )	peg1730 peg1731		Dehydrogenase complexes | Leucine Degradation and HMG-CoA Metabolism | Isoleucine degradation | Branched chain amino acid degradation regulons | Valine degradation	1	-1000	1000	0		|1.2.4.4|	SEED automodel
849	rxn07434	rxn07434	cpd00056[c] + cpd00067[c] + cpd00508[c] -> cpd00011[c] + cpd14702[c]	TPP + H+ + 3MOP => CO2 + 2-Methyl-1-hydroxybutyl-TPP	( peg1730 and peg1731 )	peg1730 peg1731		Dehydrogenase complexes | Leucine Degradation and HMG-CoA Metabolism | Isoleucine degradation | Branched chain amino acid degradation regulons | Valine degradation	0	0	1000	0		|1.2.4.4|	SEED automodel
850	rxn07435	rxn07435	cpd00213[c] + cpd14702[c] <=> cpd00056[c] + cpd14703[c]	Lipoamide + 2-Methyl-1-hydroxybutyl-TPP <=> TPP + S-(2-Methylbutanoyl)-dihydrolipoamide-E	( peg1730 and peg1731 )	peg1730 peg1731		Dehydrogenase complexes | Leucine Degradation and HMG-CoA Metabolism | Isoleucine degradation | Branched chain amino acid degradation regulons | Valine degradation	1	-1000	1000	0		|1.2.4.4|	SEED automodel
851	rxn07438	peptide-methionine:thioredoxin-disulfide S-oxidoreductase	cpd00001[c] + cpd11420[c] + cpd12237[c] <=> cpd11421[c] + cpd14507[c]	H2O + trdox + Peptide-L-methionine <=> trdrd + Peptide-L-methionine (R)-S-oxide	( peg913 )	peg913		Peptide methionine sulfoxide reductase	1	-1000	1000	0		|1.8.4.12|	SEED automodel
852	rxn07492	L-ascorbate 6-phosphate lactonase	cpd00001[c] + cpd14905[c] -> cpd10596[c]	H2O + L-Ascorbate 6-phosphate => 3-keto-L-gulonate-6-phosphate	( peg458 )	peg458		None	0	0	1000	0		|3.1.1.-|	SEED automodel
853	rxn07584	ATP:lipoate adenylyltransferase	cpd00002[c] + cpd00067[c] + cpd00541[c] <=> cpd00012[c] + cpd14955[c]	ATP + H+ + Lipoate <=> PPi + Lipoyl-AMP	( peg262 ) or ( peg1761 )	peg1761 peg262		Dehydrogenase complexes | Glycine cleavage system | Lipoic acid metabolism	1	-1000	1000	0		|2.7.7.63|	SEED automodel
854	rxn08025	Arbutin 6-phosphate glucohydrolase	cpd00001[c] + cpd03697[c] <=> cpd00079[c] + cpd00415[c]	H2O + Arbutin-6P <=> Robison ester + Quinol	( peg113 ) or ( peg2605 )	peg113 peg2605		Beta-Glucoside Metabolism	1	-1000	1000	0		3.2.1.86	SEED automodel
855	rxn08083	1-tetradecanoyl-sn-glycerol 3-phosphate O-acyltransferase (n-C12:0)	cpd11468[c] + cpd15325[c] -> cpd11493[c] + cpd15521[c]	Dodecanoyl-ACP + 1-dodecanoyl-sn-glycerol 3-phosphate => ACP + 1,2-didodecanoyl-sn-glycerol 3-phosphate	( peg1373 )	peg1373		Phosphate metabolism | Glycerolipid and Glycerophospholipid Metabolism in Bacteria	0	0	1000	0		|2.3.1.51|	SEED automodel
856	rxn08084	1-tetradecanoyl-sn-glycerol 3-phosphate O-acyltransferase (n-C14:0)	cpd11466[c] + cpd15331[c] -> cpd11493[c] + cpd15522[c]	Myristoyl-ACP + 1-tetradecanoyl-sn-glycerol 3-phosphate => ACP + 1,2-ditetradecanoyl-sn-glycerol 3-phosphate	( peg1373 )	peg1373		Phosphate metabolism | Glycerolipid and Glycerophospholipid Metabolism in Bacteria	0	0	1000	0		|2.3.1.51|	SEED automodel
857	rxn08085	1-tetradec-7-enoyl-sn-glycerol 3-phosphate O-acyltransferase (n-C14:1)	cpd15294[c] + cpd15330[c] -> cpd11493[c] + cpd15523[c]	Tetradecenoyl-ACP + 1-tetradec-7-enoyl-sn-glycerol 3-phosphate => ACP + 1,2-ditetradec-7-enoyl-sn-glycerol 3-phosphate	( peg1373 )	peg1373		Phosphate metabolism | Glycerolipid and Glycerophospholipid Metabolism in Bacteria	0	0	1000	0		|2.3.1.51|	SEED automodel
858	rxn08086	1-hexadecanoyl-sn-glycerol 3-phosphate O-acyltransferase (n-C16:0)	cpd15277[c] + cpd15327[c] -> cpd11493[c] + cpd15524[c]	Palmitoyl-ACP + 1-hexadecanoyl-sn-glycerol 3-phosphate => ACP + 1,2-dihexadecanoyl-sn-glycerol 3-phosphate	( peg1373 )	peg1373		Phosphate metabolism | Glycerolipid and Glycerophospholipid Metabolism in Bacteria	0	0	1000	0		|2.3.1.51|	SEED automodel
859	rxn08087	1-hexadec-7-enoyl-sn-glycerol 3-phosphate O-acyltransferase (n-C16:1)	cpd15239[c] + cpd15326[c] -> cpd11493[c] + cpd15525[c]	Hexadecenoyl-ACP + 1-hexadec-9-enoyl-sn-glycerol 3-phosphate => ACP + 1,2-dihexadec-9-enoyl-sn-glycerol 3-phosphate	( peg1373 )	peg1373		Phosphate metabolism | Glycerolipid and Glycerophospholipid Metabolism in Bacteria	0	0	1000	0		|2.3.1.51|	SEED automodel
860	rxn08088	1-octadecanoyl-sn-glycerol 3-phosphate O-acyltransferase (n-C18:0)	cpd15268[c] + cpd15329[c] -> cpd11493[c] + cpd15526[c]	Octadecanoyl-ACP + 1-octadecanoyl-sn-glycerol 3-phosphate => ACP + 1,2-dioctadecanoyl-sn-glycerol 3-phosphate	( peg1373 )	peg1373		Phosphate metabolism | Glycerolipid and Glycerophospholipid Metabolism in Bacteria	0	0	1000	0		|2.3.1.51|	SEED automodel
861	rxn08089	1-octadec-7-enoyl-sn-glycerol 3-phosphate O-acyltransferase (n-C18:1)	cpd11825[c] + cpd15328[c] -> cpd11493[c] + cpd15527[c]	Octadecenoyl-ACP + 1-octadec-11-enoyl-sn-glycerol 3-phosphate => ACP + 1,2-dioctadec-11-enoyl-sn-glycerol 3-phosphate	( peg1373 )	peg1373		Phosphate metabolism | Glycerolipid and Glycerophospholipid Metabolism in Bacteria	0	0	1000	0		|2.3.1.51|	SEED automodel
862	rxn08194	cob(I)alamin adenosyltransferase	cpd00002[c] + cpd00635[c] <=> cpd00166[c] + cpd00421[c]	ATP + Cbl <=> Calomide + Triphosphate	( peg1911 )	peg1911		Coenzyme B12 biosynthesis	1	-1000	1000	0		|2.5.1.17|	SEED automodel
863	rxn08294	diacylglycerol kinase (n-C12:0)	cpd00002[c] + cpd15306[c] <=> cpd00008[c] + cpd15521[c]	ATP + 1,2-Diacyl-sn-glycerol didodecanoyl <=> ADP + 1,2-didodecanoyl-sn-glycerol 3-phosphate	( peg904 )	peg904		Glycerolipid and Glycerophospholipid Metabolism in Bacteria	1	-1000	1000	0		|2.7.1.107|	SEED automodel
864	rxn08295	diacylglycerol kinase (n-C14:0)	cpd00002[c] + cpd15307[c] <=> cpd00008[c] + cpd15522[c]	ATP + 1,2-Diacyl-sn-glycerol ditetradecanoyl <=> ADP + 1,2-ditetradecanoyl-sn-glycerol 3-phosphate	( peg904 )	peg904		Glycerolipid and Glycerophospholipid Metabolism in Bacteria	1	-1000	1000	0		|2.7.1.107|	SEED automodel
865	rxn08296	diacylglycerol kinase (n-C14:1)	cpd00002[c] + cpd15308[c] <=> cpd00008[c] + cpd15523[c]	ATP + 1,2-Diacyl-sn-glycerol ditetradec-7-enoyl <=> ADP + 1,2-ditetradec-7-enoyl-sn-glycerol 3-phosphate	( peg904 )	peg904		Glycerolipid and Glycerophospholipid Metabolism in Bacteria	1	-1000	1000	0		|2.7.1.107|	SEED automodel
866	rxn08297	diacylglycerol kinase (n-C16:0)	cpd00002[c] + cpd15309[c] <=> cpd00008[c] + cpd15524[c]	ATP + 1,2-Diacyl-sn-glycerol dihexadecanoyl <=> ADP + 1,2-dihexadecanoyl-sn-glycerol 3-phosphate	( peg904 )	peg904		Glycerolipid and Glycerophospholipid Metabolism in Bacteria	1	-1000	1000	0		|2.7.1.107|	SEED automodel
867	rxn08298	diacylglycerol kinase (n-C16:1)	cpd00002[c] + cpd15310[c] <=> cpd00008[c] + cpd15525[c]	ATP + 1,2-Diacyl-sn-glycerol dihexadec-9-enoyl <=> ADP + 1,2-dihexadec-9-enoyl-sn-glycerol 3-phosphate	( peg904 )	peg904		Glycerolipid and Glycerophospholipid Metabolism in Bacteria	1	-1000	1000	0		|2.7.1.107|	SEED automodel
868	rxn08299	diacylglycerol kinase (n-C18:0)	cpd00002[c] + cpd15311[c] <=> cpd00008[c] + cpd15526[c]	ATP + 1,2-Diacyl-sn-glycerol dioctadecanoyl <=> ADP + 1,2-dioctadecanoyl-sn-glycerol 3-phosphate	( peg904 )	peg904		Glycerolipid and Glycerophospholipid Metabolism in Bacteria	1	-1000	1000	0		|2.7.1.107|	SEED automodel
869	rxn08300	diacylglycerol kinase (n-C18:1)	cpd00002[c] + cpd15312[c] <=> cpd00008[c] + cpd15527[c]	ATP + 1,2-Diacyl-sn-glycerol dioctadec-11-enoyl <=> ADP + 1,2-dioctadec-11-enoyl-sn-glycerol 3-phosphate	( peg904 )	peg904		Glycerolipid and Glycerophospholipid Metabolism in Bacteria	1	-1000	1000	0		|2.7.1.107|	SEED automodel
870	rxn08306	CDP-diacylglycerol synthetase (n-C12:0)	cpd00052[c] + cpd15521[c] <=> cpd00012[c] + cpd15417[c]	CTP + 1,2-didodecanoyl-sn-glycerol 3-phosphate <=> PPi + CDP-1,2-didodecanoylglycerol	( peg2287 )	peg2287		Glycerolipid and Glycerophospholipid Metabolism in Bacteria	1	-1000	1000	0		|2.7.7.41|	SEED automodel
871	rxn08307	CDP-diacylglycerol synthetase (n-C14:0)	cpd00052[c] + cpd15522[c] <=> cpd00012[c] + cpd15423[c]	CTP + 1,2-ditetradecanoyl-sn-glycerol 3-phosphate <=> PPi + CDP-1,2-ditetradecanoylglycerol	( peg2287 )	peg2287		Glycerolipid and Glycerophospholipid Metabolism in Bacteria	1	-1000	1000	0		|2.7.7.41|	SEED automodel
872	rxn08308	CDP-diacylglycerol synthetase (n-C14:1)	cpd00052[c] + cpd15523[c] <=> cpd00012[c] + cpd15422[c]	CTP + 1,2-ditetradec-7-enoyl-sn-glycerol 3-phosphate <=> PPi + CDP-1,2-ditetradec-7-enoylglycerol	( peg2287 )	peg2287		Glycerolipid and Glycerophospholipid Metabolism in Bacteria	1	-1000	1000	0		|2.7.7.41|	SEED automodel
873	rxn08309	CDP-diacylglycerol synthetase (n-C16:0)	cpd00052[c] + cpd15524[c] <=> cpd00012[c] + cpd15419[c]	CTP + 1,2-dihexadecanoyl-sn-glycerol 3-phosphate <=> PPi + CDP-1,2-dihexadecanoylglycerol	( peg2287 )	peg2287		Glycerolipid and Glycerophospholipid Metabolism in Bacteria	1	-1000	1000	0		|2.7.7.41|	SEED automodel
874	rxn08310	CDP-diacylglycerol synthetase (n-C16:1)	cpd00052[c] + cpd15525[c] <=> cpd00012[c] + cpd15418[c]	CTP + 1,2-dihexadec-9-enoyl-sn-glycerol 3-phosphate <=> PPi + CDP-1,2-dihexadec-9-enoylglycerol	( peg2287 )	peg2287		Glycerolipid and Glycerophospholipid Metabolism in Bacteria	1	-1000	1000	0		|2.7.7.41|	SEED automodel
875	rxn08311	CDP-diacylglycerol synthetase (n-C18:0)	cpd00052[c] + cpd15526[c] <=> cpd00012[c] + cpd15421[c]	CTP + 1,2-dioctadecanoyl-sn-glycerol 3-phosphate <=> PPi + CDP-1,2-dioctadecanoylglycerol	( peg2287 )	peg2287		Glycerolipid and Glycerophospholipid Metabolism in Bacteria	1	-1000	1000	0		|2.7.7.41|	SEED automodel
876	rxn08312	CDP-diacylglycerol synthetase (n-C18:1)	cpd00052[c] + cpd15527[c] <=> cpd00012[c] + cpd15420[c]	CTP + 1,2-dioctadec-11-enoyl-sn-glycerol 3-phosphate <=> PPi + CDP-1,2-dioctadec-11-enoylglycerol	( peg2287 )	peg2287		Glycerolipid and Glycerophospholipid Metabolism in Bacteria	1	-1000	1000	0		|2.7.7.41|	SEED automodel
877	rxn08335	dihydoorotic acid dehydrogenase (quinone8)	cpd00282[c] + cpd15560[c] -> cpd00247[c] + cpd15561[c]	L-Dihydroorotate + Ubiquinone-8 => Orotate + Ubiquinol-8	( peg68 ) or ( peg1738 )	peg1738 peg68		De Novo Pyrimidine Synthesis | YgfZ	0	0	1000	0		1.3.3.1	SEED automodel
878	rxn08336	dihydroorotic acid (menaquinone-8)	cpd00282[c] + cpd15500[c] -> cpd00247[c] + cpd15499[c]	L-Dihydroorotate + Menaquinone 8 => Orotate + Menaquinol 8	( peg68 ) or ( peg1738 )	peg1738 peg68		De Novo Pyrimidine Synthesis | YgfZ	0	0	1000	0		1.3.3.1	SEED automodel
879	rxn08527	fumarate reductase	cpd00106[c] + cpd15499[c] <=> cpd00036[c] + cpd15500[c]	Fumarate + Menaquinol 8 <=> Succinate + Menaquinone 8	( peg2737 )	peg2737		YgfZ | TCA Cycle | Succinate dehydrogenase | Serine-glyoxylate cycle	1	-1000	1000	0		1.3.99.1	SEED automodel
880	rxn08528	fumarate reductase	cpd00106[c] + cpd15353[c] <=> cpd00036[c] + cpd15352[c]	Fumarate + 2-Demethylmenaquinol 8 <=> Succinate + 2-Demethylmenaquinone 8	( peg2737 )	peg2737		YgfZ | TCA Cycle | Succinate dehydrogenase | Serine-glyoxylate cycle	1	-1000	1000	0		1.3.99.1	SEED automodel
881	rxn08546	glycerol-3-phosphate acyltransferase (C12:0)	cpd00080[c] + cpd11468[c] -> cpd11493[c] + cpd15325[c]	GLYC-3-P + Dodecanoyl-ACP => ACP + 1-dodecanoyl-sn-glycerol 3-phosphate	( peg1346 and peg1692 )	peg1346 peg1692		Glycerolipid and Glycerophospholipid Metabolism in Bacteria	0	0	1000	0		|2.3.1.15|	SEED automodel
882	rxn08547	glycerol-3-phosphate acyltransferase (C14:0)	cpd00080[c] + cpd11466[c] -> cpd11493[c] + cpd15331[c]	GLYC-3-P + Myristoyl-ACP => ACP + 1-tetradecanoyl-sn-glycerol 3-phosphate	( peg1346 and peg1692 )	peg1346 peg1692		Glycerolipid and Glycerophospholipid Metabolism in Bacteria	0	0	1000	0		|2.3.1.15|	SEED automodel
883	rxn08548	glycerol-3-phosphate acyltransferase (C14:1)	cpd00080[c] + cpd15294[c] -> cpd11493[c] + cpd15330[c]	GLYC-3-P + Tetradecenoyl-ACP => ACP + 1-tetradec-7-enoyl-sn-glycerol 3-phosphate	( peg1346 and peg1692 )	peg1346 peg1692		Glycerolipid and Glycerophospholipid Metabolism in Bacteria	0	0	1000	0		|2.3.1.15|	SEED automodel
884	rxn08549	glycerol-3-phosphate acyltransferase (C16:0)	cpd00080[c] + cpd15277[c] -> cpd11493[c] + cpd15327[c]	GLYC-3-P + Palmitoyl-ACP => ACP + 1-hexadecanoyl-sn-glycerol 3-phosphate	( peg1346 and peg1692 )	peg1346 peg1692		Glycerolipid and Glycerophospholipid Metabolism in Bacteria	0	0	1000	0		|2.3.1.15|	SEED automodel
885	rxn08550	glycerol-3-phosphate acyltransferase (C16:1)	cpd00080[c] + cpd15239[c] -> cpd11493[c] + cpd15326[c]	GLYC-3-P + Hexadecenoyl-ACP => ACP + 1-hexadec-9-enoyl-sn-glycerol 3-phosphate	( peg1346 and peg1692 )	peg1346 peg1692		Glycerolipid and Glycerophospholipid Metabolism in Bacteria	0	0	1000	0		|2.3.1.15|	SEED automodel
886	rxn08551	glycerol-3-phosphate acyltransferase (C18:0)	cpd00080[c] + cpd15268[c] -> cpd11493[c] + cpd15329[c]	GLYC-3-P + Octadecanoyl-ACP => ACP + 1-octadecanoyl-sn-glycerol 3-phosphate	( peg1346 and peg1692 )	peg1346 peg1692		Glycerolipid and Glycerophospholipid Metabolism in Bacteria	0	0	1000	0		|2.3.1.15|	SEED automodel
887	rxn08552	glycerol-3-phosphate acyltransferase (C18:1)	cpd00080[c] + cpd11825[c] -> cpd11493[c] + cpd15328[c]	GLYC-3-P + Octadecenoyl-ACP => ACP + 1-octadec-11-enoyl-sn-glycerol 3-phosphate	( peg1346 and peg1692 )	peg1346 peg1692		Glycerolipid and Glycerophospholipid Metabolism in Bacteria	0	0	1000	0		|2.3.1.15|	SEED automodel
888	rxn08556	glycerol-3-phosphate dehydrogenase (ubiquinone-8)	cpd00080[c] + cpd15560[c] -> cpd00095[c] + cpd15561[c]	GLYC-3-P + Ubiquinone-8 => Glycerone phosphate + Ubiquinol-8	( peg1794 )	peg1794		Glycerol and Glycerol-3-phosphate Uptake and Utilization | Respiratory dehydrogenases 1	0	0	1000	0		1.1.99.5	SEED automodel
889	rxn08557	glycerol-3-phosphate dehydrogenase (menaquinone-8)	cpd00080[c] + cpd15500[c] -> cpd00095[c] + cpd15499[c]	GLYC-3-P + Menaquinone 8 => Glycerone phosphate + Menaquinol 8	( peg1794 )	peg1794		Glycerol and Glycerol-3-phosphate Uptake and Utilization | Respiratory dehydrogenases 1	0	0	1000	0		1.1.99.5	SEED automodel
890	rxn08558	glycerol-3-phosphate dehydrogenase (demethylmenaquinone-8)	cpd00080[c] + cpd15352[c] -> cpd00095[c] + cpd15353[c]	GLYC-3-P + 2-Demethylmenaquinone 8 => Glycerone phosphate + 2-Demethylmenaquinol 8	( peg1794 )	peg1794		Glycerol and Glycerol-3-phosphate Uptake and Utilization | Respiratory dehydrogenases 1	0	0	1000	0		1.1.99.5	SEED automodel
891	rxn08615	glycogen synthase (ADPGlc)	cpd00387[c] + cpd15302[c] <=> cpd00008[c] + cpd00155[c]	ADPglucose + glycogen(n-1) <=> ADP + Glycogen	( peg1767 )	peg1767		Glycogen metabolism	1	-1000	1000	0		2.4.1.21	SEED automodel
892	rxn08655	Glycolate oxidase	cpd00139[c] + cpd15560[c] <=> cpd00040[c] + cpd15561[c]	Glycolate + Ubiquinone-8 <=> Glyoxylate + Ubiquinol-8	( peg1941 )	peg1941		Photorespiration (oxidative C2 cycle) | Glycolate, glyoxylate interconversions	1	-1000	1000	0			SEED automodel
893	rxn08656	Glycolate oxidase	cpd00139[c] + cpd15500[c] -> cpd00040[c] + cpd15499[c]	Glycolate + Menaquinone 8 => Glyoxylate + Menaquinol 8	( peg1941 )	peg1941		Photorespiration (oxidative C2 cycle) | Glycolate, glyoxylate interconversions	0	0	1000	0			SEED automodel
894	rxn08657	Glycolate oxidase	cpd00139[c] + cpd15352[c] -> cpd00040[c] + cpd15353[c]	Glycolate + 2-Demethylmenaquinone 8 => Glyoxylate + 2-Demethylmenaquinol 8	( peg1941 )	peg1941		Photorespiration (oxidative C2 cycle) | Glycolate, glyoxylate interconversions	0	0	1000	0			SEED automodel
895	rxn08669	Glycerophosphodiester phosphodiesterase (Glycerophosphoglycerol)	cpd00001[c] + cpd02090[c] <=> cpd00080[c] + cpd00100[c]	H2O + Glycerophosphoglycerol <=> GLYC-3-P + GLYC	( peg696 ) or ( peg69 and peg70 ) or ( peg493 )	peg493 peg69 peg696 peg70		Glycerol and Glycerol-3-phosphate Uptake and Utilization	1	-1000	1000	0		3.1.4.46	SEED automodel
896	rxn08783	D-lactate dehydrogenase	cpd00221[c] + cpd15560[c] <=> cpd00020[c] + cpd15561[c]	D-Lactate + Ubiquinone-8 <=> Pyruvate + Ubiquinol-8	( peg745 ) or ( peg1149 )	peg1149 peg745		Fermentations: Lactate | Lactate utilization | Respiratory dehydrogenases 1 | Fermentations: Mixed acid	1	-1000	1000	0		1.1.2.4	SEED automodel
897	rxn08792	L-Lactate dehydrogenase (ubiquinone)	cpd00159[c] + cpd15560[c] <=> cpd00020[c] + cpd15561[c]	LCTT + Ubiquinone-8 <=> Pyruvate + Ubiquinol-8	( peg2794 ) or ( peg236 ) or ( peg1597 ) or ( peg294 )	peg1597 peg236 peg2794 peg294		Fermentations: Lactate | Lactate utilization | Respiratory dehydrogenases 1 | Fermentations: Mixed acid	1	-1000	1000	0		1.1.2.3	SEED automodel
898	rxn08793	L-Lactate dehydrogenase (menaquinone)	cpd00159[c] + cpd15500[c] -> cpd00020[c] + cpd15499[c]	LCTT + Menaquinone 8 => Pyruvate + Menaquinol 8	( peg2794 ) or ( peg236 ) or ( peg1597 ) or ( peg294 )	peg1597 peg236 peg2794 peg294		Fermentations: Lactate | Lactate utilization | Respiratory dehydrogenases 1 | Fermentations: Mixed acid	0	0	1000	0		1.1.2.3	SEED automodel
899	rxn08933	Maltodextrin glucosidase (maltotetraose)	cpd00001[c] + cpd01399[c] <=> cpd00027[c] + cpd01262[c]	H2O + Maltotetraose <=> Glucose + Maltotriose	( peg370 ) or ( peg2411 ) or ( peg2405 ) or ( peg2569 )	peg2405 peg2411 peg2569 peg370		Maltose and Maltodextrin Utilization	1	-1000	1000	0			SEED automodel
900	rxn08934	Maltodextrin glucosidase (maltopentaose)	cpd00001[c] + cpd15495[c] <=> cpd00027[c] + cpd01399[c]	H2O + Maltopentaose <=> Glucose + Maltotetraose	( peg370 ) or ( peg2411 ) or ( peg2405 ) or ( peg2569 )	peg2405 peg2411 peg2569 peg370		Maltose and Maltodextrin Utilization	1	-1000	1000	0			SEED automodel
901	rxn08935	Maltodextrin glucosidase (maltohexaose)	cpd00001[c] + cpd01329[c] <=> cpd00027[c] + cpd15495[c]	H2O + Maltohexaose <=> Glucose + Maltopentaose	( peg370 ) or ( peg2411 ) or ( peg2405 ) or ( peg2569 )	peg2405 peg2411 peg2569 peg370		Maltose and Maltodextrin Utilization	1	-1000	1000	0			SEED automodel
902	rxn08936	Maltodextrin glucosidase (maltoheptaose)	cpd00001[c] + cpd15494[c] <=> cpd00027[c] + cpd01329[c]	H2O + Maltoheptaose <=> Glucose + Maltohexaose	( peg370 ) or ( peg2411 ) or ( peg2405 ) or ( peg2569 )	peg2405 peg2411 peg2569 peg370		Maltose and Maltodextrin Utilization	1	-1000	1000	0			SEED automodel
903	rxn08971	NADH dehydrogenase (menaquinone-8 & 0 protons)	cpd00004[c] + cpd00067[c] + cpd15500[c] -> cpd00003[c] + cpd15499[c]	NADH + H+ + Menaquinone 8 => NAD + Menaquinol 8	( peg1849 )	peg1849		Respiratory Complex I	0	0	1000	0		1.6.5.3	SEED automodel
904	rxn08975	NADH dehydrogenase (ubiquinone-8 )	cpd00004[c] + cpd00067[c] + cpd15560[c] -> cpd00003[c] + cpd15561[c]	NADH + H+ + Ubiquinone-8 => NAD + Ubiquinol-8	( peg1849 )	peg1849		Respiratory Complex I	0	0	1000	0		1.6.5.3	SEED automodel
905	rxn08976	NADH dehydrogenase (demethylmenaquinone-8 & 0 protons)	cpd00004[c] + cpd00067[c] + cpd15352[c] -> cpd00003[c] + cpd15353[c]	NADH + H+ + 2-Demethylmenaquinone 8 => NAD + 2-Demethylmenaquinol 8	( peg1849 )	peg1849		Respiratory Complex I	0	0	1000	0		1.6.5.3	SEED automodel
906	rxn09106	phosphatidylglycerol phosphate phosphatase (n-C18:0)	cpd00001[c] + cpd15547[c] -> cpd00009[c] + cpd00067[c] + cpd15540[c]	H2O + Phosphatidylglycerophosphate dioctadecanoyl => Phosphate + H+ + Phosphatidylglycerol dioctadecanoyl				Glycerolipid and Glycerophospholipid Metabolism in Bacteria	0	0	1000	0		|3.1.3.27|	SEED automodel
907	rxn09108	Phosphatidylglycerol synthase (n-C12:0)	cpd00080[c] + cpd15417[c] <=> cpd00046[c] + cpd15542[c]	GLYC-3-P + CDP-1,2-didodecanoylglycerol <=> CMP + Phosphatidylglycerophosphate didodecanoyl	( peg2342 )	peg2342		Glycerolipid and Glycerophospholipid Metabolism in Bacteria	1	-1000	1000	0		|2.7.8.5|	SEED automodel
908	rxn09109	Phosphatidylglycerol synthase (n-C14:0)	cpd00080[c] + cpd15423[c] <=> cpd00046[c] + cpd15543[c]	GLYC-3-P + CDP-1,2-ditetradecanoylglycerol <=> CMP + Phosphatidylglycerophosphate ditetradecanoyl	( peg2342 )	peg2342		Glycerolipid and Glycerophospholipid Metabolism in Bacteria	1	-1000	1000	0		|2.7.8.5|	SEED automodel
909	rxn09110	Phosphatidylglycerol synthase (n-C14:1)	cpd00080[c] + cpd15422[c] <=> cpd00046[c] + cpd15544[c]	GLYC-3-P + CDP-1,2-ditetradec-7-enoylglycerol <=> CMP + Phosphatidylglycerophosphate ditetradec-7-enoyl	( peg2342 )	peg2342		Glycerolipid and Glycerophospholipid Metabolism in Bacteria	1	-1000	1000	0		|2.7.8.5|	SEED automodel
910	rxn09111	Phosphatidylglycerol synthase (n-C16:0)	cpd00080[c] + cpd15419[c] <=> cpd00046[c] + cpd15545[c]	GLYC-3-P + CDP-1,2-dihexadecanoylglycerol <=> CMP + Phosphatidylglycerophosphate dihexadecanoyl	( peg2342 )	peg2342		Glycerolipid and Glycerophospholipid Metabolism in Bacteria	1	-1000	1000	0		|2.7.8.5|	SEED automodel
911	rxn09112	Phosphatidylglycerol synthase (n-C16:1)	cpd00080[c] + cpd15418[c] <=> cpd00046[c] + cpd15546[c]	GLYC-3-P + CDP-1,2-dihexadec-9-enoylglycerol <=> CMP + Phosphatidylglycerophosphate dihexadec-9-enoyl	( peg2342 )	peg2342		Glycerolipid and Glycerophospholipid Metabolism in Bacteria	1	-1000	1000	0		|2.7.8.5|	SEED automodel
912	rxn09113	Phosphatidylglycerol synthase (n-C18:0)	cpd00080[c] + cpd15421[c] <=> cpd00046[c] + cpd15547[c]	GLYC-3-P + CDP-1,2-dioctadecanoylglycerol <=> CMP + Phosphatidylglycerophosphate dioctadecanoyl	( peg2342 )	peg2342		Glycerolipid and Glycerophospholipid Metabolism in Bacteria	1	-1000	1000	0		|2.7.8.5|	SEED automodel
913	rxn09114	Phosphatidylglycerol synthase (n-C18:1)	cpd00080[c] + cpd15420[c] <=> cpd00046[c] + cpd15548[c]	GLYC-3-P + CDP-1,2-dioctadec-11-enoylglycerol <=> CMP + Phosphatidylglycerophosphate dioctadec-11-enoyl	( peg2342 )	peg2342		Glycerolipid and Glycerophospholipid Metabolism in Bacteria	1	-1000	1000	0		|2.7.8.5|	SEED automodel
914	rxn09167	pyruvate oxidase	cpd00001[c] + cpd00020[c] + cpd15560[c] -> cpd00011[c] + cpd00029[c] + cpd15561[c]	H2O + Pyruvate + Ubiquinone-8 => CO2 + ACET + Ubiquinol-8	( peg2592 )	peg2592		Murein hydrolase regulation and cell death	0	0	1000	0		1.2.2.2	SEED automodel
915	rxn09177	phosphopantothenate-cysteine ligase	cpd00052[c] + cpd00084[c] + cpd02201[c] -> cpd00012[c] + cpd00046[c] + cpd02666[c]	CTP + L-Cysteine + D-4-Phosphopantothenate => PPi + CMP + (R)-4'-Phosphopantothenoyl-L-cysteine	( peg1333 )	peg1333		Coenzyme A Biosynthesis	0	0	1000	0		6.3.2.5	SEED automodel
916	rxn09272	succinate dehydrogenase (irreversible)	cpd00036[c] + cpd15560[c] <=> cpd00106[c] + cpd15561[c]	Succinate + Ubiquinone-8 <=> Fumarate + Ubiquinol-8	( peg2737 )	peg2737		YgfZ | TCA Cycle | Succinate dehydrogenase | Serine-glyoxylate cycle	1	-1000	1000	0		|1.3.99.1|	SEED automodel
917	rxn09296	hydrogen peroxide reductase (thioredoxin)	cpd00025[c] + cpd11421[c] -> 2 cpd00001[c] + cpd11420[c]	H2O2 + trdrd => 2 H2O + trdox	( peg2652 ) or ( peg843 )	peg2652 peg843		Glycine reductase, sarcosine reductase and betaine reductase	0	0	1000	0			SEED automodel
918	rxn09310	thiazole phosphate synthesis	cpd00002[c] + cpd00069[c] + cpd00084[c] + cpd08289[c] -> cpd00001[c] + cpd00011[c] + cpd00012[c] + cpd00018[c] + cpd00035[c] + cpd02654[c] + cpd15378[c]	ATP + Tyrosine + L-Cysteine + 1-deoxy-D-xylulose5-phosphate => H2O + CO2 + PPi + AMP + ALA + 4-Methyl-5--2-phosphoethyl-thiazole + 4-Hydroxy-benzylalcohol	( peg1532 and peg1533 and peg1576 )	peg1532 peg1533 peg1576		Alanine biosynthesis | YgfZ | tRNA modification Bacteria | mcm5s2U biosynthesis in tRNA | Flavohaemoglobin | mnm5U34 biosynthesis bacteria | Fe-S cluster assembly | tRNA modification yeast cytoplasmic | tRNA modification Archaea	0	0	1000	0			SEED automodel
919	rxn09448	fatty-acid--CoA ligase (octadecenoate)	cpd00002[c] + cpd00010[c] + cpd00067[c] + cpd15269[c] -> cpd00012[c] + cpd00018[c] + cpd15274[c]	ATP + CoA + H+ + octadecenoate => PPi + AMP + Octadecenoyl-CoA	( peg2067 )	peg2067		Fatty acid degradation regulons | Unsaturated Fatty Acid Metabolism | Carbonate Biomineralization | n-Phenylalkanoic acid degradation | Biotin biosynthesis	0	0	1000	0		|6.2.1.3|	SEED automodel
920	rxn09449	fatty-acid--CoA ligase (octadecanoate)	cpd00002[c] + cpd00010[c] + cpd00067[c] + cpd01080[c] -> cpd00012[c] + cpd00018[c] + cpd00327[c]	ATP + CoA + H+ + Stearate => PPi + AMP + strcoa	( peg2067 )	peg2067		Fatty acid degradation regulons | Unsaturated Fatty Acid Metabolism | Carbonate Biomineralization | n-Phenylalkanoic acid degradation | Biotin biosynthesis	0	0	1000	0		|6.2.1.3|	SEED automodel
921	rxn09450	fatty-acid--CoA ligase (hexadecenoate), peroxisomal	cpd00002[c] + cpd00010[c] + cpd00067[c] + cpd15237[c] -> cpd00012[c] + cpd00018[c] + cpd15238[c]	ATP + CoA + H+ + hexadecenoate => PPi + AMP + Hexadecenoyl-CoA	( peg2067 )	peg2067		Fatty acid degradation regulons | Unsaturated Fatty Acid Metabolism | Carbonate Biomineralization | n-Phenylalkanoic acid degradation | Biotin biosynthesis	0	0	1000	0		|6.2.1.3|	SEED automodel
922	rxn09562	guanylate kinase (GMP:dATP)	cpd00115[c] + cpd00126[c] <=> cpd00031[c] + cpd00177[c]	dATP + GMP <=> GDP + dADP	( peg155 ) or ( peg1331 )	peg1331 peg155		MLST | Purine conversions	1	-1000	1000	0		|2.7.4.8|	SEED automodel
923	rxn09674	L-lysine reversible transport via proton symport	cpd00039[e] + cpd00067[e] -> cpd00039[c] + cpd00067[c]	Lysine[e] + H+[e] => Lysine + H+	( peg2773 and peg2774 ) or ( peg2155 )	peg2155 peg2773 peg2774		None	0	0	1000	0			SEED automodel
924	rxn09690	L-cysteine reversible transport via proton symport	cpd00067[e] + cpd00084[e] <=> cpd00067[c] + cpd00084[c]	H+[e] + L-Cysteine[e] <=> H+ + L-Cysteine				None	1	-1000	1000	0			Manual addition
925	rxn09978	beta-glucosidase (methyl-alpha-D-glucoside)	cpd00001[c] + cpd15584[c] <=> cpd00027[c] + cpd00116[c]	H2O + alpha-Methyl-D-glucoside <=> Glucose + Methanol	( peg356 ) or ( peg2605 ) or ( peg1082 and peg1831 )	peg1082 peg1831 peg2605 peg356		Beta-Glucoside Metabolism | Fructooligosaccharides(FOS) and Raffinose Utilization | Sugar utilization in Thermotogales | Sucrose Metabolism	1	-1000	1000	0		|3.2.1.21|	SEED automodel
926	rxn09979	beta-glucosidase	cpd00001[c] + cpd15585[c] <=> cpd00027[c] + cpd00116[c]	H2O + beta-Methylglucoside <=> Glucose + Methanol	( peg356 ) or ( peg2605 ) or ( peg1082 and peg1831 )	peg1082 peg1831 peg2605 peg356		Beta-Glucoside Metabolism | Fructooligosaccharides(FOS) and Raffinose Utilization | Sugar utilization in Thermotogales | Sucrose Metabolism	1	-1000	1000	0		|3.2.1.21|	SEED automodel
927	rxn09989	Maltodextrin glucosidase (dextrin)	5 cpd00001[c] + cpd11594[c] -> 6 cpd00027[c]	5 H2O + Dextrin => 6 Glucose	( peg370 ) or ( peg2411 ) or ( peg2405 ) or ( peg2569 )	peg2405 peg2411 peg2569 peg370		Maltose and Maltodextrin Utilization	0	0	1000	0			SEED automodel
928	rxn09992	Salicin 6-phosphate glucohydrolase	cpd00001[c] + cpd03698[c] <=> cpd00079[c] + cpd01553[c]	H2O + Salicin-6P <=> Robison ester + Saligenin	( peg113 ) or ( peg2605 )	peg113 peg2605		Beta-Glucoside Metabolism	1	-1000	1000	0		|3.2.1.86|	SEED automodel
929	rxn09996	teichuronic acid (n=45), unlinked, GalNAc-GlcA repeated	45 cpd00067[c] + 45 cpd00144[c] + 45 cpd00175[c] <=> 45 cpd00014[c] + 45 cpd00091[c] + cpd15634[c]	45 UDPglucuronate + 45 UDP-N-acetyl-D-galactosamine <=> 45 UDP + 45 H+ + 45 UMP + teichuronic acid (GlcA + GalNac, 45 repeating unit)	( peg143 )	peg143		Teichuronic acid biosynthesis	1	-1000	1000	0		|Undetermined|	SEED automodel
930	rxn10042	ATP synthase (four protons for one ATP)	cpd00008[c] + cpd00009[c] + 4 cpd00067[e] <=> cpd00001[c] + cpd00002[c] + 3 cpd00067[c]	ADP + Phosphate + 4 H+[e] <=> H2O + ATP + 3 H+	( peg1456 and peg1457 and peg1458 and peg1459 and peg1460 and peg1461 and peg1462 and peg1463 )	peg1456 peg1457 peg1458 peg1459 peg1460 peg1461 peg1462 peg1463		F0F1-type ATP synthase	1	-1000	1000	0		3.6.3.14	SEED automodel
931	rxn10052	adenylate kinase (Inorganic triphosphate)	cpd00018[c] + cpd00067[c] + cpd00421[c] <=> cpd00008[c] + cpd00012[c]	AMP + H+ + Triphosphate <=> ADP + PPi	( peg2097 )	peg2097		Purine conversions	1	-1000	1000	0		|2.7.4.3|	SEED automodel
932	rxn10060	NAD kinase (dTTP)	cpd00003[c] + cpd00357[c] <=> cpd00006[c] + cpd00297[c]	NAD + TTP <=> TPN + dTDP	( peg2324 )	peg2324		NAD and NADP cofactor biosynthesis global	1	-1000	1000	0		|2.7.1.23|	SEED automodel
933	rxn10094	S-adenosylmethione:2-demethylmenaquinone methyltransferase	cpd00017[c] + cpd15352[c] -> cpd00019[c] + cpd00067[c] + cpd15500[c]	SAM + 2-Demethylmenaquinone 8 => S-Adenosylhomocysteine + H+ + Menaquinone 8	( peg2595 )	peg2595			0	0	1000	0			SEED automodel
934	rxn10113	cytochrome oxidase bo3 (ubiquinol-8: 2.5 protons)	0.5 cpd00007[c] + 2.5 cpd00067[c] + cpd15561[c] -> cpd00001[c] + 2.5 cpd00067[e] + cpd15560[c]	0.5 O2 + 2.5 H+ + Ubiquinol-8 => H2O + 2.5 H+[e] + Ubiquinone-8	( peg2212 and peg782 and peg783 and peg784 and peg785 ) or ( peg668 and peg669 )	peg2212 peg668 peg669 peg782 peg783 peg784 peg785		Succinate dehydrogenase	0	0	1000	0			SEED automodel
935	rxn10118	hydrogenase (ubiquinone-8: 2 protons)	2 cpd00067[c] + cpd11640[c] + cpd15560[c] -> 2 cpd00067[e] + cpd15561[c]	2 H+ + H2 + Ubiquinone-8 => 2 H+[e] + Ubiquinol-8	( peg785 ) or ( peg668 )	peg668 peg785		Formate hydrogenase	0	0	1000	0		1.18.99.1	SEED automodel
936	rxn10161	Octadecanoate transport via proton symport	cpd00067[e] + cpd01080[e] <=> cpd00067[c] + cpd01080[c]	H+[e] + Stearate[e] <=> H+ + Stearate				Fatty acid degradation regulons	1	-1000	1000	0			SEED automodel
937	rxn10174	maltohexaose transport via ABC system	cpd00001[c] + cpd00002[c] + cpd01329[e] -> cpd00008[c] + cpd00009[c] + cpd00067[c] + cpd01329[c]	H2O + ATP + Maltohexaose[e] => ADP + Phosphate + H+ + Maltohexaose	( peg2412 and peg2413 and peg2414 ) or ( peg2422 )	peg2412 peg2413 peg2414 peg2422		Maltose and Maltodextrin Utilization	0	0	1000	0			SEED automodel
938	rxn10176	Indole transport via proton symport, reversible	cpd00067[e] + cpd00359[e] <=> cpd00067[c] + cpd00359[c]	H+[e] + indol[e] <=> H+ + indol				None	1	-1000	1000	0			SEED automodel
939	rxn10180	Pantothenate sodium symporter	cpd00644[e] + cpd00971[e] <=> cpd00644[c] + cpd00971[c]	PAN[e] + Na+[e] <=> PAN + Na+				Coenzyme A Biosynthesis	1	-1000	1000	0			SEED automodel
940	rxn10184	D-sorbitol transport via PEP:Pyr PTS	cpd00061[c] + cpd00588[e] <=> cpd00020[c] + cpd00804[c]	PEP + Sorbitol[e] <=> Pyruvate + Sorbitol 6-phosphate	( peg2330 and peg445 and peg446 and peg96 and peg97 ) or ( peg444 and peg445 and peg446 and peg96 and peg97 )	peg2330 peg444 peg445 peg446 peg96 peg97		D-Sorbitol(D-Glucitol) and L-Sorbose Utilization	1	-1000	1000	0			SEED automodel
941	rxn10191	D-alanine-poly(phosphoribitol) ligase	45 cpd00002[c] + 45 cpd00117[c] + cpd15661[c] -> 45 cpd00012[c] + 45 cpd00018[c] + cpd15663[c]	45 ATP + 45 D-Ala + Prenol-45n teichoic acid => 45 PPi + 45 AMP + Prenol-45n teichoic acid-alanine substituted	( peg845 and peg846 and peg847 and peg848 )	peg845 peg846 peg847 peg848		Streptococcus pyogenes Virulome | Teichoic and lipoteichoic acids biosynthesis | Methicillin resistance in Staphylococci | D-Alanyl Lipoteichoic Acid Biosynthesis	0	0	1000	0		|6.1.1.13|	SEED automodel
942	rxn10193	Poly(glycerol-phosphate) alpha-glucosyltransferase	45 cpd00026[c] + cpd15661[c] <=> 45 cpd00014[c] + cpd15662[c]	45 UDPglucose + Prenol-45n teichoic acid <=> 45 UDP + Prenol-45n teichoic acid-glucose substituted	( peg2313 and peg2314 )	peg2313 peg2314		Teichoic and lipoteichoic acids biosynthesis	1	-1000	1000	0		|2.4.1.52|	SEED automodel
943	rxn10199	Peptidoglycan subunit synthesis	cpd03495[c] + cpd15666[c] <=> cpd02229[c] + cpd15665[c]	Undecaprenyl-diphospho-N-acetylmuramoyl--N-acetylglucosamine-L-ala-D-glu-meso-2-6-diaminopimeloyl-D-ala-D-ala + Peptidoglycan polymer (n-1 subunits) <=> Undecaprenyldiphosphate + Peptidoglycan polymer (n subunits)	( peg873 ) or ( peg60 and peg863 )	peg60 peg863 peg873		Peptidoglycan Biosynthesis | Type IV pilus | Peptidoglycan Biosynthesis 2	1	-1000	1000	0			SEED automodel
944	rxn10202	palmitoyl-glycerol-3-phosphate O-acyltransferase	cpd00080[c] + cpd00134[c] -> cpd00010[c] + cpd15327[c]	GLYC-3-P + Palmitoyl-CoA => CoA + 1-hexadecanoyl-sn-glycerol 3-phosphate	( peg1346 and peg1692 )	peg1346 peg1692		Glycerolipid and Glycerophospholipid Metabolism in Bacteria	0	0	1000	0		|2.3.1.15|	SEED automodel
945	rxn10203	myristoyl-glycerol-3-phosphate O-acyltransferase	cpd00080[c] + cpd01695[c] -> cpd00010[c] + cpd15331[c]	GLYC-3-P + Myristoyl-CoA => CoA + 1-tetradecanoyl-sn-glycerol 3-phosphate	( peg1346 and peg1692 )	peg1346 peg1692		Glycerolipid and Glycerophospholipid Metabolism in Bacteria	0	0	1000	0		|2.3.1.15|	SEED automodel
946	rxn10204	stearoyl-glycerol-3-phosphate O-acyltransferase	cpd00080[c] + cpd00327[c] -> cpd00010[c] + cpd15329[c]	GLYC-3-P + strcoa => CoA + 1-octadecanoyl-sn-glycerol 3-phosphate	( peg1346 and peg1692 )	peg1346 peg1692		Glycerolipid and Glycerophospholipid Metabolism in Bacteria	0	0	1000	0		|2.3.1.15|	SEED automodel
947	rxn10205	isoheptadecanoyl-glycerol-3-phosphate O-acyltransferase	cpd00080[c] + cpd11432[c] -> cpd00010[c] + cpd15671[c]	GLYC-3-P + fa11coa => CoA + 1-isoheptadecanoyl-sn-glycerol 3-phosphate	( peg1346 and peg1692 )	peg1346 peg1692		Glycerolipid and Glycerophospholipid Metabolism in Bacteria	0	0	1000	0		|2.3.1.15|	SEED automodel
948	rxn10206	anteisoheptadecanoyl-glycerol-3-phosphate O-acyltransferase	cpd00080[c] + cpd11434[c] -> cpd00010[c] + cpd15672[c]	GLYC-3-P + fa12coa => CoA + 1-anteisoheptadecanoyl-sn-glycerol 3-phosphate	( peg1346 and peg1692 )	peg1346 peg1692		Glycerolipid and Glycerophospholipid Metabolism in Bacteria	0	0	1000	0		|2.3.1.15|	SEED automodel
949	rxn10207	isotetradecanoyl-glycerol-3-phosphate O-acyltransferase	cpd00080[c] + cpd11435[c] -> cpd00010[c] + cpd15673[c]	GLYC-3-P + fa1coa => CoA + 1-isotetradecanoyl-sn-glycerol 3-phosphate	( peg1346 and peg1692 )	peg1346 peg1692		Glycerolipid and Glycerophospholipid Metabolism in Bacteria	0	0	1000	0		|2.3.1.15|	SEED automodel
950	rxn10208	isopentadecanoyl-glycerol-3-phosphate O-acyltransferase	cpd00080[c] + cpd11437[c] -> cpd00010[c] + cpd15674[c]	GLYC-3-P + fa3coa => CoA + 1-isopentadecanoyl-sn-glycerol 3-phosphate	( peg1346 and peg1692 )	peg1346 peg1692		Glycerolipid and Glycerophospholipid Metabolism in Bacteria	0	0	1000	0		|2.3.1.15|	SEED automodel
951	rxn10209	anteisopentadecanoyl-glycerol-3-phosphate O-acyltransferase	cpd00080[c] + cpd11439[c] -> cpd00010[c] + cpd15675[c]	GLYC-3-P + fa4coa => CoA + 1-anteisopentadecanoyl-sn-glycerol 3-phosphate	( peg1346 and peg1692 )	peg1346 peg1692		Glycerolipid and Glycerophospholipid Metabolism in Bacteria	0	0	1000	0		|2.3.1.15|	SEED automodel
952	rxn10210	isohexadecanoyl-glycerol-3-phosphate O-acyltransferase	cpd00080[c] + cpd11441[c] -> cpd00010[c] + cpd15676[c]	GLYC-3-P + fa6coa => CoA + 1-isohexadecanoyl-sn-glycerol 3-phosphate	( peg1346 and peg1692 )	peg1346 peg1692		Glycerolipid and Glycerophospholipid Metabolism in Bacteria	0	0	1000	0		|2.3.1.15|	SEED automodel
953	rxn10211	palmitoyl-1-acylglycerol-3-phosphate O-acyltransferase	cpd00134[c] + cpd15327[c] -> cpd00010[c] + cpd15524[c]	Palmitoyl-CoA + 1-hexadecanoyl-sn-glycerol 3-phosphate => CoA + 1,2-dihexadecanoyl-sn-glycerol 3-phosphate	( peg1373 )	peg1373		Phosphate metabolism | Glycerolipid and Glycerophospholipid Metabolism in Bacteria	0	0	1000	0		|2.3.1.51|	SEED automodel
954	rxn10212	myristoyl-1-acylglycerol-3-phosphate O-acyltransferase	cpd01695[c] + cpd15331[c] -> cpd00010[c] + cpd15522[c]	Myristoyl-CoA + 1-tetradecanoyl-sn-glycerol 3-phosphate => CoA + 1,2-ditetradecanoyl-sn-glycerol 3-phosphate	( peg1373 )	peg1373		Phosphate metabolism | Glycerolipid and Glycerophospholipid Metabolism in Bacteria	0	0	1000	0		|2.3.1.51|	SEED automodel
955	rxn10213	stearoyl-1-acylglycerol-3-phosphate O-acyltransferase	cpd00327[c] + cpd15329[c] -> cpd00010[c] + cpd15526[c]	strcoa + 1-octadecanoyl-sn-glycerol 3-phosphate => CoA + 1,2-dioctadecanoyl-sn-glycerol 3-phosphate	( peg1373 )	peg1373		Phosphate metabolism | Glycerolipid and Glycerophospholipid Metabolism in Bacteria	0	0	1000	0		|2.3.1.51|	SEED automodel
956	rxn10214	isoheptadecanoyl-1-acylglycerol-3-phosphate O-acyltransferase	cpd11432[c] + cpd15671[c] -> cpd00010[c] + cpd15677[c]	fa11coa + 1-isoheptadecanoyl-sn-glycerol 3-phosphate => CoA + 1,2-diisoheptadecanoyl-sn-glycerol 3-phosphate	( peg1373 )	peg1373		Phosphate metabolism | Glycerolipid and Glycerophospholipid Metabolism in Bacteria	0	0	1000	0		|2.3.1.51|	SEED automodel
957	rxn10215	anteisoheptadecanoyl-1-acylglycerol-3-phosphate O-acyltransferase	cpd11434[c] + cpd15672[c] -> cpd00010[c] + cpd15678[c]	fa12coa + 1-anteisoheptadecanoyl-sn-glycerol 3-phosphate => CoA + 1,2-dianteisoheptadecanoyl-sn-glycerol 3-phosphate	( peg1373 )	peg1373		Phosphate metabolism | Glycerolipid and Glycerophospholipid Metabolism in Bacteria	0	0	1000	0		|2.3.1.51|	SEED automodel
958	rxn10216	isotetradecanoyl-1-acylglycerol-3-phosphate O-acyltransferase	cpd11435[c] + cpd15673[c] -> cpd00010[c] + cpd15679[c]	fa1coa + 1-isotetradecanoyl-sn-glycerol 3-phosphate => CoA + 1,2-diisotetradecanoyl-sn-glycerol 3-phosphate	( peg1373 )	peg1373		Phosphate metabolism | Glycerolipid and Glycerophospholipid Metabolism in Bacteria	0	0	1000	0		|2.3.1.51|	SEED automodel
959	rxn10217	isopentadecanoyl-1-acylglycerol-3-phosphate O-acyltransferase	cpd11437[c] + cpd15674[c] -> cpd00010[c] + cpd15680[c]	fa3coa + 1-isopentadecanoyl-sn-glycerol 3-phosphate => CoA + 1,2-diisopentadecanoyl-sn-glycerol 3-phosphate	( peg1373 )	peg1373		Phosphate metabolism | Glycerolipid and Glycerophospholipid Metabolism in Bacteria	0	0	1000	0		|2.3.1.51|	SEED automodel
960	rxn10218	anteisopentadecanoyl-1-acylglycerol-3-phosphate O-acyltransferase	cpd11439[c] + cpd15675[c] -> cpd00010[c] + cpd15681[c]	fa4coa + 1-anteisopentadecanoyl-sn-glycerol 3-phosphate => CoA + 1,2-dianteisopentadecanoyl-sn-glycerol 3-phosphate	( peg1373 )	peg1373		Phosphate metabolism | Glycerolipid and Glycerophospholipid Metabolism in Bacteria	0	0	1000	0		|2.3.1.51|	SEED automodel
961	rxn10219	isohexadecanoyl-1-acylglycerol-3-phosphate O-acyltransferase	cpd11441[c] + cpd15676[c] -> cpd00010[c] + cpd15682[c]	fa6coa + 1-isohexadecanoyl-sn-glycerol 3-phosphate => CoA + 1,2-diisohexadecanoyl-sn-glycerol 3-phosphate	( peg1373 )	peg1373		Phosphate metabolism | Glycerolipid and Glycerophospholipid Metabolism in Bacteria	0	0	1000	0		|2.3.1.51|	SEED automodel
962	rxn10220	isoheptadecanoyl-phosphatidate cytidylyltransferase	cpd00052[c] + cpd15677[c] <=> cpd00012[c] + cpd15683[c]	CTP + 1,2-diisoheptadecanoyl-sn-glycerol 3-phosphate <=> PPi + CDP-1,2-diisoheptadecanoylglycerol	( peg2287 )	peg2287		Glycerolipid and Glycerophospholipid Metabolism in Bacteria	1	-1000	1000	0		|2.7.7.41|	SEED automodel
963	rxn10221	anteisoheptadecanoyl-phosphatidate cytidylyltransferase	cpd00052[c] + cpd15678[c] <=> cpd00012[c] + cpd15684[c]	CTP + 1,2-dianteisoheptadecanoyl-sn-glycerol 3-phosphate <=> PPi + CDP-1,2-dianteisoheptadecanoylglycerol	( peg2287 )	peg2287		Glycerolipid and Glycerophospholipid Metabolism in Bacteria	1	-1000	1000	0		|2.7.7.41|	SEED automodel
964	rxn10222	isotetradecanoyl-phosphatidate cytidylyltransferase	cpd00052[c] + cpd15679[c] <=> cpd00012[c] + cpd15685[c]	CTP + 1,2-diisotetradecanoyl-sn-glycerol 3-phosphate <=> PPi + CDP-1,2-diisotetradecanoylglycerol	( peg2287 )	peg2287		Glycerolipid and Glycerophospholipid Metabolism in Bacteria	1	-1000	1000	0		|2.7.7.41|	SEED automodel
965	rxn10223	isopentadecanoyl-phosphatidate cytidylyltransferase	cpd00052[c] + cpd15680[c] <=> cpd00012[c] + cpd15686[c]	CTP + 1,2-diisopentadecanoyl-sn-glycerol 3-phosphate <=> PPi + CDP-1,2-diisopentadecanoylglycerol	( peg2287 )	peg2287		Glycerolipid and Glycerophospholipid Metabolism in Bacteria	1	-1000	1000	0		|2.7.7.41|	SEED automodel
966	rxn10224	anteisopentadecanoyl-phosphatidate cytidylyltransferase	cpd00052[c] + cpd15681[c] <=> cpd00012[c] + cpd15687[c]	CTP + 1,2-dianteisopentadecanoyl-sn-glycerol 3-phosphate <=> PPi + CDP-1,2-dianteisopentadecanoylglycerol	( peg2287 )	peg2287		Glycerolipid and Glycerophospholipid Metabolism in Bacteria	1	-1000	1000	0		|2.7.7.41|	SEED automodel
967	rxn10225	isohexadecanoyl-phosphatidate cytidylyltransferase	cpd00052[c] + cpd15682[c] <=> cpd00012[c] + cpd15688[c]	CTP + 1,2-diisohexadecanoyl-sn-glycerol 3-phosphate <=> PPi + CDP-1,2-diisohexadecanoylglycerol	( peg2287 )	peg2287		Glycerolipid and Glycerophospholipid Metabolism in Bacteria	1	-1000	1000	0		|2.7.7.41|	SEED automodel
968	rxn10253	isoheptadecanoyl-Diacylglycerol kinase	cpd00002[c] + cpd15701[c] <=> cpd00008[c] + cpd15677[c]	ATP + 1,2-Diisoheptadecanoyl-sn-glycerol <=> ADP + 1,2-diisoheptadecanoyl-sn-glycerol 3-phosphate	( peg904 )	peg904		Glycerolipid and Glycerophospholipid Metabolism in Bacteria	1	-1000	1000	0		|2.7.1.107|	SEED automodel
969	rxn10254	anteisoheptadecanoyl-Diacylglycerol kinase	cpd00002[c] + cpd15702[c] <=> cpd00008[c] + cpd15678[c]	ATP + 1,2-Dianteisoheptadecanoyl-sn-glycerol <=> ADP + 1,2-dianteisoheptadecanoyl-sn-glycerol 3-phosphate	( peg904 )	peg904		Glycerolipid and Glycerophospholipid Metabolism in Bacteria	1	-1000	1000	0		|2.7.1.107|	SEED automodel
970	rxn10255	isotetradecanoyl-Diacylglycerol kinase	cpd00002[c] + cpd15703[c] <=> cpd00008[c] + cpd15679[c]	ATP + 1,2-Diisotetradecanoyl-sn-glycerol <=> ADP + 1,2-diisotetradecanoyl-sn-glycerol 3-phosphate	( peg904 )	peg904		Glycerolipid and Glycerophospholipid Metabolism in Bacteria	1	-1000	1000	0		|2.7.1.107|	SEED automodel
971	rxn10256	isopentadecanoyl-Diacylglycerol kinase	cpd00002[c] + cpd15704[c] <=> cpd00008[c] + cpd15680[c]	ATP + 1,2-Diisopentadecanoyl-sn-glycerol <=> ADP + 1,2-diisopentadecanoyl-sn-glycerol 3-phosphate	( peg904 )	peg904		Glycerolipid and Glycerophospholipid Metabolism in Bacteria	1	-1000	1000	0		|2.7.1.107|	SEED automodel
972	rxn10257	anteisopentadecanoyl-Diacylglycerol kinase	cpd00002[c] + cpd15705[c] <=> cpd00008[c] + cpd15681[c]	ATP + 1,2-Dianteisopentadecanoyl-sn-glycerol <=> ADP + 1,2-dianteisopentadecanoyl-sn-glycerol 3-phosphate	( peg904 )	peg904		Glycerolipid and Glycerophospholipid Metabolism in Bacteria	1	-1000	1000	0		|2.7.1.107|	SEED automodel
973	rxn10258	isohexadecanoyl-Diacylglycerol kinase	cpd00002[c] + cpd15706[c] <=> cpd00008[c] + cpd15682[c]	ATP + 1,2-Diisohexadecanoyl-sn-glycerol <=> ADP + 1,2-diisohexadecanoyl-sn-glycerol 3-phosphate	( peg904 )	peg904		Glycerolipid and Glycerophospholipid Metabolism in Bacteria	1	-1000	1000	0		|2.7.1.107|	SEED automodel
974	rxn10259	isoheptadecanoyl-CDPdiacylglycerol:sn-glycerol-3-phosphate 3-phosphatidyltransferase	cpd00080[c] + cpd15683[c] <=> cpd00046[c] + cpd15716[c]	GLYC-3-P + CDP-1,2-diisoheptadecanoylglycerol <=> CMP + Diisoheptadecanoylphosphatidylglycerophosphate	( peg2342 )	peg2342		Glycerolipid and Glycerophospholipid Metabolism in Bacteria	1	-1000	1000	0		|2.7.8.5|	SEED automodel
975	rxn10260	anteisoheptadecanoyl-CDPdiacylglycerol:sn-glycerol-3-phosphate 3-phosphatidyltransferase	cpd00080[c] + cpd15684[c] <=> cpd00046[c] + cpd15717[c]	GLYC-3-P + CDP-1,2-dianteisoheptadecanoylglycerol <=> CMP + Dianteisoheptadecanoylphosphatidylglycerophosphate	( peg2342 )	peg2342		Glycerolipid and Glycerophospholipid Metabolism in Bacteria	1	-1000	1000	0		|2.7.8.5|	SEED automodel
976	rxn10261	isotetradecanoyl-CDPdiacylglycerol:sn-glycerol-3-phosphate 3-phosphatidyltransferase	cpd00080[c] + cpd15685[c] <=> cpd00046[c] + cpd15718[c]	GLYC-3-P + CDP-1,2-diisotetradecanoylglycerol <=> CMP + Diisotetradecanoylphosphatidylglycerophosphate	( peg2342 )	peg2342		Glycerolipid and Glycerophospholipid Metabolism in Bacteria	1	-1000	1000	0		|2.7.8.5|	SEED automodel
977	rxn10262	isopentadecanoyl-CDPdiacylglycerol:sn-glycerol-3-phosphate 3-phosphatidyltransferase	cpd00080[c] + cpd15686[c] <=> cpd00046[c] + cpd15719[c]	GLYC-3-P + CDP-1,2-diisopentadecanoylglycerol <=> CMP + Diisopentadecanoylphosphatidylglycerophosphate	( peg2342 )	peg2342		Glycerolipid and Glycerophospholipid Metabolism in Bacteria	1	-1000	1000	0		|2.7.8.5|	SEED automodel
978	rxn10263	anteisopentadecanoyl-CDPdiacylglycerol:sn-glycerol-3-phosphate 3-phosphatidyltransferase	cpd00080[c] + cpd15687[c] <=> cpd00046[c] + cpd15720[c]	GLYC-3-P + CDP-1,2-dianteisopentadecanoylglycerol <=> CMP + Dianteisopentadecanoylphosphatidylglycerophosphate	( peg2342 )	peg2342		Glycerolipid and Glycerophospholipid Metabolism in Bacteria	1	-1000	1000	0		|2.7.8.5|	SEED automodel
979	rxn10264	isohexadecanoyl-CDPdiacylglycerol:sn-glycerol-3-phosphate 3-phosphatidyltransferase	cpd00080[c] + cpd15688[c] <=> cpd00046[c] + cpd15721[c]	GLYC-3-P + CDP-1,2-diisohexadecanoylglycerol <=> CMP + Diisohexadecanoylphosphatidylglycerophosphate	( peg2342 )	peg2342		Glycerolipid and Glycerophospholipid Metabolism in Bacteria	1	-1000	1000	0		|2.7.8.5|	SEED automodel
980	rxn10265	isoheptadecanoyl-Phosphatidylglycerophosphate phosphohydrolase	cpd00001[c] + cpd15716[c] -> cpd00009[c] + cpd00067[c] + cpd15722[c]	H2O + Diisoheptadecanoylphosphatidylglycerophosphate => Phosphate + H+ + Diisoheptadecanoylphosphatidylglycerol				Glycerolipid and Glycerophospholipid Metabolism in Bacteria	0	0	1000	0		|3.1.3.27|	SEED automodel
981	rxn10266	anteisoheptadecanoyl-Phosphatidylglycerophosphate phosphohydrolase	cpd00001[c] + cpd15717[c] -> cpd00009[c] + cpd00067[c] + cpd15723[c]	H2O + Dianteisoheptadecanoylphosphatidylglycerophosphate => Phosphate + H+ + Dianteisoheptadecanoylphosphatidylglycerol				Glycerolipid and Glycerophospholipid Metabolism in Bacteria	0	0	1000	0		|3.1.3.27|	SEED automodel
982	rxn10298	palmitoyl-lipoteichoic acid synthesis (n=24), linked, glucose substituted	24 cpd00026[c] + cpd15746[c] <=> 24 cpd00014[c] + cpd15755[c]	24 UDPglucose + Palmitoyllipoteichoic acid (n=24), linked, unsubstituted <=> 24 UDP + Palmitoyllipoteichoic acid (n=24), linked, glucose substituted	( peg2313 and peg2314 )	peg2313 peg2314		Teichoic and lipoteichoic acids biosynthesis	1	-1000	1000	0		|2.4.1.52|	SEED automodel
983	rxn10299	myristoyl-lipoteichoic acid synthesis (n=24), linked, glucose substituted	24 cpd00026[c] + cpd15747[c] <=> 24 cpd00014[c] + cpd15756[c]	24 UDPglucose + Myristoyllipoteichoic acid (n=24), linked, unsubstituted <=> 24 UDP + Myristoyllipoteichoic acid (n=24), linked, glucose substituted	( peg2313 and peg2314 )	peg2313 peg2314		Teichoic and lipoteichoic acids biosynthesis	1	-1000	1000	0		|2.4.1.52|	SEED automodel
984	rxn10300	stearoyl-lipoteichoic acid synthesis (n=24), linked, glucose substituted	24 cpd00026[c] + cpd15748[c] <=> 24 cpd00014[c] + cpd15757[c]	24 UDPglucose + Stearoyllipoteichoic acid (n=24), linked, unsubstituted <=> 24 UDP + Stearoyllipoteichoic acid (n=24), linked, glucose substituted	( peg2313 and peg2314 )	peg2313 peg2314		Teichoic and lipoteichoic acids biosynthesis	1	-1000	1000	0		|2.4.1.52|	SEED automodel
985	rxn10301	isoheptadecanoyl-lipoteichoic acid synthesis (n=24), linked, glucose substituted	24 cpd00026[c] + cpd15749[c] <=> 24 cpd00014[c] + cpd15758[c]	24 UDPglucose + Isoheptadecanoyllipoteichoic acid (n=24), linked, unsubstituted <=> 24 UDP + Isoheptadecanoyllipoteichoic acid (n=24), linked, glucose substituted	( peg2313 and peg2314 )	peg2313 peg2314		Teichoic and lipoteichoic acids biosynthesis	1	-1000	1000	0		|2.4.1.52|	SEED automodel
986	rxn10302	anteisoheptadecanoyl-lipoteichoic acid synthesis (n=24), linked, glucose substituted	24 cpd00026[c] + cpd15750[c] <=> 24 cpd00014[c] + cpd15759[c]	24 UDPglucose + Anteisoheptadecanoyllipoteichoic acid (n=24), linked, unsubstituted <=> 24 UDP + Anteisoheptadecanoyllipoteichoic acid (n=24), linked, glucose substituted	( peg2313 and peg2314 )	peg2313 peg2314		Teichoic and lipoteichoic acids biosynthesis	1	-1000	1000	0		|2.4.1.52|	SEED automodel
987	rxn10303	isotetradecanoyl-lipoteichoic acid synthesis (n=24), linked, glucose substituted	24 cpd00026[c] + cpd15751[c] <=> 24 cpd00014[c] + cpd15760[c]	24 UDPglucose + Isotetradecanoyllipoteichoic acid (n=24), linked, unsubstituted <=> 24 UDP + Isotetradecanoyllipoteichoic acid (n=24), linked, glucose substituted	( peg2313 and peg2314 )	peg2313 peg2314		Teichoic and lipoteichoic acids biosynthesis	1	-1000	1000	0		|2.4.1.52|	SEED automodel
988	rxn10304	isopentadecanoyl-lipoteichoic acid synthesis (n=24), linked, glucose substituted	24 cpd00026[c] + cpd15752[c] <=> 24 cpd00014[c] + cpd15761[c]	24 UDPglucose + Isopentadecanoyllipoteichoic acid (n=24), linked, unsubstituted <=> 24 UDP + Isopentadecanoyllipoteichoic acid (n=24), linked, glucose substituted	( peg2313 and peg2314 )	peg2313 peg2314		Teichoic and lipoteichoic acids biosynthesis	1	-1000	1000	0		|2.4.1.52|	SEED automodel
989	rxn10305	anteisopentadecanoyl-lipoteichoic acid synthesis (n=24), linked, glucose substituted	24 cpd00026[c] + cpd15753[c] <=> 24 cpd00014[c] + cpd15762[c]	24 UDPglucose + Anteisopentadecanoyllipoteichoic acid (n=24), linked, unsubstituted <=> 24 UDP + Anteisopentadecanoyllipoteichoic acid (n=24), linked, glucose substituted	( peg2313 and peg2314 )	peg2313 peg2314		Teichoic and lipoteichoic acids biosynthesis	1	-1000	1000	0		|2.4.1.52|	SEED automodel
990	rxn10306	isohexadecanoyl-lipoteichoic acid synthesis (n=24), linked, glucose substituted	24 cpd00026[c] + cpd15754[c] <=> 24 cpd00014[c] + cpd15763[c]	24 UDPglucose + Isohexadecanoyllipoteichoic acid (n=24), linked, unsubstituted <=> 24 UDP + Isohexadecanoyllipoteichoic acid (n=24), linked, glucose substituted	( peg2313 and peg2314 )	peg2313 peg2314		Teichoic and lipoteichoic acids biosynthesis	1	-1000	1000	0		|2.4.1.52|	SEED automodel
991	rxn10316	palmitoyl-lipoteichoic acid synthesis (n=24), unlinked, D-alanine substituted	24 cpd00002[c] + 24 cpd00117[c] + cpd15746[c] -> 24 cpd00012[c] + 24 cpd00018[c] + cpd15773[c]	24 ATP + 24 D-Ala + Palmitoyllipoteichoic acid (n=24), linked, unsubstituted => 24 PPi + 24 AMP + Palmitoyllipoteichoic acid (n=24), linked, D-alanine substituted	( peg848 )	peg848		Teichoic and lipoteichoic acids biosynthesis | Methicillin resistance in Staphylococci | D-Alanyl Lipoteichoic Acid Biosynthesis	0	0	1000	0			SEED automodel
992	rxn10317	myristoyl-lipoteichoic acid synthesis (n=24), unlinked, D-alanine substituted	24 cpd00002[c] + 24 cpd00117[c] + cpd15747[c] -> 24 cpd00012[c] + 24 cpd00018[c] + 2 cpd00067[c] + cpd15774[c]	24 ATP + 24 D-Ala + Myristoyllipoteichoic acid (n=24), linked, unsubstituted => 24 PPi + 24 AMP + 2 H+ + Myristoyllipoteichoic acid (n=24), linked, D-alanine substituted	( peg848 )	peg848		Teichoic and lipoteichoic acids biosynthesis | Methicillin resistance in Staphylococci | D-Alanyl Lipoteichoic Acid Biosynthesis	0	0	1000	0			SEED automodel
993	rxn10318	stearoyl-lipoteichoic acid synthesis (n=24), unlinked, D-alanine substituted	24 cpd00002[c] + 24 cpd00117[c] + cpd15748[c] -> 24 cpd00012[c] + 24 cpd00018[c] + cpd15775[c]	24 ATP + 24 D-Ala + Stearoyllipoteichoic acid (n=24), linked, unsubstituted => 24 PPi + 24 AMP + Stearoyllipoteichoic acid (n=24), linked, D-alanine substituted	( peg848 )	peg848		Teichoic and lipoteichoic acids biosynthesis | Methicillin resistance in Staphylococci | D-Alanyl Lipoteichoic Acid Biosynthesis	0	0	1000	0			SEED automodel
994	rxn10319	isoheptadecanoyl-lipoteichoic acid synthesis (n=24), unlinked, D-alanine substituted	24 cpd00002[c] + 24 cpd00117[c] + cpd15749[c] -> 24 cpd00012[c] + 24 cpd00018[c] + cpd15776[c]	24 ATP + 24 D-Ala + Isoheptadecanoyllipoteichoic acid (n=24), linked, unsubstituted => 24 PPi + 24 AMP + Isoheptadecanoyllipoteichoic acid (n=24), linked, D-alanine substituted	( peg848 )	peg848		Teichoic and lipoteichoic acids biosynthesis | Methicillin resistance in Staphylococci | D-Alanyl Lipoteichoic Acid Biosynthesis	0	0	1000	0			SEED automodel
995	rxn10320	anteisoheptadecanoyl-lipoteichoic acid synthesis (n=24), unlinked, D-alanine substituted	24 cpd00002[c] + 24 cpd00117[c] + cpd15750[c] -> 24 cpd00012[c] + 24 cpd00018[c] + cpd15777[c]	24 ATP + 24 D-Ala + Anteisoheptadecanoyllipoteichoic acid (n=24), linked, unsubstituted => 24 PPi + 24 AMP + Anteisoheptadecanoyllipoteichoic acid (n=24), linked, D-alanine substituted	( peg848 )	peg848		Teichoic and lipoteichoic acids biosynthesis | Methicillin resistance in Staphylococci | D-Alanyl Lipoteichoic Acid Biosynthesis	0	0	1000	0			SEED automodel
996	rxn10321	isotetradecanoyl-lipoteichoic acid synthesis (n=24), unlinked, D-alanine substituted	24 cpd00002[c] + 24 cpd00117[c] + cpd15751[c] -> 24 cpd00012[c] + 24 cpd00018[c] + cpd15778[c]	24 ATP + 24 D-Ala + Isotetradecanoyllipoteichoic acid (n=24), linked, unsubstituted => 24 PPi + 24 AMP + Isotetradecanoyllipoteichoic acid (n=24), linked, D-alanine substituted	( peg848 )	peg848		Teichoic and lipoteichoic acids biosynthesis | Methicillin resistance in Staphylococci | D-Alanyl Lipoteichoic Acid Biosynthesis	0	0	1000	0			SEED automodel
997	rxn10322	isopentadecanoyl-lipoteichoic acid synthesis (n=24), unlinked, D-alanine substituted	24 cpd00002[c] + 24 cpd00117[c] + cpd15752[c] -> 24 cpd00012[c] + 24 cpd00018[c] + cpd15779[c]	24 ATP + 24 D-Ala + Isopentadecanoyllipoteichoic acid (n=24), linked, unsubstituted => 24 PPi + 24 AMP + Isopentadecanoyllipoteichoic acid (n=24), linked, D-alanine substituted	( peg848 )	peg848		Teichoic and lipoteichoic acids biosynthesis | Methicillin resistance in Staphylococci | D-Alanyl Lipoteichoic Acid Biosynthesis	0	0	1000	0			SEED automodel
998	rxn10323	anteisopentadecanoyl-lipoteichoic acid synthesis (n=24), unlinked, D-alanine substituted	24 cpd00002[c] + cpd00067[c] + 24 cpd00117[c] + cpd15753[c] -> 24 cpd00012[c] + 24 cpd00018[c] + cpd15780[c]	24 ATP + H+ + 24 D-Ala + Anteisopentadecanoyllipoteichoic acid (n=24), linked, unsubstituted => 24 PPi + 24 AMP + Anteisopentadecanoyllipoteichoic acid (n=24), linked, D-alanine substituted	( peg848 )	peg848		Teichoic and lipoteichoic acids biosynthesis | Methicillin resistance in Staphylococci | D-Alanyl Lipoteichoic Acid Biosynthesis	0	0	1000	0			SEED automodel
999	rxn10324	isohexadecanoyl-lipoteichoic acid synthesis (n=24), unlinked, D-alanine substituted	24 cpd00002[c] + 24 cpd00117[c] + cpd15754[c] -> 24 cpd00012[c] + 24 cpd00018[c] + cpd15781[c]	24 ATP + 24 D-Ala + Isohexadecanoyllipoteichoic acid (n=24), linked, unsubstituted => 24 PPi + 24 AMP + Isohexadecanoyllipoteichoic acid (n=24), linked, D-alanine substituted	( peg848 )	peg848		Teichoic and lipoteichoic acids biosynthesis | Methicillin resistance in Staphylococci | D-Alanyl Lipoteichoic Acid Biosynthesis	0	0	1000	0			SEED automodel
1000	rxn10334	palmitoyl-cardiolipin synthase	2 cpd15538[c] <=> cpd00100[c] + cpd15791[c]	2 Phosphatidylglycerol dihexadecanoyl <=> GLYC + Palmitoylcardiolipin (B. subtilis)	( peg1752 ) or ( peg1548 )	peg1548 peg1752		Glycerolipid and Glycerophospholipid Metabolism in Bacteria	1	-1000	1000	0			SEED automodel
1001	rxn10335	myristoyl-cardiolipin synthase	2 cpd15536[c] <=> cpd00100[c] + cpd15792[c]	2 Phosphatidylglycerol ditetradecanoyl <=> GLYC + Myristoylcardiolipin (B. subtilis)	( peg1752 ) or ( peg1548 )	peg1548 peg1752		Glycerolipid and Glycerophospholipid Metabolism in Bacteria	1	-1000	1000	0			SEED automodel
1002	rxn10336	stearoyl-cardiolipin synthase	2 cpd15540[c] <=> cpd00100[c] + cpd15793[c]	2 Phosphatidylglycerol dioctadecanoyl <=> GLYC + Stearoylcardiolipin (B. subtilis)	( peg1752 ) or ( peg1548 )	peg1548 peg1752		Glycerolipid and Glycerophospholipid Metabolism in Bacteria	1	-1000	1000	0			SEED automodel
1003	rxn10337	isoheptadecanoyl-cardiolipin synthase	2 cpd15722[c] <=> cpd00100[c] + cpd15794[c]	2 Diisoheptadecanoylphosphatidylglycerol <=> GLYC + Isoheptadecanoylcardiolipin (B. subtilis)	( peg1752 ) or ( peg1548 )	peg1548 peg1752		Glycerolipid and Glycerophospholipid Metabolism in Bacteria	1	-1000	1000	0			SEED automodel
1004	rxn10338	anteisoheptadecanoyl-cardiolipin synthase	2 cpd15723[c] <=> cpd00100[c] + cpd15795[c]	2 Dianteisoheptadecanoylphosphatidylglycerol <=> GLYC + Anteisoheptadecanoylcardiolipin (B. subtilis)	( peg1752 ) or ( peg1548 )	peg1548 peg1752		Glycerolipid and Glycerophospholipid Metabolism in Bacteria	1	-1000	1000	0			SEED automodel
1005	rxn10339	isotetradecanoyl-cardiolipin synthase	2 cpd15724[c] <=> cpd00100[c] + cpd15796[c]	2 Diisotetradecanoylphosphatidylglycerol <=> GLYC + Isotetradecanoylcardiolipin (B. subtilis)	( peg1752 ) or ( peg1548 )	peg1548 peg1752		Glycerolipid and Glycerophospholipid Metabolism in Bacteria	1	-1000	1000	0			SEED automodel
1006	rxn10340	isopentadecanoyl-cardiolipin synthase	2 cpd15725[c] <=> cpd00100[c] + cpd15797[c]	2 Diisopentadecanoylphosphatidylglycerol <=> GLYC + Isopentadecanoylcardiolipin (B. subtilis)	( peg1752 ) or ( peg1548 )	peg1548 peg1752		Glycerolipid and Glycerophospholipid Metabolism in Bacteria	1	-1000	1000	0			SEED automodel
1007	rxn10341	anteisopentadecanoyl-cardiolipin synthase	2 cpd15726[c] <=> cpd00100[c] + cpd15798[c]	2 Dianteisopentadecanoylphosphatidylglycerol <=> GLYC + Anteisopentadecanoylcardiolipin (B. subtilis)	( peg1752 ) or ( peg1548 )	peg1548 peg1752		Glycerolipid and Glycerophospholipid Metabolism in Bacteria	1	-1000	1000	0			SEED automodel
1008	rxn10342	isohexadecanoyl-cardiolipin synthase	2 cpd15727[c] <=> cpd00100[c] + cpd15799[c]	2 Diisohexadecanoylphosphatidylglycerol <=> GLYC + Isohexadecanoylcardiolipin (B. subtilis)	( peg1752 ) or ( peg1548 )	peg1548 peg1752		Glycerolipid and Glycerophospholipid Metabolism in Bacteria	1	-1000	1000	0			SEED automodel
1009	rxn10343	Mercury (Hg+2) ABC transporter	cpd00001[c] + cpd00002[c] + cpd00531[c] -> cpd00008[c] + cpd00009[c] + cpd00067[c] + cpd00531[e]	H2O + ATP + Hg2+ => ADP + Phosphate + H+ + Hg2+[e]	( peg81 ) or ( peg1125 ) or ( peg529 )	peg1125 peg529 peg81			0	0	1000	0			SEED automodel
1010	rxn10344	Lead (Pb+2) ABC transporter	cpd00001[c] + cpd00002[c] + cpd04097[c] -> cpd00008[c] + cpd00009[c] + cpd00067[c] + cpd04097[e]	H2O + ATP + Pb => ADP + Phosphate + H+ + Pb[e]	( peg81 ) or ( peg1125 ) or ( peg529 )	peg1125 peg529 peg81			0	0	1000	0			SEED automodel
1011	rxn10447	calcium transport via ABC system	cpd00001[c] + cpd00002[c] + cpd00063[e] -> cpd00008[c] + cpd00009[c] + cpd00063[c] + cpd00067[c]	H2O + ATP + Ca2+[e] => ADP + Phosphate + Ca2+ + H+				None	0	0	1000	0			SEED automodel
1012	rxn10473	chlorideion transport out via diffusion	cpd00099[e] <=> cpd00099[c]	HCl[e] <=> HCl				CO2 uptake, carboxysome	1	-1000	1000	0			SEED automodel
1013	rxn10474	cobalt transport in/out via permease (no H+)	cpd00149[e] -> cpd00149[c]	Co2+ <= Co2+[e]	( peg2333 ) or ( peg1869 )	peg1869 peg2333		Campylobacter Iron Metabolism	0	0	1000	0			SEED automodel
1014	rxn10481	Copper transport via ABC system	cpd00001[c] + cpd00002[c] + cpd00058[e] -> cpd00008[c] + cpd00009[c] + cpd00058[c] + cpd00067[c]	H2O + ATP + Cu+[e] => ADP + Phosphate + Cu+ + H+	( peg81 ) or ( peg1125 ) or ( peg529 )	peg1125 peg529 peg81		Terminal cytochrome C oxidases | Copper homeostasis | Terminal cytochrome C oxidases copy	0	0	1000	0			SEED automodel
1015	rxn10571	magnesium transport via ABC system	cpd00001[c] + cpd00002[c] + cpd00254[e] -> cpd00008[c] + cpd00009[c] + cpd00067[c] + cpd00254[c]	H2O + ATP + Mg[e] => ADP + Phosphate + H+ + Mg				None	0	0	1000	0			SEED automodel
1016	rxn10806	cytochrome oxidase bd (menaquinol-8: 2 protons)	0.5 cpd00007[c] + 2 cpd00067[c] + cpd15499[c] -> cpd00001[c] + 2 cpd00067[e] + cpd15500[c]	0.5 O2 + 2 H+ + Menaquinol 8 => H2O + 2 H+[e] + Menaquinone 8	( peg784 and peg785 ) or ( peg668 and peg669 )	peg668 peg669 peg784 peg785		Succinate dehydrogenase	0	0	1000	0			SEED automodel
1017	rxn10865	Lactose transport via PEP:Pyr PTS	cpd00061[c] + cpd00208[e] <=> cpd00020[c] + cpd03194[c]	PEP + LACT[e] <=> Pyruvate + Lactose 6-phosphate				Lactose and Galactose Uptake and Utilization	1	-1000	1000	0			Manual addition
1018	rxn11334	rxn11334	cpd00067[e] + cpd00133[e] <=> cpd00067[c] + cpd00133[c]	H+[e] + NICO[e] <=> H+ + NICO				None	1	-1000	1000	0			SEED automodel
1019	rxn11877	rxn11877	cpd00001[c] + cpd03813[c] -> cpd00013[c] + cpd00805[c]	H2O + D-Galactosamine 6-phosphate <=> NH3 + D-Tagatose 6-phosphate				None	0	0	1000	0		|5.3.1.-|	Manual addition
1020	rxn11944	Methyltransferase	cpd00019[c] + cpd00067[c] + cpd02738[c] <=> cpd00017[c] + cpd02555[c]	S-Adenosylhomocysteine + H+ + 5-Methyltetrahydropteroyltri-L-glutamate <=> SAM + Tetrahydropteroyltri-L-glutamate	( peg2784 )	peg2784		Methionine Biosynthesis	1	-1000	1000	0		|2.1.1.-|	SEED automodel
1021	rxn12008	rxn12008	cpd00113[c] + cpd02590[c] -> cpd00012[c] + cpd02557[c]	PPi + Farnesylfarnesylgeraniol <= Isopentenyldiphosphate + all-trans-Heptaprenyl diphosphate	( peg1324 )	peg1324		Proteorhodopsin | Polyprenyl Diphosphate Biosynthesis	0	0	1000	0			SEED automodel
1022	rxn12146	rxn12146	cpd16540[c] <=> cpd04242[c]	5-Deoxy glucuronic acid <=> DKH	( peg1246 )	peg1246			1	-1000	1000	0			SEED automodel
1023	rxn12147	rxn12147	cpd00001[c] + cpd02631[c] -> cpd00067[c] + cpd16540[c]	H2O + DKDI => H+ + 5-Deoxy glucuronic acid	( peg1248 )	peg1248		None	0	0	1000	0			SEED automodel
1024	rxn12510	ATP:pantothenate 4-phosphotransferase	cpd00002[c] + cpd00644[c] <=> cpd00008[c] + cpd02201[c]	ATP + PAN <=> ADP + D-4-Phosphopantothenate	( peg2233 )	peg2233		Coenzyme A Biosynthesis	1	-1000	1000	0		2.7.1.33	SEED automodel
1025	rxn12512	(R)-4-Phosphopantothenate:L-cysteine ligase	cpd00002[c] + cpd00084[c] + cpd02201[c] -> cpd00012[c] + cpd00018[c] + cpd02666[c]	ATP + L-Cysteine + D-4-Phosphopantothenate => PPi + AMP + (R)-4'-Phosphopantothenoyl-L-cysteine	( peg1333 )	peg1333		Coenzyme A Biosynthesis	0	0	1000	0		|6.3.2.5|	SEED automodel
1026	rxn12633	aminopeptidase	cpd00001[c] + cpd11593[c] <=> cpd00035[c] + cpd00041[c]	H2O + ala-L-asp-L <=> ALA + Aspartate	( peg467 ) or ( peg467 ) or ( peg2521 ) or ( peg2694 ) or ( peg1317 )	peg1317 peg2521 peg2694 peg467		Recycling of Peptidoglycan Amino Acids | Protein degradation	1	-1000	1000	0			SEED automodel
1027	rxn12634	aminopeptidase	cpd00001[c] + cpd11592[c] <=> cpd00023[c] + cpd00033[c]	H2O + gly-glu-L <=> GLU + Gly	( peg467 ) or ( peg467 ) or ( peg2521 ) or ( peg2694 ) or ( peg1317 )	peg1317 peg2521 peg2694 peg467		Recycling of Peptidoglycan Amino Acids | Protein degradation	1	-1000	1000	0			SEED automodel
1028	rxn12635	aminopeptidase	cpd00001[c] + cpd11591[c] <=> cpd00033[c] + cpd00060[c]	H2O + Gly-Met <=> Gly + Methionine	( peg467 ) or ( peg467 ) or ( peg2521 ) or ( peg2694 ) or ( peg1317 )	peg1317 peg2521 peg2694 peg467		Recycling of Peptidoglycan Amino Acids | Protein degradation	1	-1000	1000	0			SEED automodel
1029	rxn12636	aminopeptidase	cpd00001[c] + cpd00067[c] + cpd11590[c] <=> cpd00035[c] + cpd00060[c]	H2O + H+ + met-L-ala-L <=> ALA + Methionine	( peg467 ) or ( peg467 ) or ( peg2521 ) or ( peg2694 ) or ( peg1317 )	peg1317 peg2521 peg2694 peg467		Dehydrogenase complexes | Protein degradation	1	-1000	1000	0			SEED automodel
1030	rxn12637	aminopeptidase	cpd00001[c] + cpd11589[c] <=> cpd00033[c] + cpd00041[c]	H2O + gly-asp-L <=> Gly + Aspartate	( peg467 ) or ( peg467 ) or ( peg2521 ) or ( peg2694 ) or ( peg1317 )	peg1317 peg2521 peg2694 peg467		Recycling of Peptidoglycan Amino Acids | Protein degradation	1	-1000	1000	0			SEED automodel
1031	rxn12638	aminopeptidase	cpd00001[c] + cpd11588[c] -> cpd00033[c] + cpd00067[c] + cpd00129[c]	H2O + gly-pro-L => Gly + H+ + L-Proline	( peg467 ) or ( peg467 ) or ( peg2521 ) or ( peg2694 ) or ( peg1317 )	peg1317 peg2521 peg2694 peg467		Recycling of Peptidoglycan Amino Acids | Protein degradation	0	0	1000	0			SEED automodel
1032	rxn12639	aminopeptidase	cpd00001[c] + cpd11587[c] <=> cpd00035[c] + cpd00053[c]	H2O + Ala-Gln <=> ALA + L-Glutamine	( peg467 ) or ( peg467 ) or ( peg2521 ) or ( peg2694 ) or ( peg1317 )	peg1317 peg2521 peg2694 peg467		Recycling of Peptidoglycan Amino Acids | Protein degradation	1	-1000	1000	0			SEED automodel
1033	rxn12640	aminopeptidase	cpd00001[c] + cpd11586[c] <=> cpd00023[c] + cpd00035[c]	H2O + ala-L-glu-L <=> GLU + ALA	( peg467 ) or ( peg467 ) or ( peg2521 ) or ( peg2694 ) or ( peg1317 )	peg1317 peg2521 peg2694 peg467		Recycling of Peptidoglycan Amino Acids | Protein degradation	1	-1000	1000	0			SEED automodel
1034	rxn12641	aminopeptidase	cpd00001[c] + cpd11585[c] <=> cpd00033[c] + cpd00035[c]	H2O + L-alanylglycine <=> Gly + ALA	( peg467 ) or ( peg467 ) or ( peg2521 ) or ( peg2694 ) or ( peg1317 )	peg1317 peg2521 peg2694 peg467		Recycling of Peptidoglycan Amino Acids | Protein degradation	1	-1000	1000	0			SEED automodel
1035	rxn12642	aminopeptidase	cpd00001[c] + cpd11584[c] <=> cpd00035[c] + cpd00119[c]	H2O + Ala-His <=> ALA + L-Histidine	( peg467 ) or ( peg467 ) or ( peg2521 ) or ( peg2694 ) or ( peg1317 )	peg1317 peg2521 peg2694 peg467		Recycling of Peptidoglycan Amino Acids | Protein degradation	1	-1000	1000	0			SEED automodel
1036	rxn12643	aminopeptidase	cpd00001[c] + cpd11583[c] <=> cpd00035[c] + cpd00107[c]	H2O + Ala-Leu <=> ALA + L-Leucine	( peg467 ) or ( peg467 ) or ( peg2521 ) or ( peg2694 ) or ( peg1317 )	peg1317 peg2521 peg2694 peg467		Recycling of Peptidoglycan Amino Acids | Protein degradation	1	-1000	1000	0			SEED automodel
1037	rxn12644	aminopeptidase	cpd00001[c] + cpd11582[c] <=> cpd00035[c] + cpd00161[c]	H2O + ala-L-Thr-L <=> ALA + threonine	( peg467 ) or ( peg467 ) or ( peg2521 ) or ( peg2694 ) or ( peg1317 )	peg1317 peg2521 peg2694 peg467		Recycling of Peptidoglycan Amino Acids | Protein degradation	1	-1000	1000	0			SEED automodel
1038	rxn12645	aminopeptidase	cpd00001[c] + cpd11581[c] <=> cpd00033[c] + cpd00132[c]	H2O + gly-asn-L <=> Gly + L-Asparagine	( peg467 ) or ( peg467 ) or ( peg2521 ) or ( peg2694 ) or ( peg1317 )	peg1317 peg2521 peg2694 peg467		Recycling of Peptidoglycan Amino Acids | Protein degradation	1	-1000	1000	0			SEED automodel
1039	rxn12646	aminopeptidase	cpd00001[c] + cpd11580[c] <=> cpd00033[c] + cpd00053[c]	H2O + Gly-Gln <=> Gly + L-Glutamine	( peg467 ) or ( peg467 ) or ( peg2521 ) or ( peg2694 ) or ( peg1317 )	peg1317 peg2521 peg2694 peg467		Recycling of Peptidoglycan Amino Acids | Protein degradation	1	-1000	1000	0			SEED automodel
1040	rxn12844	Gly-Cys aminopeptidase	cpd00001[c] + cpd15603[c] <=> cpd00033[c] + cpd00084[c]	H2O + Gly-Cys <=> Gly + L-Cysteine	( peg467 ) or ( peg467 ) or ( peg2521 ) or ( peg2694 ) or ( peg1317 )	peg1317 peg2521 peg2694 peg467		Recycling of Peptidoglycan Amino Acids | Protein degradation	1	-1000	1000	0		|3.4.11.2|	SEED automodel
1041	rxn12845	Gly-Leu aminopeptidase	cpd00001[c] + cpd15604[c] <=> cpd00033[c] + cpd00107[c]	H2O + Gly-Leu <=> Gly + L-Leucine	( peg467 ) or ( peg467 ) or ( peg2521 ) or ( peg2694 ) or ( peg1317 )	peg1317 peg2521 peg2694 peg467		Recycling of Peptidoglycan Amino Acids | Protein degradation	1	-1000	1000	0		|3.4.11.2|	SEED automodel
1042	rxn12846	Gly-Phe aminopeptidase	cpd00001[c] + cpd15605[c] <=> cpd00033[c] + cpd00066[c]	H2O + Gly-Phe <=> Gly + L-Phenylalanine	( peg467 ) or ( peg467 ) or ( peg2521 ) or ( peg2694 ) or ( peg1317 )	peg1317 peg2521 peg2694 peg467		Recycling of Peptidoglycan Amino Acids | Protein degradation	1	-1000	1000	0		|3.4.11.2|	SEED automodel
1043	rxn12847	Gly-Try aminopeptidase	cpd00001[c] + cpd15606[c] <=> cpd00033[c] + cpd00069[c]	H2O + Gly-Tyr <=> Gly + Tyrosine	( peg467 ) or ( peg467 ) or ( peg2521 ) or ( peg2694 ) or ( peg1317 )	peg1317 peg2521 peg2694 peg467		Recycling of Peptidoglycan Amino Acids | Protein degradation	1	-1000	1000	0		|3.4.11.2|	SEED automodel
1044	rxn12848	Gly-Cys ABC transporters	cpd00001[c] + cpd00002[c] + cpd15603[e] -> cpd00008[c] + cpd00009[c] + cpd00067[c] + cpd15603[c]	H2O + ATP + Gly-Cys[e] => ADP + Phosphate + Gly-Cys	( peg1348 and peg1349 and peg1350 and peg1351 and peg1352 ) or ( peg2202 and peg2203 and peg2205 and peg2206 and peg2207 and peg2702 ) or ( peg183 and peg184 and peg185 and peg186 and peg187 ) or ( peg1503 ) or ( peg1194 ) or ( peg527 )	peg1194 peg1348 peg1349 peg1350 peg1351 peg1352 peg1503 peg183 peg184 peg185 peg186 peg187 peg2202 peg2203 peg2205 peg2206 peg2207 peg2702 peg527		ABC transporter dipeptide (TC 3.A.1.5.2)	0	0	1000	0		|3.A.1.5|	SEED automodel
1045	rxn12849	Gly-Leu ABC transporters	cpd00001[c] + cpd00002[c] + cpd15604[e] -> cpd00008[c] + cpd00009[c] + cpd00067[c] + cpd15604[c]	H2O + ATP + Gly-Leu[e] => ADP + Phosphate + Gly-Leu	( peg1348 and peg1349 and peg1350 and peg1351 and peg1352 ) or ( peg2202 and peg2203 and peg2205 and peg2206 and peg2207 and peg2702 ) or ( peg183 and peg184 and peg185 and peg186 and peg187 ) or ( peg1503 ) or ( peg1194 ) or ( peg527 )	peg1194 peg1348 peg1349 peg1350 peg1351 peg1352 peg1503 peg183 peg184 peg185 peg186 peg187 peg2202 peg2203 peg2205 peg2206 peg2207 peg2702 peg527		ABC transporter dipeptide (TC 3.A.1.5.2)	0	0	1000	0		|3.A.1.5|	SEED automodel
1046	rxn12850	Gly-Phe ABC transporters	cpd00001[c] + cpd00002[c] + cpd15605[e] -> cpd00008[c] + cpd00009[c] + cpd00067[c] + cpd15605[c]	H2O + ATP + Gly-Phe[e] => ADP + Phosphate + Gly-Phe	( peg1348 and peg1349 and peg1350 and peg1351 and peg1352 ) or ( peg2202 and peg2203 and peg2205 and peg2206 and peg2207 and peg2702 ) or ( peg183 and peg184 and peg185 and peg186 and peg187 ) or ( peg1503 ) or ( peg1194 ) or ( peg527 )	peg1194 peg1348 peg1349 peg1350 peg1351 peg1352 peg1503 peg183 peg184 peg185 peg186 peg187 peg2202 peg2203 peg2205 peg2206 peg2207 peg2702 peg527		ABC transporter dipeptide (TC 3.A.1.5.2)	0	0	1000	0		|3.A.1.5|	SEED automodel
1047	rxn12851	Gly-Try ABC transporters	cpd00001[c] + cpd00002[c] + cpd15606[e] -> cpd00008[c] + cpd00009[c] + cpd00067[c] + cpd15606[c]	H2O + ATP + Gly-Tyr[e] => ADP + Phosphate + Gly-Tyr	( peg1348 and peg1349 and peg1350 and peg1351 and peg1352 ) or ( peg2202 and peg2203 and peg2205 and peg2206 and peg2207 and peg2702 ) or ( peg183 and peg184 and peg185 and peg186 and peg187 ) or ( peg1503 ) or ( peg1194 ) or ( peg527 )	peg1194 peg1348 peg1349 peg1350 peg1351 peg1352 peg1503 peg183 peg184 peg185 peg186 peg187 peg2202 peg2203 peg2205 peg2206 peg2207 peg2702 peg527		ABC transporter dipeptide (TC 3.A.1.5.2)	0	0	1000	0		|3.A.1.5|	SEED automodel
1048	rxn14329	Isomaltose 6-alpha-D-glucanohydrolase	cpd00001[c] + cpd00217[c] <=> 2 cpd00027[c]	Isomaltose + H2O <=> alpha-D-Glucose + D-Glucose	( peg370 ) or ( peg2405 ) or ( peg2411 ) or ( peg2569 )	peg2405 peg2411 peg2569 peg370		None	1	-1000	1000	0		3.2.1.10	Manual addition
1049	rxnADD01	Carbohydrate Transport System	cpd00061[c] + cpd01524[e] -> cpd00020[c] + cpd03813[c]	Phosphoenolpyruvic acid + D-Galactosamine <=> Pyruvate + D-Galactosamine 6-phosphate					0	0	1000	0			Manual addition
1050	rxnADD02	Carbohydrate Transport System	cpd00061[c] + cpd00832[e] -> cpd00020[c] + cpd03812[c]	Phosphoenolpyruvic acid + N-Acetyl-D-galactosamine <=> Pyruvate +N-Acetyl-D-galactosamine 6-phosphate					0	0	1000	0			Manual addition
1051	rxnADD04	Carbohydrate Transport System	cpd00067[e] + cpd00208[e] <=> cpd00067[c] + cpd00208[c]	H+_e + Lactose_e <=> H+_c + Lactose_c					1	-1000	1000	0			Manual addition
1052	rxnADD05	Carbohydrate Transport System	cpd00001[c] + cpd00002[c] + cpd00382[e] <=> cpd00008[c] + cpd00009[c] + cpd00067[c] + cpd00382[c]	H2O + ATP + Raffinose <=> ADP + ADP + H+ + Raffinose					1	-1000	1000	0			Manual addition
1053	rxnADD06	Carbohydrate Transport System	cpd00001[c] + cpd00002[c] + cpd00217[e] <=> cpd00008[c] + cpd00009[c] + cpd00067[c] + cpd00217[c]	H20 + ATP + Isomaltose <=> ADP + Phosphate + H+ + isomaltose					1	-1000	1000	0			Manual addition
1054	rxnADD08	Carbohydrate Transport System	cpd00061[c] + cpd00067[c] + cpd01356[e] <=> cpd00020[c] + cpdamyg6[c]	Phospoenolpyruvate + Amygdalin <=> Pyruvate + Amygdalin-6P					1	-1000	1000	0			Manual addition
1055	rxnADD09	Beta-glucosidase	cpd00001[c] + cpdamyg6[c] <=> cpd00067[c] + cpd00079[c] + cpd00628[c]	Amygdalin-6P + H2O <=> Prunasin + Glucose 6-P	( peg1082 ) or ( peg2605 ) or ( peg356 )	peg1082 peg2605 peg356			1	-1000	1000	0		3.2.1.21	Manual addition
1056	rxnADD10	Beta-glucosidase	cpd00001[c] + cpd00628[c] <=> cpd00027[c] + cpd00439[c]	Prunasin+ H2O <=> glucose + mandelonitrile	( peg1082 ) or ( peg2605 ) or ( peg356 )	peg1082 peg2605 peg356			1	-1000	1000	0			Manual addition
1057	rxnADD11	ABC Transport System	cpd00001[c] + cpd00002[c] + cpd05161[e] <=> cpd00008[c] + cpd00009[c] + cpd00067[c] + cpd05161[c]	ATP + Melezitose_e + H2O <=> ADP + Melezitose_c + H+ +Pi					1	-1000	1000	0			Manual addition
1058	rxnADD12	Oligo-1,6-glucosidaseÂ	cpd00001[c] + cpd05161[c] <=> cpd00027[c] + cpdturan[c]	Melezitose_c + H2O <=> Glucose + Turanose	( peg370 ) or ( peg2405 ) or ( peg2569 ) or ( peg2411 )	peg2405 peg2411 peg2569 peg370			1	-1000	1000	0			Manual addition
1059	rxnADD13	Oligo-1,6-glucosidaseÂ	cpd00001[c] + cpdturan[c] <=> cpd00027[c] + cpd00082[c]	Turanose + H2O <=> Fructose + Glucose	( peg370 ) or ( peg2405 ) or ( peg2411 ) or ( peg2569 )	peg2405 peg2411 peg2569 peg370			1	-1000	1000	0		3.2.1.10	Manual addition
1060	rxnADD14	Carbohydrate Transport System	cpd00001[c] + cpd00002[c] + cpdturan[e] <=> cpd00008[c] + cpd00009[c] + cpd00067[c] + cpdturan[c]	ATP + Turanose_e + H2O <=> ADP + Turanose_c +H+ + Pi					1	-1000	1000	0			Manual addition
1061	rxnADD15	Carbohydrate Transport System	cpd00001[c] + cpd00002[c] + cpd11602[e] <=> cpd00008[c] + cpd00009[c] + cpd00067[c] + cpd11602[c]	ATP + Inulin[e] + H2O <=> ADP + Inulin + H + Pi					1	-1000	1000	0			Manual addition
1062	rxnADD16	B-Fructosidase	cpd00001[c] + cpd11602[c] <=> 2 cpd00082[c]	Inulin +H2O <=> 2 Fructose	( peg2751 )	peg2751			1	-1000	1000	0		3.2.1.14	Manual addition
1063	rxnADD17	Carbohydrate Transport System	cpd00001[c] + cpd00002[c] + cpd00pdx[e] <=> cpd00008[c] + cpd00009[c] + cpd00067[c] + cpd00pdx[c]	ATP + Polydextrose_e + H2O <=> ADP + Polydextrose_c + H+ + Pi					1	-1000	1000	0			Manual addition
1064	rxnADD18	PDX	cpd00001[c] + cpd00pdx[c] <=> cpd00027[c]	Polydextrose_c + H2O <=> Glucose					1	-1000	1000	0			Manual addition
1065	rxnADD19	Carbohydrate Transport System	cpd00001[c] + cpd00002[c] + cpd00537[e] <=> cpd00008[c] + cpd00009[c] + cpd00067[c] + cpd00537[c]	ATP +H2O + Panose <=> ADP + Panose + H+ + Phosphate					1	-1000	1000	0			Manual addition
1066	rxnADD20	Neopullulanase	cpd00001[c] + cpd00537[c] <=> cpd00027[c] + cpd00179[c]	Panose +H2O <=> Maltose + Glucose	( peg1765 )	peg1765			1	-1000	1000	0		3.2.1.135	Manual addition
1067	rxnADD21	Carbohydrate Transport System	cpd00001[c] + cpd00002[c] + cpd11688[e] <=> cpd00008[c] + cpd00009[c] + cpd00067[c] + cpd11688[c]	ATP + H2O + Pullulan <=> ADP + Pullulan + H+ + Phosphate					1	-1000	1000	0			Manual addition
1068	rxnADD22	Pullulanase	2 cpd00001[c] + cpd11688[c] <=> 2 cpd01262[c]	Pullulan + 2 H2O <=> 2 Maltotriose					1	-1000	1000	0			Manual addition
1069	rxnADD23	Carbohydrate Transport System	cpd00001[c] + cpd00002[c] + cpdlacti[e] <=> cpd00008[c] + cpd00009[c] + cpd00067[c] + cpdlacti[c]	ATP + H2O + Lactitol_e <=> ADP + Lactitol_c + H+ + Phosphate					1	-1000	1000	0			Manual addition
1070	rxnADD24	Beta-galactosidase 3	cpd00001[c] + cpdlacti[c] <=> cpd00082[c] + cpd00108[c] + cpd11640[c]	Lactitol + H2O <=> Fructose + Galactose + H2	( peg2681 ) or ( peg2771 and peg771 )	peg2681 peg2771 peg771			1	-1000	1000	0		3.2.1	Manual addition
1071	rxnADD25	Carbohydrate Transport System	cpd00001[c] + cpd00002[c] + cpd04349[e] <=> cpd00008[c] + cpd00009[c] + cpd00067[c] + cpd04349[c]	ATP + H2O + Lactulose_e <=> ADP + Lactulose_c + H+ + Phosphate					1	-1000	1000	0			Manual addition
1072	rxnADD26	Beta-galactosidase 3	cpd00001[c] + cpd04349[c] <=> cpd00082[c] + cpd00108[c]	Lactulose + H2O <=> Fructose + Galactose	( peg2681 ) or ( peg2771 and peg771 )	peg2681 peg2771 peg771			1	-1000	1000	0		3.2.1	Manual addition
1073	rxnADD27	Glucose 1-dehydrogenase	cpd00004[c] + cpd00067[c] + cpddiace[c] -> cpd00003[c] + cpd00361[c]	Diacetyl + NADH <=> NAD+ + Acetoin	( peg761 )	peg761			1	-1000	1000	0		1.1.1.47	Manual addition
1074	rxnADD28	Glucose 1-dehydrogenase	2 cpd00004[c] + 2 cpd00067[c] + cpddiace[c] <=> 2 cpd00003[c] + cpd01949[c]	Diacetyl + NADH <=> NAD+ + Butane-2,3-diol	( peg761 )	peg761			1	-1000	1000	0		1.1.1.47	Manual addition
1075	rxnADD29	Unknown Reaction	cpd00067[c] + cpd00130[c] <=> cpd00011[c] + cpd00159[c]	H+ + L-Malate <=> CO2 + L-Lactate	( peg593 ) or ( peg1871 )	peg593 peg1871			1	-1000	1000	0			Manual addition
1076	rxnSINKcpd00439	Sink for mandelonitrile	cpd00439[c] <=>	mandelonitrile <=>					1	0	0	0			SEED automodel
