# Supplementary material for: Genome –Scale Reconstruction of Metabolic Networks of Lactobacillus casei ATCC 334 and 12A
Source: PLoS One. 2014 Nov 3;9(11):e110785. doi: 10.1371/journal.pone.0110785 (PMC4231531; doi:10.1371/journal.pone.0110785)
Supplement: Table S7 — Complete list of reactions and compounds present in iLca334_548. (XLSX) [file pone.0110785.s007.xlsx]

## Sheet: Compounds
Table S7. Complete list of compounds present in iLca334_548
	Complete	Complete	Required	Complete	Complete	Complete	Recommended	Recommended	Recommended	Recommended	Recommended
Cobra Index	Name	Desciption	Neutral Formula	Charged Formula	Charge	Compartment	Kegg ID	PubChemID	CheBI ID	Inchi string	Smiles
1	cpd00001[c]	H2O		H2O	0	Cytosol
2	cpd00001[e]	H2O		H2O	0	Extracellular
3	cpd00002[c]	ATP		C10H13N5O13P3	-3	Cytosol
4	cpd00003[c]	NAD		C21H26N7O14P2	-1	Cytosol
5	cpd00004[c]	NADH		C21H27N7O14P2	-2	Cytosol
6	cpd00005[c]	NADPH		C21H27N7O17P3	-3	Cytosol
7	cpd00006[c]	NADP		C21H26N7O17P3	-2	Cytosol
8	cpd00007[c]	O2		O2	0	Cytosol
9	cpd00007[e]	O2		O2	0	Extracellular
10	cpd00008[c]	ADP		C10H13N5O10P2	-2	Cytosol
11	cpd00009[c]	Phosphate		HO4P	-2	Cytosol
12	cpd00009[e]	Phosphate		HO4P	-2	Extracellular
13	cpd00010[c]	CoA		C21H33N7O16P3S	-3	Cytosol
14	cpd00011[c]	CO2		CO2	0	Cytosol
15	cpd00011[e]	CO2		CO2	0	Extracellular
16	cpd00012[c]	PPi		H2O7P2	-2	Cytosol
17	cpd00013[c]	NH3		H4N	1	Cytosol
18	cpd00014[c]	UDP		C9H12N2O12P2	-2	Cytosol
19	cpd00015[c]	FAD		C27H31N9O15P2	-2	Cytosol
20	cpd00016[c]	Pyridoxal phosphate		C8H9NO6P	-1	Cytosol
21	cpd00017[c]	S-Adenosyl-L-methionine		C15H23N6O5S	1	Cytosol
22	cpd00018[c]	AMP		C10H13N5O7P	-1	Cytosol
23	cpd00019[c]	S-Adenosyl-homocysteine		C14H20N6O5S	0	Cytosol
24	cpd00020[c]	Pyruvate		C3H3O3	-1	Cytosol
25	cpd00022[c]	Acetyl-CoA		C23H35N7O17P3S	-3	Cytosol
26	cpd00023[c]	L-Glutamate		C5H8NO4	-1	Cytosol
27	cpd00023[e]	L-Glutamate		C5H8NO4	-1	Extracellular
28	cpd00024[c]	2-Oxoglutarate		C5H4O5	-2	Cytosol
29	cpd00025[c]	H2O2		H2O2	0	Cytosol
30	cpd00026[c]	UDP-glucose		C15H22N2O17P2	-2	Cytosol
31	cpd00027[c]	D-Glucose		C6H12O6	0	Cytosol
32	cpd00027[e]	D-Glucose		C6H12O6	0	Extracellular
33	cpd00028[c]	Heme		C34H30FeN4O4	-2	Cytosol
34	cpd00029[c]	Acetate		C2H3O2	-1	Cytosol
35	cpd00029[e]	Acetate		C2H3O2	-1	Extracellular
36	cpd00030[c]	Mn2+		Mn	2	Cytosol
37	cpd00030[e]	Mn2+		Mn	2	Extracellular
38	cpd00031[c]	GDP		C10H13N5O11P2	-2	Cytosol
39	cpd00032[c]	Oxaloacetate		C4H2O5	-2	Cytosol
40	cpd00033[c]	Glycine		C2H5NO2	0	Cytosol
41	cpd00033[e]	Glycine		C2H5NO2	0	Extracellular
42	cpd00034[c]	Zn2+		Zn	2	Cytosol
43	cpd00034[e]	Zn2+		Zn	2	Extracellular
44	cpd00035[c]	L-Alanine		C3H7NO2	0	Cytosol
45	cpd00035[e]	L-Alanine		C3H7NO2	0	Extracellular
46	cpd00036[c]	Succinate		C4H4O4	-2	Cytosol
47	cpd00037[c]	UDP-N-acetylglucosamine		C17H25N3O17P2	-2	Cytosol
48	cpd00038[c]	GTP		C10H13N5O14P3	-3	Cytosol
49	cpd00039[c]	L-Lysine		C6H15N2O2	1	Cytosol
50	cpd00039[e]	L-Lysine		C6H15N2O2	1	Extracellular
51	cpd00040[c]	Glyoxalate		C2HO3	-1	Cytosol
52	cpd00041[c]	L-Aspartate		C4H6NO4	-1	Cytosol
53	cpd00041[e]	L-Aspartate		C4H6NO4	-1	Extracellular
54	cpd00043[c]	UDP-galactose		C15H22N2O17P2	-2	Cytosol
55	cpd00045[c]	Adenosine 3-5-bisphosphate		C10H13N5O10P2	-2	Cytosol
56	cpd00046[c]	CMP		C9H13N3O8P	-1	Cytosol
57	cpd00047[c]	Formate		CHO2	-1	Cytosol
58	cpd00048[c]	Sulfate		O4S	-2	Cytosol
59	cpd00048[e]	Sulfate		O4S	-2	Extracellular
60	cpd00050[c]	FMN		C17H20N4O9P	-1	Cytosol
61	cpd00051[c]	L-Arginine		C6H15N4O2	1	Cytosol
62	cpd00051[e]	L-Arginine		C6H15N4O2	1	Extracellular
63	cpd00052[c]	CTP		C9H13N3O14P3	-3	Cytosol
64	cpd00053[c]	L-Glutamine		C5H10N2O3	0	Cytosol
65	cpd00053[e]	L-Glutamine		C5H10N2O3	0	Extracellular
66	cpd00054[c]	L-Serine		C3H7NO3	0	Cytosol
67	cpd00054[e]	L-Serine		C3H7NO3	0	Extracellular
68	cpd00056[c]	TPP		C12H17N4O7P2S	-1	Cytosol
69	cpd00058[c]	Cu2+		Cu	2	Cytosol
70	cpd00058[e]	Cu2+		Cu	2	Extracellular
71	cpd00060[c]	L-Methionine		C5H11NO2S	0	Cytosol
72	cpd00060[e]	L-Methionine		C5H11NO2S	0	Extracellular
73	cpd00061[c]	Phosphoenolpyruvate		C3H3O6P	-2	Cytosol
74	cpd00062[c]	UTP		C9H12N2O15P3	-3	Cytosol
75	cpd00063[c]	Ca2+		Ca	2	Cytosol
76	cpd00063[e]	Ca2+		Ca	2	Extracellular
77	cpd00064[c]	Ornithine		C5H13N2O2	1	Cytosol
78	cpd00065[c]	L-Tryptophan		C11H12N2O2	0	Cytosol
79	cpd00065[e]	L-Tryptophan		C11H12N2O2	0	Extracellular
80	cpd00066[c]	L-Phenylalanine		C9H11NO2	0	Cytosol
81	cpd00066[e]	L-Phenylalanine		C9H11NO2	0	Extracellular
82	cpd00067[c]	H+		H	1	Cytosol
83	cpd00067[e]	H+		H	1	Extracellular
84	cpd00068[c]	ITP		C10H12N4O14P3	-3	Cytosol
85	cpd00069[c]	L-Tyrosine		C9H11NO3	0	Cytosol
86	cpd00069[e]	L-Tyrosine		C9H11NO3	0	Extracellular
87	cpd00070[c]	Malonyl-CoA		C24H34N7O19P3S	-4	Cytosol
88	cpd00071[c]	Acetaldehyde		C2H4O	0	Cytosol
89	cpd00072[c]	D-fructose-6-phosphate		C6H12O9P	-1	Cytosol
90	cpd00073[c]	Urea		CH4N2O	0	Cytosol
91	cpd00073[e]	Urea		CH4N2O	0	Extracellular
92	cpd00076[c]	Sucrose		C12H22O11	0	Cytosol
93	cpd00076[e]	Sucrose		C12H22O11	0	Extracellular
94	cpd00078[c]	Succinyl-CoA		C25H36N7O19P3S	-4	Cytosol
95	cpd00079[c]	D-glucose-6-phosphate		C6H12O9P	-1	Cytosol
96	cpd00080[c]	Glycerol-3-phosphate		C3H8O6P	-1	Cytosol
97	cpd00080[e]	Glycerol-3-phosphate		C3H8O6P	-1	Extracellular
98	cpd00081[c]	Sulfite		HO3S	-1	Cytosol
99	cpd00082[c]	D-Fructose		C6H12O6	0	Cytosol
100	cpd00082[e]	D-Fructose		C6H12O6	0	Extracellular
101	cpd00084[c]	L-Cysteine		C3H7NO2S	0	Cytosol
102	cpd00084[e]	L-Cysteine		C3H7NO2S	0	Extracellular
103	cpd00085[c]	beta-Alanine		C3H7NO2	0	Cytosol
104	cpd00086[c]	Propionyl-CoA		C24H37N7O17P3S	-3	Cytosol
105	cpd00087[c]	Tetrahydrofolate		C19H21N7O6	-2	Cytosol
106	cpd00089[c]	Glucose-1-phosphate		C6H12O9P	-1	Cytosol
107	cpd00090[c]	IDP		C10H12N4O11P2	-2	Cytosol
108	cpd00091[c]	UMP		C9H12N2O9P	-1	Cytosol
109	cpd00092[c]	Uracil		C4H4N2O2	0	Cytosol
110	cpd00092[e]	Uracil		C4H4N2O2	0	Extracellular
111	cpd00093[c]	Anthranilate		C7H6NO2	-1	Cytosol
112	cpd00094[c]	2-Oxobutyrate		C4H5O3	-1	Cytosol
113	cpd00095[c]	Glycerone-phosphate		C3H6O6P	-1	Cytosol
114	cpd00096[c]	CDP		C9H13N3O11P2	-2	Cytosol
115	cpd00098[c]	Choline		C5H14NO	1	Cytosol
116	cpd00098[e]	Choline		C5H14NO	1	Extracellular
117	cpd00099[c]	Cl		Cl	-1	Cytosol
118	cpd00099[e]	Cl		Cl	-1	Extracellular
119	cpd00100[c]	Glycerol		C3H8O3	0	Cytosol
120	cpd00100[e]	Glycerol		C3H8O3	0	Extracellular
121	cpd00101[c]	ribose-5-phosphate		C5H10O8P	-1	Cytosol
122	cpd00102[c]	Glyceraldehyde3-phosphate		C3H6O6P	-1	Cytosol
123	cpd00103[c]	PRPP		C5H10O14P3	-3	Cytosol
124	cpd00104[c]	BIOT		C10H15N2O3S	-1	Cytosol
125	cpd00105[c]	D-Ribose		C5H10O5	0	Cytosol
126	cpd00105[e]	D-Ribose		C5H10O5	0	Extracellular
127	cpd00106[c]	Fumarate		C4H2O4	-2	Cytosol
128	cpd00107[c]	L-Leucine		C6H13NO2	0	Cytosol
129	cpd00107[e]	L-Leucine		C6H13NO2	0	Extracellular
130	cpd00108[c]	Galactose		C6H12O6	0	Cytosol
131	cpd00108[e]	Galactose		C6H12O6	0	Extracellular
132	cpd00109[c]	Cytochrome c3+		C42H52FeN8O6S2	5	Cytosol
133	cpd00110[c]	Cytochrome c2+		C42H52FeN8O6S2	4	Cytosol
134	cpd00113[c]	Isopentenyldiphosphate		C5H10O7P2	-2	Cytosol
135	cpd00114[c]	IMP		C10H12N4O8P	-1	Cytosol
136	cpd00115[c]	dATP		C10H13N5O12P3	-3	Cytosol
137	cpd00116[c]	Methanol		CH4O	0	Cytosol
138	cpd00117[c]	D-Alanine		C3H7NO2	0	Cytosol
139	cpd00117[e]	D-Alanine		C3H7NO2	0	Extracellular
140	cpd00118[c]	Putrescine		C4H14N2	2	Cytosol
141	cpd00118[e]	Putrescine		C4H14N2	2	Extracellular
142	cpd00119[c]	L-Histidine		C6H9N3O2	0	Cytosol
143	cpd00119[e]	L-Histidine		C6H9N3O2	0	Extracellular
144	cpd00120[c]	Butyryl-CoA		C25H39N7O17P3S	-3	Cytosol
145	cpd00121[c]	L-Inositol		C6H12O6	0	Cytosol
146	cpd00121[e]	L-Inositol		C6H12O6	0	Extracellular
147	cpd00122[c]	N-Acetyl-D-glucosamine		C8H15NO6	0	Cytosol
148	cpd00122[e]	N-Acetyl-D-glucosamine		C8H15NO6	0	Extracellular
149	cpd00123[c]	3-Methyl-2-oxobutanoate		C5H7O3	-1	Cytosol
150	cpd00125[c]	5-10-Methylenetetrahydrofolate		C20H21N7O6	-2	Cytosol
151	cpd00126[c]	GMP		C10H13N5O8P	-1	Cytosol
152	cpd00128[c]	Adenine		C5H5N5	0	Cytosol
153	cpd00129[c]	L-Proline		C5H8NO2	-1	Cytosol
154	cpd00129[e]	L-Proline		C5H8NO2	-1	Extracellular
155	cpd00130[c]	L-Malate		C4H4O5	-2	Cytosol
156	cpd00130[e]	L-Malate		C4H4O5	-2	Extracellular
157	cpd00132[c]	L-Asparagine		C4H8N2O3	0	Cytosol
158	cpd00132[e]	L-Asparagine		C4H8N2O3	0	Extracellular
159	cpd00133[c]	Nicotinamide		C6H6N2O	0	Cytosol
160	cpd00134[c]	Palmitoyl-CoA		C37H63N7O17P3S	-3	Cytosol
161	cpd00135[c]	Homocysteine		C4H9NO2S	0	Cytosol
162	cpd00137[c]	Citrate		C6H5O7	-3	Cytosol
163	cpd00137[e]	Citrate		C6H5O7	-3	Extracellular
164	cpd00138[e]	D-Mannose		C6H12O6	0	Extracellular
165	cpd00139[c]	Glycolate		C2H3O3	-1	Cytosol
166	cpd00141[c]	Propionate		C3H5O2	-1	Cytosol
167	cpd00143[c]	Phenylpyruvate		C9H7O3	-1	Cytosol
168	cpd00144[c]	UDPglucuronate		C15H19N2O18P2	-3	Cytosol
169	cpd00145[c]	Hydroxypyruvate		C3H3O4	-1	Cytosol
170	cpd00146[c]	Carbamoylphosphate		CH3NO5P	-1	Cytosol
171	cpd00147[c]	5-Methylthioadenosine		C11H15N5O3S	0	Cytosol
172	cpd00149[c]	Co2+		Co	2	Cytosol
173	cpd00149[e]	Co2+		Co	2	Extracellular
174	cpd00155[c]	Glycogen		C30H52O26	0	Cytosol
175	cpd00156[c]	L-Valine		C5H11NO2	0	Cytosol
176	cpd00156[e]	L-Valine		C5H11NO2	0	Extracellular
177	cpd00157[c]	Glycerone		C3H6O3	0	Cytosol
178	cpd00158[c]	CELB		C12H22O11	0	Cytosol
179	cpd00158[e]	CELB		C12H22O11	0	Extracellular
180	cpd00159[c]	L-Lactate		C3H5O3	-1	Cytosol
181	cpd00159[e]	L-Lactate		C3H5O3	-1	Extracellular
182	cpd00161[c]	L-Threonine		C4H9NO3	0	Cytosol
183	cpd00161[e]	L-Threonine		C4H9NO3	0	Extracellular
184	cpd00162[c]	Aminoethanol		C2H8NO	1	Cytosol
185	cpd00166[c]	Calomide		C72H101CoN18O17P	1	Cytosol
186	cpd00169[c]	3-Phosphoglycerate		C3H5O7P	-2	Cytosol
187	cpd00170[c]	Gluconolactone		C6H10O6	0	Cytosol
188	cpd00171[c]	D-Ribulose5-phosphate		C5H10O8P	-1	Cytosol
189	cpd00175[c]	UDP-N-acetyl-D-galactosamine		C17H25N3O17P2	-2	Cytosol
190	cpd00176[c]	2-keto-3-deoxygluconate		C6H9O6	-1	Cytosol
191	cpd00177[c]	dADP		C10H13N5O9P2	-2	Cytosol
192	cpd00179[c]	Maltose		C12H22O11	0	Cytosol
193	cpd00179[e]	Maltose		C12H22O11	0	Extracellular
194	cpd00182[c]	Adenosine		C10H13N5O4	0	Cytosol
195	cpd00184[c]	Thymidine		C10H14N2O5	0	Cytosol
196	cpd00186[c]	D-Glutamate		C5H8NO4	-1	Cytosol
197	cpd00190[c]	beta-D-Glucose		C6H12O6	0	Cytosol
198	cpd00196[c]	Acetylphosphate		C2H4O5P	-1	Cytosol
199	cpd00198[c]	D-Xylulose5-phosphate		C5H10O8P	-1	Cytosol
200	cpd00199[c]	4-Oxobutanoate		C4H5O3	-1	Cytosol
201	cpd00200[c]	4MOP		C6H9O3	-1	Cytosol
202	cpd00201[c]	10-Formyltetrahydrofolate		C20H21N7O7	-2	Cytosol
203	cpd00202[c]	DMAPP		C5H10O7P2	-2	Cytosol
204	cpd00203[c]	1,3-Bisphospho-D-glycerate		C3H6O10P2	-2	Cytosol
205	cpd00205[c]	K+		K	1	Cytosol
206	cpd00205[e]	K+		K	1	Extracellular
207	cpd00206[c]	dCMP		C9H13N3O7P	-1	Cytosol
208	cpd00207[c]	Guanine		C5H5N5O	0	Cytosol
209	cpd00208[c]	LACT		C12H22O11	0	Cytosol
210	cpd00208[e]	LACT		C12H22O11	0	Extracellular
211	cpd00209[c]	Nitrate		NO3	-1	Cytosol
212	cpd00209[e]	Nitrate		NO3	-1	Extracellular
213	cpd00210[c]	Taurine		C2H7NO3S	0	Cytosol
214	cpd00210[e]	Taurine		C2H7NO3S	0	Extracellular
215	cpd00211[c]	Butyrate		C4H7O2	-1	Cytosol
216	cpd00213[c]	Lipoamide		C8H15NOS2	0	Cytosol
217	cpd00214[c]	Palmitate		C16H31O2	-1	Cytosol
218	cpd00215[c]	Pyridoxal		C8H9NO3	0	Cytosol
219	cpd00216[c]	Chorismate		C10H8O6	-2	Cytosol
220	cpd00217[c]	Brachiose		C12H22O11	0	Cytosol
221	cpd00217[e]	Brachiose		C12H22O11	0	Extracellular
222	cpd00218[c]	Niacin		C6H4NO2	-1	Cytosol
223	cpd00219[c]	Prephenate		C10H8O6	-2	Cytosol
224	cpd00220[c]	Riboflavin		C17H20N4O6	0	Cytosol
225	cpd00220[e]	Riboflavin		C17H20N4O6	0	Extracellular
226	cpd00221[c]	D-Lactate		C3H5O3	-1	Cytosol
227	cpd00221[e]	D-Lactate		C3H5O3	-1	Extracellular
228	cpd00222[c]	GLCN		C6H11O7	-1	Cytosol
229	cpd00222[e]	GLCN		C6H11O7	-1	Extracellular
230	cpd00223[c]	Glycerate		C3H5O4	-1	Cytosol
231	cpd00224[c]	L-Arabinose		C5H10O5	0	Cytosol
232	cpd00224[e]	L-Arabinose		C5H10O5	0	Extracellular
233	cpd00226[c]	HYXN		C5H4N4O	0	Cytosol
234	cpd00227[c]	L-Homoserine		C4H9NO3	0	Cytosol
235	cpd00229[c]	Glycolaldehyde		C2H4O2	0	Cytosol
236	cpd00231[c]	Dihydrobiopterin		C9H13N5O3	0	Cytosol
237	cpd00233[c]	Tetrahydrobiopterin		C9H15N5O3	0	Cytosol
238	cpd00235[c]	D-mannose-6-phosphate		C6H12O9P	-1	Cytosol
239	cpd00236[c]	D-Erythrose4-phosphate		C4H8O7P	-1	Cytosol
240	cpd00238[c]	Sedoheptulose7-phosphate		C7H14O10P	-1	Cytosol
241	cpd00239[c]	H2S		H2S	0	Cytosol
242	cpd00241[c]	dGTP		C10H13N5O13P3	-3	Cytosol
243	cpd00242[c]	H2CO3		CHO3	-1	Cytosol
244	cpd00246[c]	Inosine		C10H12N4O5	0	Cytosol
245	cpd00247[c]	Orotate		C5H3N2O4	-1	Cytosol
246	cpd00249[c]	Uridine		C9H12N2O6	0	Cytosol
247	cpd00251[c]	ADPribose		C15H21N5O14P2	-2	Cytosol
248	cpd00254[c]	Mg		Mg	2	Cytosol
249	cpd00254[e]	Mg		Mg	2	Extracellular
250	cpd00263[c]	Pyridoxol		C8H11NO3	0	Cytosol
251	cpd00264[c]	Spermidine		C7H22N3	3	Cytosol
252	cpd00264[e]	Spermidine		C7H22N3	3	Extracellular
253	cpd00266[c]	Carnitine		C7H15NO3	0	Cytosol
254	cpd00266[e]	Carnitine		C7H15NO3	0	Extracellular
255	cpd00268[c]	H2S2O3		O3S2	-2	Cytosol
256	cpd00274[c]	Citrulline		C6H13N3O3	0	Cytosol
257	cpd00276[e]	GLUM|2-Amino-2-deoxy-D-glucose|Chitosamine|D-Glucosamine		C6H14NO5	1	Extracellular
258	cpd00277[c]	Deoxyguanosine		C10H13N5O4	0	Cytosol
259	cpd00279[c]	Acetoacetyl-CoA		C25H37N7O18P3S	-3	Cytosol
260	cpd00282[c]	S-Dihydroorotate		C5H5N2O4	-1	Cytosol
261	cpd00283[c]	Geranyldiphosphate		C10H18O7P2	-2	Cytosol
262	cpd00284[c]	6-Phospho-D-gluconate		C6H11O10P	-2	Cytosol
263	cpd00286[c]	Undecaprenylphosphate		C55H90O4P	-1	Cytosol
264	cpd00288[c]	D-Glucosamine phosphate		C6H14NO8P	0	Cytosol
265	cpd00289[c]	Geranylgeranyl diphosphate		C20H34O7P2	-2	Cytosol
266	cpd00290[c]	D-fructose-1,6-bisphosphate		C6H12O12P2	-2	Cytosol
267	cpd00292[c]	HMG-CoA		C27H40N7O20P3S	-4	Cytosol
268	cpd00293[c]	N-Acetyl-D-glucosamine 6-phosphate		C8H15NO9P	-1	Cytosol
269	cpd00294[c]	dAMP		C10H13N5O6P	-1	Cytosol
270	cpd00295[c]	dGDP		C10H13N5O10P2	-2	Cytosol
271	cpd00296[c]	dGMP		C10H13N5O7P	-1	Cytosol
272	cpd00297[c]	dTDP		C10H14N2O11P2	-2	Cytosol
273	cpd00298[c]	dTMP		C10H14N2O8P	-1	Cytosol
274	cpd00299[c]	dUMP		C9H12N2O8P	-1	Cytosol
275	cpd00305[c]	Thiamin		C12H17N4OS	1	Cytosol
276	cpd00305[e]	Thiamin		C12H17N4OS	1	Extracellular
277	cpd00307[c]	Cytosine		C4H5N3O	0	Cytosol
278	cpd00309[c]	XAN		C5H4N4O2	0	Cytosol
279	cpd00309[e]	XAN		C5H4N4O2	0	Extracellular
280	cpd00311[c]	Guanosine		C10H13N5O5	0	Cytosol
281	cpd00314[e]	D-Mannitol		C6H14O6	0	Extracellular
282	cpd00322[c]	L-Isoleucine		C6H13NO2	0	Cytosol
283	cpd00322[e]	L-Isoleucine		C6H13NO2	0	Extracellular
284	cpd00327[c]	strcoa		C39H67N7O17P3S	-3	Cytosol
285	cpd00330[c]	Dihydrofolate		C19H19N7O6	-2	Cytosol
286	cpd00332[c]	Mevalonic acid		C6H11O4	-1	Cytosol
287	cpd00334[c]	L-Lactaldehyde		C3H6O2	0	Cytosol
288	cpd00342[c]	N-Acetylornithine		C7H14N2O3	0	Cytosol
289	cpd00343[c]	N-Carbamoyl-L-aspartate		C5H6N2O5	-2	Cytosol
290	cpd00345[c]	5-Methyltetrahydrofolate		C20H23N7O6	-2	Cytosol
291	cpd00346[c]	L-Aspartate4-semialdehyde		C4H7NO3	0	Cytosol
292	cpd00347[c]	5-10-Methenyltetrahydrofolate		C20H20N7O6	-1	Cytosol
293	cpd00348[c]	D-Galactose 1-phosphate		C6H12O9P	-1	Cytosol
294	cpd00349[c]	Sedoheptulose 1,7-bisphosphate		C7H14O13P2	-2	Cytosol
295	cpd00350[c]	Farnesyldiphosphate		C15H26O7P2	-2	Cytosol
296	cpd00352[c]	delta1-Piperideine-6-L-carboxylate		C6H8NO2	-1	Cytosol
297	cpd00356[c]	dCTP		C9H13N3O13P3	-3	Cytosol
298	cpd00357[c]	TTP		C10H14N2O14P3	-3	Cytosol
299	cpd00358[c]	dUTP		C9H12N2O14P3	-3	Cytosol
300	cpd00359[c]	indol		C8H7N	0	Cytosol
301	cpd00359[e]	indol		C8H7N	0	Extracellular
302	cpd00361[c]	ACTN		C4H8O2	0	Cytosol
303	cpd00363[c]	Ethanol		C2H6O	0	Cytosol
304	cpd00367[c]	Cytidine		C9H13N3O5	0	Cytosol
305	cpd00382[c]	Melitose		C18H32O16	0	Cytosol
306	cpd00383[c]	Shikimate		C7H9O5	-1	Cytosol
307	cpd00387[c]	ADPglucose		C16H23N5O15P2	-2	Cytosol
308	cpd00393[c]	Folate		C19H17N7O6	-2	Cytosol
309	cpd00393[e]	Folate		C19H17N7O6	-2	Extracellular
310	cpd00395[c]	L-Cysteate		C3H6NO5S	-1	Cytosol
311	cpd00395[e]	L-Cysteate		C3H6NO5S	-1	Extracellular
312	cpd00408[c]	Pantoate		C6H11O4	-1	Cytosol
313	cpd00412[c]	Deoxyuridine		C9H12N2O5	0	Cytosol
314	cpd00415[c]	Quinol		C6H6O2	0	Cytosol
315	cpd00417[c]	L-Lyxitol		C5H12O5	0	Cytosol
316	cpd00419[c]	PM		C8H13N2O2	1	Cytosol
317	cpd00421[c]	Triphosphate		HO10P3	-4	Cytosol
318	cpd00424[c]	L-Cystathione		C7H14N2O4S	0	Cytosol
319	cpd00438[c]	Deoxyadenosine		C10H13N5O3	0	Cytosol
320	cpd00439[c]	Benzaldehyde cyanohydrin, Mandelonitrile		C8H7NO	0	Cytosol
321	cpd00443[c]	ABEE		C7H6NO2	-1	Cytosol
322	cpd00446[c]	cAMP		C10H11N5O6P	-1	Cytosol
323	cpd00448[c]	D-Glyceraldehyde		C3H6O3	0	Cytosol
324	cpd00449[c]	Dihydrolipoamide		C8H17NOS2	0	Cytosol
325	cpd00475[c]	Ribose 1-phosphate		C5H10O8P	-1	Cytosol
326	cpd00478[c]	Pyridoxine phosphate		C8H11NO6P	-1	Cytosol
327	cpd00481[c]	Isobutyryl-CoA		C25H39N7O17P3S	-3	Cytosol
328	cpd00482[c]	2-Phospho-D-glycerate		C3H5O7P	-2	Cytosol
329	cpd00485[c]	D-Mannose1-phosphate		C6H12O9P	-1	Cytosol
330	cpd00491[c]	D-mannitol-1-phosphate		C6H14O9P	-1	Cytosol
331	cpd00493[c]	Pyridoxamine phosphate		C8H13N2O5P	0	Cytosol
332	cpd00497[c]	XMP		C10H12N4O9P	-1	Cytosol
333	cpd00501[c]	beta-D-Glucose 1-phosphate		C6H12O9P	-1	Cytosol
334	cpd00504[c]	LL-2,6-Diaminopimelate		C7H14N2O4	0	Cytosol
335	cpd00506[c]	gamma-Glutamylcysteine		C8H13N2O5S	-1	Cytosol
336	cpd00507[c]	Glycerophosphocholine		C8H20NO6P	0	Cytosol
337	cpd00508[c]	3MOP		C6H9O3	-1	Cytosol
338	cpd00509[c]	deoxyribose-1-phosphate		C5H10O7P	-1	Cytosol
339	cpd00510[c]	deoxyribose-5-phosphate		C5H10O7P	-1	Cytosol
340	cpd00516[c]	meso-2,6-Diaminopimelate		C7H14N2O4	0	Cytosol
341	cpd00521[c]	dTDP-4-oxo-6-deoxy-D-glucose		C16H22N2O15P2	-2	Cytosol
342	cpd00522[c]	dTDP-4-oxo-L-rhamnose		C16H22N2O15P2	-2	Cytosol
343	cpd00523[c]	Trehalose 6-phosphate		C12H22O14P	-1	Cytosol
344	cpd00525[c]	UDP-N-acetylmuramoyl-L-alanyl-D-glutamate		C28H39N5O23P2	-4	Cytosol
345	cpd00531[c]	Hg2+		Hg	2	Cytosol
346	cpd00531[e]	Hg2+		Hg	2	Extracellular
347	cpd00532[c]	O2		HO2	0	Cytosol
348	cpd00533[c]	dCDP		C9H13N3O10P2	-2	Cytosol
349	cpd00540[c]	BET		C5H11NO2	0	Cytosol
350	cpd00540[e]	BET		C5H11NO2	0	Extracellular
351	cpd00541[c]	Lipoate		C8H13O2S2	-1	Cytosol
352	cpd00550[c]	D-Serine		C3H7NO3	0	Cytosol
353	cpd00550[e]	D-Serine		C3H7NO3	0	Extracellular
354	cpd00588[e]	Sorbitol		C6H14O6	0	Extracellular
355	cpd00616[c]	Pretyrosine		C10H12NO5	-1	Cytosol
356	cpd00626[c]	dTDPglucose		C16H24N2O16P2	-2	Cytosol
357	cpd00628[c]	(R)-Prunasin		C14H17NO6	0	Cytosol
358	cpd00635[c]	Cbl		C62H89CoN13O14P	0	Cytosol
359	cpd00637[c]	D-Methionine		C5H11NO2S	0	Cytosol
360	cpd00637[e]	D-Methionine		C5H11NO2S	0	Extracellular
361	cpd00638[c]	Deamido-NAD		C21H24N6O15P2	-2	Cytosol
362	cpd00641[c]	L-Histidinol		C6H12N3O	1	Cytosol
363	cpd00644[c]	PAN		C9H16NO5	-1	Cytosol
364	cpd00654[c]	Deoxycytidine		C9H13N3O4	0	Cytosol
365	cpd00655[c]	Dephospho-CoA		C21H33N7O13P2S	-2	Cytosol
366	cpd00658[c]	Isochorismate		C10H8O6	-2	Cytosol
367	cpd00668[c]	ALCTT		C5H7O4	-1	Cytosol
368	cpd00681[c]	Choline sulfate		C5H13NO4S	0	Cytosol
369	cpd00681[e]	Choline sulfate		C5H13NO4S	0	Extracellular
370	cpd00683[c]	Dihydropteroate		C14H13N6O3	-1	Cytosol
371	cpd00712[c]	2-Dehydropantoate		C6H9O4	-1	Cytosol
372	cpd00722[c]	O-Acetyl-L-serine		C5H9NO4	0	Cytosol
373	cpd00727[c]	2-Phosphoglycolate		C2H3O6P	-2	Cytosol
374	cpd00731[c]	Ala-Ala		C6H12N2O3	0	Cytosol
375	cpd00760[c]	2-Methylbutyryl-CoA		C26H41N7O17P3S	-3	Cytosol
376	cpd00770[c]	N-Formyl-L-glutamate		C6H7NO5	-2	Cytosol
377	cpd00773[c]	UDP-MurNAc		C20H28N3O19P2	-3	Cytosol
378	cpd00790[c]	O-Acetyl-L-homoserine		C6H11NO4	0	Cytosol
379	cpd00791[c]	ProtoporphyrinogenIX		C34H38N4O4	-2	Cytosol
380	cpd00793[c]	Thiamine phosphate		C12H17N4O4PS	0	Cytosol
381	cpd00794[c]	TRHL		C12H22O11	0	Cytosol
382	cpd00794[e]	TRHL		C12H22O11	0	Extracellular
383	cpd00802[c]	D-fructose-1-phosphate		C6H12O9P	-1	Cytosol
384	cpd00804[c]	Sorbitol 6-phosphate		C6H14O9P	-1	Cytosol
385	cpd00805[c]	D-Tagatose 6-phosphate		C6H12O9P	-1	Cytosol
386	cpd00807[c]	L-histidinol-phosphate		C6H12N3O4P	0	Cytosol
387	cpd00808[c]	L-ribulose-5-phosphate		C5H10O8P	-1	Cytosol
388	cpd00809[c]	O-Phospho-L-homoserine		C4H9NO6P	-1	Cytosol
389	cpd00810[c]	Orotidylic acid		C10H11N2O11P	-2	Cytosol
390	cpd00812[c]	5-phosphomevalonate		C6H11O7P	-2	Cytosol
391	cpd00818[c]	6-Phospho-D-galactose		C6H12O9P	-1	Cytosol
392	cpd00822[c]	O-Succinyl-L-homoserine		C8H12NO6	-1	Cytosol
393	cpd00830[c]	4-Hydroxy-2-oxoglutarate		C5H4O6	-2	Cytosol
394	cpd00832[e]	2-Acetamido-2-deoxy-D-galactose|N-Acetyl-D-chondrosamine|N-Acetyl-D-galactosamine		C8H15NO6	0	Extracellular
395	cpd00834[c]	Phosphopantetheine		C11H22N2O7PS	-1	Cytosol
396	cpd00836[c]	S-Acetyldihydrolipoamide		C10H19NO2S2	0	Cytosol
397	cpd00841[c]	5-diphosphomevalonate		C6H11O10P2	-3	Cytosol
398	cpd00858[c]	L-Glutamate5-semialdehyde		C5H9NO3	0	Cytosol
399	cpd00859[c]	Pseudouridine 5-phosphate		C9H12N2O9P	-1	Cytosol
400	cpd00863[c]	beta-D-Glucose 6-phosphate		C6H12O9P	-1	Cytosol
401	cpd00867[c]	Inositol 1-phosphate		C6H12O9P	-1	Cytosol
402	cpd00868[c]	p-hydroxyphenylpyruvate		C9H7O4	-1	Cytosol
403	cpd00873[c]	Nicotinate ribonucleotide		C11H13NO9P	-1	Cytosol
404	cpd00890[c]	UDP-N-acetylmuramoyl-L-alanine		C23H33N4O20P2	-3	Cytosol
405	cpd00906[c]	all-trans-Hexaprenyl diphosphate		C30H50O7P2	-2	Cytosol
406	cpd00908[c]	Glycerophosphoethanolamine		C5H14NO6P	0	Cytosol
407	cpd00911[c]	6-phospho-D-glucono-1-5-lactone		C6H10O9P	-1	Cytosol
408	cpd00922[c]	delta1-Piperideine-2-carboxylate		C6H8NO2	-1	Cytosol
409	cpd00930[c]	imidazole acetol-phosphate		C6H8N2O5P	-1	Cytosol
410	cpd00938[c]	4-Carboxymuconolactone		C7H4O6	-2	Cytosol
411	cpd00939[c]	Toxopyrimidine		C6H9N3O	0	Cytosol
412	cpd00954[c]	6-hydroxymethyl dihydropterin		C7H9N5O2	0	Cytosol
413	cpd00956[c]	1-(2-carboxyphenylamino)-1-deoxyribulose 5-phosphate		C12H14NO9P	-2	Cytosol
414	cpd00971[c]	Na+		Na	1	Cytosol
415	cpd00971[e]	Na+		Na	1	Extracellular
416	cpd00978[c]	dUDP		C9H12N2O11P2	-2	Cytosol
417	cpd00982[c]	FADH2		C27H33N9O15P2	-2	Cytosol
418	cpd00988[c]	3-AMP		C10H13N5O7P	-1	Cytosol
419	cpd00989[c]	3-UMP		C9H12N2O9P	-1	Cytosol
420	cpd00pdx[c]	Polydextrose		C6H10O5	0	Cytosol
421	cpd00pdx[e]	Polydextrose		C6H10O5	0	Extracellular
422	cpd01011[c]	Butanal		C4H8O	0	Cytosol
423	cpd01012[c]	Cd2+		Cd	2	Cytosol
424	cpd01012[e]	Cd2+		Cd	2	Extracellular
425	cpd01017[c]	Cys-Gly		C5H10N2O3S	0	Cytosol
426	cpd01017[e]	Cys-Gly		C5H10N2O3S	0	Extracellular
427	cpd01030[e]	Salicin		C13H18O7	0	Extracellular
428	cpd01080[c]	ocdca		C18H35O2	-1	Cytosol
429	cpd01092[c]	Allantoin		C4H6N4O3	0	Cytosol
430	cpd01101[c]	Carbamate		CH2NO2	-1	Cytosol
431	cpd01133[c]	Stachyose		C24H42O21	0	Cytosol
432	cpd01157[c]	Chitobiose		C16H28N2O11	0	Cytosol
433	cpd01171[e]	Dulcose		C6H14O6	0	Extracellular
434	cpd01217[c]	Xanthosine		C10H12N4O6	0	Cytosol
435	cpd01242[c]	Thyminose		C5H10O4	0	Cytosol
436	cpd01242[e]	Thyminose		C5H10O4	0	Extracellular
437	cpd01260[c]	Lauroyl-CoA		C33H55N7O17P3S	-3	Cytosol
438	cpd01262[c]	Amylotriose		C18H32O16	0	Cytosol
439	cpd01262[e]	Amylotriose		C18H32O16	0	Extracellular
440	cpd01270[c]	FMNH2		C17H22N4O9P	-1	Cytosol
441	cpd01298[c]	Aminoacetone		C3H8NO	1	Cytosol
442	cpd01324[c]	L-Histidinal		C6H10N3O	1	Cytosol
443	cpd01329[c]	Maltohexaose		C36H62O31	0	Cytosol
444	cpd01329[e]	Maltohexaose		C36H62O31	0	Extracellular
445	cpd01335[c]	Octanoyl-CoA		C29H47N7O17P3S	-3	Cytosol
446	cpd01356[e]	(R)-Laenitrile|(R)-Amygdaloside|(R)-Amygdalin		C20H27NO11	0	Extracellular
447	cpd01399[c]	Maltotetraose		C24H42O21	0	Cytosol
448	cpd01401[c]	Vitamin K1		C31H46O2	0	Cytosol
449	cpd01441[c]	Acetyl-maltose		C14H24O12	0	Cytosol
450	cpd01476[c]	Protoporphyrin		C34H32N4O4	-2	Cytosol
451	cpd01524[e]	2-Amino-2-deoxy-D-galactose|D-Chondrosamine|D-Galactosamine		C6H14NO5	1	Extracellular
452	cpd01553[c]	Saligenin		C7H8O2	0	Cytosol
453	cpd01567[c]	(R)-Allantoin		C4H6N4O3	0	Cytosol
454	cpd01570[c]	2,3-Cyclic AMP		C10H11N5O6P	-1	Cytosol
455	cpd01571[c]	2,3-Cyclic CMP		C9H11N3O7P	-1	Cytosol
456	cpd01572[c]	2,3-Cyclic UMP		C9H10N2O8P	-1	Cytosol
457	cpd01644[c]	2-Hydroxymuconate		C6H4O5	-2	Cytosol
458	cpd01662[c]	Butanoylphosphate		C4H8O5P	-1	Cytosol
459	cpd01693[c]	6-Phosphosucrose		C12H22O14P	-1	Cytosol
460	cpd01695[c]	Myristoyl-CoA		C35H59N7O17P3S	-3	Cytosol
461	cpd01716[c]	3-Dehydroshikimate		C7H7O5	-1	Cytosol
462	cpd01772[c]	Succinylbenzoate		C11H8O5	-2	Cytosol
463	cpd01775[c]	Phosphoribosyl-ATP		C15H21N5O20P4	-4	Cytosol
464	cpd01777[c]	Phosphoribosyl-AMP		C15H21N5O14P2	-2	Cytosol
465	cpd01844[c]	Propionyl phosphate		C3H6O5P	-1	Cytosol
466	cpd01882[c]	Isovaleryl-CoA		C26H41N7O17P3S	-3	Cytosol
467	cpd01914[c]	L-Methionine S-oxide		C5H11NO3S	0	Cytosol
468	cpd01914[e]	L-Methionine S-oxide		C5H11NO3S	0	Extracellular
469	cpd01919[c]	maltose-6-phosphate		C12H22O14P	-1	Cytosol
470	cpd01949[c]	(S,S)-2,3-Butylene glycol|(S,S)-2,3-Butanediol|(S,S)-Butane-2,3-diol		C4H10O2	0	Cytosol
471	cpd01974[c]	4-Hydroxy-L-glutamate		C5H8NO5	-1	Cytosol
472	cpd01977[c]	4-Phospho-L-aspartate		C4H7NO7P	-1	Cytosol
473	cpd01981[c]	5-Methylthio-D-ribose		C6H12O4S	0	Cytosol
474	cpd01982[c]	5-Phosphoribosylamine		C5H12NO7P	0	Cytosol
475	cpd02016[c]	N-Ribosylnicotinamide		C11H15N2O5	1	Cytosol
476	cpd02069[c]	3-Phosphonooxypyruvate		C3H3O7P	-2	Cytosol
477	cpd02074[c]	2-Oxo-6-aminocaproate		C6H11NO3	0	Cytosol
478	cpd02083[c]	CoproporphyrinogenIII		C36H40N4O8	-4	Cytosol
479	cpd02090[c]	Glycerophosphoglycerol		C6H14O8P	-1	Cytosol
480	cpd02097[c]	L-Glutamyl 5-phosphate		C5H9NO7P	-1	Cytosol
481	cpd02113[c]	dTDP-rhamnose		C16H24N2O15P2	-2	Cytosol
482	cpd02120[c]	Dihydrodipicolinate		C7H5NO4	-2	Cytosol
483	cpd02124[c]	2-Methylacetoacetyl-CoA		C26H39N7O18P3S	-3	Cytosol
484	cpd02140[c]	AIR		C8H14N3O7P	0	Cytosol
485	cpd02147[c]	4-Phosphoerythronate		C4H7O8P	-2	Cytosol
486	cpd02152[c]	L-Argininosuccinate		C10H17N4O6	-1	Cytosol
487	cpd02183[c]	4-Oxalocrotonate		C6H4O5	-2	Cytosol
488	cpd02197[c]	5-Formyltetrahydrofolate		C20H21N7O7	-2	Cytosol
489	cpd02201[c]	4-phosphopantothenate		C9H16NO8P	-2	Cytosol
490	cpd02210[c]	Indoleglycerol phosphate		C11H13NO6P	-1	Cytosol
491	cpd02211[c]	L-2-Amino-acetoacetate		C4H7NO3	0	Cytosol
492	cpd02227[c]	S-Ribosylhomocysteine		C9H17NO6S	0	Cytosol
493	cpd02229[c]	Bactoprenyl diphosphate		C55H90O7P2	-2	Cytosol
494	cpd02230[c]	Inositol 4-phosphate		C6H12O9P	-1	Cytosol
495	cpd02255[c]	3-oxoadipate-enol-lactone		C6H5O4	-1	Cytosol
496	cpd02333[c]	Quinolinate		C7H3NO4	-2	Cytosol
497	cpd02371[c]	D-Tagatose 1,6-biphosphate		C6H12O12P2	-2	Cytosol
498	cpd02375[c]	Adenylosuccinate		C14H15N5O11P	-3	Cytosol
499	cpd02394[c]	GAR		C7H15N2O8P	0	Cytosol
500	cpd02414[c]	L-2-Amino-6-oxopimelate		C7H10NO5	-1	Cytosol
501	cpd02431[c]	1-Pyrroline-5-carboxylate		C5H6NO2	-1	Cytosol
502	cpd02465[c]	tetrahydrodipicolinate		C7H7NO4	-2	Cytosol
503	cpd02484[c]	Inositol 3-phosphate		C6H12O9P	-1	Cytosol
504	cpd02522[c]	2-Aminoadipate 6-semialdehyde		C6H11NO3	0	Cytosol
505	cpd02555[c]	Tetrahydropteroyltri-L-glutamate		C29H33N9O12	-4	Cytosol
506	cpd02557[c]	Farnesylfarnesylgeraniol		C40H66O7P2	-2	Cytosol
507	cpd02566[c]	2,3-Dihydroxy-2,3-dihydrobenzoate		C7H7O4	-1	Cytosol
508	cpd02590[c]	all-trans-Heptaprenyl diphosphate		C35H58O7P2	-2	Cytosol
509	cpd02591[c]	pendp		C25H42O7P2	-2	Cytosol
510	cpd02605[c]	2-isopropyl-3-oxosuccinate		C7H8O5	-2	Cytosol
511	cpd02611[c]	N-Acetyl-D-glucosamine1-phosphate		C8H15NO9P	-1	Cytosol
512	cpd02636[c]	4-Methyl-5-2-hydroxyethyl-thiazole		C6H9NOS	0	Cytosol
513	cpd02642[c]	N-5-phosphoribosyl-anthranilate		C12H14NO9P	-2	Cytosol
514	cpd02654[c]	4-Methyl-5-2-phosphoethyl-thiazole		C6H9NO4PS	-1	Cytosol
515	cpd02666[c]	(R)-4-Phosphopantothenoyl-L-cysteine		C12H21N2O9PS	-2	Cytosol
516	cpd02678[c]	N-Formyl-GAR		C8H14N2O9P	-1	Cytosol
517	cpd02685[c]	N-acetyl-LL-2,6-diaminopimelate		C9H15N2O5	-1	Cytosol
518	cpd02700[c]	S-(2-Methylpropionyl)-dihydrolipoamide		C12H23NO2S2	0	Cytosol
519	cpd02711[c]	2-Keto-3-deoxy-6-phosphogluconate		C6H9O9P	-2	Cytosol
520	cpd02738[c]	5-Methyltetrahydropteroyltri-L-glutamate		C30H35N9O12	-4	Cytosol
521	cpd02740[c]	Guanosine 5-triphosphate,3-diphosphate		C10H13N5O20P5	-5	Cytosol
522	cpd02760[c]	cellobiose 6-phoshate		C12H22O14P	-1	Cytosol
523	cpd02775[c]	4-Amino-5-phosphomethyl-2-methylpyrimidine		C6H9N3O4P	-1	Cytosol
524	cpd02820[c]	UDP-N-acetylglucosamine enolpyruvate		C20H26N3O19P2	-3	Cytosol
525	cpd02826[c]	5-Phosphoribosylformylglycinamidine		C8H16N3O8P	0	Cytosol
526	cpd02843[c]	D-erythro-imidazol-glycerol-phosphate		C6H10N2O6P	-1	Cytosol
527	cpd02851[c]	AICAR		C9H14N4O8P	-1	Cytosol
528	cpd02862[c]	UDPMurAc(oyl-L-Ala-D-gamma-Glu-L-Lys-D-Ala-D-Ala)		C40H62N9O26P2	-3	Cytosol
529	cpd02884[c]	FAICAR		C10H14N4O9P	-1	Cytosol
530	cpd02893[c]	5-Phosphoribosyl-4-carboxy-5-aminoimidazole		C9H13N3O9P	-1	Cytosol
531	cpd02894[c]	4-Amino-2-methyl-5-diphosphomethylpyrimidine		C6H9N3O7P2	-2	Cytosol
532	cpd02921[c]	SAICAR		C13H16N4O12P	-3	Cytosol
533	cpd02948[c]	MurAc(oyl-L-Ala-D-gamma-Glu-L-Lys-D-Ala-D-Ala)-diphospho- undecaprenol		C86H140N7O21P2	-3	Cytosol
534	cpd02964[c]	UDP-N-acetylmuramoyl-L-alanyl-D-gamma-glutamyl-meso-2-6-diaminopimelate		C35H51N7O26P2	-4	Cytosol
535	cpd02968[c]	UDP-N-acetylmuramoyl-L-alanyl-D-glutamyl-6-carboxy-L-lysyl-D-alanyl- D-alanine		C41H61N9O28P2	-4	Cytosol
536	cpd02979[c]	phosphoribosylformiminoaicar-phosphate		C15H23N5O15P2	-2	Cytosol
537	cpd02991[c]	phosphoribulosylformimino-AICAR-phosphate		C15H23N5O15P2	-2	Cytosol
538	cpd03048[c]	Isethionate		C2H5O4S	-1	Cytosol
539	cpd03048[e]	Isethionate		C2H5O4S	-1	Extracellular
540	cpd03049[c]	2-Hydroxyethyl-ThPP		C14H21N4O8P2S	-1	Cytosol
541	cpd03091[c]	5-Deoxyadenosine		C10H13N5O3	0	Cytosol
542	cpd03114[c]	3-Oxopalmitoyl-CoA		C37H61N7O18P3S	-3	Cytosol
543	cpd03117[c]	3-Oxododecanoyl-CoA		C33H53N7O18P3S	-3	Cytosol
544	cpd03119[c]	3-Oxodecanoyl-CoA		C31H49N7O18P3S	-3	Cytosol
545	cpd03121[c]	3-Oxooctanoyl-CoA		C29H45N7O18P3S	-3	Cytosol
546	cpd03123[c]	3-Oxohexanoyl-CoA		C27H41N7O18P3S	-3	Cytosol
547	cpd03124[c]	Hexanoyl-CoA		C27H43N7O17P3S	-3	Cytosol
548	cpd03128[c]	Decanoyl-CoA		C31H51N7O17P3S	-3	Cytosol
549	cpd03194[c]	Lactose-6-phosphate		C12H22O14P	-1	Cytosol
550	cpd03198[c]	Melibiose		C12H22O11	0	Cytosol
551	cpd03198[e]	Melibiose		C12H22O11	0	Extracellular
552	cpd03200[c]	Manninotriose		C18H32O16	0	Cytosol
553	cpd03279[c]	Deoxyinosine		C10H12N4O4	0	Cytosol
554	cpd03289[c]	L-2-Acetamido-6-oxopimelate		C9H11NO6	-2	Cytosol
555	cpd03422[c]	Cobinamide		C48H73CoN11O8	1	Cytosol
556	cpd03447[c]	2-Octaprenyl-6-methoxy-1,4-benzoquinone		C47H70O3	0	Cytosol
557	cpd03448[c]	2-Octaprenyl-3-methyl-6-methoxy-1,4-benzoquinone		C48H72O3	0	Cytosol
558	cpd03451[c]	SHCHC		C11H10O6	-2	Cytosol
559	cpd03454[c]	3-CMP		C9H13N3O8P	-1	Cytosol
560	cpd03470[c]	Iminoaspartate		C4H3NO4	-2	Cytosol
561	cpd03471[c]	Nicotinate D-ribonucleoside		C11H13NO6	0	Cytosol
562	cpd03487[c]	Undecaprenyl-diphospho-N-acetylmuramoyl-(N-acetylglucosamine)-L-alanyl-D-glutamyl-L-lysyl-D-alanyl-D-alanine		C94H153N8O26P2	-3	Cytosol
563	cpd03488[c]	Undecaprenyl-diphospho-N-acetylmuramoyl-(N-acetylglucosamine)-L-alanyl-D-glutaminyl-L-lysyl-D-alanyl-D-alanine		C94H155N9O25P2	-2	Cytosol
564	cpd03491[c]	Undecaprenyl-diphospho-N-acetylmuramoyl-(N-acetylglucosamine)-L-alanyl-gamma-D-glutamyl-L-lysyl-D-alanyl-D-alanine		C94H153N8O26P2	-3	Cytosol
565	cpd03492[c]	Undecaprenyl-diphospho-N-acetylmuramoyl-(N-acetylglucosamine)-L-alanyl-D-isoglutaminyl-L-lysyl-D-alanyl-D-alanine		C94H155N9O25P2	-2	Cytosol
566	cpd03494[c]	Undecaprenyl-diphospho-N-acetylmuramoyl-L-alanyl-D-glutamyl-meso-2-6-diaminopimeloyl-D-alanyl-D-alanine		C87H139N7O23P2	-4	Cytosol
567	cpd03495[c]	Undecaprenyl-diphospho-N-acetylmuramoyl-N-acetylglucosamine-L-ala-D-glu-meso-2-6-diaminopimeloyl-D-ala-D-ala		C95H152N8O28P2	-4	Cytosol
568	cpd03496[c]	Undecaprenyl-diphospho-N-acetylmuramoyl-(N-acetylglucosamine)-L-alanyl-D-glutaminyl-meso-2,6-diaminopimeloyl-D-alanyl-D-alanine		C95H154N9O27P2	-3	Cytosol
569	cpd03517[c]	Biotinyl-5-AMP		C20H27N7O9PS	-1	Cytosol
570	cpd03524[c]	10-Formyl-THF-L-glutamate		C25H27N8O10	-3	Cytosol
571	cpd03607[c]	4-(Phosphonooxy)-threonine		C4H9NO7P	-1	Cytosol
572	cpd03608[c]	4-Hydroxy-L-threonine		C4H9NO4	0	Cytosol
573	cpd03662[c]	n-Butanol		C4H10O	0	Cytosol
574	cpd03671[c]	D-Glucosamine1-phosphate		C6H14NO8P	0	Cytosol
575	cpd03696[e]	Ursin		C12H16O7	0	Extracellular
576	cpd03697[c]	Arbutin-6P		C12H16O10P	-1	Cytosol
577	cpd03698[c]	Salicin-6P		C13H18O10P	-1	Cytosol
578	cpd03701[c]	Gp		C10H13N5O8P	-1	Cytosol
579	cpd03702[c]	2,3-Cyclic GMP		C10H11N5O7P	-1	Cytosol
580	cpd03752[c]	Galactitol 1-phosphate		C6H14O9P	-1	Cytosol
581	cpd03812[c]	N-Acetyl-D-galactosamine 6-phosphate		C8H15NO9P	-1	Cytosol
582	cpd03813[c]	D-Galactosamine 6-phosphate		C6H14NO8P	0	Cytosol
583	cpd03847[c]	Myristic acid		C14H27O2	-1	Cytosol
584	cpd03915[c]	Cob(I)yrinate diamide		C45H57CoN6O12	-4	Cytosol
585	cpd03916[c]	Adenosyl cobyrinate diamide		C55H69CoN11O15	-3	Cytosol
586	cpd03918[c]	Adenosyl cobinamide		C58H85CoN16O11	2	Cytosol
587	cpd04097[c]	Pb		Pb	2	Cytosol
588	cpd04097[e]	Pb		Pb	2	Extracellular
589	cpd04349[c]	Lactulose		C12H22O11	0	Cytosol
590	cpd04349[e]	Lactulose		C12H22O11	0	Extracellular
591	cpd04539[c]	2-Amino-3-oxo-4-phosphonooxybutyrate		C4H7NO7P	-1	Cytosol
592	cpd04920[c]	D-Glycero-D-manno-heptose1-phosphate		C7H14O10P	-1	Cytosol
593	cpd05161[c]	Melezitose		C18H32O16	0	Cytosol
594	cpd05161[e]	Melezitose		C18H32O16	0	Extracellular
595	cpd05565[e]	Inuline|Anthranoyllycoctonine		C32H46N2O8	0	Extracellular
596	cpd06227[c]	THF-L-glutamate		C24H27N8O9	-3	Cytosol
597	cpd08023[c]	methanesulfonate		CH3O3S	-1	Cytosol
598	cpd08023[e]	methanesulfonate		CH3O3S	-1	Extracellular
599	cpd08211[c]	trans,trans,cis-Geranylgeranyl diphosphate		C20H34O7P2	-2	Cytosol
600	cpd08286[c]	2-C-methyl-D-erythritol4-phosphate		C5H12O7P	-1	Cytosol
601	cpd08287[c]	4-cytidine5-diphospho-2-C-methyl-D-erythritol		C14H23N3O14P2	-2	Cytosol
602	cpd08288[c]	2-phospho-4-cytidine5-diphospho-2-C-methyl-D-erythritol		C14H23N3O17P3	-3	Cytosol
603	cpd08289[c]	1-deoxy-D-xylulose5-phosphate		C5H10O7P	-1	Cytosol
604	cpd08305[c]	crotonobetaine		C8H16NO	1	Cytosol
605	cpd08305[e]	crotonobetaine		C8H16NO	1	Extracellular
606	cpd08306[c]	Butyro-betaine		C8H18NO	1	Cytosol
607	cpd08306[e]	Butyro-betaine		C8H18NO	1	Extracellular
608	cpd08316[c]	D-Glycero-D-manno-heptose1-7-bisphosphate		C7H14O13P2	-2	Cytosol
609	cpd08449[c]	3-Amino-2-oxopropyl phosphate		C3H8NO5P	0	Cytosol
610	cpd08625[c]	5-Hydroxyisourate		C5H4N4O4	0	Cytosol
611	cpd08636[c]	4-5-dihydroxy-2-3-pentanedione		C5H8O4	0	Cytosol
612	cpd09027[c]	5-Hydroxy-2-oxo-4-ureido-2,5-dihydro-1H-imidazole-5-carboxylate		C5H5N4O5	-1	Cytosol
613	cpd09410[c]	Demethylphylloquinone		C30H44O2	0	Cytosol
614	cpd09878[c]	Sulfoacetate		C2H2O5S	-2	Cytosol
615	cpd09878[e]	Sulfoacetate		C2H2O5S	-2	Extracellular
616	cpd10515[c]	Fe2+		Fe	2	Cytosol
617	cpd10515[e]	Fe2+		Fe	2	Extracellular
618	cpd10516[c]	fe3		Fe	3	Cytosol
619	cpd10516[e]	fe3		Fe	3	Extracellular
620	cpd10596[c]	3-keto-L-gulonate-6-phosphate		C6H9O10P	-2	Cytosol
621	cpd11416[c]	Biomass			0	Cytosol
622	cpd11420[c]	trdox		C6H7NO2R2S2	0	Cytosol
623	cpd11421[c]	trdrd		C6H9NO2R2S2	0	Cytosol
624	cpd11430[c]	fa1		C14H27O2	-1	Cytosol
625	cpd11431[c]	fa11		C17H33O2	-1	Cytosol
626	cpd11432[c]	fa11coa		C38H65N7O17P3S	-3	Cytosol
627	cpd11433[c]	fa12		C17H33O2	-1	Cytosol
628	cpd11434[c]	fa12coa		C38H65N7O17P3S	-3	Cytosol
629	cpd11435[c]	fa1coa		C35H59N7O17P3S	-3	Cytosol
630	cpd11436[c]	fa3		C15H29O2	-1	Cytosol
631	cpd11437[c]	fa3coa		C36H61N7O17P3S	-3	Cytosol
632	cpd11438[c]	fa4		C15H29O2	-1	Cytosol
633	cpd11439[c]	fa4coa		C36H61N7O17P3S	-3	Cytosol
634	cpd11440[c]	fa6		C16H31O2	-1	Cytosol
635	cpd11441[c]	fa6coa		C37H63N7O17P3S	-3	Cytosol
636	cpd11464[c]	Butyryl-ACP		C15H27N2O8PRS	-1	Cytosol
637	cpd11465[c]	But-2-enoyl-[acyl-carrier protein]		C15H25N2O8PRS	-1	Cytosol
638	cpd11466[c]	Myristoyl-ACP		C25H47N2O8PRS	-1	Cytosol
639	cpd11467[c]	(2E)-Tetradecenoyl-[acp]		C25H45N2O8PRS	-1	Cytosol
640	cpd11468[c]	Dodecanoyl-ACP		C23H43N2O8PRS	-1	Cytosol
641	cpd11469[c]	(2E)-Dodecenoyl-[acp]		C23H41N2O8PRS	-1	Cytosol
642	cpd11470[c]	Octanoyl-ACP		C19H35N2O8PRS	-1	Cytosol
643	cpd11471[c]	(2E)-Octenoyl-[acp]		C19H33N2O8PRS	-1	Cytosol
644	cpd11472[c]	Hexanoyl-ACP		C17H31N2O8PRS	-1	Cytosol
645	cpd11473[c]	(2E)-Hexenoyl-[acp]		C17H29N2O8PRS	-1	Cytosol
646	cpd11474[c]	Decanoyl-ACP		C21H39N2O8PRS	-1	Cytosol
647	cpd11475[c]	(2E)-Decenoyl-[acp]		C21H37N2O8PRS	-1	Cytosol
648	cpd11476[c]	hexadecanoyl-acp		C27H51N2O8PRS	-1	Cytosol
649	cpd11477[c]	(2E)-Hexadecenoyl-[acp]		C27H49N2O8PRS	-1	Cytosol
650	cpd11478[c]	(R)-3-Hydroxybutanoyl-[acyl-carrier protein]		C15H27N2O9PRS	-1	Cytosol
651	cpd11479[c]	D-3-Hydroxyhexanoyl-[acp]		C17H31N2O9PRS	-1	Cytosol
652	cpd11480[c]	D-3-Hydroxydodecanoyl-[acp]		C23H43N2O9PRS	-1	Cytosol
653	cpd11481[c]	R-3-hydroxypalmitoyl-acyl-carrierprotein		C27H51N2O9PRS	-1	Cytosol
654	cpd11482[c]	(R)-3-Hydroxydecanoyl-[acyl-carrier protein]		C21H39N2O9PRS	-1	Cytosol
655	cpd11483[c]	(R)-3-Hydroxyoctanoyl-[acyl-carrier protein]		C19H35N2O9PRS	-1	Cytosol
656	cpd11484[c]	HMA		C25H47N2O9PRS	-1	Cytosol
657	cpd11485[c]	3-oxohexadecanoyl-acp		C27H49N2O9PRS	-1	Cytosol
658	cpd11486[c]	3-Oxohexanoyl-[acp]		C17H29N2O9PRS	-1	Cytosol
659	cpd11487[c]	3-oxodecanoyl-acp		C21H37N2O9PRS	-1	Cytosol
660	cpd11488[c]	Acetoacetyl-ACP		C15H25N2O9PRS	-1	Cytosol
661	cpd11489[c]	3-oxododecanoyl-acp		C23H41N2O9PRS	-1	Cytosol
662	cpd11490[c]	3-oxooctanoyl-acp		C19H33N2O9PRS	-1	Cytosol
663	cpd11491[c]	3-oxotetradecanoyl-acp		C25H45N2O9PRS	-1	Cytosol
664	cpd11492[c]	Malonyl-acyl-carrierprotein		C14H22N2O10PRS	-2	Cytosol
665	cpd11493[c]	ACP		C11H21N2O7PRS	-1	Cytosol
666	cpd11494[c]	Acetyl-ACP		C13H23N2O8PRS	-1	Cytosol
667	cpd11495[c]	2-methylbutyryl-ACP		C16H29N2O8PRS	-1	Cytosol
668	cpd11496[c]	4-methyl-3-oxo-hexanoyl-ACP		C18H31N2O9PRS	-1	Cytosol
669	cpd11497[c]	4-methyl-3-hydroxy-hexanoyl-ACP		C18H33N2O9PRS	-1	Cytosol
670	cpd11498[c]	4-methyl-trans-hex-2-enoyl-ACP		C18H31N2O8PRS	-1	Cytosol
671	cpd11499[c]	4-methyl-hexanoyl-ACP		C18H33N2O8PRS	-1	Cytosol
672	cpd11500[c]	6-methyl-3-oxo-octanoyl-ACP		C20H35N2O9PRS	-1	Cytosol
673	cpd11501[c]	6-methyl-3-hydroxy-octanoyl-ACP		C20H37N2O9PRS	-1	Cytosol
674	cpd11502[c]	6-methyl-trans-oct-2-enoyl-ACP		C20H35N2O8PRS	-1	Cytosol
675	cpd11503[c]	6-methyl-octanoyl-ACP		C20H37N2O8PRS	-1	Cytosol
676	cpd11504[c]	8-methyl-3-oxo-decanoyl-ACP		C22H39N2O9PRS	-1	Cytosol
677	cpd11505[c]	8-methyl-3-hydroxy-decanoyl-ACP		C22H41N2O9PRS	-1	Cytosol
678	cpd11506[c]	8-methyl-trans-dec-2-enoyl-ACP		C22H39N2O8PRS	-1	Cytosol
679	cpd11507[c]	8-methyl-decanoyl-ACP		C22H41N2O8PRS	-1	Cytosol
680	cpd11508[c]	10-methyl-3-oxo-dodecanoyl-ACP		C24H43N2O9PRS	-1	Cytosol
681	cpd11509[c]	10-methyl-3-hydroxy-dodecanoyl-ACP		C24H45N2O9PRS	-1	Cytosol
682	cpd11510[c]	10-methyl-trans-dodec-2-enoyl-ACP		C24H43N2O8PRS	-1	Cytosol
683	cpd11511[c]	10-methyl-dodecanoyl-ACP		C24H45N2O8PRS	-1	Cytosol
684	cpd11512[c]	12-methyl-3-oxo-tetra-decanoyl-ACP		C26H47N2O9PRS	-1	Cytosol
685	cpd11513[c]	12-methyl-3-hydroxy-tetra-decanoyl-ACP		C26H49N2O9PRS	-1	Cytosol
686	cpd11514[c]	12-methyl-trans-tetra-dec-2-enoyl-ACP		C26H47N2O8PRS	-1	Cytosol
687	cpd11515[c]	12-methyl-tetra-decanoyl-ACP		C26H49N2O8PRS	-1	Cytosol
688	cpd11516[c]	14-methyl-3-oxo-hexa-decanoyl-ACP		C28H51N2O9PRS	-1	Cytosol
689	cpd11517[c]	14-methyl-3-hydroxy-hexa-decanoyl-ACP		C28H53N2O9PRS	-1	Cytosol
690	cpd11518[c]	14-methyl-trans-hexa-dec-2-enoyl-ACP		C28H51N2O8PRS	-1	Cytosol
691	cpd11519[c]	14-methyl-hexa-decanoyl-ACP		C28H53N2O8PRS	-1	Cytosol
692	cpd11520[c]	isovaleryl-ACP		C16H29N2O8PRS	-1	Cytosol
693	cpd11521[c]	5-methyl-3-oxo-hexanoyl-ACP		C18H31N2O9PRS	-1	Cytosol
694	cpd11522[c]	5-methyl-3-hydroxy-hexanoyl-ACP		C18H33N2O9PRS	-1	Cytosol
695	cpd11523[c]	5-methyl-trans-hex-2-enoyl-ACP		C18H31N2O8PRS	-1	Cytosol
696	cpd11524[c]	5-methyl-hexanoyl-ACP		C18H33N2O8PRS	-1	Cytosol
697	cpd11525[c]	7-methyl-3-oxo-octanoyl-ACP		C20H35N2O9PRS	-1	Cytosol
698	cpd11526[c]	7-methyl-3-hydroxy-octanoyl-ACP		C20H37N2O9PRS	-1	Cytosol
699	cpd11527[c]	7-methyl-trans-oct-2-enoyl-ACP		C20H35N2O8PRS	-1	Cytosol
700	cpd11528[c]	7-methyl-octanoyl-ACP		C20H37N2O8PRS	-1	Cytosol
701	cpd11529[c]	9-methyl-3-oxo-decanoyl-ACP		C22H39N2O9PRS	-1	Cytosol
702	cpd11530[c]	9-methyl-3-hydroxy-decanoyl-ACP		C22H41N2O9PRS	-1	Cytosol
703	cpd11531[c]	9-methyl-trans-dec-2-enoyl-ACP		C22H39N2O8PRS	-1	Cytosol
704	cpd11532[c]	9-methyl-decanoyl-ACP		C22H41N2O8PRS	-1	Cytosol
705	cpd11533[c]	11-methyl-3-oxo-dodecanoyl-ACP		C24H43N2O9PRS	-1	Cytosol
706	cpd11534[c]	11-methyl-3-hydroxy-dodecanoyl-ACP		C24H45N2O9PRS	-1	Cytosol
707	cpd11535[c]	11-methyl-trans-dodec-2-enoyl-ACP		C24H43N2O8PRS	-1	Cytosol
708	cpd11536[c]	11-methyl-dodecanoyl-ACP		C24H45N2O8PRS	-1	Cytosol
709	cpd11537[c]	13-methyl-3-oxo-tetra-decanoyl-ACP		C26H47N2O9PRS	-1	Cytosol
710	cpd11538[c]	13-methyl-3-hydroxy-tetra-decanoyl-ACP		C26H49N2O9PRS	-1	Cytosol
711	cpd11539[c]	13-methyl-trans-tetra-dec-2-enoyl-ACP		C26H47N2O8PRS	-1	Cytosol
712	cpd11540[c]	13-methyl-tetra-decanoyl-ACP		C26H49N2O8PRS	-1	Cytosol
713	cpd11541[c]	15-methyl-3-oxo-hexa-decanoyl-ACP		C28H51N2O9PRS	-1	Cytosol
714	cpd11542[c]	15-methyl-3-hydroxy-hexa-decanoyl-ACP		C28H53N2O9PRS	-1	Cytosol
715	cpd11543[c]	15-methyl-trans-hexa-dec-2-enoyl-ACP		C28H51N2O8PRS	-1	Cytosol
716	cpd11544[c]	15-methyl-hexa-decanoyl-ACP		C28H53N2O8PRS	-1	Cytosol
717	cpd11545[c]	isobutyryl-ACP		C15H27N2O8PRS	-1	Cytosol
718	cpd11546[c]	4-methyl-3-oxo-pentanoyl-ACP		C17H29N2O9PRS	-1	Cytosol
719	cpd11547[c]	4-methyl-3-hydroxy-pentanoyl-ACP		C17H31N2O9PRS	-1	Cytosol
720	cpd11548[c]	4-methyl-trans-pent-2-enoyl-ACP		C17H29N2O8PRS	-1	Cytosol
721	cpd11549[c]	4-methyl-pentanoyl-ACP		C17H31N2O8PRS	-1	Cytosol
722	cpd11550[c]	6-methyl-3-oxo-heptanoyl-ACP		C19H33N2O9PRS	-1	Cytosol
723	cpd11551[c]	6-methyl-3-hydroxy-heptanoyl-ACP		C19H35N2O9PRS	-1	Cytosol
724	cpd11552[c]	6-methyl-trans-hept-2-enoyl-ACP		C19H33N2O8PRS	-1	Cytosol
725	cpd11553[c]	6-methyl-heptanoyl-ACP		C19H35N2O8PRS	-1	Cytosol
726	cpd11554[c]	8-methyl-3-oxo-nonanoyl-ACP		C21H37N2O9PRS	-1	Cytosol
727	cpd11555[c]	8-methyl-3-hydroxy-nonanoyl-ACP		C21H39N2O9PRS	-1	Cytosol
728	cpd11556[c]	8-methyl-trans-non-2-enoyl-ACP		C21H37N2O8PRS	-1	Cytosol
729	cpd11557[c]	8-methyl-nonanoyl-ACP		C21H39N2O8PRS	-1	Cytosol
730	cpd11558[c]	10-methyl-3-oxo-undecanoyl-ACP		C23H41N2O9PRS	-1	Cytosol
731	cpd11559[c]	10-methyl-3-hydroxy-undecanoyl-ACP		C23H43N2O9PRS	-1	Cytosol
732	cpd11560[c]	10-methyl-trans-undec-2-enoyl-ACP		C23H41N2O8PRS	-1	Cytosol
733	cpd11561[c]	10-methyl-undecanoyl-ACP		C23H43N2O8PRS	-1	Cytosol
734	cpd11562[c]	12-methyl-3-oxo-tridecanoyl-ACP		C25H45N2O9PRS	-1	Cytosol
735	cpd11563[c]	12-methyl-3-hydroxy-tridecanoyl-ACP		C25H47N2O9PRS	-1	Cytosol
736	cpd11564[c]	12-methyl-trans-tridec-2-enoyl-ACP		C25H45N2O8PRS	-1	Cytosol
737	cpd11565[c]	12-methyl-tridecanoyl-ACP		C25H47N2O8PRS	-1	Cytosol
738	cpd11566[c]	14-methyl-3-oxo-pentadecanoyl-ACP		C27H49N2O9PRS	-1	Cytosol
739	cpd11567[c]	14-methyl-3-hydroxy-pentadecanoyl-ACP		C27H51N2O9PRS	-1	Cytosol
740	cpd11568[c]	14-methyl-trans-pentadec-2-enoyl-ACP		C27H49N2O8PRS	-1	Cytosol
741	cpd11569[c]	14-methyl-pentadecanoyl-ACP		C27H51N2O8PRS	-1	Cytosol
742	cpd11570[c]	3-Oxooctodecanoyl-ACP		C29H53N2O9PRS	-1	Cytosol
743	cpd11571[c]	3-Hydroxyoctodecanoyl-ACP		C29H55N2O9PRS	-1	Cytosol
744	cpd11572[c]	trans-Octodec-2-enoyl-ACP		C29H53N2O8PRS	-1	Cytosol
745	cpd11573[c]	Octodecanoyl-ACP		C29H55N2O8PRS	-1	Cytosol
746	cpd11575[c]	MOPS		C7H14NO4S	-1	Cytosol
747	cpd11575[e]	MOPS		C7H14NO4S	-1	Extracellular
748	cpd11576[c]	L-methionine R-oxide		C5H11NO3S	0	Cytosol
749	cpd11576[e]	L-methionine R-oxide		C5H11NO3S	0	Extracellular
750	cpd11578[c]	hexanesulfonate		C6H13O3S	-1	Cytosol
751	cpd11578[e]	hexanesulfonate		C6H13O3S	-1	Extracellular
752	cpd11579[c]	ethanesulfonate		C2H5O3S	-1	Cytosol
753	cpd11579[e]	ethanesulfonate		C2H5O3S	-1	Extracellular
754	cpd11580[c]	Gly-Gln		C7H13N3O4	0	Cytosol
755	cpd11580[e]	Gly-Gln		C7H13N3O4	0	Extracellular
756	cpd11581[c]	gly-asn-L		C6H11N3O4	0	Cytosol
757	cpd11581[e]	gly-asn-L		C6H11N3O4	0	Extracellular
758	cpd11582[c]	ala-L-Thr-L		C7H14N2O4	0	Cytosol
759	cpd11582[e]	ala-L-Thr-L		C7H14N2O4	0	Extracellular
760	cpd11583[c]	Ala-Leu		C9H18N2O3	0	Cytosol
761	cpd11583[e]	Ala-Leu		C9H18N2O3	0	Extracellular
762	cpd11584[c]	Ala-His		C9H14N4O3	0	Cytosol
763	cpd11584[e]	Ala-His		C9H14N4O3	0	Extracellular
764	cpd11585[c]	L-alanylglycine		C5H10N2O3	0	Cytosol
765	cpd11585[e]	L-alanylglycine		C5H10N2O3	0	Extracellular
766	cpd11586[c]	ala-L-glu-L		C8H13N2O5	-1	Cytosol
767	cpd11586[e]	ala-L-glu-L		C8H13N2O5	-1	Extracellular
768	cpd11587[c]	Ala-Gln		C8H15N3O4	0	Cytosol
769	cpd11587[e]	Ala-Gln		C8H15N3O4	0	Extracellular
770	cpd11588[c]	gly-pro-L		C7H12N2O3	0	Cytosol
771	cpd11588[e]	gly-pro-L		C7H12N2O3	0	Extracellular
772	cpd11589[c]	gly-asp-L		C6H9N2O5	-1	Cytosol
773	cpd11589[e]	gly-asp-L		C6H9N2O5	-1	Extracellular
774	cpd11590[c]	met-L-ala-L		C8H15N2O3S	-1	Cytosol
775	cpd11590[e]	met-L-ala-L		C8H15N2O3S	-1	Extracellular
776	cpd11591[c]	Gly-Met		C7H14N2O3S	0	Cytosol
777	cpd11591[e]	Gly-Met		C7H14N2O3S	0	Extracellular
778	cpd11592[c]	gly-glu-L		C7H11N2O5	-1	Cytosol
779	cpd11592[e]	gly-glu-L		C7H11N2O5	-1	Extracellular
780	cpd11593[c]	ala-L-asp-L		C7H11N2O5	-1	Cytosol
781	cpd11593[e]	ala-L-asp-L		C7H11N2O5	-1	Extracellular
782	cpd11594[c]	Dextrin		C36H62O31	0	Cytosol
783	cpd11596[c]	butanesulfonate		C4H9O3S	-1	Cytosol
784	cpd11596[e]	butanesulfonate		C4H9O3S	-1	Extracellular
785	cpd11597[c]	ARSENOBETAINE		C5H11O2As	0	Cytosol
786	cpd11597[e]	ARSENOBETAINE		C5H11O2As	0	Extracellular
787	cpd11602[c]	Inulin		C12H22O11	0	Cytosol
788	cpd11602[e]	Inulin		C12H22O11	0	Extracellular
789	cpd11640[c]	H2		H2	0	Cytosol
790	cpd11825[c]	Octadecenoyl-ACP		C29H53N2O8PRS	-1	Cytosol
791	cpd11830[c]	S-Aminomethyldihydrolipoylprotein		C2H7NRS2	1	Cytosol
792	cpd11912[c]	tRNA-Glu		C10H12N5O3R	0	Cytosol
793	cpd12005[c]	Lipoylprotein		CHRS2	0	Cytosol
794	cpd12225[c]	Dihydrolipolprotein		CH3RS2	0	Cytosol
795	cpd12227[c]	L-Glutamyl-tRNA-Glu		C15H19N6O6R	0	Cytosol
796	cpd12237[c]	Peptide-L-methionine		C6H10N2O2R2S	0	Cytosol
797	cpd12370[c]	apo-ACP		HOR	0	Cytosol
798	cpd12543[c]	Carboxybiotin-carboxyl-carrier protein		C18H26N5O6R2S	-1	Cytosol
799	cpd12689[c]	3-Oxotetradecanoyl-CoA		C35H57N7O18P3S	-3	Cytosol
800	cpd12848[c]	Holo-[carboxylase]		C17H27N5O4R2S	0	Cytosol
801	cpd14507[c]	Peptide-L-methionine (R)-S-oxide		C6H10N2O3R2S	0	Cytosol
802	cpd14698[c]	3-Methyl-1-hydroxybutyl-TPP		C17H27N4O8P2S	-1	Cytosol
803	cpd14699[c]	S-(3-Methylbutanoyl)-dihydrolipoamide-E		C13H25NO2S2	0	Cytosol
804	cpd14700[c]	2-Methyl-1-hydroxypropyl-TPP		C16H25N4O8P2S	-1	Cytosol
805	cpd14702[c]	2-Methyl-1-hydroxybutyl-TPP		C17H27N4O8P2S	-1	Cytosol
806	cpd14703[c]	S-(2-Methylbutanoyl)-dihydrolipoamide-E		C13H25NO2S2	0	Cytosol
807	cpd14905[c]	L-Ascorbate 6-phosphate		C6H7O9P	-2	Cytosol
808	cpd14955[c]	Lipoyl-AMP		C18H25N5O8PS2	-1	Cytosol
809	cpd15237[c]	hexadecenoate		C16H29O2	-1	Cytosol
810	cpd15238[c]	Hexadecenoyl-CoA		C37H61N7O17P3S	-3	Cytosol
811	cpd15239[c]	Hexadecenoyl-ACP		C27H49N2O8PRS	-1	Cytosol
812	cpd15268[c]	Octadecanoyl-ACP		C29H55N2O8PRS	-1	Cytosol
813	cpd15269[c]	octadecenoate		C18H33O2	-1	Cytosol
814	cpd15274[c]	Octadecenoyl-CoA		C39H65N7O17P3S	-3	Cytosol
815	cpd15277[c]	Palmitoyl-ACP		C27H51N2O8PRS	-1	Cytosol
816	cpd15294[c]	Tetradecenoyl-ACP		C25H45N2O8PRS	-1	Cytosol
817	cpd15302[c]	glycogen(n-1)		C24H42O21	0	Cytosol
818	cpd15306[c]	1,2-Diacyl-sn-glycerol didodecanoyl		C27H52O5	0	Cytosol
819	cpd15307[c]	1,2-Diacyl-sn-glycerol ditetradecanoyl		C31H60O5	0	Cytosol
820	cpd15308[c]	1,2-Diacyl-sn-glycerol ditetradec-7-enoyl		C31H56O5	0	Cytosol
821	cpd15309[c]	1,2-Diacyl-sn-glycerol dihexadecanoyl		C35H68O5	0	Cytosol
822	cpd15310[c]	1,2-Diacyl-sn-glycerol dihexadec-9-enoyl		C35H64O5	0	Cytosol
823	cpd15311[c]	1,2-Diacyl-sn-glycerol dioctadecanoyl		C39H76O5	0	Cytosol
824	cpd15312[c]	1,2-Diacyl-sn-glycerol dioctadec-11-enoyl		C39H72O5	0	Cytosol
825	cpd15325[c]	1-dodecanoyl-sn-glycerol 3-phosphate		C15H30O7P	-1	Cytosol
826	cpd15326[c]	1-hexadec-9-enoyl-sn-glycerol 3-phosphate		C19H36O7P	-1	Cytosol
827	cpd15327[c]	1-hexadecanoyl-sn-glycerol 3-phosphate		C19H38O7P	-1	Cytosol
828	cpd15328[c]	1-octadec-11-enoyl-sn-glycerol 3-phosphate		C21H40O7P	-1	Cytosol
829	cpd15329[c]	1-octadecanoyl-sn-glycerol 3-phosphate		C21H42O7P	-1	Cytosol
830	cpd15330[c]	1-tetradec-7-enoyl-sn-glycerol 3-phosphate		C17H32O7P	-1	Cytosol
831	cpd15331[c]	1-tetradecanoyl-sn-glycerol 3-phosphate		C17H34O7P	-1	Cytosol
832	cpd15352[c]	2-Demethylmenaquinone 8		C50H70O2	0	Cytosol
833	cpd15353[c]	2-Demethylmenaquinol 8		C50H72O2	0	Cytosol
834	cpd15378[c]	4-Hydroxy-benzylalcohol		C7H8O2	0	Cytosol
835	cpd15417[c]	CDP-1,2-didodecanoylglycerol		C36H63N3O15P2	-2	Cytosol
836	cpd15418[c]	CDP-1,2-dihexadec-9-enoylglycerol		C44H75N3O15P2	-2	Cytosol
837	cpd15419[c]	CDP-1,2-dihexadecanoylglycerol		C44H79N3O15P2	-2	Cytosol
838	cpd15420[c]	CDP-1,2-dioctadec-11-enoylglycerol		C48H83N3O15P2	-2	Cytosol
839	cpd15421[c]	CDP-1,2-dioctadecanoylglycerol		C48H87N3O15P2	-2	Cytosol
840	cpd15422[c]	CDP-1,2-ditetradec-7-enoylglycerol		C40H67N3O15P2	-2	Cytosol
841	cpd15423[c]	CDP-1,2-ditetradecanoylglycerol		C40H71N3O15P2	-2	Cytosol
842	cpd15494[c]	Maltoheptaose		C42H72O36	0	Cytosol
843	cpd15495[c]	Maltopentaose		C30H52O26	0	Cytosol
844	cpd15499[c]	Menaquinol 8		C51H74O2	0	Cytosol
845	cpd15500[c]	Menaquinone 8		C51H72O2	0	Cytosol
846	cpd15521[c]	1,2-didodecanoyl-sn-glycerol 3-phosphate		C27H52O8P	-1	Cytosol
847	cpd15522[c]	1,2-ditetradecanoyl-sn-glycerol 3-phosphate		C31H60O8P	-1	Cytosol
848	cpd15523[c]	1,2-ditetradec-7-enoyl-sn-glycerol 3-phosphate		C31H56O8P	-1	Cytosol
849	cpd15524[c]	1,2-dihexadecanoyl-sn-glycerol 3-phosphate		C35H68O8P	-1	Cytosol
850	cpd15525[c]	1,2-dihexadec-9-enoyl-sn-glycerol 3-phosphate		C35H64O8P	-1	Cytosol
851	cpd15526[c]	1,2-dioctadecanoyl-sn-glycerol 3-phosphate		C39H76O8P	-1	Cytosol
852	cpd15527[c]	1,2-dioctadec-11-enoyl-sn-glycerol 3-phosphate		C39H72O8P	-1	Cytosol
853	cpd15536[c]	Phosphatidylglycerol ditetradecanoyl		C34H66O10P	-1	Cytosol
854	cpd15538[c]	Phosphatidylglycerol dihexadecanoyl		C38H74O10P	-1	Cytosol
855	cpd15540[c]	Phosphatidylglycerol dioctadecanoyl		C42H82O10P	-1	Cytosol
856	cpd15542[c]	Phosphatidylglycerophosphate didodecanoyl		C30H58O13P2	-2	Cytosol
857	cpd15543[c]	Phosphatidylglycerophosphate ditetradecanoyl		C34H66O13P2	-2	Cytosol
858	cpd15544[c]	Phosphatidylglycerophosphate ditetradec-7-enoyl		C34H62O13P2	-2	Cytosol
859	cpd15545[c]	Phosphatidylglycerophosphate dihexadecanoyl		C38H74O13P2	-2	Cytosol
860	cpd15546[c]	Phosphatidylglycerophosphate dihexadec-9-enoyl		C38H70O13P2	-2	Cytosol
861	cpd15547[c]	Phosphatidylglycerophosphate dioctadecanoyl		C42H82O13P2	-2	Cytosol
862	cpd15548[c]	Phosphatidylglycerophosphate dioctadec-11-enoyl		C42H78O13P2	-2	Cytosol
863	cpd15560[c]	Ubiquinone-8		C49H74O4	0	Cytosol
864	cpd15561[c]	Ubiquinol-8		C49H76O4	0	Cytosol
865	cpd15584[c]	alpha-Methyl-D-glucoside		C7H14O6	0	Cytosol
866	cpd15585[c]	beta-Methylglucoside		C7H14O6	0	Cytosol
867	cpd15603[c]	Gly-Cys		C5H10N2O3S	0	Cytosol
868	cpd15603[e]	Gly-Cys		C5H10N2O3S	0	Extracellular
869	cpd15604[c]	Gly-Leu		C8H16N2O3	0	Cytosol
870	cpd15604[e]	Gly-Leu		C8H16N2O3	0	Extracellular
871	cpd15605[c]	Gly-Phe		C11H14N2O3	0	Cytosol
872	cpd15605[e]	Gly-Phe		C11H14N2O3	0	Extracellular
873	cpd15606[c]	Gly-Tyr		C11H14N2O4	0	Cytosol
874	cpd15606[e]	Gly-Tyr		C11H14N2O4	0	Extracellular
875	cpd15634[c]	teichuronic acid (GlcA + GalNac, 45 repeating unit)		C630H945N45O630P45	-45	Cytosol
876	cpd15661[c]	Prenol-45n teichoic acid		C206H386N2O242P47	-47	Cytosol
877	cpd15662[c]	Prenol-45n teichoic acid-glucose substituted		C476H836N2O467P47	-47	Cytosol
878	cpd15663[c]	Prenol-45n teichoic acid-alanine substituted		C341H611N47O287P47	-47	Cytosol
879	cpd15665[c]	Peptidoglycan polymer (n subunits)		C80H125N16O42R	-4	Cytosol
880	cpd15666[c]	Peptidoglycan polymer (n-1 subunits)		C40H63N8O21R	-2	Cytosol
881	cpd15671[c]	1-isoheptadecanoyl-sn-glycerol 3-phosphate		C20H40O7P	-1	Cytosol
882	cpd15672[c]	1-anteisoheptadecanoyl-sn-glycerol 3-phosphate		C20H40O7P	-1	Cytosol
883	cpd15673[c]	1-isotetradecanoyl-sn-glycerol 3-phosphate		C17H34O7P	-1	Cytosol
884	cpd15674[c]	1-isopentadecanoyl-sn-glycerol 3-phosphate		C18H36O7P	-1	Cytosol
885	cpd15675[c]	1-anteisopentadecanoyl-sn-glycerol 3-phosphate		C18H36O7P	-1	Cytosol
886	cpd15676[c]	1-isohexadecanoyl-sn-glycerol 3-phosphate		C19H38O7P	-1	Cytosol
887	cpd15677[c]	1,2-diisoheptadecanoyl-sn-glycerol 3-phosphate		C37H72O8P	-1	Cytosol
888	cpd15678[c]	1,2-dianteisoheptadecanoyl-sn-glycerol 3-phosphate		C37H72O8P	-1	Cytosol
889	cpd15679[c]	1,2-diisotetradecanoyl-sn-glycerol 3-phosphate		C31H60O8P	-1	Cytosol
890	cpd15680[c]	1,2-diisopentadecanoyl-sn-glycerol 3-phosphate		C33H64O8P	-1	Cytosol
891	cpd15681[c]	1,2-dianteisopentadecanoyl-sn-glycerol 3-phosphate		C33H64O8P	-1	Cytosol
892	cpd15682[c]	1,2-diisohexadecanoyl-sn-glycerol 3-phosphate		C35H68O8P	-1	Cytosol
893	cpd15683[c]	CDP-1,2-diisoheptadecanoylglycerol		C46H83N3O15P2	-2	Cytosol
894	cpd15684[c]	CDP-1,2-dianteisoheptadecanoylglycerol		C46H83N3O15P2	-2	Cytosol
895	cpd15685[c]	CDP-1,2-diisotetradecanoylglycerol		C40H71N3O15P2	-2	Cytosol
896	cpd15686[c]	CDP-1,2-diisopentadecanoylglycerol		C42H75N3O15P2	-2	Cytosol
897	cpd15687[c]	CDP-1,2-dianteisopentadecanoylglycerol		C42H75N3O15P2	-2	Cytosol
898	cpd15688[c]	CDP-1,2-diisohexadecanoylglycerol		C44H79N3O15P2	-2	Cytosol
899	cpd15701[c]	1,2-Diisoheptadecanoyl-sn-glycerol		C37H72O5	0	Cytosol
900	cpd15702[c]	1,2-Dianteisoheptadecanoyl-sn-glycerol		C37H72O5	0	Cytosol
901	cpd15703[c]	1,2-Diisotetradecanoyl-sn-glycerol		C31H60O5	0	Cytosol
902	cpd15704[c]	1,2-Diisopentadecanoyl-sn-glycerol		C33H64O5	0	Cytosol
903	cpd15705[c]	1,2-Dianteisopentadecanoyl-sn-glycerol		C33H64O5	0	Cytosol
904	cpd15706[c]	1,2-Diisohexadecanoyl-sn-glycerol		C35H68O5	0	Cytosol
905	cpd15716[c]	Diisoheptadecanoylphosphatidylglycerophosphate		C40H78O13P2	-2	Cytosol
906	cpd15717[c]	Dianteisoheptadecanoylphosphatidylglycerophosphate		C40H78O13P2	-2	Cytosol
907	cpd15718[c]	Diisotetradecanoylphosphatidylglycerophosphate		C34H66O13P2	-2	Cytosol
908	cpd15719[c]	Diisopentadecanoylphosphatidylglycerophosphate		C36H70O13P2	-2	Cytosol
909	cpd15720[c]	Dianteisopentadecanoylphosphatidylglycerophosphate		C36H70O13P2	-2	Cytosol
910	cpd15721[c]	Diisohexadecanoylphosphatidylglycerophosphate		C38H74O13P2	-2	Cytosol
911	cpd15722[c]	Diisoheptadecanoylphosphatidylglycerol		C40H78O10P	-1	Cytosol
912	cpd15723[c]	Dianteisoheptadecanoylphosphatidylglycerol		C40H78O10P	-1	Cytosol
913	cpd15724[c]	Diisotetradecanoylphosphatidylglycerol		C34H66O10P	-1	Cytosol
914	cpd15725[c]	Diisopentadecanoylphosphatidylglycerol		C36H70O10P	-1	Cytosol
915	cpd15726[c]	Dianteisopentadecanoylphosphatidylglycerol		C36H70O10P	-1	Cytosol
916	cpd15727[c]	Diisohexadecanoylphosphatidylglycerol		C38H74O10P	-1	Cytosol
917	cpd15746[c]	Palmitoyllipoteichoic acid (n=24), linked, unsubstituted		C119H232O135P24	-24	Cytosol
918	cpd15747[c]	Myristoyllipoteichoic acid (n=24), linked, unsubstituted		C115H224O135P24	-24	Cytosol
919	cpd15748[c]	Stearoyllipoteichoic acid (n=24), linked, unsubstituted		C123H240O135P24	-24	Cytosol
920	cpd15749[c]	Isoheptadecanoyllipoteichoic acid (n=24), linked, unsubstituted		C121H236O135P24	-24	Cytosol
921	cpd15750[c]	Anteisoheptadecanoyllipoteichoic acid (n=24), linked, unsubstituted		C121H236O135P24	-24	Cytosol
922	cpd15751[c]	Isotetradecanoyllipoteichoic acid (n=24), linked, unsubstituted		C115H224O135P24	-24	Cytosol
923	cpd15752[c]	Isopentadecanoyllipoteichoic acid (n=24), linked, unsubstituted		C117H228O135P24	-24	Cytosol
924	cpd15753[c]	Anteisopentadecanoyllipoteichoic acid (n=24), linked, unsubstituted		C117H228O135P24	-24	Cytosol
925	cpd15754[c]	Isohexadecanoyllipoteichoic acid (n=24), linked, unsubstituted		C119H232O135P24	-24	Cytosol
926	cpd15755[c]	Palmitoyllipoteichoic acid (n=24), linked, glucose substituted		C263H472O255P24	-24	Cytosol
927	cpd15756[c]	Myristoyllipoteichoic acid (n=24), linked, glucose substituted		C259H464O255P24	-24	Cytosol
928	cpd15757[c]	Stearoyllipoteichoic acid (n=24), linked, glucose substituted		C267H480O255P24	-24	Cytosol
929	cpd15758[c]	Isoheptadecanoyllipoteichoic acid (n=24), linked, glucose substituted		C265H476O255P24	-24	Cytosol
930	cpd15759[c]	Anteisoheptadecanoyllipoteichoic acid (n=24), linked, glucose substituted		C265H476O255P24	-24	Cytosol
931	cpd15760[c]	Isotetradecanoyllipoteichoic acid (n=24), linked, glucose substituted		C259H464O255P24	-24	Cytosol
932	cpd15761[c]	Isopentadecanoyllipoteichoic acid (n=24), linked, glucose substituted		C261H468O255P24	-24	Cytosol
933	cpd15762[c]	Anteisopentadecanoyllipoteichoic acid (n=24), linked, glucose substituted		C261H468O255P24	-24	Cytosol
934	cpd15763[c]	Isohexadecanoyllipoteichoic acid (n=24), linked, glucose substituted		C263H472O255P24	-24	Cytosol
935	cpd15773[c]	Palmitoyllipoteichoic acid (n=24), linked, D-alanine substituted		C191H352N24O159P24	-24	Cytosol
936	cpd15774[c]	Myristoyllipoteichoic acid (n=24), linked, D-alanine substituted		C187H342N24O159P24	-26	Cytosol
937	cpd15775[c]	Stearoyllipoteichoic acid (n=24), linked, D-alanine substituted		C195H360N24O159P24	-24	Cytosol
938	cpd15776[c]	Isoheptadecanoyllipoteichoic acid (n=24), linked, D-alanine substituted		C193H356N24O159P24	-24	Cytosol
939	cpd15777[c]	Anteisoheptadecanoyllipoteichoic acid (n=24), linked, D-alanine substituted		C193H356N24O159P24	-24	Cytosol
940	cpd15778[c]	Isotetradecanoyllipoteichoic acid (n=24), linked, D-alanine substituted		C187H344N24O159P24	-24	Cytosol
941	cpd15779[c]	Isopentadecanoyllipoteichoic acid (n=24), linked, D-alanine substituted		C189H348N24O159P24	-24	Cytosol
942	cpd15780[c]	Anteisopentadecanoyllipoteichoic acid (n=24), linked, D-alanine substituted		C189H349N24O159P24	-23	Cytosol
943	cpd15781[c]	Isohexadecanoyllipoteichoic acid (n=24), linked, D-alanine substituted		C191H352N24O159P24	-24	Cytosol
944	cpd15791[c]	Palmitoylcardiolipin (B. subtilis)		C73H140O17P2	-2	Cytosol
945	cpd15792[c]	Myristoylcardiolipin (B. subtilis)		C65H124O17P2	-2	Cytosol
946	cpd15793[c]	Stearoylcardiolipin (B. subtilis)		C81H156O17P2	-2	Cytosol
947	cpd15794[c]	Isoheptadecanoylcardiolipin (B. subtilis)		C77H148O17P2	-2	Cytosol
948	cpd15795[c]	Anteisoheptadecanoylcardiolipin (B. subtilis)		C77H148O17P2	-2	Cytosol
949	cpd15796[c]	Isotetradecanoylcardiolipin (B. subtilis)		C65H124O17P2	-2	Cytosol
950	cpd15797[c]	Isopentadecanoylcardiolipin (B. subtilis)		C69H132O17P2	-2	Cytosol
951	cpd15798[c]	Anteisopentadecanoylcardiolipin (B. subtilis)		C69H132O17P2	-2	Cytosol
952	cpd15799[c]	Isohexadecanoylcardiolipin (B. subtilis)		C73H140O17P2	-2	Cytosol
953	cpdamyg6[c]	Amyddalin-6P		C20H28NO14P	0	Cytosol
954	cpddiace[c]	Diacetryl		C4H6O2	0	Cytosol
955	cpdlacti[c]	Lactitol		C12H24O11	0	Cytosol
956	cpdlacti[e]	Lactitol		C12H24O11	0	Extracellular
957	cpdturan[c]	Turanose		C12H22O11	0	Cytosol
958	cpdturan[e]	Turanose		C12H22O11	0	Extracellular

## Sheet: Reactions
Table S7. Complete list of reactions present in iLca334_548
	Complete	Complete	Complete	Complete	Complete	Required	Optional	Complete	Complete	Complete	Complete	Complete	Recommended	Complete	Complete	Recommended
Cobra Index	Name	Description	Formula	Formula	GPR	Genes	Protein	Subsystem	Reversible	LB	UB	Objective	Confidence	E.C. number	Notes	References
1	bio06001	BOF	34.7965 cpd00001[c] + 40.1701 cpd00002[c] + 0.005623 cpd00003[c] + 0.005623 cpd00006[c] + 0.005623 cpd00010[c] + 0.005623 cpd00015[c] + 0.005623 cpd00016[c] + 0.005623 cpd00017[c] + 0.25601 cpd00023[c] + 0.005623 cpd00030[c] + 0.5958 cpd00033[c] + 0.005623 cpd00034[c] + 0.50006 cpd00035[c] + 0.2091 cpd00038[c] + 0.33355 cpd00039[c] + 0.23468 cpd00041[c] + 0.005623 cpd00048[c] + 0.28828 cpd00051[c…						0	0	1000	1			SEED automodel
2	ex_cpd00001_E	Exchange reaction for cpd00001	cpd00001[e] <=>	H2O <=>					1	0	0	0
3	ex_cpd00007_E	Exchange reaction for cpd00007	cpd00007[e] <=>	O2 <=>					1	0	0	0
4	ex_cpd00009_E	Exchange reaction for cpd00009	cpd00009[e] <=>	Phosphate <=>					1	0	0	0
5	ex_cpd00011_E	Exchange reaction for cpd00011	cpd00011[e] <=>	CO2 <=>					1	0	0	0
6	ex_cpd00023_E	Exchange reaction for cpd00023	cpd00023[e] <=>	L-Glutamate <=>					1	0	0	0
7	ex_cpd00027_E	Exchange reaction for cpd00027	cpd00027[e] <=>	D-Glucose <=>					1	0	0	0
8	ex_cpd00029_E	Exchange reaction for cpd00029	cpd00029[e] <=>	Acetate <=>					1	0	0	0
9	ex_cpd00030_E	Exchange reaction for cpd00030	cpd00030[e] <=>	Mn2+ <=>					1	0	0	0
10	ex_cpd00033_E	Exchange reaction for cpd00033	cpd00033[e] <=>	Glycine <=>					1	0	0	0
11	ex_cpd00034_E	Exchange reaction for cpd00034	cpd00034[e] <=>	Zn2+ <=>					1	0	0	0
12	ex_cpd00035_E	Exchange reaction for cpd00035	cpd00035[e] <=>	L-Alanine <=>					1	0	0	0
13	ex_cpd00039_E	Exchange reaction for cpd00039	cpd00039[e] <=>	L-Lysine <=>					1	0	0	0
14	ex_cpd00041_E	Exchange reaction for cpd00041	cpd00041[e] <=>	L-Aspartate <=>					1	0	0	0
15	ex_cpd00048_E	Exchange reaction for cpd00048	cpd00048[e] <=>	Sulfate <=>					1	0	0	0
16	ex_cpd00051_E	Exchange reaction for cpd00051	cpd00051[e] <=>	L-Arginine <=>					1	0	0	0
17	ex_cpd00053_E	Exchange reaction for cpd00053	cpd00053[e] <=>	L-Glutamine <=>					1	0	0	0
18	ex_cpd00054_E	Exchange reaction for cpd00054	cpd00054[e] <=>	L-Serine <=>					1	0	0	0
19	ex_cpd00058_E	Exchange reaction for cpd00058	cpd00058[e] <=>	Cu2+ <=>					1	0	0	0
20	ex_cpd00060_E	Exchange reaction for cpd00060	cpd00060[e] <=>	L-Methionine <=>					1	0	0	0
21	ex_cpd00063_E	Exchange reaction for cpd00063	cpd00063[e] <=>	Ca2+ <=>					1	0	0	0
22	ex_cpd00065_E	Exchange reaction for cpd00065	cpd00065[e] <=>	L-Tryptophan <=>					1	0	0	0
23	ex_cpd00066_E	Exchange reaction for cpd00066	cpd00066[e] <=>	L-Phenylalanine <=>					1	0	0	0
24	ex_cpd00067_E	Exchange reaction for cpd00067	cpd00067[e] <=>	H+ <=>					1	0	0	0
25	ex_cpd00069_E	Exchange reaction for cpd00069	cpd00069[e] <=>	L-Tyrosine <=>					1	0	0	0
26	ex_cpd00073_E	Exchange reaction for cpd00073	cpd00073[e] <=>	Urea <=>					1	0	0	0
27	ex_cpd00076_E	Exchange reaction for cpd00076	cpd00076[e] <=>	Sucrose <=>					1	0	0	0
28	ex_cpd00080_E	Exchange reaction for cpd00080	cpd00080[e] <=>	Glycerol-3-phosphate <=>					1	0	0	0
29	ex_cpd00082_E	Exchange reaction for cpd00082	cpd00082[e] <=>	D-Fructose <=>					1	0	0	0
30	ex_cpd00084_E	Exchange reaction for cpd00084	cpd00084[e] <=>	L-Cysteine <=>					1	0	0	0
31	ex_cpd00092_E	Exchange reaction for cpd00092	cpd00092[e] <=>	Uracil <=>					1	0	0	0
32	ex_cpd00098_E	Exchange reaction for cpd00098	cpd00098[e] <=>	Choline <=>					1	0	0	0
33	ex_cpd00099_E	Exchange reaction for cpd00099	cpd00099[e] <=>	Cl- <=>					1	0	0	0
34	ex_cpd00100_E	Exchange reaction for cpd00100	cpd00100[e] <=>	Glycerol <=>					1	0	0	0
35	ex_cpd00105_E	Exchange reaction for cpd00105	cpd00105[e] <=>	D-Ribose <=>					1	0	0	0
36	ex_cpd00107_E	Exchange reaction for cpd00107	cpd00107[e] <=>	L-Leucine <=>					1	0	0	0
37	ex_cpd00108_E	Exchange reaction for cpd00108	cpd00108[e] <=>	Galactose <=>					1	0	0	0
38	ex_cpd00117_E	Exchange reaction for cpd00117	cpd00117[e] <=>	D-Alanine <=>					1	0	0	0
39	ex_cpd00118_E	Exchange reaction for cpd00118	cpd00118[e] <=>	Putrescine <=>					1	0	0	0
40	ex_cpd00119_E	Exchange reaction for cpd00119	cpd00119[e] <=>	L-Histidine <=>					1	0	0	0
41	ex_cpd00121_E	Exchange reaction for cpd00121	cpd00121[e] <=>	L-Inositol <=>					1	0	0	0
42	ex_cpd00122_E	Exchange reaction for cpd00122	cpd00122[e] <=>	N-Acetyl-D-glucosamine <=>					1	0	0	0
43	ex_cpd00129_E	Exchange reaction for cpd00129	cpd00129[e] <=>	L-Proline <=>					1	0	0	0
44	ex_cpd00130_E	Exchange reaction for cpd00130	cpd00130[e] <=>	L-Malate <=>					1	0	0	0
45	ex_cpd00132_E	Exchange reaction for cpd00132	cpd00132[e] <=>	L-Asparagine <=>					1	0	0	0
46	ex_cpd00137_E	Exchange reaction for cpd00137	cpd00137[e] <=>	Citrate <=>					1	0	0	0
47	ex_cpd00138_E	Exchange reaction for cpd00138	cpd00138[e] <=>	D-Mannose <=>					1	0	0	0
48	ex_cpd00149_E	Exchange reaction for cpd00149	cpd00149[e] <=>	Co2+ <=>					1	0	0	0
49	ex_cpd00156_E	Exchange reaction for cpd00156	cpd00156[e] <=>	L-Valine <=>					1	0	0	0
50	ex_cpd00158_E	Exchange reaction for cpd00158	cpd00158[e] <=>	CELB <=>					1	0	0	0
51	ex_cpd00159_E	Exchange reaction for cpd00159	cpd00159[e] <=>	L-Lactate <=>					1	0	0	0
52	ex_cpd00161_E	Exchange reaction for cpd00161	cpd00161[e] <=>	L-Threonine <=>					1	0	0	0
53	ex_cpd00179_E	Exchange reaction for cpd00179	cpd00179[e] <=>	Maltose <=>					1	0	0	0
54	ex_cpd00205_E	Exchange reaction for cpd00205	cpd00205[e] <=>	K+ <=>					1	0	0	0
55	ex_cpd00208_E	Exchange reaction for cpd00208	cpd00208[e] <=>	LACT <=>					1	0	0	0
56	ex_cpd00209_E	Exchange reaction for cpd00209	cpd00209[e] <=>	Nitrate <=>					1	0	0	0
57	ex_cpd00210_E	Exchange reaction for cpd00210	cpd00210[e] <=>	Taurine <=>					1	0	0	0
58	ex_cpd00217_E	Exchange reaction for cpd00217	cpd00217[e] <=>	Brachiose <=>					1	0	0	0
59	ex_cpd00220_E	Exchange reaction for cpd00220	cpd00220[e] <=>	Riboflavin <=>					1	0	0	0
60	ex_cpd00221_E	Exchange reaction for cpd00221	cpd00221[e] <=>	D-Lactate <=>					1	0	0	0
61	ex_cpd00222_E	Exchange reaction for cpd00222	cpd00222[e] <=>	GLCN <=>					1	0	0	0
62	ex_cpd00224_E	Exchange reaction for cpd00224	cpd00224[e] <=>	L-Arabinose <=>					1	0	0	0
63	ex_cpd00254_E	Exchange reaction for cpd00254	cpd00254[e] <=>	Mg <=>					1	0	0	0
64	ex_cpd00264_E	Exchange reaction for cpd00264	cpd00264[e] <=>	Spermidine <=>					1	0	0	0
65	ex_cpd00266_E	Exchange reaction for cpd00266	cpd00266[e] <=>	Carnitine <=>					1	0	0	0
66	ex_cpd00276_E	Exchange reaction for cpd00276	cpd00276[e] <=>	GLUM|2-Amino-2-deoxy-D-glucose|Chitosamine|D-Glucosamine <=>					1	0	0	0
67	ex_cpd00305_E	Exchange reaction for cpd00305	cpd00305[e] <=>	Thiamin <=>					1	0	0	0
68	ex_cpd00309_E	Exchange reaction for cpd00309	cpd00309[e] <=>	XAN <=>					1	0	0	0
69	ex_cpd00314_E	Exchange reaction for cpd00314	cpd00314[e] <=>	D-Mannitol <=>					1	0	0	0
70	ex_cpd00322_E	Exchange reaction for cpd00322	cpd00322[e] <=>	L-Isoleucine <=>					1	0	0	0
71	ex_cpd00359_E	Exchange reaction for cpd00359	cpd00359[e] <=>	indol <=>					1	0	0	0
72	ex_cpd00393_E	Exchange reaction for cpd00393	cpd00393[e] <=>	Folate <=>					1	0	0	0
73	ex_cpd00395_E	Exchange reaction for cpd00395	cpd00395[e] <=>	L-Cysteate <=>					1	0	0	0
74	ex_cpd00531_E	Exchange reaction for cpd00531	cpd00531[e] <=>	Hg2+ <=>					1	0	0	0
75	ex_cpd00540_E	Exchange reaction for cpd00540	cpd00540[e] <=>	BET <=>					1	0	0	0
76	ex_cpd00550_E	Exchange reaction for cpd00550	cpd00550[e] <=>	D-Serine <=>					1	0	0	0
77	ex_cpd00588_E	Exchange reaction for cpd00588	cpd00588[e] <=>	Sorbitol <=>					1	0	0	0
78	ex_cpd00637_E	Exchange reaction for cpd00637	cpd00637[e] <=>	D-Methionine <=>					1	0	0	0
79	ex_cpd00681_E	Exchange reaction for cpd00681	cpd00681[e] <=>	Choline sulfate <=>					1	0	0	0
80	ex_cpd00794_E	Exchange reaction for cpd00794	cpd00794[e] <=>	TRHL <=>					1	0	0	0
81	ex_cpd00832_E	Exchange reaction for cpd00832	cpd00832[e] <=>	2-Acetamido-2-deoxy-D-galactose|N-Acetyl-D-chondrosamine|N-Acetyl-D-galactosamine <=>					1	0	0	0
82	ex_cpd00971_E	Exchange reaction for cpd00971	cpd00971[e] <=>	Na+ <=>					1	0	0	0
83	ex_cpd00PDX_E	Exchange reaction for cpd00PDX	cpd00pdx[e] <=>	Polydextrose <=>					1	0	0	0
84	ex_cpd01012_E	Exchange reaction for cpd01012	cpd01012[e] <=>	Cd2+ <=>					1	0	0	0
85	ex_cpd01017_E	Exchange reaction for cpd01017	cpd01017[e] <=>	Cys-Gly <=>					1	0	0	0
86	ex_cpd01030_E	Exchange reaction for cpd01030	cpd01030[e] <=>	Salicin <=>					1	0	0	0
87	ex_cpd01171_E	Exchange reaction for cpd01171	cpd01171[e] <=>	Dulcose <=>					1	0	0	0
88	ex_cpd01242_E	Exchange reaction for cpd01242	cpd01242[e] <=>	Thyminose <=>					1	0	0	0
89	ex_cpd01262_E	Exchange reaction for cpd01262	cpd01262[e] <=>	Amylotriose <=>					1	0	0	0
90	ex_cpd01329_E	Exchange reaction for cpd01329	cpd01329[e] <=>	Maltohexaose <=>					1	0	0	0
91	ex_cpd01356_E	Exchange reaction for cpd01356	cpd01356[e] <=>	(R)-Laenitrile|(R)-Amygdaloside|(R)-Amygdalin <=>					1	0	0	0
92	ex_cpd01524_E	Exchange reaction for cpd01524	cpd01524[e] <=>	2-Amino-2-deoxy-D-galactose|D-Chondrosamine|D-Galactosamine <=>					1	0	0	0
93	ex_cpd01914_E	Exchange reaction for cpd01914	cpd01914[e] <=>	L-Methionine S-oxide <=>					1	0	0	0
94	ex_cpd03048_E	Exchange reaction for cpd03048	cpd03048[e] <=>	Isethionate <=>					1	0	0	0
95	ex_cpd03198_E	Exchange reaction for cpd03198	cpd03198[e] <=>	Melibiose <=>					1	0	0	0
96	ex_cpd03696_E	Exchange reaction for cpd03696	cpd03696[e] <=>	Ursin <=>					1	0	0	0
97	ex_cpd04097_E	Exchange reaction for cpd04097	cpd04097[e] <=>	Pb <=>					1	0	0	0
98	ex_cpd04349_E	Exchange reaction for cpd04349	cpd04349[e] <=>	Lactulose <=>					1	0	0	0
99	ex_cpd05161_E	Exchange reaction for cpd05161	cpd05161[e] <=>	Melezitose <=>					1	0	0	0
100	ex_cpd05565_E	Exchange reaction for cpd05565	cpd05565[e] <=>	Inuline|Anthranoyllycoctonine <=>					1	0	0	0
101	ex_cpd08023_E	Exchange reaction for cpd08023	cpd08023[e] <=>	methanesulfonate <=>					1	0	0	0
102	ex_cpd08305_E	Exchange reaction for cpd08305	cpd08305[e] <=>	crotonobetaine <=>					1	0	0	0
103	ex_cpd08306_E	Exchange reaction for cpd08306	cpd08306[e] <=>	Butyro-betaine <=>					1	0	0	0
104	ex_cpd09878_E	Exchange reaction for cpd09878	cpd09878[e] <=>	Sulfoacetate <=>					1	0	0	0
105	ex_cpd10515_E	Exchange reaction for cpd10515	cpd10515[e] <=>	Fe2+ <=>					1	0	0	0
106	ex_cpd10516_E	Exchange reaction for cpd10516	cpd10516[e] <=>	fe3 <=>					1	0	0	0
107	ex_cpd11416_C	Exchange reaction for cpd11416 C	cpd11416[c] <=>	Biomass <=>					1	0	0	0
108	ex_cpd11575_E	Exchange reaction for cpd11575	cpd11575[e] <=>	MOPS <=>					1	0	0	0
109	ex_cpd11576_E	Exchange reaction for cpd11576	cpd11576[e] <=>	L-methionine R-oxide <=>					1	0	0	0
110	ex_cpd11578_E	Exchange reaction for cpd11578	cpd11578[e] <=>	hexanesulfonate <=>					1	0	0	0
111	ex_cpd11579_E	Exchange reaction for cpd11579	cpd11579[e] <=>	ethanesulfonate <=>					1	0	0	0
112	ex_cpd11580_E	Exchange reaction for cpd11580	cpd11580[e] <=>	Gly-Gln <=>					1	0	0	0
113	ex_cpd11581_E	Exchange reaction for cpd11581	cpd11581[e] <=>	gly-asn-L <=>					1	0	0	0
114	ex_cpd11582_E	Exchange reaction for cpd11582	cpd11582[e] <=>	ala-L-Thr-L <=>					1	0	0	0
115	ex_cpd11583_E	Exchange reaction for cpd11583	cpd11583[e] <=>	Ala-Leu <=>					1	0	0	0
116	ex_cpd11584_E	Exchange reaction for cpd11584	cpd11584[e] <=>	Ala-His <=>					1	0	0	0
117	ex_cpd11585_E	Exchange reaction for cpd11585	cpd11585[e] <=>	L-alanylglycine <=>					1	0	0	0
118	ex_cpd11586_E	Exchange reaction for cpd11586	cpd11586[e] <=>	ala-L-glu-L <=>					1	0	0	0
119	ex_cpd11587_E	Exchange reaction for cpd11587	cpd11587[e] <=>	Ala-Gln <=>					1	0	0	0
120	ex_cpd11588_E	Exchange reaction for cpd11588	cpd11588[e] <=>	gly-pro-L <=>					1	0	0	0
121	ex_cpd11589_E	Exchange reaction for cpd11589	cpd11589[e] <=>	gly-asp-L <=>					1	0	0	0
122	ex_cpd11590_E	Exchange reaction for cpd11590	cpd11590[e] <=>	met-L-ala-L <=>					1	0	0	0
123	ex_cpd11591_E	Exchange reaction for cpd11591	cpd11591[e] <=>	Gly-Met <=>					1	0	0	0
124	ex_cpd11592_E	Exchange reaction for cpd11592	cpd11592[e] <=>	gly-glu-L <=>					1	0	0	0
125	ex_cpd11593_E	Exchange reaction for cpd11593	cpd11593[e] <=>	ala-L-asp-L <=>					1	0	0	0
126	ex_cpd11596_E	Exchange reaction for cpd11596	cpd11596[e] <=>	butanesulfonate <=>					1	0	0	0
127	ex_cpd11597_E	Exchange reaction for cpd11597	cpd11597[e] <=>	ARSENOBETAINE <=>					1	0	0	0
128	ex_cpd11602_E	Exchange reaction for cpd11602	cpd11602[e] <=>	Inulin <=>					1	0	0	0
129	ex_cpd15603_E	Exchange reaction for cpd15603	cpd15603[e] <=>	Gly-Cys <=>					1	0	0	0
130	ex_cpd15604_E	Exchange reaction for cpd15604	cpd15604[e] <=>	Gly-Leu <=>					1	0	0	0
131	ex_cpd15605_E	Exchange reaction for cpd15605	cpd15605[e] <=>	Gly-Phe <=>					1	0	0	0
132	ex_cpd15606_E	Exchange reaction for cpd15606	cpd15606[e] <=>	Gly-Tyr <=>					1	0	0	0
133	ex_cpdlacti_E	Exchange reaction for cpdlacti	cpdlacti[e] <=>	Lactitol <=>					1	0	0	0
134	ex_cpdTURAN_E	Exchange reaction for cpdTURAN	cpdturan[e] <=>	Turanose <=>					1	0	0	0
135	rxn00001	Pyrophosphate phosphohydrolase	cpd00001[c] + cpd00012[c] -> 2 cpd00009[c] + 2 cpd00067[c]	H2O + PPi => 2 Phosphate + 2 H+	( peg1371 )	peg1371		HPr catabolite repression system	0	0	1000	0		3.6.1.1	SEED automodel
136	rxn00003	2-Acetolactate pyruvate-lyase (carboxylating)	2 cpd00020[c] + cpd00067[c] -> cpd00011[c] + cpd00668[c]	CO2 + ALCTT <=> 2 Pyruvate + H+	( peg1801 )	peg1801		None	0	0	1000	0		2.2.1.6|4.1.3.18	Manual addition
137	rxn00011	pyruvate:thiamin diphosphate acetaldehydetransferase	cpd00020[c] + cpd00056[c] + cpd00067[c] -> cpd00011[c] + cpd03049[c]	CO2 + 2-Hydroxyethyl-ThPP <= Pyruvate + TPP + H+	( peg1801 ) or ( peg1263 and peg1264 )	peg1263 peg1264 peg1801		Dehydrogenase complexes | Methionine Degradation | Pyruvate metabolism II: acetyl-CoA, acetogenesis from pyruvate	0	0	1000	0		|1.2.4.1|2.2.1.6|4.1.1.1|	SEED automodel
138	rxn00016	Hexosaminidase	cpd00001[c] + cpd01157[c] <=> 2 cpd00122[c]	H2O + Chitobiose <=> 2 GlcNAc	( peg302 )	peg302		Purine Utilization | Chitin and N-acetylglucosamine utilization | (GlcNAc)2 Catabolic Operon | Sugar utilization in Thermotogales	1	-1000	1000	0		|3.2.1.52|	SEED automodel
139	rxn00020	beta-D-Glucoside glucohydrolase	cpd00001[c] + cpd00158[c] <=> 2 cpd00190[c]	H2O + CELB <=> 2 beta-D-Glucose	( peg459 )	peg459		Beta-Glucoside Metabolism	1	-1000	1000	0		|3.2.1.21|	SEED automodel
140	rxn00022	alpha-D-Glucoside glucohydrolase	cpd00001[c] + cpd00179[c] -> 2 cpd00027[c]	H2O + Maltose <=> 2 Glucose	( peg414 and peg416 ) or ( peg938 )	peg414 peg416 peg938		Maltose and Maltodextrin Utilization	0	0	1000	0		|3.2.1.20|	SEED automodel
141	rxn00056	Fe(II):oxygen oxidoreductase	cpd00007[c] + 4 cpd00067[c] + 4 cpd10515[c] <=> 2 cpd00001[c] + 4 cpd10516[c]	O2 + 4 H+ + 4 Fe2+ <=> 2 H2O + 4 fe3	( peg89 )	peg89		Oxidative stress	1	-1000	1000	0		|1.16.3.1|	SEED automodel
142	rxn00062	ATP phosphohydrolase (protein-secreting)	cpd00001[c] + cpd00002[c] -> cpd00008[c] + cpd00009[c] + cpd00067[c]	H2O + ATP => ADP + Phosphate + H+				None	0	0	1000	0		|3.6.1.3|3.6.1.5|3.6.1.8|3.6.1.15|3.6.3.1|3.6.3.2|3.6.3.3|3.6.3.4|3.6.3.5|3.6.3.6|3.6.3.7|3.6.3.8|3.6.3.9|3.6.3.10|3.6.3.11|3.6.3.12|3.6.3.14|3.6.3.15|3.6.3.16|3.6.3.17|3.6.3.18|3.6.3.19|3.6.3.20|3.6.3.21|3.6.3.22|3.6.3.23|3.6.3.24|3.6.3.25|3.6.3.26|3.6.3.27|3.6.3.28|3.6.3.29|3.6.3.30|3.6.3.31|3.6.3.32|3.6.3.33|3.6.3.34|3.6.3.35|3.6.3.36|3.6.3.37|3.6.3.38|3.6.3.39|3.6.3.40|3.6.3.41|3.6.3.42|3.6.3…	SEED automodel - spontaneous
143	rxn00065	ATP pyrophosphate-lyase (cyclizing)	cpd00002[c] -> cpd00012[c] + cpd00446[c]	ATP => PPi + cAMP	( peg858 )	peg858		cAMP signaling in bacteria	0	0	1000	0		4.6.1.1	SEED automodel
144	rxn00077	ATP:NAD+ 2'-phosphotransferase	cpd00002[c] + cpd00003[c] <=> cpd00006[c] + cpd00008[c]	ATP + NAD <=> TPN + ADP	( peg860 )	peg860		NAD and NADP cofactor biosynthesis global	1	-1000	1000	0		2.7.1.23	SEED automodel
145	rxn00085	L-Glutamate:NADP+ oxidoreductase (transaminating)	cpd00006[c] + 2 cpd00023[c] <=> cpd00005[c] + cpd00024[c] + cpd00053[c] + cpd00067[c]	TPN + 2 GLU <=> TPNH + 2-Oxoglutarate + L-Glutamine + H+	( peg2480 )	peg2480		Glutamine, Glutamate, Aspartate and Asparagine Biosynthesis | Ammonia assimilation	1	-1000	1000	0		1.4.1.13	SEED automodel
146	rxn00097	ATP:AMP phosphotransferase	cpd00002[c] + cpd00018[c] <=> 2 cpd00008[c]	ATP + AMP <=> 2 ADP	( peg2419 )	peg2419		Purine conversions	1	-1000	1000	0		2.7.4.3	SEED automodel
147	rxn00100	ATP:dephospho-CoA 3'-phosphotransferase	cpd00002[c] + cpd00655[c] -> cpd00008[c] + cpd00010[c]	ATP + Dephospho-CoA => ADP + CoA	( peg1675 )	peg1675		Coenzyme A Biosynthesis	0	0	1000	0		2.7.1.24	SEED automodel
148	rxn00102	Carbonic acid hydro-lyase	cpd00067[c] + cpd00242[c] <=> cpd00001[c] + cpd00011[c]	H+ + HCO3- <=> H2O + CO2	( peg642 )	peg642		Cyanate hydrolysis | Zinc regulated enzymes | CO2 uptake, carboxysome | Carboxysome | Bacterial cyanide production and tolerance mechanisms	1	-1000	1000	0		|4.2.1.1|	SEED automodel
149	rxn00117	ATP:nucleoside-diphosphate phosphatransferase	cpd00002[c] + cpd00014[c] <=> cpd00008[c] + cpd00062[c]	ATP + UDP <=> ADP + UTP	( peg741 )	peg741		Purine conversions | pyrimidine conversions	1	-1000	1000	0		2.7.4.6	SEED automodel
150	rxn00119	ATP:nucleoside-phosphate phosphotransferase	cpd00002[c] + cpd00091[c] <=> cpd00008[c] + cpd00014[c]	ATP + UMP <=> ADP + UDP	( peg1549 )	peg1549		None	1	-1000	1000	0		|2.7.4.4|2.7.4.14|2.7.4.22|2.7.4.-|	SEED automodel
151	rxn00122	ATP:FMN adenylyltransferase	cpd00002[c] + cpd00050[c] -> cpd00012[c] + cpd00015[c]	ATP + FMN => PPi + FAD	( peg1534 )	peg1534		riboflavin to FAD | Riboflavin, FMN and FAD metabolism	0	0	1000	0		2.7.7.2	SEED automodel
152	rxn00124	ATP:pyridoxal 5'-phosphotransferase	cpd00002[c] + cpd00215[c] <=> cpd00008[c] + cpd00016[c]	ATP + Pyridoxal <=> ADP + Pyridoxal phosphate	( peg612 )	peg612		Pyridoxin (Vitamin B6) Biosynthesis	1	-1000	1000	0		2.7.1.35	SEED automodel
153	rxn00126	ATP:L-methione S-adenosyltransferase	cpd00001[c] + cpd00002[c] + cpd00060[c] -> cpd00009[c] + cpd00012[c] + cpd00017[c]	H2O + ATP + Methionine => Phosphate + PPi + SAM	( peg836 )	peg836		Methionine Biosynthesis	0	0	1000	0		2.5.1.6	SEED automodel
154	rxn00137	Adenosine 3',5'-bisphosphate 3'(2')-phosphohydrolase	cpd00001[c] + cpd00045[c] -> cpd00009[c] + cpd00018[c] + cpd00067[c]	H2O + PAP => Phosphate + AMP + H+				Inorganic Sulfur Assimilation	0	0	1000	0		3.1.3.7	SEED automodel - autocompletion
155	rxn00138	Deamino-NAD+:ammonia ligase (AMP-forming)	cpd00002[c] + cpd00013[c] + cpd00638[c] -> cpd00003[c] + cpd00012[c] + cpd00018[c]	ATP + NH3 + Deamido-NAD => NAD + PPi + AMP	( peg1770 )	peg1770		NAD and NADP cofactor biosynthesis global | NAD regulation	0	0	1000	0		6.3.1.5	SEED automodel
156	rxn00139	AMP:pyrophosphate phosphoribosyltransferase	cpd00103[c] + cpd00128[c] -> cpd00012[c] + cpd00018[c]	PPi + AMP <= PRPP + Adenine	( peg1522 )	peg1522		cAMP signaling in bacteria | Stringent Response, (p)ppGpp metabolism | Purine conversions	0	0	1000	0		2.4.2.7|2.4.2.8	SEED automodel
157	rxn00143	S-Adenosyl-L-homocysteine homocysteinylribohydrolase	cpd00001[c] + cpd00019[c] <=> cpd00128[c] + cpd02227[c]	H2O + S-Adenosylhomocysteine <=> Adenine + S-Ribosylhomocysteine	( peg1245 )	peg1245		Polyamine Metabolism | Adenosyl nucleosidases | Methionine Salvage | Menaquinone Biosynthesis via Futalosine	1	-1000	1000	0		3.2.2.9	SEED automodel
158	rxn00145	(S)-Lactate:ferricytochrome-c 2-oxidoreductase	2 cpd00109[c] + cpd00159[c] <=> cpd00020[c] + 2 cpd00067[c] + 2 cpd00110[c]	2 Cytochrome c3+ + LCTT <=> Pyruvate + 2 H+ + 2 Cytochrome c2+	( peg2474 ) or ( peg624 ) or ( peg1268 ) or ( peg2533 )	peg1268 peg2474 peg2533 peg624		Fermentations: Lactate | Lactate utilization | Respiratory dehydrogenases 1 | Fermentations: Mixed acid	1	-1000	1000	0		|1.1.2.3|	SEED automodel
159	rxn00146	(R)-Lactate:ferricytochrome-c 2-oxidoreductase	2 cpd00109[c] + cpd00221[c] <=> cpd00020[c] + 2 cpd00067[c] + 2 cpd00110[c]	2 Cytochrome c3+ + D-Lactate <=> Pyruvate + 2 H+ + 2 Cytochrome c2+	( peg2102 ) or ( peg156 )	peg156 peg2102		Fermentations: Lactate | Lactate utilization | Respiratory dehydrogenases 1 | Fermentations: Mixed acid	1	-1000	1000	0		|1.1.2.4|1.1.2.5|	SEED automodel
160	rxn00148	ATP:pyruvate O2-phosphotransferase	cpd00002[c] + cpd00020[c] <=> cpd00008[c] + cpd00061[c]	ATP + Pyruvate <=> ADP + PEP	( peg1322 )	peg1322		Glycerate metabolism | Glycolysis and Gluconeogenesis, including Archaeal enzymes | Pyruvate metabolism I: anaplerotic reactions, PEP | Glycolysis and Gluconeogenesis | Fermentations: Mixed acid | Entner-Doudoroff Pathway	1	-1000	1000	0		2.7.1.40	SEED automodel
161	rxn00151	ATP:pyruvate,orthophosphate phosphotransferase	cpd00002[c] + cpd00009[c] + cpd00020[c] + cpd00067[c] <=> cpd00012[c] + cpd00018[c] + cpd00061[c]	ATP + Phosphate + Pyruvate + H+ <=> PPi + AMP + PEP	( peg2281 )	peg2281		Glycolysis and Gluconeogenesis, including Archaeal enzymes | Pyruvate metabolism I: anaplerotic reactions, PEP | Glycolysis and Gluconeogenesis	1	-1000	1000	0		|2.7.9.1|	SEED automodel
162	rxn00152	Pyruvate:oxygen 2-oxidoreductase (phosphorylating)	cpd00007[c] + cpd00009[c] + cpd00020[c] + 2 cpd00067[c] -> cpd00011[c] + cpd00025[c] + cpd00196[c]	O2 + Phosphate + Pyruvate + 2 H+ => CO2 + H2O2 + Acetylphosphate	( peg1751 ) or ( peg2088 )	peg1751 peg2088		Pyruvate metabolism II: acetyl-CoA, acetogenesis from pyruvate	0	0	1000	0		|1.2.3.3|	SEED automodel
163	rxn00154	pyruvate:NAD+ 2-oxidoreductase (CoA-acetylating)	cpd00003[c] + cpd00010[c] + cpd00020[c] <=> cpd00004[c] + cpd00011[c] + cpd00022[c]	NAD + CoA + Pyruvate <=> NADH + CO2 + Acetyl-CoA	( peg1263 and peg1264 and peg1265 and peg1266 )	peg1263 peg1264 peg1265 peg1266		None	1	-1000	1000	0		|1.2.4.1|1.8.1.4|2.3.1.12|1.2.1.51|	Manual addition
164	rxn00157	Acetyl-CoA:formate C-acetyltransferase	cpd00022[c] + cpd00047[c] <=> cpd00010[c] + cpd00020[c]	Acetyl-CoA + FORM <=> CoA + Pyruvate	( peg1367 and peg1369 )	peg1367 peg1369		Formate hydrogenase | Fermentations: Mixed acid | Threonine anaerobic catabolism gene cluster	1	-1000	1000	0		2.3.1.54	SEED automodel
165	rxn00162	Oxaloacetate carboxy-lyase	cpd00032[c] + cpd00067[c] -> cpd00011[c] + cpd00020[c]	Oxaloacetate + H+ => CO2 + Pyruvate	( peg1815 ) or ( peg1822 and peg1823 )	peg1815 peg1822 peg1823		Pyruvate metabolism I: anaplerotic reactions, PEP	0	0	1000	0		|4.1.1.3|	SEED automodel
166	rxn00165	L-serine ammonia-lyase	cpd00054[c] -> cpd00013[c] + cpd00020[c]	Serine => NH3 + Pyruvate	( peg1159 and peg1160 )	peg1159 peg1160		Glycine and Serine Utilization | Pyruvate Alanine Serine Interconversions	0	0	1000	0		4.2.1.13|4.3.1.15|4.3.1.17|4.3.1.19	SEED automodel
167	rxn00171	acetaldehyde:NAD+ oxidoreductase (CoA-acetylating)	cpd00003[c] + cpd00010[c] + cpd00071[c] <=> cpd00004[c] + cpd00022[c] + cpd00067[c]	NAD + CoA + AALD <=> NADH + Acetyl-CoA + H+	( peg768 )	peg768		Fermentations: Lactate | Cinnamic Acid Degradation | Pyruvate metabolism II: acetyl-CoA, acetogenesis from pyruvate | Biphenyl Degradation | Acetone Butanol Ethanol Synthesis | Central meta-cleavage pathway of aromatic compound degradation | Fermentations: Mixed acid | Tryptophan catabolism	1	-1000	1000	0		1.2.1.10	SEED automodel
168	rxn00173	Acetyl-CoA:orthophosphate acetyltransferase	cpd00009[c] + cpd00022[c] + cpd00067[c] <=> cpd00010[c] + cpd00196[c]	Phosphate + Acetyl-CoA + H+ <=> CoA + Acetylphosphate	( peg955 )	peg955		Propanediol utilization | Fermentations: Lactate | Ethanolamine utilization | MLST | C jejuni colonization of chick caeca | Pyruvate metabolism II: acetyl-CoA, acetogenesis from pyruvate | Fermentations: Mixed acid | Threonine anaerobic catabolism gene cluster | Acetyl-CoA pathway of CO2 fixation	1	-1000	1000	0		2.3.1.8	SEED automodel
169	rxn00178	Acetyl-CoA:acetyl-CoA C-acetyltransferase	2 cpd00022[c] <=> cpd00010[c] + cpd00279[c]	2 Acetyl-CoA <=> CoA + Acetoacetyl-CoA	( peg1754 ) or ( peg1754 )	peg1754		Isobutyryl-CoA to Propionyl-CoA Module | Isoleucine degradation | Branched chain amino acid degradation regulons	1	-1000	1000	0		2.3.1.16|2.3.1.9	SEED automodel
170	rxn00179	ATP:L-glutamate 5-phosphotransferase	cpd00002[c] + cpd00023[c] + cpd00067[c] <=> cpd00008[c] + cpd02097[c]	ATP + GLU + H+ <=> ADP + L-Glutamyl 5-phosphate	( peg2304 )	peg2304		Proline Synthesis | Proline, 4-hydroxyproline uptake and utilization	1	-1000	1000	0		2.7.2.11	SEED automodel
171	rxn00184	L-Glutamate:NADP+ oxidoreductase (deaminating)	cpd00001[c] + cpd00006[c] + cpd00023[c] <=> cpd00005[c] + cpd00013[c] + cpd00024[c] + cpd00067[c]	H2O + TPN + GLU <=> TPNH + NH3 + 2-Oxoglutarate + H+	( peg625 )	peg625		Proline Synthesis | Proline, 4-hydroxyproline uptake and utilization | Glutamate dehydrogenases | Glutamine, Glutamate, Aspartate and Asparagine Biosynthesis | Arginine and Ornithine Degradation	1	-1000	1000	0		1.4.1.3|1.4.1.4	SEED automodel
172	rxn00187	L-Glutamate:ammonia ligase (ADP-forming)	cpd00002[c] + cpd00013[c] + cpd00023[c] -> cpd00008[c] + cpd00009[c] + cpd00053[c] + cpd00067[c]	ATP + NH3 + GLU => ADP + Phosphate + L-Glutamine + H+	( peg1619 )	peg1619		Glutamine, Glutamate, Aspartate and Asparagine Biosynthesis	0	0	1000	0		6.3.1.2	SEED automodel
173	rxn00193	L-Glutamate racemase	cpd00023[c] <=> cpd00186[c]	GLU <=> D-Glutamate	( peg791 )	peg791		Peptidoglycan Biosynthesis | Poly-gamma-glutamate biosynthesis | Peptidoglycan Biosynthesis 2 | Glutamine, Glutamate, Aspartate and Asparagine Biosynthesis	1	-1000	1000	0		5.1.1.3	SEED automodel
174	rxn00206	Superoxide:superoxide oxidoreductase	2 cpd00532[c] -> cpd00007[c] + cpd00025[c]	2 O2- => O2 + H2O2	( peg1808 )	peg1808		Regulation of Oxidative Stress Response	0	0	1000	0		1.15.1.1	SEED automodel
175	rxn00213	UTP:alpha-D-glucose-1-phosphate uridylyltransferase	cpd00062[c] + cpd00089[c] <=> cpd00012[c] + cpd00026[c]	UTP + Cori ester <=> PPi + UDPglucose	( peg1050 )	peg1050		Streptococcal Hyaluronic Acid Capsule | Sucrose Metabolism	1	-1000	1000	0		2.7.7.9	SEED automodel
176	rxn00214	UDPglucose 4-epimerase	cpd00026[c] <=> cpd00043[c]	UDPglucose <=> UDPgalactose	( peg659 ) or ( peg1965 )	peg1965 peg659		N-linked Glycosylation in Bacteria | Lactose and Galactose Uptake and Utilization | Lacto-N-Biose I and Galacto-N-Biose Metabolic Pathway | Rhamnose containing glycans | linker unit-arabinogalactan synthesis	1	-1000	1000	0		5.1.3.2	SEED automodel
177	rxn00216	ATP:D-glucose 6-phosphotransferase	cpd00002[c] + cpd00027[c] <=> cpd00008[c] + cpd00079[c]	ATP + Glucose <=> ADP + Robison ester	( peg1626 )	peg1626		Sugar utilization in Thermotoga | Glycolysis and Gluconeogenesis | Entner-Doudoroff Pathway | Sugar utilization in Thermotogales | Sucrose Metabolism	1	-1000	1000	0		2.7.1.1|2.7.1.2	SEED automodel
178	rxn00222	1,4-beta-D-Glucan glucohydrolase	cpd00001[c] + cpd00158[c] <=> 2 cpd00027[c]	H2O + CELB <=> 2 Glucose	( peg459 )	peg459		Beta-Glucoside Metabolism | Fructooligosaccharides(FOS) and Raffinose Utilization | Sugar utilization in Thermotogales | Sucrose Metabolism	1	-1000	1000	0		|3.2.1.74|3.2.1.21|	SEED automodel
179	rxn00224	Protoporphyrin ferro-lyase	cpd01476[c] + cpd10515[c] <=> cpd00028[c] + 2 cpd00067[c]	Protoporphyrin + Fe2+ <=> Heme + 2 H+	( peg1939 )	peg1939		Biogenesis of c-type cytochromes | Experimental tye | Heme and Siroheme Biosynthesis	1	-1000	1000	0		4.99.1.1	SEED automodel
180	rxn00225	ATP:acetate phosphotransferase	cpd00002[c] + cpd00029[c] + cpd00067[c] <=> cpd00008[c] + cpd00196[c]	ATP + ACET + H+ <=> ADP + Acetylphosphate	( peg177 ) or ( peg2117 )	peg177 peg2117		Fermentations: Lactate | Ethanolamine utilization | Fermentations: Mixed acid | Acetyl-CoA pathway of CO2 fixation | Threonine anaerobic catabolism gene cluster | Pyruvate metabolism II: acetyl-CoA, acetogenesis from pyruvate	1	-1000	1000	0		2.7.2.1|2.7.2.15	SEED automodel
181	rxn00237	ATP:nucleoside-diphosphate phosphatransferase	cpd00002[c] + cpd00031[c] <=> cpd00008[c] + cpd00038[c]	ATP + GDP <=> ADP + GTP	( peg741 )	peg741		Purine conversions | pyrimidine conversions	1	-1000	1000	0		2.7.4.6	SEED automodel
182	rxn00239	ATP:(d)GMP phosphotransferase	cpd00002[c] + cpd00126[c] <=> cpd00008[c] + cpd00031[c]	ATP + GMP <=> ADP + GDP	( peg1974 ) or ( peg1596 )	peg1596 peg1974		MLST | Purine conversions	1	-1000	1000	0		2.7.4.8	SEED automodel
183	rxn00247	ATP:oxaloacetate carboxy-lyase (transphosphorylating)	cpd00002[c] + cpd00032[c] + cpd00067[c] -> cpd00008[c] + cpd00011[c] + cpd00061[c]	ATP + Oxaloacetate + H+ => ADP + CO2 + PEP	( peg1787 )	peg1787		Pyruvate metabolism I: anaplerotic reactions, PEP | Serine-glyoxylate cycle	0	0	1000	0		4.1.1.49	SEED automodel
184	rxn00248	(S)-malate:NAD+ oxidoreductase	cpd00003[c] + cpd00130[c] <=> cpd00004[c] + cpd00032[c] + cpd00067[c]	|NAD| + |L-Malate| <=> |NADH| + |Oxaloacetate| + |H+|	( peg624 ) or ( peg1268 ) or ( peg2474 ) or ( peg2533 )	peg624 peg1268 peg2474 peg2533		Glyoxylate bypass	0	-1000	1000	0		1.1.1.37	Manual addition
185	rxn00250	Pyruvate:carbon-dioxide ligase (ADP-forming)	cpd00002[c] + cpd00020[c] + cpd00242[c] <=> cpd00008[c] + cpd00009[c] + cpd00032[c] + cpd00067[c]	ATP + Pyruvate + HCO3- <=> ADP + Phosphate + Oxaloacetate + H+	( peg1273 )	peg1273		Pyruvate metabolism I: anaplerotic reactions, PEP	1	-1000	1000	0		|6.4.1.1|	SEED automodel
186	rxn00260	L-Aspartate:2-oxoglutarate aminotransferase	cpd00024[c] + cpd00041[c] <=> cpd00023[c] + cpd00032[c]	2-Oxoglutarate + Aspartate <=> GLU + Oxaloacetate	( peg1448 )	peg1448		Threonine and Homoserine Biosynthesis | Phenylalanine synthesis | Proline, 4-hydroxyproline uptake and utilization | Aminotransferases:Aromatic Pathway and More, A work in progress | Glutamine, Glutamate, Aspartate and Asparagine Biosynthesis	1	-1000	1000	0		2.6.1.1	SEED automodel
187	rxn00265	Citrate oxaloacetate-lyase ((pro-3S)-CH2COO- -->acetate)	cpd00137[c] <=> cpd00029[c] + cpd00032[c]	Citrate <=> ACET + Oxaloacetate	( peg1817 and peg1818 and peg1819 )	peg1817 peg1818 peg1819		Citrate Metabolism, Transport, and Regulation	1	-1000	1000	0		4.1.3.6	SEED automodel
188	rxn00278	L-Alanine:NAD+ oxidoreductase (deaminating)	cpd00001[c] + cpd00003[c] + cpd00035[c] <=> cpd00004[c] + cpd00013[c] + cpd00020[c] + cpd00067[c]	H2O + NAD + ALA <=> NADH + NH3 + Pyruvate + H+	( peg2127 )	peg2127		Pyruvate Alanine Serine Interconversions	1	-1000	1000	0		|1.4.1.1|	SEED automodel
189	rxn00283	L-Alanine racemase	cpd00035[c] <=> cpd00117[c]	ALA <=> D-Ala	( peg2484 )	peg2484		Alanine biosynthesis | Pyruvate Alanine Serine Interconversions	1	-1000	1000	0		5.1.1.1	SEED automodel
190	rxn00288	Succinate:(acceptor) oxidoreductase	cpd00015[c] + cpd00036[c] <=> cpd00106[c] + cpd00982[c]	FAD + Succinate <=> Fumarate + FADH2	( peg331 )	peg331		Succinate dehydrogenase	1	-1000	1000	0		1.3.99.1	SEED automodel
191	rxn00293	UTP:N-acetyl-alpha-D-glucosamine-1-phosphate uridylyltransferase	cpd00062[c] + cpd02611[c] <=> cpd00012[c] + cpd00037[c]	UTP + N-Acetyl-D-glucosamine1-phosphate <=> PPi + UDP-N-acetylglucosamine	( peg2510 )	peg2510		Peptidoglycan Biosynthesis | UDP-N-acetylmuramate from Fructose-6-phosphate Biosynthesis | Peptidoglycan Biosynthesis 2	1	-1000	1000	0		2.7.7.23	SEED automodel
192	rxn00295	UDP-N-acetyl-D-glucosamine 4-epimerase	cpd00037[c] <=> cpd00175[c]	UDP-N-acetylglucosamine <=> UDP-N-acetyl-D-galactosamine	( peg659 ) or ( peg1965 )	peg1965 peg659		N-linked Glycosylation in Bacteria | Lactose and Galactose Uptake and Utilization | Lacto-N-Biose I and Galacto-N-Biose Metabolic Pathway | Rhamnose containing glycans | linker unit-arabinogalactan synthesis	1	-1000	1000	0		|5.1.3.7|	SEED automodel
193	rxn00303	ATP:GTP 3'-pyrophosphotransferase	cpd00002[c] + cpd00038[c] <=> cpd00018[c] + cpd02740[c]	ATP + GTP <=> AMP + Guanosine 3'-diphosphate 5'-triphosphate	( peg1502 ) or ( peg859 )	peg1502 peg859		Stringent Response, (p)ppGpp metabolism	1	-1000	1000	0		|2.7.6.5|	SEED automodel
194	rxn00313	meso-2,6-Diaminoheptanedioate carboxy-lyase	cpd00067[c] + cpd00516[c] -> cpd00011[c] + cpd00039[c]	H+ + meso-2,6-Diaminopimelate => CO2 + Lysine	( peg109 )	peg109		Lysine Biosynthesis DAP Pathway	0	0	1000	0		4.1.1.20	SEED automodel
195	rxn00324	Glycolate:NADP+ oxidoreductase	cpd00006[c] + cpd00139[c] <=> cpd00005[c] + cpd00040[c] + cpd00067[c]	TPN + Glycolate <=> TPNH + Glyoxylate + H+	( peg209 )	peg209		Glycerate metabolism | Photorespiration (oxidative C2 cycle) | Glycolate, glyoxylate interconversions	1	-1000	1000	0		|1.1.1.79|1.1.1.26|	SEED automodel
196	rxn00328	4-Hydroxy-2-oxoglutarate glyoxylate-lyase	cpd00830[c] <=> cpd00020[c] + cpd00040[c]	4-Hydroxy-2-oxoglutarate <=> Pyruvate + Glyoxylate	( peg74 ) or ( peg2639 and peg74 ) or ( peg2597 and peg74 ) or ( peg2597 and peg2639 )	peg2597 peg2639 peg74		Proline, 4-hydroxyproline uptake and utilization | Glyoxylate bypass	1	-1000	1000	0		|4.1.3.16|4.1.1.3|4.1.2.14|	SEED automodel
197	rxn00337	ATP:L-aspartate 4-phosphotransferase	cpd00002[c] + cpd00041[c] + cpd00067[c] <=> cpd00008[c] + cpd01977[c]	ATP + Aspartate + H+ <=> ADP + 4-Phospho-L-aspartate	( peg110 ) or ( peg2098 )	peg110 peg2098		Lysine Biosynthesis DAP Pathway | Threonine and Homoserine Biosynthesis	1	-1000	1000	0		2.7.2.4	SEED automodel
198	rxn00342	L-Asparagine amidohydrolase	cpd00001[c] + cpd00132[c] -> cpd00013[c] + cpd00041[c]	H2O + L-Asparagine => NH3 + Aspartate	( peg2199 )	peg2199		Glutamine, Glutamate, Aspartate and Asparagine Biosynthesis	0	0	1000	0		3.5.1.1|3.5.1.38	SEED automodel
199	rxn00346	L-Aspartate 1-carboxy-lyase	cpd00041[c] + cpd00067[c] -> cpd00011[c] + cpd00085[c]	Aspartate + H+ => CO2 + beta-Alanine				Coenzyme A Biosynthesis	0	0	1000	0		4.1.1.11|4.1.1.15	SEED automodel - autocompletion
200	rxn00347	L-Aspartate ammonia-lyase	cpd00041[c] <=> cpd00013[c] + cpd00106[c]	Aspartate <=> NH3 + Fumarate	( peg2796 )	peg2796		Glutamine, Glutamate, Aspartate and Asparagine Biosynthesis	1	-1000	1000	0		3.5.1.38|4.3.1.1	SEED automodel
201	rxn00355	UTP:alpha-D-hexose-1-phosphate uridylyltransferase	cpd00062[c] + cpd00348[c] <=> cpd00012[c] + cpd00043[c]	UTP + alpha-D-Galactose1-phosphate <=> PPi + UDPgalactose	( peg660 )	peg660		Lactose and Galactose Uptake and Utilization	1	-1000	1000	0		|2.7.7.10|	SEED automodel
202	rxn00364	ATP:CMP phosphotransferase	cpd00002[c] + cpd00046[c] <=> cpd00008[c] + cpd00096[c]	ATP + CMP <=> ADP + CDP	( peg1335 )	peg1335		pyrimidine conversions	1	-1000	1000	0		2.7.4.14	SEED automodel
203	rxn00365	ATP:cytidine 5'-phosphotransferase	cpd00002[c] + cpd00367[c] <=> cpd00008[c] + cpd00046[c]	ATP + Cytidine <=> ADP + CMP	( peg1637 )	peg1637		pyrimidine conversions	1	-1000	1000	0		|2.7.1.48|	SEED automodel
204	rxn00368	UTP:cytidine 5'-phosphotransferase	cpd00062[c] + cpd00367[c] <=> cpd00014[c] + cpd00046[c]	UTP + Cytidine <=> UDP + CMP	( peg1637 )	peg1637		pyrimidine conversions	1	-1000	1000	0		|2.7.1.48|	SEED automodel
205	rxn00369	GTP:cytidine 5'-phosphotransferase	cpd00038[c] + cpd00367[c] <=> cpd00031[c] + cpd00046[c]	GTP + Cytidine <=> GDP + CMP	( peg1637 )	peg1637		pyrimidine conversions	1	-1000	1000	0		|2.7.1.48|	SEED automodel
206	rxn00375	N-Formyl-L-glutamate amidohydrolase	cpd00001[c] + cpd00770[c] <=> cpd00023[c] + cpd00047[c]	H2O + N-Formyl-L-glutamate <=> GLU + FORM	( peg1519 )	peg1519		Histidine Degradation	1	-1000	1000	0		|3.5.1.68|	SEED automodel
207	rxn00378	Sulfite:ferricytochrome-c oxidoreductase	cpd00001[c] + cpd00081[c] + 2 cpd00109[c] <=> cpd00048[c] + 3 cpd00067[c] + 2 cpd00110[c]	H2O + Sulfite + 2 Cytochrome c3+ <=> Sulfate + 3 H+ + 2 Cytochrome c2+				None	0	-1000	1000	0		1.8.2.1	Manual addition
208	rxn00392	ATP:riboflavin 5'-phosphotransferase	cpd00002[c] + cpd00220[c] <=> cpd00008[c] + cpd00050[c]	ATP + RIBF <=> ADP + FMN	( peg1534 )	peg1534		riboflavin to FAD | Riboflavin, FMN and FAD metabolism	1	-1000	1000	0		2.7.1.26	SEED automodel
209	rxn00409	ATP:nucleoside-diphosphate phosphatransferase	cpd00002[c] + cpd00096[c] <=> cpd00008[c] + cpd00052[c]	ATP + CDP <=> ADP + CTP	( peg741 )	peg741		Purine conversions | pyrimidine conversions	1	-1000	1000	0		2.7.4.6	SEED automodel
210	rxn00410	UTP:ammonia ligase(ADP-forming)	cpd00002[c] + cpd00013[c] + cpd00062[c] <=> cpd00008[c] + cpd00009[c] + cpd00052[c] + 2 cpd00067[c]	ATP + NH3 + UTP <=> ADP + Phosphate + CTP + 2 H+	( peg2495 )	peg2495		pyrimidine conversions	1	-1000	1000	0		|6.3.4.2|	SEED automodel
211	rxn00412	UTP:ammonia ligase(ADP-forming)	cpd00001[c] + cpd00002[c] + cpd00053[c] + cpd00062[c] -> cpd00008[c] + cpd00009[c] + cpd00023[c] + cpd00052[c] + 2 cpd00067[c]	H2O + ATP + L-Glutamine + UTP => ADP + Phosphate + GLU + CTP + 2 H+	( peg2495 )	peg2495		pyrimidine conversions	0	0	1000	0		6.3.4.2	SEED automodel
212	rxn00414	Carbon-dioxide:L-glutamine amido-ligase (ADP-forming,	cpd00001[c] + 2 cpd00002[c] + cpd00053[c] + cpd00242[c] -> 2 cpd00008[c] + cpd00009[c] + cpd00023[c] + cpd00067[c] + cpd00146[c]	H2O + 2 ATP + L-Glutamine + HCO3- => 2 ADP + Phosphate + GLU + H+ + Carbamoylphosphate	( peg1411 and peg1412 )	peg1411 peg1412		De Novo Pyrimidine Synthesis | Macromolecular synthesis operon	0	0	1000	0		6.3.5.5	SEED automodel
213	rxn00416	L-aspartate:L-glutamine amido-ligase (AMP-forming)	cpd00001[c] + cpd00002[c] + cpd00041[c] + cpd00053[c] -> cpd00012[c] + cpd00018[c] + cpd00023[c] + cpd00132[c]	H2O + ATP + Aspartate + L-Glutamine => PPi + AMP + GLU + L-Asparagine	( peg2107 )	peg2107		Cyanophycin Metabolism | Glutamine, Glutamate, Aspartate and Asparagine Biosynthesis	0	0	1000	0		6.3.5.4	SEED automodel
214	rxn00440	ATP:thiamin pyrophosphotransferase	cpd00002[c] + cpd00305[c] <=> cpd00018[c] + cpd00056[c]	ATP + THI <=> AMP + TPP	( peg1586 )	peg1586		Thiamin biosynthesis | PnuC-like transporters	1	-1000	1000	0		|2.7.6.2|	SEED automodel
215	rxn00459	2-Phospho-D-glycerate hydro-lyase	cpd00482[c] <=> cpd00001[c] + cpd00061[c]	2-Phospho-D-glycerate <=> H2O + PEP	( peg928 )	peg928		Dehydrogenase complexes | Glycolysis and Gluconeogenesis, including Archaeal enzymes | Glycolysis and Gluconeogenesis | Entner-Doudoroff Pathway | Serine-glyoxylate cycle	1	-1000	1000	0		4.2.1.11	SEED automodel
216	rxn00461	Phosphoenolpyruvate:UDP-N-acetyl-D-glucosamine	cpd00037[c] + cpd00061[c] <=> cpd00009[c] + cpd00067[c] + cpd02820[c]	UDP-N-acetylglucosamine + PEP <=> Phosphate + H+ + UDP-N-acetylglucosamine enolpyruvate	( peg2494 )	peg2494		Peptidoglycan Biosynthesis | UDP-N-acetylmuramate from Fructose-6-phosphate Biosynthesis | Peptidoglycan Biosynthesis 2	1	-1000	1000	0		2.5.1.7	SEED automodel
217	rxn00465	L-Citrulline N5-carbamoyldihydrolase	cpd00001[c] + 2 cpd00067[c] + cpd00274[c] <=> cpd00011[c] + cpd00013[c] + cpd00064[c]	H2O + 2 H+ + Citrulline => CO2 + NH3 + Ornithine				None	1	0	1000	0		3.5.1.20	Manual addition
218	rxn00469	N2-Acetyl-L-ornithine amidohydrolase	cpd00001[c] + cpd00342[c] <=> cpd00029[c] + cpd00064[c]	H2O + N-Acetylornithine <=> ACET + Ornithine	( peg1759 ) or ( peg1131 )	peg1131 peg1759		Arginine Biosynthesis extended | Arginine Biosynthesis	1	-1000	1000	0		3.5.1.14|3.5.1.16	SEED automodel
219	rxn00470	L-Ornithine carboxy-lyase	cpd00064[c] + cpd00067[c] -> cpd00011[c] + cpd00118[c]	Ornithine + H+ => CO2 + PUTR	( peg1621 )	peg1621		Polyamine Metabolism | Arginine and Ornithine Degradation	0	0	1000	0		4.1.1.17	SEED automodel
220	rxn00471	L-Ornithine ammonia-lyase(cyclizing)	cpd00064[c] -> cpd00013[c] + cpd00067[c] + cpd00129[c]	Ornithine => NH3 + H+ + L-Proline	( peg340 )	peg340		Threonine degradation | Proline, 4-hydroxyproline uptake and utilization | Arginine and Ornithine Degradation	0	0	1000	0		|4.3.1.12|	SEED automodel
221	rxn00474	L-Serine hydro-lyase (adding indoleglycerol-phosphate)	cpd00054[c] + cpd00359[c] <=> cpd00001[c] + cpd00065[c]	Serine + indol <=> H2O + Tryptophan	( peg92 and peg93 )	peg92 peg93		Auxin biosynthesis | Tryptophan synthesis	1	-1000	1000	0		4.2.1.20	SEED automodel
222	rxn00493	L-Phenylalanine:2-oxoglutarate aminotransferase	cpd00024[c] + cpd00066[c] <=> cpd00023[c] + cpd00143[c]	2-Oxoglutarate + L-Phenylalanine <=> GLU + Phenylpyruvate	( peg1395 ) or ( peg1385 ) or ( peg829 ) or ( peg2103 )	peg1385 peg1395 peg2103 peg829		Aminotransferases:Aromatic Pathway and More, A work in progress | Histidine Biosynthesis | Homogentisate pathway of aromatic compound degradation	1	-1000	1000	0		2.6.1.1|2.6.1.1 or 2.6.1.9|2.6.1.5|2.6.1.57|2.6.1.58|2.6.1.9	SEED automodel
223	rxn00499	(S)-Lactate:NAD+ oxidoreductase	cpd00003[c] + cpd00159[c] <=> cpd00004[c] + cpd00020[c] + cpd00067[c]	NAD + LCTT <=> NADH + Pyruvate + H+	( peg2474 ) or ( peg624 ) or ( peg1268 ) or ( peg2533 )	peg1268 peg2474 peg2533 peg624		Fermentations: Lactate | Lactate utilization | Respiratory dehydrogenases 1 | Fermentations: Mixed acid	1	-1000	1000	0		|1.1.1.27|	SEED automodel
224	rxn00500	(R)-Lactate:NAD+ oxidoreductase	cpd00003[c] + cpd00221[c] <=> cpd00004[c] + cpd00020[c] + cpd00067[c]	NAD + D-Lactate <=> NADH + Pyruvate + H+	( peg2102 ) or ( peg156 )	peg156 peg2102		Fermentations: Lactate | Lactate utilization | Respiratory dehydrogenases 1 | Fermentations: Mixed acid	1	-1000	1000	0		1.1.1.28	SEED automodel
225	rxn00503	L-1-Pyrroline-5-carboxylate:NAD+ oxidoreductase	2 cpd00001[c] + cpd00003[c] + cpd02431[c] <=> cpd00004[c] + cpd00023[c] + cpd00067[c]	2 H2O + NAD + 1-Pyrroline-5-carboxylate <=> NADH + L-Glutamate + H+				Proline, 4-hydroxyproline uptake and utilization | Arginine and Ornithine Degradation	0	-1000	1000	0		1.5.1.12	Manual addition
226	rxn00508	Succinate-semialdehyde:NAD+ oxidoreductase	cpd00001[c] + cpd00003[c] + cpd00199[c] <=> cpd00004[c] + cpd00036[c] + 2 cpd00067[c]	H2O + NAD + 4-Oxobutanoate <=> NADH + Succinate + 2 H+	( peg2224 )	peg2224		None	1	-1000	1000	0		1.2.1.16|1.2.1.24	SEED automodel
227	rxn00509	Succinate-semialdehyde:NADP+ oxidoreductase	cpd00001[c] + cpd00006[c] + cpd00199[c] <=> cpd00005[c] + cpd00036[c] + 2 cpd00067[c]	H2O + TPN + 4-Oxobutanoate <=> TPNH + Succinate + 2 H+	( peg2224 )	peg2224		None	1	-1000	1000	0		1.2.1.16	SEED automodel
228	rxn00512	Glycolate:NAD+ oxidoreductase	cpd00003[c] + cpd00139[c] <=> cpd00004[c] + cpd00040[c] + cpd00067[c]	NAD + Glycolate <=> NADH + Glyoxylate + H+	( peg209 )	peg209		Glycerate metabolism | Photorespiration (oxidative C2 cycle) | Glycolate, glyoxylate interconversions	1	-1000	1000	0		|1.1.1.26|1.1.1.29|	SEED automodel
229	rxn00515	ATP:nucleoside-diphosphate phosphatransferase	cpd00002[c] + cpd00090[c] <=> cpd00008[c] + cpd00068[c]	ATP + IDP <=> ADP + ITP	( peg741 )	peg741		Purine conversions | pyrimidine conversions	1	-1000	1000	0		|2.7.4.6|	SEED automodel
230	rxn00527	L-Tyrosine:2-oxoglutarate aminotransferase	cpd00024[c] + cpd00069[c] <=> cpd00023[c] + cpd00868[c]	2-Oxoglutarate + Tyrosine <=> GLU + 4-Hydroxyphenylpyruvate	( peg1395 ) or ( peg1385 ) or ( peg829 ) or ( peg2103 )	peg1385 peg1395 peg2103 peg829		Aminotransferases:Aromatic Pathway and More, A work in progress | Histidine Biosynthesis | Homogentisate pathway of aromatic compound degradation	1	-1000	1000	0		2.6.1.1|2.6.1.1 or 2.6.1.9|2.6.1.5|2.6.1.57|2.6.1.9	SEED automodel
231	rxn00533	Acetyl-CoA:carbon-dioxide ligase (ADP-forming)	cpd00002[c] + cpd00022[c] + cpd00242[c] <=> cpd00008[c] + cpd00009[c] + cpd00067[c] + cpd00070[c]	ATP + Acetyl-CoA + HCO3- <=> ADP + Phosphate + H+ + Malonyl-CoA	( peg1823 )	peg1823		None	1	-1000	1000	0		6.4.1.2	SEED automodel
232	rxn00543	Ethanol:NAD+ oxidoreductase	cpd00003[c] + cpd00363[c] <=> cpd00004[c] + cpd00067[c] + cpd00071[c]	NAD + ETOH <=> NADH + H+ + AALD	( peg768 )	peg768		Fermentations: Lactate | Acetone Butanol Ethanol Synthesis | Glycerolipid and Glycerophospholipid Metabolism in Bacteria | Fermentations: Mixed acid	1	-1000	1000	0		|1.1.1.1|1.1.1.71|	SEED automodel
233	rxn00545	ATP:D-fructose-6-phosphate 1-phosphotransferase	cpd00002[c] + cpd00072[c] <=> cpd00008[c] + cpd00290[c]	ATP + Neuberg ester <=> ADP + D-Fructose1-6-bisphosphate	( peg1321 )	peg1321		Glycolysis and Gluconeogenesis, including Archaeal enzymes | Hexitol degradation | N-Acetyl-Galactosamine and Galactosamine Utilization | Glycolysis and Gluconeogenesis | D-Tagatose and Galactitol Utilization	1	-1000	1000	0		2.7.1.11	SEED automodel
234	rxn00546	D-Mannitol-1-phosphate:NAD+ 5-oxidoreductase	cpd00003[c] + cpd00491[c] <=> cpd00004[c] + cpd00067[c] + cpd00072[c]	NAD + D-Mannitol 1-phosphate <=> NADH + H+ + Neuberg ester	( peg2816 )	peg2816		Hexitol degradation | Mannitol Utilization	1	-1000	1000	0		1.1.1.17	SEED automodel
235	rxn00548	D-Fructose-6-phosphate D-erythrose-4-phosphate-lyase	cpd00009[c] + cpd00067[c] + cpd00072[c] -> cpd00001[c] + cpd00196[c] + cpd00236[c]	Phosphate + H+ + Neuberg ester => H2O + Acetylphosphate + D-Erythrose4-phosphate	( peg186 )	peg186		Fermentations: Lactate | Pentose phosphate pathway	0	0	1000	0		|4.1.2.9|4.1.2.22|	SEED automodel
236	rxn00549	D-Fructose-1,6-bisphosphate 1-phosphohydrolase	cpd00001[c] + cpd00290[c] -> cpd00009[c] + cpd00067[c] + cpd00072[c]	H2O + D-Fructose1-6-bisphosphate => Phosphate + H+ + Neuberg ester	( peg1993 )	peg1993		Glycolysis and Gluconeogenesis, including Archaeal enzymes | Calvin-Benson cycle | Glycolysis and Gluconeogenesis	0	0	1000	0		3.1.3.11	SEED automodel
237	rxn00552	D-Glucosamine-6-phosphate ketol-isomerase(deaminating)	cpd00001[c] + cpd00288[c] -> cpd00013[c] + cpd00072[c]	H2O + D-Glucosamine phosphate => NH3 + Neuberg ester	( peg2820 )	peg2820		Chitin and N-acetylglucosamine utilization | Formaldehyde assimilation: Ribulose monophosphate pathway | Sugar utilization in Thermotogales	0	0	1000	0		3.5.99.6	SEED automodel
238	rxn00555	L-Glutamine:D-fructose-6-phosphate aminotransferase (hexose	cpd00053[c] + cpd00072[c] <=> cpd00023[c] + cpd00288[c]	L-Glutamine + Neuberg ester <=> GLU + D-Glucosamine phosphate	( peg977 )	peg977		UDP-N-acetylmuramate from Fructose-6-phosphate Biosynthesis | Formaldehyde assimilation: Ribulose monophosphate pathway | Sialic Acid Metabolism	1	-1000	1000	0		2.6.1.16	SEED automodel
239	rxn00558	D-Glucose-6-phosphate ketol-isomerase	cpd00079[c] <=> cpd00072[c]	Robison ester <=> Neuberg ester	( peg1084 )	peg1084		Glycolysis and Gluconeogenesis, including Archaeal enzymes | Formaldehyde assimilation: Ribulose monophosphate pathway | Glycolysis and Gluconeogenesis | Sucrose Metabolism	1	-1000	1000	0		5.3.1.9	SEED automodel
240	rxn00559	D-Mannose-6-phosphate ketol-isomerase	cpd00235[c] <=> cpd00072[c]	D-Mannose6-phosphate <=> Neuberg ester	( peg303 )	peg303		None	1	-1000	1000	0		5.3.1.8	SEED automodel
241	rxn00566	L-Cysteine L-homocysteine-lyase (deaminating)	cpd00001[c] + cpd00084[c] -> cpd00013[c] + cpd00020[c] + cpd00239[c]	H2O + L-Cysteine => NH3 + Pyruvate + H2S	( peg591 )	peg591		Glycine and Serine Utilization | Methionine Biosynthesis | Cysteine Biosynthesis | Methionine Degradation	0	0	1000	0		4.1.99.1|4.4.1.1|4.4.1.8	SEED automodel
242	rxn00575	alpha-D-Glucoside glucohydrolase	cpd00001[c] + cpd00076[c] <=> cpd00027[c] + cpd00082[c]	H2O + SUCR <=> Glucose + Levulose	( peg938 ) or ( peg416 )	peg416 peg938		Maltose and Maltodextrin Utilization	1	-1000	1000	0		|3.2.1.20|3.2.1.26|3.2.1.48|	SEED automodel
243	rxn00604	D-Glucose-6-phosphate:NADP+ 1-oxoreductase	cpd00006[c] + cpd00079[c] <=> cpd00005[c] + cpd00067[c] + cpd00911[c]	TPN + Robison ester <=> TPNH + H+ + 6-Phospho-D-glucono-1,5-lactone	( peg771 )	peg771		Fermentations: Lactate | Pentose phosphate pathway | Sugar utilization in Thermotoga | Formaldehyde assimilation: Ribulose monophosphate pathway | Glycolysis and Gluconeogenesis | Entner-Doudoroff Pathway	1	-1000	1000	0		1.1.1.49	SEED automodel
244	rxn00606	alpha,alpha-Trehalose-6-phosphate phosphoglucohydrolase	cpd00001[c] + cpd00523[c] <=> cpd00027[c] + cpd00079[c]	H2O + Trehalose 6-phosphate <=> Glucose + Robison ester	( peg620 )	peg620		Trehalose Uptake and Utilization	1	-1000	1000	0		3.2.1.122|3.2.1.93	SEED automodel
245	rxn00607	Maltose-6'-phosphate 6-phosphoglucohydrolase	cpd00001[c] + cpd01919[c] <=> cpd00027[c] + cpd00079[c]	H2O + Maltose 6-phosphate <=> Glucose + Robison ester	( peg377 ) or ( peg2610 )	peg2610 peg377		Trehalose Uptake and Utilization | Maltose and Maltodextrin Utilization	1	-1000	1000	0		|3.2.1.122|	SEED automodel
246	rxn00608	6-Phospho-beta-D-glucosyl-(1,4)-D-gluxose glucohydrolase	cpd00001[c] + cpd02760[c] <=> cpd00027[c] + cpd00079[c]	H2O + cellobiose-6-phoshate <=> Glucose + Robison ester	( peg459 ) or ( peg1747 )	peg1747 peg459		Beta-Glucoside Metabolism	1	-1000	1000	0		|3.2.1.86|	SEED automodel
247	rxn00611	sn-Glycerol-3-phosphate:NAD+ 2-oxidoreductase	cpd00003[c] + cpd00080[c] <=> cpd00004[c] + cpd00067[c] + cpd00095[c]	NAD + GLYC-3-P <=> NADH + H+ + Glycerone phosphate	( peg906 )	peg906		Glycerolipid and Glycerophospholipid Metabolism in Bacteria | Glutaredoxins | Glycerol and Glycerol-3-phosphate Uptake and Utilization	1	-1000	1000	0		|1.1.1.8|1.1.1.94|1.1.1.261|	SEED automodel
248	rxn00612	sn-Glycerol-3-phosphate:NADP+ 2-oxidoreductase	cpd00006[c] + cpd00080[c] <=> cpd00005[c] + cpd00067[c] + cpd00095[c]	TPN + GLYC-3-P <=> TPNH + H+ + Glycerone phosphate	( peg906 )	peg906		Glycerolipid and Glycerophospholipid Metabolism in Bacteria | Glutaredoxins | Glycerol and Glycerol-3-phosphate Uptake and Utilization	1	-1000	1000	0		1.1.1.261|1.1.1.94	SEED automodel
249	rxn00615	ATP:glycerol 3-phosphotransferase	cpd00002[c] + cpd00100[c] <=> cpd00008[c] + cpd00080[c]	ATP + GLYC <=> ADP + GLYC-3-P	( peg2581 ) or ( peg655 )	peg2581 peg655		MLST | Glycerolipid and Glycerophospholipid Metabolism in Bacteria | Dihydroxyacetone kinases | Glycerol and Glycerol-3-phosphate Uptake and Utilization	1	-1000	1000	0		2.7.1.30	SEED automodel
250	rxn00616	sn-Glycerol-3-phosphate:(acceptor) 2-oxidoreductase	cpd00015[c] + cpd00080[c] <=> cpd00095[c] + cpd00982[c]	FAD + GLYC-3-P <=> Glycerone phosphate + FADH2	( peg654 )	peg654		Glycerol and Glycerol-3-phosphate Uptake and Utilization | Respiratory dehydrogenases 1	1	-1000	1000	0		|1.1.99.5|	SEED automodel
251	rxn00623	hydrogen-sulfide:NADP+ oxidoreductase	3 cpd00001[c] + 3 cpd00006[c] + cpd00239[c] <=> 3 cpd00005[c] + 4 cpd00067[c] + cpd00081[c]	3 H2O + 3 NADP + H2S <=> 3 NADPH + 4 H+ + Sulfite				Inorganic Sulfur Assimilation | Sulfate assimilation | Cysteine Biosynthesis	0	-1000	1000	0		1.8.1.2,1.8.2.2	Manual addition
252	rxn00627	ATP:D-fructose 1-phosphotransferase	cpd00002[c] + cpd00082[c] <=> cpd00008[c] + cpd00802[c]	ATP + Levulose <=> ADP + Fructose 1-phosphate	( peg2581 and peg655 )	peg2581 peg655		None	1	-1000	1000	0		|2.7.1.3|	Manual addition
253	rxn00646	L-Glutamate:L-cysteine gamma-ligase (ADP-forming)	cpd00002[c] + cpd00023[c] + cpd00084[c] -> cpd00008[c] + cpd00009[c] + cpd00067[c] + cpd00506[c]	ATP + GLU + L-Cysteine => ADP + Phosphate + H+ + gamma-Glutamylcysteine	( peg1156 )	peg1156		Glutathione: Biosynthesis and gamma-glutamyl cycle | Glutathione: gamma-glutamyl cycle | Glutathione synthesis | Cyanophycin Metabolism | Glutathione: Non-redox reactions	0	0	1000	0		6.3.2.2	SEED automodel
254	rxn00649	O3-Acetyl-L-serine acetate-lyase (adding hydrogen sulfide)	cpd00239[c] + cpd00722[c] -> cpd00029[c] + cpd00067[c] + cpd00084[c]	H2S + O-Acetyl-L-serine => ACET + H+ + L-Cysteine	( peg492 )	peg492		Cysteine Biosynthesis	0	0	1000	0		2.5.1.47|2.5.1.65|4.2.99.8	SEED automodel
255	rxn00650	membrane alanyl aminopeptidase	cpd00001[c] + cpd01017[c] <=> cpd00033[c] + cpd00084[c]	H2O + Cys-Gly <=> Gly + L-Cysteine	( peg1045 ) or ( peg1611 )	peg1045 peg1611		Recycling of Peptidoglycan Amino Acids | Protein degradation	1	-1000	1000	0		|3.4.11.2|3.4.11.1|3.4.11.23|3.4.13.3|	SEED automodel
256	rxn00670	acetyl-CoA:phosphate acetyltransferase	cpd00009[c] + cpd00067[c] + cpd00086[c] <=> cpd00010[c] + cpd01844[c]	Phosphate + H+ + Propanoyl-CoA <=> CoA + Propanoyl phosphate	( peg955 )	peg955		Propanediol utilization | Fermentations: Lactate | Ethanolamine utilization | MLST | C jejuni colonization of chick caeca | Pyruvate metabolism II: acetyl-CoA, acetogenesis from pyruvate | Fermentations: Mixed acid | Threonine anaerobic catabolism gene cluster | Acetyl-CoA pathway of CO2 fixation	1	-1000	1000	0		|2.3.1.8|	SEED automodel
257	rxn00676	Propanoyl-CoA:acetyl-CoA C-acyltransferase	cpd00022[c] + cpd00086[c] <=> cpd00010[c] + cpd02124[c]	Acetyl-CoA + Propanoyl-CoA <=> CoA + 2-Methylacetoacetyl-CoA	( peg1754 )	peg1754		Isobutyryl-CoA to Propionyl-CoA Module | Isoleucine degradation | Branched chain amino acid degradation regulons	1	-1000	1000	0		|2.3.1.16|	SEED automodel
258	rxn00686	5,6,7,8-Tetrahydrofolate:NADP+ oxidoreductase	cpd00006[c] + cpd00087[c] <=> cpd00005[c] + cpd00067[c] + cpd00330[c]	TPN + THF <=> TPNH + H+ + Dihydrofolate	( peg1345 )	peg1345		Folate Biosynthesis | Folate Biosynthesis (Phoenix Copy)	1	-1000	1000	0		1.5.1.3	SEED automodel
259	rxn00689	Tetrahydrofolate:L-glutamate gamma-ligase (ADP-forming)	cpd00002[c] + cpd00023[c] + cpd00087[c] -> cpd00008[c] + cpd00009[c] + cpd00067[c] + cpd06227[c]	ATP + GLU + THF => ADP + Phosphate + H+ + THF-L-glutamate	( peg1208 )	peg1208		Folate Biosynthesis | Folate Biosynthesis (Phoenix Copy)	0	0	1000	0		|6.3.2.17|	SEED automodel
260	rxn00690	Formate:tetrahydrofolate ligase (ADP-forming)	cpd00002[c] + cpd00047[c] + cpd00087[c] <=> cpd00008[c] + cpd00009[c] + cpd00201[c]	ATP + FORM + THF <=> ADP + Phosphate + 10-Formyl-THF	( peg1419 )	peg1419		Folate Biosynthesis | Folate Biosynthesis (Phoenix Copy) | 5-FCL-like protein | One-carbon metabolism by tetrahydropterines | Serine-glyoxylate cycle	1	-1000	1000	0		|3.5.4.9|6.3.4.3|	SEED automodel
261	rxn00692	5,10-Methylenetetrahydrofolate:glycine hydroxymethyltransferase	cpd00001[c] + cpd00033[c] + cpd00125[c] <=> cpd00054[c] + cpd00087[c]	H2O + Gly + 5,10-Methylene-THF <=> Serine + THF	( peg1114 )	peg1114		Glycine and Serine Utilization | Serine Biosynthesis | Glycine cleavage system | Serine-glyoxylate cycle | Glycine Biosynthesis | Folate Biosynthesis | Flavohaemoglobin | Photorespiration (oxidative C2 cycle) | Folate Biosynthesis (Phoenix Copy) | 5-FCL-like protein	1	-1000	1000	0		2.1.2.1	SEED automodel
262	rxn00695	ATP:alpha-D-glucose-1-phosphate adenyltransferase	cpd00002[c] + cpd00089[c] <=> cpd00012[c] + cpd00387[c]	ATP + Cori ester <=> PPi + ADPglucose	( peg1986 and peg1987 )	peg1986 peg1987		Glycogen metabolism	1	-1000	1000	0		2.7.7.27	SEED automodel
263	rxn00704	alpha-D-Glucose 1-phosphate 1,6-phosphomutase	cpd00089[c] <=> cpd00079[c]	Cori ester <=> Robison ester	( peg2283 )	peg2283		Sucrose Metabolism	1	-1000	1000	0		5.4.2.2|5.4.2.5	Manual addition
264	rxn00707	ITP:cytidine 5'-phosphotransferase	cpd00068[c] + cpd00367[c] <=> cpd00046[c] + cpd00090[c]	ITP + Cytidine <=> CMP + IDP	( peg1335 )	peg1335		pyrimidine conversions	1	-1000	1000	0		|2.7.1.48|	SEED automodel
265	rxn00709	ATP:uridine 5'-phosphotransferase	cpd00002[c] + cpd00249[c] <=> cpd00008[c] + cpd00091[c]	ATP + Uridine <=> ADP + UMP	( peg1637 )	peg1637		pyrimidine conversions	1	-1000	1000	0		|2.7.1.48|	SEED automodel
266	rxn00710	Orotidine-5'-phosphate carboxy-lyase	cpd00067[c] + cpd00810[c] -> cpd00011[c] + cpd00091[c]	H+ + Orotidylic acid => CO2 + UMP	( peg1409 )	peg1409		De Novo Pyrimidine Synthesis	0	0	1000	0		4.1.1.23	SEED automodel
267	rxn00711	UMP:pyrophosphate phosphoribosyltransferase	cpd00092[c] + cpd00103[c] -> cpd00012[c] + cpd00091[c]	PPi + UMP <= Uracil + PRPP	( peg1416 )	peg1416		De Novo Pyrimidine Synthesis | pyrimidine conversions	0	0	1000	0		2.4.2.9	SEED automodel
268	rxn00712	UTP:uridine 5'-phosphotransferase	cpd00062[c] + cpd00249[c] <=> cpd00014[c] + cpd00091[c]	UTP + Uridine <=> UDP + UMP	( peg1637 )	peg1637		pyrimidine conversions	1	-1000	1000	0		|2.7.1.48|	SEED automodel
269	rxn00713	GTP:uridine 5'-phosphotransferase	cpd00038[c] + cpd00249[c] <=> cpd00031[c] + cpd00091[c]	GTP + Uridine <=> GDP + UMP	( peg1637 )	peg1637		pyrimidine conversions	1	-1000	1000	0		2.7.1.48	SEED automodel
270	rxn00715	ITP:uridine 5'-phosphotransferase	cpd00068[c] + cpd00249[c] <=> cpd00090[c] + cpd00091[c]	ITP + Uridine <=> IDP + UMP	( peg1637 )	peg1637		pyrimidine conversions	1	-1000	1000	0		|2.7.1.48|	SEED automodel
271	rxn00737	L-threonine ammonia-lyase	cpd00161[c] -> cpd00013[c] + cpd00094[c]	threonine => NH3 + 2-Oxobutyrate	( peg2128 )	peg2128		Branched-Chain Amino Acid Biosynthesis	0	0	1000	0		|4.3.1.19|	SEED automodel
272	rxn00742	L-Cystathionine Lysteine-lyase (deaminating)	cpd00001[c] + cpd00424[c] -> cpd00013[c] + cpd00084[c] + cpd00094[c]	H2O + Cystathionine => NH3 + L-Cysteine + 2-Oxobutyrate	( peg591 )	peg591		Glycine and Serine Utilization | Methionine Biosynthesis | Cysteine Biosynthesis | Methionine Degradation	0	0	1000	0		|4.4.1.1|	SEED automodel
273	rxn00745	Phosphoenolpyruvate:glycerone phosphotransferase	cpd00061[c] + cpd00157[c] <=> cpd00020[c] + cpd00095[c]	PEP + Glycerone <=> Pyruvate + Glycerone phosphate	( peg430 and peg431 and peg432 )	peg430 peg431 peg432		Dihydroxyacetone kinases	1	-1000	1000	0		|2.7.1.121|	SEED automodel
274	rxn00747	D-Glyceraldehyde-3-phosphate ketol-isomerase	cpd00102[c] <=> cpd00095[c]	Glyceraldehyde3-phosphate <=> Glycerone phosphate	( peg927 ) or ( peg2631 )	peg2631 peg927		Glycolysis and Gluconeogenesis, including Archaeal enzymes | Calvin-Benson cycle | MLST | Dihydroxyacetone kinases | Glycolysis and Gluconeogenesis	1	-1000	1000	0		5.3.1.1	SEED automodel
275	rxn00758	sn-Glycero-3-phosphocholine glycerophosphohydrolase	cpd00001[c] + cpd00507[c] <=> cpd00080[c] + cpd00098[c]	H2O + Glycerophosphocholine <=> GLYC-3-P + Choline	( peg1702 ) or ( peg806 ) or ( peg2690 )	peg1702 peg2690 peg806		Glycerol and Glycerol-3-phosphate Uptake and Utilization	1	-1000	1000	0		3.1.4.2|3.1.4.46	SEED automodel
276	rxn00762	Glycerol:NAD+ oxidoreductase	cpd00003[c] + cpd00100[c] <=> cpd00004[c] + cpd00067[c] + cpd00157[c]	NAD + GLYC <=> NADH + H+ + Glycerone	( peg2830 )	peg2830		Glycerol fermenation to 1,3-propanediol | Glycerol and Glycerol-3-phosphate Uptake and Utilization | Respiratory dehydrogenases 1	1	-1000	1000	0		1.1.1.6	SEED automodel
277	rxn00763	Glycerol:NAD+ oxidoreductase	cpd00003[c] + cpd00100[c] <=> cpd00004[c] + cpd00067[c] + cpd00448[c]	NAD + GLYC <=> NADH + H+ + D-Glyceraldehyde	( peg768 )	peg768		Fermentations: Lactate | Acetone Butanol Ethanol Synthesis | Glycerolipid and Glycerophospholipid Metabolism in Bacteria | Fermentations: Mixed acid	1	-1000	1000	0		1.1.1.1|1.1.1.2|1.1.1.21|1.1.1.72	SEED automodel
278	rxn00770	ATP:D-ribose-5-phosphate pyrophosphotransferase	cpd00002[c] + cpd00101[c] <=> cpd00018[c] + cpd00103[c]	ATP + Ribose 5-phosphate <=> AMP + PRPP	( peg2813 ) or ( peg2509 )	peg2509 peg2813		Pentose phosphate pathway | YgfZ | De Novo Purine Biosynthesis	1	-1000	1000	0		2.7.6.1	SEED automodel
279	rxn00772	ATP:D-ribose 5-phosphotransferase	cpd00002[c] + cpd00105[c] <=> cpd00008[c] + cpd00101[c]	ATP + D-Ribose <=> ADP + Ribose 5-phosphate	( peg321 )	peg321		Deoxyribose and Deoxynucleoside Catabolism | D-ribose utilization	1	-1000	1000	0		2.7.1.15	SEED automodel
280	rxn00775	ADPribose ribophosphohydrolase	cpd00001[c] + cpd00251[c] -> cpd00018[c] + cpd00101[c]	H2O + ADPribose => AMP + Ribose 5-phosphate	( peg1396 ) or ( peg1243 )	peg1243 peg1396		NAD and NADP cofactor biosynthesis global | Nudix proteins (nucleoside triphosphate hydrolases)	0	0	1000	0		|3.6.1.13|	SEED automodel
281	rxn00776	Uracil hydro-lyase (adding D-ribose 5-phosphate)	cpd00092[c] + cpd00101[c] <=> cpd00001[c] + cpd00859[c]	Uracil + Ribose 5-phosphate <=> H2O + Pseudouridine 5'-phosphate	( peg1417 and peg845 ) or ( peg1535 and peg2408 )	peg1417 peg1535 peg2408 peg845		Ribosome biogenesis bacterial | tRNA modification Bacteria | rRNA modification Bacteria	1	-1000	1000	0		|4.2.1.70|	SEED automodel
282	rxn00777	D-Ribose-5-phosphate ketol-isomerase	cpd00101[c] <=> cpd00171[c]	Ribose 5-phosphate <=> D-Ribulose5-phosphate	( peg2599 ) or ( peg2262 )	peg2262 peg2599		Calvin-Benson cycle | Pentose phosphate pathway | D-ribose utilization | Dihydroxyacetone kinases	1	-1000	1000	0		5.3.1.6	SEED automodel
283	rxn00778	D-Ribose 1,5-phosphomutase	cpd00475[c] <=> cpd00101[c]	Ribose 1-phosphate <=> Ribose 5-phosphate	( peg289 ) or ( peg2288 )	peg2288 peg289		Deoxyribose and Deoxynucleoside Catabolism	1	-1000	1000	0		5.4.2.2|5.4.2.7	SEED automodel
284	rxn00781	D-Glyceraldehyde-3-phosphate:NAD+ oxidoreductase(phosphorylating)	cpd00003[c] + cpd00009[c] + cpd00102[c] <=> cpd00004[c] + cpd00203[c]	NAD + Phosphate + Glyceraldehyde3-phosphate <=> NADH + 1,3-Bisphospho-D-glycerate	( peg925 )	peg925		Glycolysis and Gluconeogenesis, including Archaeal enzymes | Calvin-Benson cycle	1	-1000	1000	0		1.2.1.12|1.2.1.13|1.2.1.59	SEED automodel
285	rxn00784	2-Deoxy-D-ribose-5-phosphate acetaldehyde-lyase	cpd00510[c] <=> cpd00071[c] + cpd00102[c]	deoxyribose-5-phosphate <=> AALD + Glyceraldehyde3-phosphate	( peg36 ) or ( peg288 )	peg288 peg36		Deoxyribose and Deoxynucleoside Catabolism	1	-1000	1000	0		4.1.2.4	SEED automodel
286	rxn00786	D-Fructose-1,6-bisphosphate D-glyceraldehyde-3-phosphate-lyase	cpd00290[c] <=> cpd00095[c] + cpd00102[c]	D-Fructose1-6-bisphosphate <=> Glycerone phosphate + Glyceraldehyde3-phosphate	( peg336 ) or ( peg443 )	peg336 peg443		Hexitol degradation | Calvin-Benson cycle | Formaldehyde assimilation: Ribulose monophosphate pathway | Glycolysis and Gluconeogenesis	1	-1000	1000	0		4.1.2.13	SEED automodel
287	rxn00787	D-Tagatose 1,6-bisphosphate triosephosphate lyase	cpd02371[c] <=> cpd00095[c] + cpd00102[c]	D-Tagatose 1,6-biphosphate <=> Glycerone phosphate + Glyceraldehyde3-phosphate	( peg671 ) or ( peg2522 )	peg2522 peg671		Lactose and Galactose Uptake and Utilization | Galactose-inducible PTS	1	-1000	1000	0		4.1.2.40	SEED automodel
288	rxn00789	1-(5-Phospho-D-ribosyl)-ATP:pyrophosphate phosphoribosyl-transferase	cpd00002[c] + cpd00103[c] -> cpd00012[c] + cpd01775[c]	PPi + Phosphoribosyl-ATP <= ATP + PRPP	( peg1393 and peg1394 )	peg1393 peg1394		Histidine Biosynthesis	0	0	1000	0		2.4.2.17	SEED automodel
289	rxn00790	5-Phosphoribosylamine:pyrophosphate phosphoribosyltransferase	cpd00001[c] + cpd00053[c] + cpd00103[c] -> cpd00012[c] + cpd00023[c] + cpd01982[c]	PPi + GLU + 5-Phosphoribosylamine <= H2O + L-Glutamine + PRPP	( peg1720 )	peg1720		YgfZ | De Novo Purine Biosynthesis	0	0	1000	0		2.4.2.14	SEED automodel
290	rxn00791	N-(5-Phospho-D-ribosyl)anthranilate:pyrophosphate	cpd00093[c] + cpd00103[c] -> cpd00012[c] + cpd02642[c]	PPi + N-5-phosphoribosyl-anthranilate <= Vitamin L1 + PRPP	( peg96 )	peg96		Auxin biosynthesis | Tryptophan synthesis	0	0	1000	0		2.4.2.18	SEED automodel
291	rxn00792	Biotin:CoA ligase (AMP-forming)	cpd00012[c] + cpd03517[c] -> cpd00002[c] + cpd00067[c] + cpd00104[c]	ATP + H+ + BIOT <= PPi + Biotinyl-5-AMP	( peg804 )	peg804		Biotin biosynthesis	0	0	1000	0		|6.2.1.11|6.3.4.9|6.3.4.10|6.3.4.11|6.3.4.15|	SEED automodel
292	rxn00799	(S)-Malate hydro-lyase	cpd00130[c] <=> cpd00001[c] + cpd00106[c]	MALA <=> H2O + Fumarate	( peg2348 )	peg2348		TCA Cycle	1	-1000	1000	0		4.2.1.2	SEED automodel
293	rxn00800	N6-(1,2-Dicarboxyethyl)AMP AMP-lyase	cpd02375[c] <=> cpd00018[c] + cpd00106[c]	Adenylosuccinate <=> AMP + Fumarate	( peg1077 )	peg1077		De Novo Purine Biosynthesis | Purine conversions	1	-1000	1000	0		4.3.2.2	SEED automodel
294	rxn00802	N-(L-Argininosuccinate) arginie-lyase	cpd02152[c] <=> cpd00051[c] + cpd00106[c]	L-Argininosuccinate <=> Arginine + Fumarate	( peg2742 )	peg2742		Arginine Biosynthesis extended | Arginine Biosynthesis	1	-1000	1000	0		4.3.2.1	SEED automodel
295	rxn00806	L-Leucine:2-oxoglutarate aminotransferase	cpd00024[c] + cpd00107[c] <=> cpd00023[c] + cpd00200[c]	2-Oxoglutarate + L-Leucine <=> GLU + 4MOP	( peg1989 )	peg1989		Alanine biosynthesis | Leucine Biosynthesis | Isoleucine degradation | Aminotransferases:Aromatic Pathway and More, A work in progress | Pyruvate Alanine Serine Interconversions | Dehydrogenase complexes | Branched-Chain Amino Acid Biosynthesis | Leucine Degradation and HMG-CoA Metabolism | Methionine Salvage | Branched chain amino acid degradation regulons | Valine degradation	1	-1000	1000	0		2.6.1.42|2.6.1.6|2.6.1.67	SEED automodel
296	rxn00808	ATP:D-galactose 1-phosphotransferase	cpd00002[c] + cpd00108[c] <=> cpd00008[c] + cpd00348[c]	ATP + GALC <=> ADP + alpha-D-Galactose1-phosphate	( peg658 )	peg658		Lactose and Galactose Uptake and Utilization	1	-1000	1000	0		2.7.1.6	SEED automodel
297	rxn00816	Lactose galactohydrolase	cpd00001[c] + cpd00208[c] -> cpd00027[c] + cpd00108[c]	H2O + LACT <=> Glucose + GALC	( peg391 ) or ( peg2136 )	peg2136 peg391		Lactose and Galactose Uptake and Utilization | Galactosylceramide and Sulfatide metabolism	0	0	1000	0		3.2.1.108|3.2.1.23	Manual addition
298	rxn00817	alpha-D-Glucoside glucohydrolase	cpd00001[c] + cpd03198[c] <=> cpd00027[c] + cpd00108[c]	H2O + Melibiose <=> Glucose + GALC	( peg2029 ) or ( peg996 )	peg2029 peg996		Fructooligosaccharides(FOS) and Raffinose Utilization | Melibiose Utilization | Galactosylceramide and Sulfatide metabolism	1	-1000	1000	0		3.2.1.20|3.2.1.22	SEED automodel
299	rxn00818	Raffinose galactohydrolase	cpd00001[c] + cpd00382[c] <=> cpd00076[c] + cpd00108[c]	H2O + Melitose <=> SUCR + GALC	( peg2029 ) or ( peg996 )	peg2029 peg996		Fructooligosaccharides(FOS) and Raffinose Utilization | Melibiose Utilization | Galactosylceramide and Sulfatide metabolism	1	-1000	1000	0		|3.2.1.22|	SEED automodel
300	rxn00829	ATP:(R)-5-diphosphomevalonate carboxy-lyase (dehydrating)	cpd00002[c] + cpd00841[c] -> cpd00008[c] + cpd00009[c] + cpd00011[c] + cpd00113[c]	ATP + (R)-5-Diphosphomevalonate => ADP + Phosphate + CO2 + Isopentenyldiphosphate	( peg1455 )	peg1455		Archaeal lipids | Mevalonate Branch of Isoprenoid Biosynthesis | Isoprenoid Biosynthesis	0	0	1000	0		|4.1.1.33|	SEED automodel
301	rxn00830	Isopentenyl-diphosphate delta3-delta2-isomerase	cpd00113[c] <=> cpd00202[c]	Isopentenyldiphosphate <=> DMAPP	( peg1456 )	peg1456		polyprenyl synthesis | Isoprenoid Biosynthesis: Interconversions | Archaeal lipids | Isoprenoid Biosynthesis	1	-1000	1000	0		5.3.3.2	SEED automodel
302	rxn00832	IMP 1,2-hydrolase (decyclizing)	cpd00001[c] + cpd00114[c] <=> cpd02884[c]	H2O + IMP <=> FAICAR	( peg1717 )	peg1717		De Novo Purine Biosynthesis	1	-1000	1000	0		3.5.4.10	SEED automodel
303	rxn00834	IMP:NAD+ oxidoreductase	cpd00001[c] + cpd00003[c] + cpd00114[c] <=> cpd00004[c] + cpd00067[c] + cpd00497[c]	H2O + NAD + IMP <=> NADH + H+ + XMP	( peg230 )	peg230		Purine conversions	1	-1000	1000	0		1.1.1.205	SEED automodel
304	rxn00836	IMP:pyrophosphate phosphoribosyltransferase	cpd00103[c] + cpd00226[c] -> cpd00012[c] + cpd00114[c]	PPi + IMP <= PRPP + HYXN	( peg2465 )	peg2465		Purine conversions	0	0	1000	0		2.4.2.8	SEED automodel
305	rxn00837	NADH:guanosine-5'-phosphate oxidoreductase(deaminating)	cpd00005[c] + 2 cpd00067[c] + cpd00126[c] -> cpd00006[c] + cpd00013[c] + cpd00114[c]	TPN + NH3 + IMP <= TPNH + 2 H+ + GMP	( peg869 )	peg869		Purine conversions	0	0	1000	0		1.6.6.8|1.7.1.7	SEED automodel
306	rxn00838	IMP:L-aspartate ligase (GDP-forming)	cpd00038[c] + cpd00041[c] + cpd00114[c] -> cpd00009[c] + cpd00031[c] + 2 cpd00067[c] + cpd02375[c]	GTP + Aspartate + IMP => Phosphate + GDP + 2 H+ + Adenylosuccinate	( peg133 )	peg133		Histidine Biosynthesis | Purine conversions	0	0	1000	0		6.3.4.4	SEED automodel
307	rxn00839	ATP:nucleoside-diphosphate phosphatransferase	cpd00002[c] + cpd00177[c] <=> cpd00008[c] + cpd00115[c]	ATP + dADP <=> ADP + dATP	( peg741 )	peg741		Purine conversions | pyrimidine conversions	1	-1000	1000	0		2.7.4.6	SEED automodel
308	rxn00851	D-AlanineD-Alanine ligase (ADP-forming)	cpd00002[c] + 2 cpd00117[c] -> cpd00008[c] + cpd00009[c] + cpd00067[c] + cpd00731[c]	ATP + 2 D-Ala => ADP + Phosphate + H+ + D-Ala-D-Ala	( peg154 )	peg154		Peptidoglycan Biosynthesis | Peptidoglycan Biosynthesis 2	0	0	1000	0		6.3.2.4	SEED automodel
309	rxn00863	L-Histidinal:NAD+ oxidoreductase	cpd00001[c] + cpd00003[c] + cpd01324[c] <=> cpd00004[c] + 2 cpd00067[c] + cpd00119[c]	H2O + NAD + L-Histidinal <=> NADH + 2 H+ + L-Histidine	( peg1392 )	peg1392		Histidine Biosynthesis	1	-1000	1000	0		|1.1.1.23|	SEED automodel
310	rxn00871	Butanoyl-CoA:orthophosphate butanoyltransferase	cpd00009[c] + cpd00067[c] + cpd00120[c] <=> cpd00010[c] + cpd01662[c]	Phosphate + H+ + Butyryl-CoA <=> CoA + Butanoylphosphate	( peg1407 )	peg1407		Isoleucine degradation | Acetyl-CoA fermentation to Butyrate | Valine degradation	1	-1000	1000	0		|2.3.1.19|	SEED automodel
311	rxn00874	Acetyl-CoA:acetyl-CoA C-acetyltransferase	cpd00022[c] + cpd00120[c] <=> cpd00010[c] + cpd03123[c]	Acetyl-CoA + Butyryl-CoA <=> CoA + 3-Oxohexanoyl-CoA	( peg1754 ) or ( peg1754 )	peg1754		Isobutyryl-CoA to Propionyl-CoA Module | Isoleucine degradation | Branched chain amino acid degradation regulons	1	-1000	1000	0		|2.3.1.9|2.3.1.16|	SEED automodel
312	rxn00881	myo-Inositol 1-phosphate phosphahydrolase	cpd00001[c] + cpd00867[c] -> cpd00009[c] + cpd00067[c] + cpd00121[c]	H2O + Inositol 1-phosphate => Phosphate + H+ + Bios I	( peg1270 )	peg1270		Di-Inositol-Phosphate biosynthesis	0	0	1000	0		3.1.3.25	SEED automodel
313	rxn00882	myo-Inositol 4-phosphate phosphahydrolase	cpd00001[c] + cpd02230[c] -> cpd00009[c] + cpd00067[c] + cpd00121[c]	H2O + Inositol 4-phosphate => Phosphate + H+ + Bios I	( peg1270 )	peg1270		Di-Inositol-Phosphate biosynthesis	0	0	1000	0		|3.1.3.25|	SEED automodel
314	rxn00883	1D-myo-Inositol 3-phosphate phosphahydrolase	cpd00001[c] + cpd02484[c] -> cpd00009[c] + cpd00067[c] + cpd00121[c]	H2O + Inositol 3-phosphate => Phosphate + H+ + Bios I	( peg1270 )	peg1270		Di-Inositol-Phosphate biosynthesis	0	0	1000	0		|3.1.3.25|	SEED automodel
315	rxn00892	ATP:N-acetyl-D-glucosamine 6-phosphotransferase	cpd00002[c] + cpd00122[e] <=> cpd00008[c] + cpd00293[c]	ATP + GlcNAc <=> ADP + N-Acetyl-D-glucosamine 6-phosphate	( peg670 )	peg670		Chitin and N-acetylglucosamine utilization | Sugar utilization in Thermotogales	1	-1000	1000	0		|2.7.1.59|	Manual addition
316	rxn00899	3-Methyl-2-oxobutanoate:NAD+ oxidoreductase	cpd00003[c] + cpd00010[c] + cpd00123[c] <=> cpd00004[c] + cpd00011[c] + cpd00481[c]	NAD + CoA + 3MOB <=> NADH + CO2 + Isobutyryl-CoA				None	1	-1000	1000	0		|1.2.1.25|	SEED automodel - autocompletion
317	rxn00903	L-Valine:2-oxoglutarate aminotransferase	cpd00024[c] + cpd00156[c] <=> cpd00023[c] + cpd00123[c]	2-Oxoglutarate + L-Valine <=> GLU + 3MOB	( peg1989 )	peg1989		Alanine biosynthesis | Leucine Biosynthesis | Isoleucine degradation | Aminotransferases:Aromatic Pathway and More, A work in progress | Pyruvate Alanine Serine Interconversions | Dehydrogenase complexes | Branched-Chain Amino Acid Biosynthesis | Leucine Degradation and HMG-CoA Metabolism | Methionine Salvage | Branched chain amino acid degradation regulons | Valine degradation	1	-1000	1000	0		2.6.1.42|2.6.1.6	SEED automodel
318	rxn00907	5,10-methylenetetrahydrofolate:NADP+ oxidoreductase	cpd00006[c] + cpd00125[c] <=> cpd00005[c] + cpd00347[c]	TPN + 5,10-Methylene-THF <=> TPNH + 5,10-Methenyltetrahydrofolate	( peg1607 )	peg1607		One-carbon metabolism by tetrahydropterines | Serine-glyoxylate cycle	1	-1000	1000	0		1.5.1.5	SEED automodel
319	rxn00910	5-methyltetrahydrofolate:NADP+ oxidoreductase	cpd00006[c] + cpd00345[c] <=> cpd00005[c] + cpd00067[c] + cpd00125[c]	TPN + 5-Methyltetrahydrofolate <=> TPNH + H+ + 5,10-Methylene-THF	( peg613 )	peg613		YgfZ | Methionine Biosynthesis | 5-FCL-like protein | Acetyl-CoA pathway of CO2 fixation | One-carbon metabolism by tetrahydropterines | Serine-glyoxylate cycle	1	-1000	1000	0		|1.5.1.20|1.7.99.5|	SEED automodel
320	rxn00912	5,10-Methylenetetrahydrofolate:3-methyl-2-oxobutanoate	cpd00001[c] + cpd00123[c] + cpd00125[c] <=> cpd00087[c] + cpd00712[c]	H2O + 3MOB + 5,10-Methylene-THF <=> THF + 2-Dehydropantoate				Coenzyme A Biosynthesis	1	-1000	1000	0		2.1.2.11	SEED automodel - autocompletion
321	rxn00915	GMP:pyrophosphate phosphoribosyltransferase	cpd00103[c] + cpd00207[c] -> cpd00012[c] + cpd00126[c]	PPi + GMP <= PRPP + GNN	( peg2465 )	peg2465		Purine conversions	0	0	1000	0		|2.4.2.7|2.4.2.8|2.4.2.22|	SEED automodel
322	rxn00917	Xanthosine-5'-phosphate:L-glutamine amido-ligase (AMP-forming)	cpd00001[c] + cpd00002[c] + cpd00053[c] + cpd00497[c] -> cpd00012[c] + cpd00018[c] + cpd00023[c] + cpd00067[c] + cpd00126[c]	H2O + ATP + L-Glutamine + XMP => PPi + AMP + GLU + H+ + GMP	( peg1926 )	peg1926		Staphylococcal pathogenicity islands SaPI | Purine conversions	0	0	1000	0		6.3.5.2	SEED automodel
323	rxn00929	L-Proline:NAD+ 5-oxidoreductase	cpd00003[c] + cpd00129[c] <=> cpd00004[c] + cpd00067[c] + cpd02431[c]	NAD + L-Proline <=> NADH + H+ + 1-Pyrroline-5-carboxylate	( peg1775 )	peg1775		Proline Synthesis | A Hypothetical Protein Related to Proline Metabolism | Proline, 4-hydroxyproline uptake and utilization	1	-1000	1000	0		|1.5.1.2|	SEED automodel
324	rxn00931	L-Proline:NADP+ 5-oxidoreductase	cpd00006[c] + cpd00129[c] <=> cpd00005[c] + cpd00067[c] + cpd02431[c]	TPN + L-Proline <=> TPNH + H+ + 1-Pyrroline-5-carboxylate	( peg1775 )	peg1775		Proline Synthesis | A Hypothetical Protein Related to Proline Metabolism | Proline, 4-hydroxyproline uptake and utilization	1	-1000	1000	0		1.5.1.2	SEED automodel
325	rxn00938	Nicotinamide amidohydrolase	cpd00001[c] + cpd00133[c] -> cpd00013[c] + cpd00218[c]	H2O + NICO => NH3 + Niacin	( peg2697 )	peg2697		cAMP signaling in bacteria | Redox-dependent regulation of nucleus processes | NAD and NADP cofactor biosynthesis global | NAD regulation	0	0	1000	0		3.5.1.19	SEED automodel
326	rxn00947	Palmitate:CoA ligase (AMP-forming)	cpd00002[c] + cpd00010[c] + cpd00067[c] + cpd00214[c] -> cpd00012[c] + cpd00018[c] + cpd00134[c]	ATP + CoA + H+ + Palmitate => PPi + AMP + Palmitoyl-CoA	( peg2387 )	peg2387		HMG CoA Synthesis	0	0	1000	0		|6.2.1.3|	SEED automodel
327	rxn00952	O-Acetyl-L-homoserine acetate-lyase (adding methanethiol)	cpd00239[c] + cpd00790[c] <=> cpd00029[c] + cpd00067[c] + cpd00135[c]	H2S + O-Acetyl-L-homoserine => Acetate + H+ + Homocysteine	( peg491 )	peg491		Sulfate assimilation | Methionine Biosynthesis	1	0	1000	0		2.5.1.49,4.2.99.8,4.2.99.10	Manual addition
328	rxn00979	glycolaldehyde:NAD+ oxidoreductase	cpd00001[c] + cpd00003[c] + cpd00229[c] <=> cpd00004[c] + 2 cpd00067[c] + cpd00139[c]	H2O + NAD + Glycolaldehyde <=> NADH + 2 H+ + Glycolate	( peg2362 )	peg2362		Glycolate, glyoxylate interconversions	1	-1000	1000	0		1.2.1.21	SEED automodel
329	rxn00980	2-Phosphoglycolate phosphohydrolase	cpd00001[c] + cpd00727[c] -> cpd00009[c] + cpd00067[c] + cpd00139[c]	H2O + 2-Phosphoglycolate => Phosphate + H+ + Glycolate	( peg747 )	peg747		Photorespiration (oxidative C2 cycle) | 2-phosphoglycolate salvage | Glycolate, glyoxylate interconversions	0	0	1000	0		3.1.3.18	SEED automodel
330	rxn00985	ATP:acetate phosphotransferase	cpd00002[c] + cpd00067[c] + cpd00141[c] <=> cpd00008[c] + cpd01844[c]	ATP + H+ + Propanoate <=> ADP + Propanoyl phosphate	( peg177 ) or ( peg2117 )	peg177 peg2117		Propanediol utilization	1	-1000	1000	0		|2.7.2.1|2.7.2.15|	SEED automodel
331	rxn01000	Prephenate hydro-lyase (decarboxylating)	cpd00067[c] + cpd00219[c] <=> cpd00001[c] + cpd00011[c] + cpd00143[c]	H+ + Prephenate <=> H2O + CO2 + Phenylpyruvate				Phenylalanine and Tyrosine Branches from Chorismate	1	-1000	1000	0		4.2.1.51|4.2.1.91	SEED automodel - autocompletion
332	rxn01011	D-Glycerate:NADP+ 2-oxidoreductase	cpd00003[c] + cpd00223[c] <=> cpd00004[c] + cpd00067[c] + cpd00145[c]	NAD + Glycerate <=> NADH + H+ + Hydroxypyruvate	( peg209 )	peg209		Glycerate metabolism | Photorespiration (oxidative C2 cycle) | Glycolate, glyoxylate interconversions	1	-1000	1000	0		|1.1.1.26|1.1.1.29|1.1.1.81|	SEED automodel
333	rxn01013	D-Glycerate:NADP+ 2-oxidoreductase	cpd00006[c] + cpd00223[c] <=> cpd00005[c] + cpd00067[c] + cpd00145[c]	TPN + Glycerate <=> TPNH + H+ + Hydroxypyruvate	( peg209 )	peg209		Glycerate metabolism | Photorespiration (oxidative C2 cycle) | Glycolate, glyoxylate interconversions	1	-1000	1000	0		|1.1.1.79|1.1.1.81|	SEED automodel
334	rxn01018	Carbamoyl-phosphate:L-aspartate carbamoyltransferase	cpd00041[c] + cpd00146[c] -> cpd00009[c] + 2 cpd00067[c] + cpd00343[c]	Aspartate + Carbamoylphosphate => Phosphate + 2 H+ + N-Carbamoyl-L-aspartate	( peg1414 )	peg1414		De Novo Pyrimidine Synthesis	0	0	1000	0		2.1.3.2	SEED automodel
335	rxn01021	Methylthioadenosine methylthioribohydrolase	cpd00001[c] + cpd00147[c] <=> cpd00128[c] + cpd01981[c]	H2O + MTA <=> Adenine + methylthioribose	( peg1245 )	peg1245		Polyamine Metabolism | Adenosyl nucleosidases | Methionine Salvage | Menaquinone Biosynthesis via Futalosine	1	-1000	1000	0		3.2.2.16|3.2.2.9	SEED automodel
336	rxn01053	(S)-lactaldehyde:NAD+ oxidoreductase	cpd00001[c] + cpd00003[c] + cpd00334[c] <=> cpd00004[c] + 2 cpd00067[c] + cpd00159[c]	H2O + NAD + L-Lactaldehyde <=> NADH + 2 H+ + LCTT	( peg2362 )	peg2362		L-rhamnose utilization	1	-1000	1000	0		1.2.1.21|1.2.1.22	SEED automodel
337	rxn01069	O-Phospho-L-homoserine phospho-lyase (adding water)	cpd00001[c] + cpd00809[c] -> cpd00009[c] + cpd00067[c] + cpd00161[c]	H2O + O-Phospho-L-homoserine => Phosphate + H+ + threonine	( peg2096 )	peg2096		Threonine and Homoserine Biosynthesis	0	0	1000	0		4.2.3.1|4.2.99.2	SEED automodel
338	rxn01073	sn-Glycero-3-phosphoethanolamine glycerophosphohydrolase	cpd00001[c] + cpd00908[c] <=> cpd00080[c] + cpd00162[c]	H2O + Glycerophosphoethanolamine <=> GLYC-3-P + Ethanolamine	( peg1702 ) or ( peg806 ) or ( peg2690 )	peg1702 peg2690 peg806		Glycerol and Glycerol-3-phosphate Uptake and Utilization	1	-1000	1000	0		3.1.4.2|3.1.4.46	SEED automodel
339	rxn01100	ATP:3-phospho-D-glycerate 1-phosphotransferase	cpd00002[c] + cpd00067[c] + cpd00169[c] <=> cpd00008[c] + cpd00203[c]	ATP + H+ + 3-Phosphoglycerate <=> ADP + 1,3-Bisphospho-D-glycerate	( peg926 )	peg926		Glycolysis and Gluconeogenesis, including Archaeal enzymes | Calvin-Benson cycle | YgfZ | Glycolysis and Gluconeogenesis | Entner-Doudoroff Pathway	1	-1000	1000	0		2.7.2.3	SEED automodel
340	rxn01101	3-Phospho-D-glycerate:NAD+ 2-oxidoreductase	cpd00003[c] + cpd00169[c] <=> cpd00004[c] + cpd00067[c] + cpd02069[c]	NAD + 3-Phosphoglycerate <=> NADH + H+ + 3-Phosphonooxypyruvate	( peg1437 )	peg1437		Glycine and Serine Utilization | Serine Biosynthesis | Pyridoxin (Vitamin B6) Biosynthesis	1	-1000	1000	0		1.1.1.95	SEED automodel
341	rxn01106	2-Phospho-D-glycerate 2,3-phosphomutase	cpd00482[c] <=> cpd00169[c]	2-Phospho-D-glycerate <=> 3-Phosphoglycerate	( peg2283 ) or ( peg2080 )	peg2080 peg2283		Glycolysis and Gluconeogenesis, including Archaeal enzymes | Threonine and Homoserine Biosynthesis | Entner-Doudoroff Pathway	1	-1000	1000	0		5.4.2.1|5.4.2.4	SEED automodel
342	rxn01108	beta-D-Glucose:NAD+ 1-oxoreductase	cpd00003[c] + cpd00190[c] <=> cpd00004[c] + cpd00067[c] + cpd00170[c]	NAD + beta-D-Glucose <=> NADH + H+ + Gluconolactone	( peg2125 )	peg2125		Glycolysis and Gluconeogenesis, including Archaeal enzymes | D-gluconate and ketogluconates metabolism | Entner-Doudoroff Pathway	1	-1000	1000	0		|1.1.1.47|	SEED automodel
343	rxn01109	beta-D-Glucose:NADP+ 1-oxoreductase	cpd00006[c] + cpd00190[c] <=> cpd00005[c] + cpd00067[c] + cpd00170[c]	TPN + beta-D-Glucose <=> TPNH + H+ + Gluconolactone	( peg2125 )	peg2125		Glycolysis and Gluconeogenesis, including Archaeal enzymes | D-gluconate and ketogluconates metabolism | Entner-Doudoroff Pathway	1	-1000	1000	0		|1.1.1.47|	SEED automodel
344	rxn01115	6-Phospho-D-gluconate:NADP+ 2-oxidoreductase (decarboxylating)	cpd00006[c] + cpd00284[c] -> cpd00005[c] + cpd00011[c] + cpd00171[c]	TPN + 6-Phospho-D-gluconate => TPNH + CO2 + D-Ribulose5-phosphate	( peg240 ) or ( peg1649 )	peg1649 peg240		Pentose phosphate pathway | D-gluconate and ketogluconates metabolism | Sugar utilization in Thermotoga | Formaldehyde assimilation: Ribulose monophosphate pathway | Entner-Doudoroff Pathway	0	0	1000	0		1.1.1.44	SEED automodel
345	rxn01116	D-Ribulose-5-phosphate 3-epimerase	cpd00171[c] <=> cpd00198[c]	D-Ribulose5-phosphate <=> D-Xylulose5-phosphate	( peg1587 )	peg1587		Calvin-Benson cycle | 2-phosphoglycolate salvage | Pentose phosphate pathway	1	-1000	1000	0		5.1.3.1	SEED automodel
346	rxn01123	ATP:2-dehydro-3-deoxy-D-gluconate 6-phosphotransferase	cpd00002[c] + cpd00176[c] <=> cpd00008[c] + cpd02711[c]	ATP + 2-keto-3-deoxygluconate <=> ADP + 2-Keto-3-deoxy-6-phosphogluconate	( peg2597 )	peg2597		D-Galacturonate Utilization | Sugar utilization in Thermotoga | Entner-Doudoroff Pathway	1	-1000	1000	0		2.7.1.45	SEED automodel
347	rxn01127	ATP:AMP phosphotransferase	cpd00002[c] + cpd00294[c] <=> cpd00008[c] + cpd00177[c]	ATP + dAMP <=> ADP + dADP	( peg2419 )	peg2419		Purine conversions	1	-1000	1000	0		2.7.4.11|2.7.4.3	SEED automodel
348	rxn01128	dATP:cytidine 5'-phosphotransferase	cpd00115[c] + cpd00367[c] <=> cpd00046[c] + cpd00177[c]	dATP + Cytidine <=> CMP + dADP	( peg1637 )	peg1637		pyrimidine conversions	1	-1000	1000	0		|2.7.1.48|	SEED automodel
349	rxn01129	dATP:uridine 5'-phosphotransferase	cpd00115[c] + cpd00249[c] <=> cpd00091[c] + cpd00177[c]	dATP + Uridine <=> UMP + dADP	( peg1637 )	peg1637		pyrimidine conversions	1	-1000	1000	0		|2.7.1.48|	SEED automodel
350	rxn01132	Maltose:orthophosphate 1-beta-D-glucosyltransferase	cpd00009[c] + cpd00067[c] + cpd00179[c] <=> cpd00027[c] + cpd00501[c]	Phosphate + H+ + Maltose <=> Glucose + beta-D-Glucose 1-phosphate	( peg941 )	peg941		Maltose and Maltodextrin Utilization	1	-1000	1000	0		|2.4.1.8|	SEED automodel
351	rxn01133	Acetyl-CoA:maltose O-acetyltransferase	cpd00022[c] + cpd00179[c] -> cpd00010[c] + cpd01441[c]	Acetyl-CoA + Maltose => CoA + Acetyl-maltose	( peg2342 )	peg2342		Maltose and Maltodextrin Utilization	0	0	1000	0		|2.3.1.79|	SEED automodel
352	rxn01137	Adenosine aminohydrolase	cpd00001[c] + cpd00067[c] + cpd00182[c] -> cpd00013[c] + cpd00246[c]	H2O + H+ + Adenosine => NH3 + Inosine	( peg2152 )	peg2152		Purine conversions | Menaquinone Biosynthesis via Futalosine	0	0	1000	0		3.5.4.4	SEED automodel
353	rxn01138	Adenosine:orthophosphate ribosyltransferase	cpd00009[c] + cpd00067[c] + cpd00182[c] <=> cpd00128[c] + cpd00475[c]	Phosphate + H+ + Adenosine <=> Adenine + Ribose 1-phosphate	( peg290 )	peg290		Xanthosine utilization (xap region)	1	-1000	1000	0		2.4.2.1	SEED automodel
354	rxn01143	ATP:thymidine 5'-phosphotransferase	cpd00002[c] + cpd00184[c] <=> cpd00008[c] + cpd00298[c]	ATP + Thymidine <=> ADP + dTMP	( peg1110 )	peg1110		Folate Biosynthesis | Folate Biosynthesis (Phoenix Copy) | pyrimidine conversions	1	-1000	1000	0		2.7.1.21	SEED automodel
355	rxn01169	ATP:D-glucose 6-phosphotransferase	cpd00002[c] + cpd00190[c] <=> cpd00008[c] + cpd00863[c]	ATP + beta-D-Glucose <=> ADP + beta-D-Glucose 6-phosphate	( peg1626 )	peg1626		Sugar utilization in Thermotoga | Glycolysis and Gluconeogenesis | Entner-Doudoroff Pathway | Sugar utilization in Thermotogales | Sucrose Metabolism	1	-1000	1000	0		|2.7.1.1|2.7.1.2|	SEED automodel
356	rxn01171	alpha-D-Glucose 1-epimerase	cpd00027[c] <=> cpd00190[c]	Glucose <=> beta-D-Glucose	( peg1758 ) or ( peg662 )	peg1758 peg662		Lactose and Galactose Uptake and Utilization | Maltose and Maltodextrin Utilization | Entner-Doudoroff Pathway	1	-1000	1000	0		|5.1.3.3|	SEED automodel
357	rxn01187	D-Xylulose 5-phosphate D-glyceraldehyde-3-phosphate-lyase	cpd00009[c] + cpd00067[c] + cpd00198[c] -> cpd00001[c] + cpd00102[c] + cpd00196[c]	Phosphate + H+ + D-Xylulose5-phosphate => H2O + Glyceraldehyde3-phosphate + Acetylphosphate	( peg186 )	peg186		Fermentations: Lactate | Pentose phosphate pathway | Pyruvate metabolism II: acetyl-CoA, acetogenesis from pyruvate	0	0	1000	0		|4.1.2.9|	SEED automodel
358	rxn01208	2-Oxo-4-methyl-3-carboxypentanoate decarboxylation	cpd00067[c] + cpd02605[c] -> cpd00011[c] + cpd00200[c]	CO2 + 4MOP <= H+ + 2-isopropyl-3-oxosuccinate				None	0	0	1000	0			SEED automodel - spontaneous
359	rxn01210	10-Formyltetrahydrofolate:L-glutamate ligase (ADP-forming)	cpd00002[c] + cpd00023[c] + cpd00201[c] -> cpd00008[c] + cpd00009[c] + cpd00067[c] + cpd03524[c]	ATP + GLU + 10-Formyl-THF => ADP + Phosphate + H+ + 10-Formyl-THF-L-glutamate	( peg1208 )	peg1208		Folate Biosynthesis | Folate Biosynthesis (Phoenix Copy)	0	0	1000	0		|6.3.2.12|6.3.2.17|	SEED automodel
360	rxn01211	5,10-Methenyltetrahydrofolate 5-hydrolase(decyclizing)	cpd00001[c] + cpd00347[c] <=> cpd00067[c] + cpd00201[c]	H2O + 5,10-Methenyltetrahydrofolate <=> H+ + 10-Formyl-THF	( peg1419 ) or ( peg1607 )	peg1419 peg1607		Folate Biosynthesis | Folate Biosynthesis (Phoenix Copy) | 5-FCL-like protein | One-carbon metabolism by tetrahydropterines | Serine-glyoxylate cycle	1	-1000	1000	0		3.5.4.9|6.3.4.3	SEED automodel
361	rxn01213	Dimethylallyl-diphosphate:isopentenyl-diphosphate	cpd00113[c] + cpd00202[c] -> cpd00012[c] + cpd00283[c]	Isopentenyldiphosphate + DMAPP => PPi + Geranyldiphosphate	( peg1604 )	peg1604		Archaeal lipids	0	0	1000	0		2.5.1.1|2.5.1.10|2.5.1.29	SEED automodel
362	rxn01217	dCMP aminohydrolase	cpd00001[c] + cpd00067[c] + cpd00206[c] -> cpd00013[c] + cpd00299[c]	H2O + H+ + dCMP => NH3 + dUMP	( peg1444 )	peg1444		None	0	0	1000	0		|3.5.4.12|	SEED automodel
363	rxn01219	ATP:CMP phosphotransferase	cpd00002[c] + cpd00206[c] <=> cpd00008[c] + cpd00533[c]	ATP + dCMP <=> ADP + dCDP	( peg1335 )	peg1335		pyrimidine conversions	1	-1000	1000	0		2.7.4.14	SEED automodel
364	rxn01236	ATP:butyrate 1-phosphotransferase	cpd00002[c] + cpd00067[c] + cpd00211[c] <=> cpd00008[c] + cpd01662[c]	ATP + H+ + Butyrate <=> ADP + Butanoylphosphate	( peg1406 )	peg1406		Isoleucine degradation | Acetyl-CoA fermentation to Butyrate | Valine degradation	1	-1000	1000	0		|2.7.2.7|	SEED automodel
365	rxn01241	Dihydrolipoamide:NAD+ oxidoreductase	cpd00003[c] + cpd00449[c] <=> cpd00004[c] + cpd00067[c] + cpd00213[c]	NAD + Dihydrolipoamide <=> NADH + H+ + Lipoamide	( peg1405 ) or ( peg1266 )	peg1266 peg1405		Dehydrogenase complexes | TCA Cycle | Pyruvate metabolism II: acetyl-CoA, acetogenesis from pyruvate	1	-1000	1000	0		|1.8.1.4|	SEED automodel
366	rxn01256	Chorismate pyruvatemutase	cpd00216[c] <=> cpd00219[c]	Chorismate <=> Prephenate				Chorismate Synthesis | Phenylalanine synthesis	1	-1000	1000	0		5.4.99.5	SEED automodel - autocompletion
367	rxn01259	Isomaltose 6-alpha-D-glucanohydrolase	cpd00001[c] + cpd00217[c] <=> 2 cpd00027[c]	H2O + Brachiose <=> 2 Glucose	( peg938 ) or ( peg416 )	peg416 peg938		Maltose and Maltodextrin Utilization	1	-1000	1000	0		|3.2.1.10|	SEED automodel
368	rxn01265	Nicotinate D-ribonucleotide:pyrophosphate phosphoribosyltransferase	cpd00012[c] + cpd00873[c] <=> cpd00067[c] + cpd00103[c] + cpd00218[c]	PPi + Nicotinate ribonucleotide <=> H+ + PRPP + Niacin	( peg2696 ) or ( peg1772 )	peg1772 peg2696		Redox-dependent regulation of nucleus processes | NAD and NADP cofactor biosynthesis global | NAD regulation	1	-1000	1000	0		|2.4.2.11|	SEED automodel
369	rxn01270	L-Aspartate:2-oxoglutarate aminotransferase	cpd00032[c] + cpd00616[c] <=> cpd00041[c] + cpd00219[c]	Oxaloacetate + L-Arogenate <=> Aspartate + Prephenate	( peg829 ) or ( peg2103 )	peg2103 peg829		Aminotransferases:Aromatic Pathway and More, A work in progress | Phenylalanine and Tyrosine Branches from Chorismate	1	-1000	1000	0		|2.6.1.57|2.6.1.78|	SEED automodel
370	rxn01275	ATP:D-Gluconate 6-phosphotransferase	cpd00002[c] + cpd00222[c] <=> cpd00008[c] + cpd00284[c]	ATP + GLCN <=> ADP + 6-Phospho-D-gluconate	( peg241 )	peg241		D-gluconate and ketogluconates metabolism | Sugar utilization in Thermotoga | Entner-Doudoroff Pathway	1	-1000	1000	0		2.7.1.12	SEED automodel
371	rxn01291	L-Arabitol:NADP+ 1-oxidoreductase	cpd00006[c] + cpd00417[c] <=> cpd00005[c] + cpd00067[c] + cpd00224[c]	TPN + L-Lyxitol <=> TPNH + H+ + arabinose	( peg238 )	peg238		Experimental tye | D-gluconate and ketogluconates metabolism	1	-1000	1000	0		|1.1.1.21|	SEED automodel
372	rxn01300	ATP:L-homoserine O-phosphotransferase	cpd00002[c] + cpd00227[c] <=> cpd00008[c] + cpd00809[c]	ATP + L-Homoserine <=> ADP + O-Phospho-L-homoserine	( peg2095 )	peg2095		Threonine and Homoserine Biosynthesis | Methionine Biosynthesis	1	-1000	1000	0		2.7.1.39	SEED automodel
373	rxn01301	L-Homoserine:NAD+ oxidoreductase	cpd00003[c] + cpd00227[c] <=> cpd00004[c] + cpd00067[c] + cpd00346[c]	NAD + L-Homoserine <=> NADH + H+ + L-Aspartic 4-semialdehyde	( peg2097 )	peg2097		Threonine and Homoserine Biosynthesis | Methionine Biosynthesis	1	-1000	1000	0		|1.1.1.3|	SEED automodel
374	rxn01302	L-Homoserine:NADP+ oxidoreductase	cpd00006[c] + cpd00227[c] <=> cpd00005[c] + cpd00067[c] + cpd00346[c]	TPN + L-Homoserine <=> TPNH + H+ + L-Aspartic 4-semialdehyde	( peg2097 )	peg2097		Threonine and Homoserine Biosynthesis | Methionine Biosynthesis	1	-1000	1000	0		1.1.1.3	SEED automodel
375	rxn01303	Acetyl-CoA:L-homoserine O-acetyltransferase	cpd00022[c] + cpd00227[c] <=> cpd00010[c] + cpd00790[c]	Acetyl-CoA + L-Homoserine => CoA + O-Acetyl-L-homoserine	( peg491 )	peg491		Methionine Biosynthesis	1	0	1000	0		2.3.1.31	Manual addition
376	rxn01304	Succinyl-CoA:L-homoserine O-succinyltransferase	cpd00078[c] + cpd00227[c] -> cpd00010[c] + cpd00822[c]	Succinyl-CoA + L-Homoserine => CoA + O-Succinyl-L-homoserine	( peg491 )	peg491		Methionine Biosynthesis	0	0	1000	0		2.3.1.46	SEED automodel
377	rxn01313	NADH:6,7-dihydropteridine oxidoreductase	cpd00004[c] + cpd00067[c] + cpd00231[c] <=> cpd00003[c] + cpd00233[c]	NADH + H+ + Dihydrobiopterin <=> NAD + Tetrahydrobiopterin	( peg1384 )	peg1384		Pterin biosynthesis	1	-1000	1000	0		|1.5.1.34|	SEED automodel
378	rxn01314	NADPH:6,7-dihydropteridine oxidoreductase	cpd00005[c] + cpd00067[c] + cpd00231[c] <=> cpd00006[c] + cpd00233[c]	TPNH + H+ + Dihydrobiopterin <=> TPN + Tetrahydrobiopterin	( peg1384 )	peg1384		Pterin biosynthesis	1	-1000	1000	0		|1.5.1.34|	SEED automodel
379	rxn01329	D-Mannose 6-phosphate 1,6-phosphomutase	cpd00235[c] <=> cpd00485[c]	D-Mannose6-phosphate <=> D-Mannose1-phosphate	( peg908 )	peg908		Alginate metabolism | Mannose Metabolism | Perosamine Synthesis Vibrio	1	-1000	1000	0		5.4.2.8	SEED automodel
380	rxn01331	D-erythrose 4-phosphate:NAD+ oxidoreductase	cpd00001[c] + cpd00003[c] + cpd00236[c] <=> cpd00004[c] + 2 cpd00067[c] + cpd02147[c]	H2O + NAD + D-Erythrose4-phosphate <=> NADH + 2 H+ + 4-Phosphoerythronate	( peg925 )	peg925		Calvin-Benson cycle | Pyridoxin (Vitamin B6) Biosynthesis | Glutaredoxins | Redox-dependent regulation of nucleus processes | Glycolysis and Gluconeogenesis | Entner-Doudoroff Pathway	1	-1000	1000	0		|1.2.1.72|	SEED automodel
381	rxn01333	Sedoheptulose-7-phosphate:D-glyceraldehyde-3-phosphate	cpd00102[c] + cpd00238[c] <=> cpd00072[c] + cpd00236[c]	Glyceraldehyde3-phosphate + Sedoheptulose7-phosphate <=> Neuberg ester + D-Erythrose4-phosphate	( peg375 ) or ( peg2648 )	peg2648 peg375		Folate Biosynthesis | Folate Biosynthesis (Phoenix Copy) | Pentose phosphate pathway	1	-1000	1000	0		2.2.1.2	SEED automodel
382	rxn01334	Sedoheptulose 1,7-bisphosphate D-glyceraldehyde-3-phosphate-lyase	cpd00349[c] <=> cpd00095[c] + cpd00236[c]	D-Sedoheptulose 1,7-bisphosphate <=> Glycerone phosphate + D-Erythrose4-phosphate	( peg336 ) or ( peg443 )	peg336 peg443		Hexitol degradation | Calvin-Benson cycle | Formaldehyde assimilation: Ribulose monophosphate pathway | Glycolysis and Gluconeogenesis	1	-1000	1000	0		|4.1.2.13|	SEED automodel
383	rxn01343	ATP:Sedoheptulose 7-phosphate 1-phosphotransferase	cpd00002[c] + cpd00238[c] <=> cpd00008[c] + cpd00349[c]	ATP + Sedoheptulose7-phosphate <=> ADP + D-Sedoheptulose 1,7-bisphosphate	( peg1321 )	peg1321		Glycolysis and Gluconeogenesis, including Archaeal enzymes | Hexitol degradation | N-Acetyl-Galactosamine and Galactosamine Utilization | Glycolysis and Gluconeogenesis | D-Tagatose and Galactitol Utilization	1	-1000	1000	0		|2.7.1.11|	SEED automodel
384	rxn01352	dGTP triphosphohydrolase	cpd00001[c] + cpd00241[c] -> cpd00067[c] + cpd00277[c] + cpd00421[c]	H2O + dGTP => H+ + Deoxyguanosine + Triphosphate	( peg2500 )	peg2500		Purine conversions	0	0	1000	0		3.1.5.1	SEED automodel
385	rxn01353	ATP:nucleoside-diphosphate phosphatransferase	cpd00002[c] + cpd00295[c] <=> cpd00008[c] + cpd00241[c]	ATP + dGDP <=> ADP + dGTP	( peg741 )	peg741		Purine conversions | pyrimidine conversions	1	-1000	1000	0		2.7.4.6	SEED automodel
386	rxn01358	inosine:orthophosphate ribosyltransferase	cpd00009[c] + cpd00067[c] + cpd00246[c] <=> cpd00226[c] + cpd00475[c]	Phosphate + H+ + Inosine <=> HYXN + Ribose 1-phosphate	( peg290 )	peg290		Xanthosine utilization (xap region)	1	-1000	1000	0		2.4.2.1|2.4.2.15	SEED automodel
387	rxn01360	(S)-Dihydroorotate:oxygen oxidoreductase	cpd00007[c] + cpd00282[c] -> cpd00025[c] + cpd00247[c]	O2 + L-Dihydroorotate => H2O2 + Orotate	( peg1701 ) or ( peg1410 )	peg1410 peg1701		De Novo Pyrimidine Synthesis | YgfZ	0	0	1000	0		|1.3.3.1|1.3.99.11|	SEED automodel
388	rxn01362	Orotidine-5'-phosphate:pyrophosphate phosphoribosyltransferase	cpd00103[c] + cpd00247[c] -> cpd00012[c] + cpd00810[c]	PPi + Orotidylic acid <= PRPP + Orotate	( peg1408 )	peg1408		De Novo Pyrimidine Synthesis | YgfZ	0	0	1000	0		2.4.2.10	SEED automodel
389	rxn01366	Uridine:orthophosphate ribosyltransferase	cpd00009[c] + cpd00067[c] + cpd00249[c] <=> cpd00092[c] + cpd00475[c]	Phosphate + H+ + Uridine <=> Uracil + Ribose 1-phosphate	( peg2151 ) or ( peg2290 )	peg2151 peg2290		Deoxyribose and Deoxynucleoside Catabolism | pyrimidine conversions	1	-1000	1000	0		2.4.2.2|2.4.2.3	SEED automodel
390	rxn01368	Cytidine aminohydrolase	cpd00001[c] + cpd00067[c] + cpd00367[c] -> cpd00013[c] + cpd00249[c]	H2O + H+ + Cytidine => NH3 + Uridine	( peg1480 )	peg1480		Murein hydrolase regulation and cell death | tRNA modification Bacteria | pyrimidine conversions	0	0	1000	0		3.5.4.5	SEED automodel
391	rxn01370	dGTP:uridine 5'-phosphotransferase	cpd00241[c] + cpd00249[c] <=> cpd00091[c] + cpd00295[c]	dGTP + Uridine <=> UMP + dGDP	( peg1637 )	peg1637		pyrimidine conversions	1	-1000	1000	0		|2.7.1.48|	SEED automodel
392	rxn01396	ATP:pyridoxal 5'-phosphotransferase	cpd00002[c] + cpd00263[c] <=> cpd00008[c] + cpd00478[c]	ATP + Pyridoxol <=> ADP + Pyridoxine phosphate	( peg612 )	peg612		Pyridoxin (Vitamin B6) Biosynthesis	1	-1000	1000	0		2.7.1.35	SEED automodel
393	rxn01434	L-Citrulline:L-aspartate ligase (AMP-forming)	cpd00002[c] + cpd00041[c] + cpd00274[c] <=> cpd00012[c] + cpd00018[c] + cpd02152[c]	ATP + Aspartate + Citrulline <=> PPi + AMP + L-Argininosuccinate	( peg2741 )	peg2741		Arginine Biosynthesis extended | Arginine Biosynthesis	1	-1000	1000	0		6.3.4.5	SEED automodel
394	rxn01439	ATP:D-glucosamine phosphotransferase	cpd00002[c] + cpd00276[e] <=> cpd00008[c] + cpd00288[c]	ATP + GLUM <=> ADP + D-Glucosamine phosphate	( peg1321 )	peg1321		None	1	-1000	1000	0		|2.7.1.1|2.7.1.8|	Manual addition
395	rxn01444	ATP:deoxyguanosine 5'-phosphotransferase	cpd00002[c] + cpd00277[c] <=> cpd00008[c] + cpd00296[c]	ATP + Deoxyguanosine <=> ADP + dGMP	( peg1166 )	peg1166		Purine conversions	1	-1000	1000	0		|2.7.1.113|	SEED automodel
396	rxn01446	Deoxyguanosine:orthophosphate ribosyltransferase	cpd00009[c] + cpd00067[c] + cpd00277[c] <=> cpd00207[c] + cpd00509[c]	Phosphate + H+ + Deoxyguanosine <=> GNN + deoxyribose-1-phosphate	( peg290 )	peg290		Xanthosine utilization (xap region)	1	-1000	1000	0		2.4.2.1|2.4.2.4	SEED automodel
397	rxn01454	(S)-3-Hydroxy-3-methylglutaryl-CoA acetoacetyl-CoA-lyase	cpd00001[c] + cpd00022[c] + cpd00279[c] -> cpd00010[c] + cpd00067[c] + cpd00292[c]	CoA + H+ + HMG-CoA <= H2O + Acetyl-CoA + Acetoacetyl-CoA	( peg1752 )	peg1752		Leucine Degradation and HMG-CoA Metabolism | Archaeal lipids | Mevalonate Branch of Isoprenoid Biosynthesis | Ketoisovalerate oxidoreductase | Isoprenoid Biosynthesis	0	0	1000	0		|2.3.3.10|4.1.3.5|	SEED automodel
398	rxn01465	(S)-Dihydroorotate amidohydrolase	cpd00001[c] + cpd00282[c] <=> cpd00067[c] + cpd00343[c]	H2O + L-Dihydroorotate <=> H+ + N-Carbamoyl-L-aspartate	( peg1413 )	peg1413		De Novo Pyrimidine Synthesis | Allantoin degradation | YgfZ | Zinc regulated enzymes	1	-1000	1000	0		3.5.2.3	SEED automodel
399	rxn01466	Geranyl-diphosphate:isopentenyl-diphosphate geranyltrans-transferase	cpd00113[c] + cpd00283[c] -> cpd00012[c] + cpd00350[c]	Isopentenyldiphosphate + Geranyldiphosphate => PPi + Farnesyldiphosphate	( peg1604 )	peg1604		Archaeal lipids	0	0	1000	0		2.5.1.1|2.5.1.10|2.5.1.29	SEED automodel
400	rxn01476	6-Phospho-D-glucono-1,5-lactone lactonohydrolase	cpd00001[c] + cpd00911[c] <=> cpd00067[c] + cpd00284[c]	H2O + 6-Phospho-D-glucono-1,5-lactone <=> H+ + 6-Phospho-D-gluconate	( peg866 )	peg866		Pentose phosphate pathway | Sugar utilization in Thermotoga | Entner-Doudoroff Pathway	1	-1000	1000	0		3.1.1.31	SEED automodel
401	rxn01484	N-Acetyl-D-glucosamine-6-phosphate amidohydrolase	cpd00001[c] + cpd00293[c] <=> cpd00029[c] + cpd00288[c]	H2O + N-Acetyl-D-glucosamine 6-phosphate <=> ACET + D-Glucosamine phosphate	( peg1774 )	peg1774		Chitin and N-acetylglucosamine utilization | Sugar utilization in Thermotogales | Sialic Acid Metabolism	1	-1000	1000	0		3.5.1.25	SEED automodel
402	rxn01485	D-Glucosamine 1-phosphate 1,6-phosphomutase	cpd03671[c] <=> cpd00288[c]	D-Glucosamine1-phosphate <=> D-Glucosamine phosphate	( peg976 ) or ( peg908 )	peg908 peg976		UDP-N-acetylmuramate from Fructose-6-phosphate Biosynthesis | Sialic Acid Metabolism	1	-1000	1000	0		5.4.2.10|5.4.2.2	SEED automodel
403	rxn01486	trans,trans-Farnesyl-diphosphate:isopentenyl-diphosphate	cpd00113[c] + cpd00350[c] -> cpd00012[c] + cpd00289[c]	Isopentenyldiphosphate + Farnesyldiphosphate => PPi + Geranylgeranyl diphosphate	( peg2247 and peg2248 ) or ( peg1604 ) or ( peg2116 ) or ( peg1604 )	peg1604 peg2116 peg2247 peg2248		Archaeal lipids | Carotenoids | Polyprenyl Diphosphate Biosynthesis	0	0	1000	0		|2.5.1.29|	SEED automodel
404	rxn01492	ATP:D-fructose-1-phosphate 6-phosphotransferase	cpd00002[c] + cpd00802[c] <=> cpd00008[c] + cpd00290[c]	ATP + Fructose 1-phosphate <=> ADP + D-Fructose1-6-bisphosphate	( peg670 )	peg670		Fructose utilization	1	-1000	1000	0		2.7.1.56	SEED automodel
405	rxn01501	(R)-Mevalonate:NADP+ oxidoreductase (CoA acylating)	2 cpd00005[c] + 2 cpd00067[c] + cpd00292[c] -> 2 cpd00006[c] + cpd00010[c] + cpd00332[c]	2 TPN + CoA + (R)-Mevalonate <= 2 TPNH + 2 H+ + HMG-CoA	( peg1753 )	peg1753		Leucine Degradation and HMG-CoA Metabolism | Archaeal lipids | Mevalonate Branch of Isoprenoid Biosynthesis | Isoprenoid Biosynthesis	0	0	1000	0		|1.1.1.34|	SEED automodel
406	rxn01508	ATP:deoxyadenosine 5'-phosphotransferase	cpd00002[c] + cpd00438[c] <=> cpd00008[c] + cpd00294[c]	ATP + Deoxyadenosine <=> ADP + dAMP	( peg1166 )	peg1166		Purine conversions	1	-1000	1000	0		|2.7.1.76|	SEED automodel
407	rxn01509	ATP:(d)GMP phosphotransferase	cpd00002[c] + cpd00296[c] <=> cpd00008[c] + cpd00295[c]	ATP + dGMP <=> ADP + dGDP	( peg1974 ) or ( peg1596 )	peg1596 peg1974		MLST | Purine conversions	1	-1000	1000	0		2.7.4.12|2.7.4.8	SEED automodel
408	rxn01510	dGTP:cytidine 5'-phosphotransferase	cpd00241[c] + cpd00367[c] <=> cpd00046[c] + cpd00295[c]	dGTP + Cytidine <=> CMP + dGDP	( peg1637 )	peg1637		pyrimidine conversions	1	-1000	1000	0		|2.7.1.48|	SEED automodel
409	rxn01512	ATP:nucleoside-diphosphate phosphatransferase	cpd00002[c] + cpd00297[c] <=> cpd00008[c] + cpd00357[c]	ATP + dTDP <=> ADP + TTP	( peg741 )	peg741		Purine conversions | pyrimidine conversions	1	-1000	1000	0		2.7.4.6	SEED automodel
410	rxn01513	ATP:dTMP phosphotransferase	cpd00002[c] + cpd00298[c] <=> cpd00008[c] + cpd00297[c]	ATP + dTMP <=> ADP + dTDP	( peg2205 )	peg2205		pyrimidine conversions	1	-1000	1000	0		2.7.4.12|2.7.4.9	SEED automodel
411	rxn01515	dTTP:cytidine 5'-phosphotransferase	cpd00357[c] + cpd00367[c] <=> cpd00046[c] + cpd00297[c]	TTP + Cytidine <=> CMP + dTDP	( peg1637 )	peg1637		pyrimidine conversions	1	-1000	1000	0		|2.7.1.48|	SEED automodel
412	rxn01516	dTTP:uridine 5'-phosphotransferase	cpd00249[c] + cpd00357[c] <=> cpd00091[c] + cpd00297[c]	Uridine + TTP <=> UMP + dTDP	( peg1637 )	peg1637		pyrimidine conversions	1	-1000	1000	0		|2.7.1.48|	SEED automodel
413	rxn01517	ATP:dTMP phosphotransferase	cpd00002[c] + cpd00299[c] <=> cpd00008[c] + cpd00978[c]	ATP + dUMP <=> ADP + dUDP	( peg1549 )	peg1549		pyrimidine conversions	1	-1000	1000	0		|2.7.4.4|2.7.4.9|	SEED automodel
414	rxn01518	ATP:deoxyuridine 5'-phosphotransferase	cpd00002[c] + cpd00412[c] <=> cpd00008[c] + cpd00299[c]	ATP + Deoxyuridine <=> ADP + dUMP	( peg1110 )	peg1110		Folate Biosynthesis | Folate Biosynthesis (Phoenix Copy) | pyrimidine conversions	1	-1000	1000	0		|2.7.1.21|	SEED automodel
415	rxn01519	dUTP nucleotidohydrolase	cpd00001[c] + cpd00358[c] -> cpd00012[c] + cpd00299[c]	H2O + dUTP => PPi + dUMP	( peg2272 )	peg2272		Folate Biosynthesis | Folate Biosynthesis (Phoenix Copy) | Nucleoside triphosphate pyrophosphohydrolase MazG	0	0	1000	0		3.6.1.19|3.6.1.23	SEED automodel
416	rxn01520	5,10-Methylenetetrahydrofolate:dUMP C-methyltransferase	cpd00125[c] + cpd00299[c] -> cpd00298[c] + cpd00330[c]	5,10-Methylene-THF + dUMP => dTMP + Dihydrofolate	( peg1344 )	peg1344		Folate Biosynthesis | Folate Biosynthesis (Phoenix Copy) | pyrimidine conversions	0	0	1000	0		2.1.1.45	SEED automodel
417	rxn01521	5'-nucleotidase (dUMP)	cpd00001[c] + cpd00299[c] -> cpd00009[c] + cpd00067[c] + cpd00412[c]	H2O + dUMP => Phosphate + H+ + Deoxyuridine	( peg803 )	peg803		Folate Biosynthesis | Folate Biosynthesis (Phoenix Copy)	0	0	1000	0		3.1.3.5|3.1.3.5)	SEED automodel
418	rxn01537	Thiamin hydrolase	cpd00001[c] + cpd00305[c] <=> cpd00067[c] + cpd00939[c] + cpd02636[c]	H2O + THI <=> H+ + Toxopyrimidine + 5-(2-Hydroxyethyl)-4-methylthiazole	( peg308 )	peg308		Thiamin biosynthesis	1	-1000	1000	0		|3.5.99.2|	SEED automodel
419	rxn01544	XMP:pyrophosphate phosphoribosyltransferase	cpd00103[c] + cpd00309[c] -> cpd00012[c] + cpd00497[c]	PPi + XMP <= PRPP + XAN	( peg2465 ) or ( peg1074 )	peg1074 peg2465		Purine conversions	0	0	1000	0		2.4.2.22|2.4.2.8	SEED automodel
420	rxn01548	guanosine:orthophosphate ribosyltransferase	cpd00009[c] + cpd00067[c] + cpd00311[c] <=> cpd00207[c] + cpd00475[c]	Phosphate + H+ + Guanosine <=> GNN + Ribose 1-phosphate	( peg290 )	peg290		Xanthosine utilization (xap region)	1	-1000	1000	0		2.4.2.1|2.4.2.15	SEED automodel
421	rxn01575	L-Isoleucine:2-oxoglutarate aminotransferase	cpd00024[c] + cpd00322[c] <=> cpd00023[c] + cpd00508[c]	2-Oxoglutarate + L-Isoleucine <=> GLU + 3MOP	( peg1989 )	peg1989		Alanine biosynthesis | Leucine Biosynthesis | Isoleucine degradation | Aminotransferases:Aromatic Pathway and More, A work in progress | Pyruvate Alanine Serine Interconversions | Dehydrogenase complexes | Branched-Chain Amino Acid Biosynthesis | Leucine Degradation and HMG-CoA Metabolism | Methionine Salvage | Branched chain amino acid degradation regulons | Valine degradation	1	-1000	1000	0		2.6.1.42	SEED automodel
422	rxn01602	Dihydrofolate:NADP+ oxidoreductase	cpd00006[c] + cpd00330[c] <=> cpd00005[c] + cpd00067[c] + cpd00393[c]	TPN + Dihydrofolate <=> TPNH + H+ + FOL	( peg1345 )	peg1345		Folate Biosynthesis | Folate Biosynthesis (Phoenix Copy)	1	-1000	1000	0		|1.5.1.3|	SEED automodel
423	rxn01603	7,8-dihydropteroate:L-glutamate ligase (ADP-forming)	cpd00002[c] + cpd00023[c] + cpd00683[c] -> cpd00008[c] + cpd00009[c] + cpd00067[c] + cpd00330[c]	ATP + GLU + Dihydropteroate => ADP + Phosphate + H+ + Dihydrofolate	( peg1208 )	peg1208		Folate Biosynthesis | Folate Biosynthesis (Phoenix Copy)	0	0	1000	0		6.3.2.12|6.3.2.17	SEED automodel
424	rxn01607	ATP:(R)-mevalonate 5-phosphotransferase	cpd00002[c] + cpd00332[c] <=> cpd00008[c] + cpd00812[c]	ATP + (R)-Mevalonate <=> ADP + (R)-5-Phosphomevalonate	( peg1454 )	peg1454		Archaeal lipids | Mevalonate Branch of Isoprenoid Biosynthesis | Isoprenoid Biosynthesis	1	-1000	1000	0		|2.7.1.36|	SEED automodel
425	rxn01643	L-Aspartate-4-semialdehyde:NADP+ oxidoreductase (phosphorylating)	cpd00005[c] + cpd01977[c] -> cpd00006[c] + cpd00009[c] + cpd00346[c]	TPN + Phosphate + L-Aspartic 4-semialdehyde <= TPNH + 4-Phospho-L-aspartate	( peg112 )	peg112		Lysine Biosynthesis DAP Pathway | Threonine and Homoserine Biosynthesis	0	0	1000	0		1.2.1.11	SEED automodel
426	rxn01644	L-Aspartate-4-semialdehyde hydro-lyase (adding pyruvate and	cpd00020[c] + cpd00346[c] -> 2 cpd00001[c] + cpd00067[c] + cpd02120[c]	Pyruvate + L-Aspartic 4-semialdehyde => 2 H2O + H+ + Dihydrodipicolinate	( peg106 )	peg106		Lysine Biosynthesis DAP Pathway	0	0	1000	0		4.2.1.52	SEED automodel
427	rxn01646	N-Ribosylnicotinamide:orthophosphate ribosyltransferase	cpd00009[c] + cpd02016[c] <=> cpd00133[c] + cpd00475[c]	Phosphate + N-Ribosylnicotinamide <=> NICO + Ribose 1-phosphate	( peg290 )	peg290		Deoxyribose and Deoxynucleoside Catabolism | Adenosyl nucleosidases | Purine conversions | pyrimidine conversions	1	-1000	1000	0		|2.4.2.1|	SEED automodel
428	rxn01647	Nicotinate D-ribonucleoside:orthophosphate ribosyltransferase	cpd00009[c] + cpd03471[c] <=> cpd00218[c] + cpd00475[c]	Phosphate + Nicotinate D-ribonucleoside <=> Niacin + Ribose 1-phosphate	( peg290 )	peg290		Deoxyribose and Deoxynucleoside Catabolism | Adenosyl nucleosidases | Purine conversions | pyrimidine conversions	1	-1000	1000	0		|2.4.2.1|	SEED automodel
429	rxn01648	Cytidine:orthophosphate alpha-D-ribosyltransferase	cpd00009[c] + cpd00067[c] + cpd00367[c] <=> cpd00307[c] + cpd00475[c]	Phosphate + H+ + Cytidine <=> Cytosine + Ribose 1-phosphate	( peg2151 )	peg2151		Deoxyribose and Deoxynucleoside Catabolism | pyrimidine conversions	1	-1000	1000	0		|2.4.2.2|	SEED automodel
430	rxn01649	Xanthosine:orthophosphate ribosyltransferase	cpd00009[c] + cpd00067[c] + cpd01217[c] <=> cpd00309[c] + cpd00475[c]	Phosphate + H+ + Xanthosine <=> XAN + Ribose 1-phosphate	( peg290 )	peg290		Xanthosine utilization (xap region)	1	-1000	1000	0		2.4.2.1	SEED automodel
431	rxn01653	5-Formyltetrahydrofolate cyclo-ligase (ADP-forming)	cpd00002[c] + cpd02197[c] -> cpd00008[c] + cpd00009[c] + cpd00347[c]	ATP + Folinic acid => ADP + Phosphate + 5,10-Methenyltetrahydrofolate	( peg727 )	peg727		Folate Biosynthesis | Folate Biosynthesis (Phoenix Copy) | Folate transporters | 5-FCL-like protein | One-carbon metabolism by tetrahydropterines | Serine-glyoxylate cycle	0	0	1000	0		|6.3.3.2|	SEED automodel
432	rxn01664	2-Aminoadipate 6-semialdehyde	cpd02522[c] -> cpd00001[c] + cpd00067[c] + cpd00352[c]	H2O + H+ + delta1-Piperideine-6-L-carboxylate <= 2-Aminoadipate 6-semialdehyde				None	0	0	1000	0			SEED automodel - spontaneous
433	rxn01673	ATP:nucleoside-diphosphate phosphatransferase	cpd00002[c] + cpd00533[c] <=> cpd00008[c] + cpd00356[c]	ATP + dCDP <=> ADP + dCTP	( peg741 )	peg741		Purine conversions | pyrimidine conversions	1	-1000	1000	0		2.7.4.6	SEED automodel
434	rxn01674	dCTP:uridine 5'-phosphotransferase	cpd00249[c] + cpd00356[c] <=> cpd00091[c] + cpd00533[c]	Uridine + dCTP <=> UMP + dCDP	( peg1637 )	peg1637		pyrimidine conversions	1	-1000	1000	0		|2.7.1.48|	SEED automodel
435	rxn01675	dTTP:alpha-D-glucose-1-phosphate thymidylyltransferase	cpd00089[c] + cpd00357[c] <=> cpd00012[c] + cpd00626[c]	Cori ester + TTP <=> PPi + dTDPglucose	( peg1962 )	peg1962		dTDP-rhamnose synthesis | Rhamnose containing glycans | linker unit-arabinogalactan synthesis	1	-1000	1000	0		2.7.7.24|2.7.7.33	SEED automodel
436	rxn01678	ATP:nucleoside-diphosphate phosphatransferase	cpd00002[c] + cpd00978[c] <=> cpd00008[c] + cpd00358[c]	ATP + dUDP <=> ADP + dUTP	( peg741 )	peg741		Purine conversions | pyrimidine conversions	1	-1000	1000	0		2.7.4.6	SEED automodel
437	rxn01679	dUTP:uridine 5'-phosphotransferase	cpd00249[c] + cpd00358[c] <=> cpd00091[c] + cpd00978[c]	Uridine + dUTP <=> UMP + dUDP	( peg1637 )	peg1637		pyrimidine conversions	1	-1000	1000	0		|2.7.1.48|	SEED automodel
438	rxn01682	(1S,2R)-1-C-(indol-3-yl)glycerol 3-phosphate	cpd02210[c] <=> cpd00102[c] + cpd00359[c]	Indoleglycerol phosphate <=> Glyceraldehyde3-phosphate + indol	( peg92 and peg93 )	peg92 peg93		Auxin biosynthesis | Tryptophan synthesis	1	-1000	1000	0		4.1.2.8|4.2.1.20	SEED automodel
439	rxn01705	dCTP:cytidine 5'-phosphotransferase	cpd00356[c] + cpd00367[c] <=> cpd00046[c] + cpd00533[c]	dCTP + Cytidine <=> CMP + dCDP	( peg1637 )	peg1637		pyrimidine conversions	1	-1000	1000	0		|2.7.1.48|	SEED automodel
440	rxn01706	dUTP:cytidine 5'-phosphotransferase	cpd00358[c] + cpd00367[c] <=> cpd00046[c] + cpd00978[c]	dUTP + Cytidine <=> CMP + dUDP	( peg1637 )	peg1637		pyrimidine conversions	1	-1000	1000	0		|2.7.1.48|	SEED automodel
441	rxn01737	Raffinose fructohydrolase	cpd00001[c] + cpd00382[c] <=> cpd00082[c] + cpd03198[c]	H2O + Melitose <=> Levulose + Melibiose	( peg2051 )	peg2051		Fructooligosaccharides(FOS) and Raffinose Utilization | Sucrose utilization | Sucrose-specific PTS | Sucrose Metabolism	1	-1000	1000	0		|3.2.1.26|	SEED automodel
442	rxn01740	Shikimate:NADP+ 5-oxidoreductase	cpd00006[c] + cpd00383[c] <=> cpd00005[c] + cpd00067[c] + cpd01716[c]	TPN + Shikimate <=> TPNH + H+ + 3-Dehydroshikimate	( peg488 and peg490 )	peg488 peg490		Common Pathway For Synthesis of Aromatic Compounds (DAHP synthase to chorismate) | Chorismate Synthesis	1	-1000	1000	0		1.1.1.25|1.1.1.282	SEED automodel
443	rxn01790	(R)-Pantoate:NADP+ 2-oxidoreductase	cpd00006[c] + cpd00408[c] <=> cpd00005[c] + cpd00067[c] + cpd00712[c]	TPN + Pantoate <=> TPNH + H+ + 2-Dehydropantoate	( peg1401 )	peg1401		Coenzyme A Biosynthesis | Branched-Chain Amino Acid Biosynthesis	1	-1000	1000	0		1.1.1.169	SEED automodel
444	rxn01792	Pantothenate amidohydrolase	cpd00001[c] + cpd00644[c] <=> cpd00085[c] + cpd00408[c]	H2O + PAN <=> beta-Alanine + Pantoate				None	1	-1000	1000	0		|3.5.1.22|	SEED automodel - autocompletion
445	rxn01799	deoxyuridine:orthophosphate 2-deoxy-D-ribosyltransferase	cpd00009[c] + cpd00067[c] + cpd00412[c] <=> cpd00092[c] + cpd00509[c]	Phosphate + H+ + Deoxyuridine <=> Uracil + deoxyribose-1-phosphate	( peg290 ) or ( peg2151 )	peg2151 peg290		pyrimidine conversions	1	-1000	1000	0		|2.4.2.1|2.4.2.4|2.4.2.23|2.4.2.2|	SEED automodel
446	rxn01800	Deoxycytidine aminohydrolase	cpd00001[c] + cpd00067[c] + cpd00654[c] -> cpd00013[c] + cpd00412[c]	H2O + H+ + Deoxycytidine => NH3 + Deoxyuridine	( peg1480 )	peg1480		Murein hydrolase regulation and cell death | tRNA modification Bacteria | pyrimidine conversions	0	0	1000	0		3.5.4.14|3.5.4.5	SEED automodel
447	rxn01807	ATP:pyridoxal 5'-phosphotransferase	cpd00002[c] + cpd00419[c] <=> cpd00008[c] + cpd00493[c]	ATP + PM <=> ADP + Pyridoxamine phosphate	( peg612 )	peg612		Pyridoxin (Vitamin B6) Biosynthesis	1	-1000	1000	0		2.7.1.35	SEED automodel
448	rxn01858	Deoxyadenosine aminohydrolase	cpd00001[c] + cpd00067[c] + cpd00438[c] -> cpd00013[c] + cpd03279[c]	H2O + H+ + Deoxyadenosine => NH3 + Deoxyinosine	( peg2152 )	peg2152		Purine conversions | Menaquinone Biosynthesis via Futalosine	0	0	1000	0		|3.5.4.4|	SEED automodel
449	rxn01859	Deoxyadenosine:orthophosphate ribosyltransferase	cpd00009[c] + cpd00067[c] + cpd00438[c] <=> cpd00128[c] + cpd00509[c]	Phosphate + H+ + Deoxyadenosine <=> Adenine + deoxyribose-1-phosphate	( peg290 )	peg290		Xanthosine utilization (xap region)	1	-1000	1000	0		2.4.2.1|2.4.2.4	SEED automodel
450	rxn01870	D-Fructose 1-phosphate D-glyceraldehyde-3-phosphate-lyase	cpd00802[c] <=> cpd00095[c] + cpd00448[c]	Fructose 1-phosphate <=> Glycerone phosphate + D-Glyceraldehyde	( peg336 ) or ( peg443 )	peg336 peg443		Hexitol degradation | Calvin-Benson cycle | Formaldehyde assimilation: Ribulose monophosphate pathway | Glycolysis and Gluconeogenesis	1	-1000	1000	0		|4.1.2.13|	SEED automodel
451	rxn01871	acetyl-CoA:enzyme N6-(dihydrolipoyl)lysine S-acetyltransferase	cpd00022[c] + cpd00449[c] <=> cpd00010[c] + cpd00836[c]	Acetyl-CoA + Dihydrolipoamide <=> CoA + S-Acetyldihydrolipoamide	( peg1265 )	peg1265		Dehydrogenase complexes | Lipoic acid metabolism | Acetoin, butanediol metabolism	1	-1000	1000	0		|2.3.1.12|	SEED automodel
452	rxn01925	2-methylpropanoyl-CoA:enzyme N6-(dihydrolipoyl)lysine	cpd00449[c] + cpd00481[c] <=> cpd00010[c] + cpd02700[c]	Dihydrolipoamide + Isobutyryl-CoA <=> CoA + S-(2-Methylpropanoyl)-dihydrolipoamide	( peg1402 )	peg1402		Isoleucine degradation | Valine degradation	1	-1000	1000	0		|2.3.1.168|	SEED automodel
453	rxn01964	L-Serine hydro-lyase (adding indoleglycerol-phosphate)	cpd00054[c] + cpd02210[c] <=> cpd00001[c] + cpd00065[c] + cpd00102[c]	Serine + Indoleglycerol phosphate <=> H2O + Tryptophan + Glyceraldehyde3-phosphate	( peg92 and peg93 )	peg92 peg93		Auxin biosynthesis | Tryptophan synthesis	1	-1000	1000	0		4.2.1.20	SEED automodel
454	rxn01966	alpha,alpha-Trehalose:orthophosphate beta-D-glucosyltransferase	cpd00009[c] + cpd00067[c] + cpd00794[c] <=> cpd00027[c] + cpd00501[c]	Phosphate + H+ + TRHL <=> Glucose + beta-D-Glucose 1-phosphate	( peg941 )	peg941		Maltose and Maltodextrin Utilization	1	-1000	1000	0		|2.4.1.64|	SEED automodel
455	rxn01967	beta-D-Glucose 1-phosphate 1,6-phosphomutase	cpd00501[c] <=> cpd00863[c]	beta-D-Glucose 1-phosphate <=> beta-D-Glucose 6-phosphate	( peg942 )	peg942		Trehalose Uptake and Utilization | Maltose and Maltodextrin Utilization	1	-1000	1000	0		|5.4.2.6|	SEED automodel
456	rxn01972	N6-Acetyl-LL-2,6-diaminoheptanedioate amidohydrolase	cpd00001[c] + cpd02685[c] <=> cpd00029[c] + cpd00504[c]	H2O + N6-Acetyl-L-2,6-diaminopimelate <=> ACET + LL-2,6-Diaminopimelate	( peg107 )	peg107		Lysine Biosynthesis DAP Pathway	1	-1000	1000	0		|3.5.1.47|	SEED automodel
457	rxn01974	LL-2,6-Diaminoheptanedioate 2-epimerase	cpd00504[c] <=> cpd00516[c]	LL-2,6-Diaminopimelate <=> meso-2,6-Diaminopimelate	( peg111 )	peg111		Lysine Biosynthesis DAP Pathway	1	-1000	1000	0		5.1.1.7	SEED automodel
458	rxn01975	beta-D-Glucose-6-phosphate:NADP+ 1-oxoreductase	cpd00006[c] + cpd00863[c] <=> cpd00005[c] + cpd00067[c] + cpd00911[c]	TPN + beta-D-Glucose 6-phosphate <=> TPNH + H+ + 6-Phospho-D-glucono-1,5-lactone	( peg771 )	peg771		Fermentations: Lactate | Pentose phosphate pathway | Sugar utilization in Thermotoga | Formaldehyde assimilation: Ribulose monophosphate pathway | Glycolysis and Gluconeogenesis | Entner-Doudoroff Pathway	1	-1000	1000	0		|1.1.1.49|	SEED automodel
459	rxn01977	alpha-D-Glucose 6-phosphate ketol-isomerase	cpd00079[c] <=> cpd00863[c]	Robison ester <=> beta-D-Glucose 6-phosphate	( peg1084 )	peg1084		Glycolysis and Gluconeogenesis, including Archaeal enzymes | Formaldehyde assimilation: Ribulose monophosphate pathway | Glycolysis and Gluconeogenesis | Sucrose Metabolism	1	-1000	1000	0		|5.1.3.15|5.3.1.9|	SEED automodel
460	rxn01985	Deoxyinosine:orthophosphate ribosyltransferase	cpd00009[c] + cpd00067[c] + cpd03279[c] <=> cpd00226[c] + cpd00509[c]	Phosphate + H+ + Deoxyinosine <=> HYXN + deoxyribose-1-phosphate	( peg290 )	peg290		Xanthosine utilization (xap region)	1	-1000	1000	0		2.4.2.1|2.4.2.4	SEED automodel
461	rxn01986	2-Deoxy-D-ribose 1-phosphate 1,5-phosphomutase	cpd00509[c] <=> cpd00510[c]	deoxyribose-1-phosphate <=> deoxyribose-5-phosphate	( peg289 ) or ( peg2288 )	peg2288 peg289		Deoxyribose and Deoxynucleoside Catabolism	1	-1000	1000	0		5.4.2.7	SEED automodel
462	rxn01987	Deoxyribokinase	cpd00008[c] + cpd00510[c] <=> cpd00002[c] + cpd01242[c]	ADP + deoxyribose-5-phosphate <=> ATP + Thyminose	( peg321 )	peg321		Deoxyribose and Deoxynucleoside Catabolism | D-ribose utilization	1	-1000	1000	0		|2.7.1.15|	SEED automodel
463	rxn01997	dTDPglucose 4,6-hydro-lyase	cpd00626[c] -> cpd00001[c] + cpd00521[c]	dTDPglucose => H2O + dTDP-4-oxo-6-deoxy-D-glucose	( peg2003 ) or ( peg1054 ) or ( peg1960 )	peg1054 peg1960 peg2003		dTDP-rhamnose synthesis | Rhamnose containing glycans | linker unit-arabinogalactan synthesis	0	0	1000	0		4.2.1.46	SEED automodel
464	rxn02000	dTDP-4-dehydro-6-deoxy-D-glucose 3,5-epimerase	cpd00521[c] <=> cpd00522[c]	dTDP-4-oxo-6-deoxy-D-glucose <=> dTDP-4-oxo-L-rhamnose	( peg1961 )	peg1961		dTDP-rhamnose synthesis | Rhamnose containing glycans | linker unit-arabinogalactan synthesis	1	-1000	1000	0		5.1.3.13	SEED automodel
465	rxn02003	dTDP-6-deoxy-L-mannose:NADP+ 4-oxidoreductase	cpd00006[c] + cpd02113[c] <=> cpd00005[c] + cpd00067[c] + cpd00522[c]	TPN + dTDP-rhamnose <=> TPNH + H+ + dTDP-4-oxo-L-rhamnose	( peg1959 )	peg1959		dTDP-rhamnose synthesis | Rhamnose containing glycans | linker unit-arabinogalactan synthesis	1	-1000	1000	0		1.1.1.133	SEED automodel
466	rxn02005	trehalose transport via PEP:Pyr PTS	cpd00061[c] + cpd00794[e] <=> cpd00020[c] + cpd00523[c]	PEP + TRHL[e] <=> Pyruvate + Trehalose 6-phosphate	( peg1729 and peg1730 and peg621 )	peg1729 peg1730 peg621		Trehalose Uptake and Utilization	1	-1000	1000	0		|2.7.1.69|	SEED automodel
467	rxn02008	UDP-N-acetylmuramoyl-L-alanine:D-glutamate ligase(ADP-forming)	cpd00002[c] + cpd00186[c] + cpd00890[c] -> cpd00008[c] + cpd00009[c] + cpd00067[c] + cpd00525[c]	ATP + D-Glutamate + UDP-N-acetylmuramoyl-L-alanine => ADP + Phosphate + H+ + UDP-N-acetylmuramoyl-L-alanyl-D-glutamate	( peg1227 )	peg1227		Peptidoglycan Biosynthesis | Peptidoglycan Biosynthesis 2	0	0	1000	0		6.3.2.9	SEED automodel
468	rxn02011	UDP-N-acetylmuramoyl-L-alanyl-D-glutamate:meso-2,6-	cpd00002[c] + cpd00516[c] + cpd00525[c] -> cpd00008[c] + cpd00009[c] + cpd00067[c] + cpd02964[c]	ATP + meso-2,6-Diaminopimelate + UDP-N-acetylmuramoyl-L-alanyl-D-glutamate => ADP + Phosphate + H+ + UDP-N-acetylmuramoyl-L-alanyl-D-gamma-glutamyl-meso-2,6-diaminopimelate				Peptidoglycan Biosynthesis | Methicillin resistance in Staphylococci | Peptidoglycan Biosynthesis 2	0	0	1000	0		6.3.2.13	SEED automodel - autocompletion
469	rxn02113	2-Acetolactate carboxy-lyase	cpd00067[c] + cpd00668[c] -> cpd00011[c] + cpd00361[c]	H+ + ALCTT => CO2 + ACTN	( peg1800 )	peg1800		Alpha-acetolactate operon | Murein hydrolase regulation and cell death | Acetoin, butanediol metabolism	0	0	1000	0		|4.1.1.5|	SEED automodel
470	rxn02155	ATP:nicotinamide-nucleotide adenylyltransferase	cpd00002[c] + cpd00873[c] <=> cpd00012[c] + cpd00638[c]	ATP + Nicotinate ribonucleotide <=> PPi + Deamido-NAD	( peg1656 )	peg1656		NAD and NADP cofactor biosynthesis global | NAD regulation	1	-1000	1000	0		2.7.7.1|2.7.7.18	SEED automodel
471	rxn02159	L-Histidinol:NAD+ oxidoreductase	cpd00003[c] + cpd00641[c] <=> cpd00004[c] + cpd00067[c] + cpd01324[c]	NAD + L-Histidinol <=> NADH + H+ + L-Histidinal	( peg1392 )	peg1392		Histidine Biosynthesis	1	-1000	1000	0		|1.1.1.23|	SEED automodel
472	rxn02160	L-Histidinol-phosphate phosphohydrolase	cpd00001[c] + cpd00807[c] -> cpd00009[c] + cpd00067[c] + cpd00641[c]	H2O + L-Histidinol phosphate => Phosphate + H+ + L-Histidinol	( peg1167 )	peg1167		Histidine Biosynthesis	0	0	1000	0		3.1.3.15	SEED automodel
473	rxn02175	ATP:pantetheine-4'-phosphate adenylyltransferase	cpd00002[c] + cpd00834[c] <=> cpd00012[c] + cpd00655[c]	ATP + Phosphopantetheine <=> PPi + Dephospho-CoA	( peg1276 )	peg1276		Coenzyme A Biosynthesis	1	-1000	1000	0		2.7.7.3	SEED automodel
474	rxn02177	Isochorismate pyruvate-hydrolase	cpd00001[c] + cpd00658[c] -> cpd00020[c] + cpd02566[c]	H2O + Isochorismate => Pyruvate + 2,3-Dihydro-2,3-dihydroxybenzoate	( peg2684 )	peg2684		Siderophore enterobactin biosynthesis and ferric enterbactin transport | NAD and NADP cofactor biosynthesis global | Chorismate: Intermediate for synthesis of PAPA antibiotics, PABA, anthranilate, 3-hydroxyanthranilate and more.	0	0	1000	0		3.3.2.1	SEED automodel
475	rxn02185	2-Acetolactate pyruvate-lyase (carboxylating)	cpd00056[c] + cpd00668[c] <=> cpd00020[c] + cpd03049[c]	TPP + ALCTT <=> Pyruvate + 2-Hydroxyethyl-ThPP	( peg1801 )	peg1801		Branched-Chain Amino Acid Biosynthesis | Acetoin, butanediol metabolism	1	-1000	1000	0		|2.2.1.6|	SEED automodel
476	rxn02200	2-Amino-4-hydroxy-6-hydroxymethyl-7,8-dihydropteridine:4-	cpd00443[c] + cpd00954[c] <=> cpd00001[c] + cpd00683[c]	ABEE + 6-hydroxymethyl dihydropterin <=> H2O + Dihydropteroate				Folate Biosynthesis | Folate Biosynthesis (Phoenix Copy) | YgfZ	1	-1000	1000	0		|2.5.1.15|	SEED automodel - autocompletion
477	rxn02285	UDP-N-acetylmuramate:NADP+ oxidoreductase	cpd00005[c] + cpd00067[c] + cpd02820[c] -> cpd00006[c] + cpd00773[c]	TPN + UDP-MurNAc <= TPNH + H+ + UDP-N-acetylglucosamine enolpyruvate	( peg961 )	peg961		Peptidoglycan Biosynthesis | UDP-N-acetylmuramate from Fructose-6-phosphate Biosynthesis | Peptidoglycan Biosynthesis 2	0	0	1000	0		1.1.1.158	SEED automodel
478	rxn02286	UDP-N-acetylmuramate:L-alanine ligase (ADP-forming)	cpd00002[c] + cpd00035[c] + cpd00773[c] -> cpd00008[c] + cpd00009[c] + cpd00067[c] + cpd00890[c]	ATP + ALA + UDP-MurNAc => ADP + Phosphate + H+ + UDP-N-acetylmuramoyl-L-alanine	( peg1679 )	peg1679		Peptidoglycan Biosynthesis | Peptidoglycan Biosynthesis 2	0	0	1000	0		6.3.2.8	SEED automodel
479	rxn02305	2-Methyl-4-amino-5-hydroxymethylpyrimidine-diphosphate:4-methyl-5-	cpd00067[c] + cpd02654[c] + cpd02894[c] <=> cpd00012[c] + cpd00793[c]	H+ + 4-Methyl-5--2-phosphoethyl-thiazole + 4-Amino-2-methyl-5-diphosphomethylpyrimidine <=> PPi + TMP	( peg311 )	peg311		Thiamin biosynthesis	1	-1000	1000	0		2.5.1.3	SEED automodel
480	rxn02314	ATP:D-tagatose-6-phosphate 1-phosphotransferase	cpd00002[c] + cpd00805[c] <=> cpd00008[c] + cpd02371[c]	ATP + D-Tagatose 6-phosphate <=> ADP + D-Tagatose 1,6-biphosphate	( peg1321 ) or ( peg670 )	peg1321 peg670		Fructose utilization	1	-1000	1000	0		2.7.1.11|2.7.1.144|2.7.1.145|2.7.1.56	SEED automodel
481	rxn02318	D-Galactose 6-phosphate ketol-isomerase	cpd00818[c] <=> cpd00805[c]	6-Phospho-D-galactose <=> D-Tagatose 6-phosphate	( peg672 and peg673 )	peg672 peg673		Lactose and Galactose Uptake and Utilization	1	-1000	1000	0		|5.3.1.26|	SEED automodel
482	rxn02320	5-Amino-2-oxopentanoate:2-oxoglutarate aminotransferase	cpd00024[c] + cpd00807[c] <=> cpd00023[c] + cpd00930[c]	2-Oxoglutarate + L-Histidinol phosphate <=> GLU + Imidazole-acetol phosphate	( peg1395 ) or ( peg1385 )	peg1385 peg1395		Aminotransferases:Aromatic Pathway and More, A work in progress | Histidine Biosynthesis | Homogentisate pathway of aromatic compound degradation	1	-1000	1000	0		2.6.1.9	SEED automodel
483	rxn02322	ATP:(R)-5-phosphomevalonate phosphotransferase	cpd00002[c] + cpd00812[c] <=> cpd00008[c] + cpd00841[c]	ATP + (R)-5-Phosphomevalonate <=> ADP + (R)-5-Diphosphomevalonate	( peg1049 )	peg1049		Archaeal lipids | Mevalonate Branch of Isoprenoid Biosynthesis | Isoprenoid Biosynthesis	1	-1000	1000	0		|2.7.4.2|	SEED automodel
484	rxn02332	Lactose 6-phosphate 6-phosphogalactohydrolase	cpd00001[c] + cpd03194[c] <=> cpd00190[c] + cpd00818[c]	H2O + Lactose 6-phosphate <=> beta-D-Glucose + 6-Phospho-D-galactose	( peg8 )	peg8		Lactose and Galactose Uptake and Utilization	1	-1000	1000	0		|3.2.1.85|	SEED automodel
485	rxn02339	4-Hydroxy-L-glutamate:2-oxoglutarate aminotransferase	cpd00024[c] + cpd01974[c] <=> cpd00023[c] + cpd00830[c]	2-Oxoglutarate + 4-Hydroxy-L-glutamate <=> GLU + 4-Hydroxy-2-oxoglutarate	( peg1448 )	peg1448		Threonine and Homoserine Biosynthesis | Phenylalanine synthesis | Proline, 4-hydroxyproline uptake and utilization | Aminotransferases:Aromatic Pathway and More, A work in progress | Glutamine, Glutamate, Aspartate and Asparagine Biosynthesis	1	-1000	1000	0		|2.6.1.23|2.6.1.1|	SEED automodel
486	rxn02341	N-[(R)-4'-Phosphopantothenoyl]-L-cysteine carboxy-lyase	cpd00067[c] + cpd02666[c] -> cpd00011[c] + cpd00834[c]	H+ + (R)-4'-Phosphopantothenoyl-L-cysteine => CO2 + Phosphopantetheine	( peg1594 )	peg1594		Coenzyme A Biosynthesis	0	0	1000	0		4.1.1.36	SEED automodel
487	rxn02342	2-(alpha-Hydroxyethyl)thiamine diphosphate:lipoamide	cpd00213[c] + cpd03049[c] <=> cpd00056[c] + cpd00836[c]	Lipoamide + 2-Hydroxyethyl-ThPP <=> TPP + S-Acetyldihydrolipoamide	( peg1263 and peg1264 )	peg1263 peg1264		Dehydrogenase complexes | Pyruvate metabolism II: acetyl-CoA, acetogenesis from pyruvate	1	-1000	1000	0		|1.2.4.1|	SEED automodel
488	rxn02373	L-Glutamate-5-semialdehyde:NADP+ 5-oxidoreductase (phosphorylationg)	cpd00005[c] + cpd02097[c] -> cpd00006[c] + cpd00009[c] + cpd00858[c]	TPN + Phosphate + L-Glutamate5-semialdehyde <= TPNH + L-Glutamyl 5-phosphate	( peg2303 )	peg2303		Proline Synthesis | YgfZ | Proline, 4-hydroxyproline uptake and utilization	0	0	1000	0		1.2.1.41	SEED automodel
489	rxn02374	L-glutamate 5-semialdehyde dehydratase (spontaneous)	cpd00858[c] -> cpd00001[c] + cpd00067[c] + cpd02431[c]	L-Glutamate5-semialdehyde => H2O + H+ + 1-Pyrroline-5-carboxylate				None	0	0	1000	0			SEED automodel - spontaneous
490	rxn02380	beta-D-Glucose 6-phosphate ketol-isomerase	cpd00863[c] <=> cpd00072[c]	beta-D-Glucose 6-phosphate <=> Neuberg ester	( peg1084 )	peg1084		Glycolysis and Gluconeogenesis, including Archaeal enzymes | Formaldehyde assimilation: Ribulose monophosphate pathway | Glycolysis and Gluconeogenesis | Sucrose Metabolism	1	-1000	1000	0		|5.3.1.9|	SEED automodel
491	rxn02402	Nicotinate-nucleotide:pyrophosphate phosphoribosyltransferase	2 cpd00067[c] + cpd00103[c] + cpd02333[c] -> cpd00011[c] + cpd00012[c] + cpd00873[c]	CO2 + PPi + Nicotinate ribonucleotide <= 2 H+ + PRPP + Quinolinate				NAD and NADP cofactor biosynthesis global | NAD regulation	0	0	1000	0		2.4.2.19	SEED automodel - autocompletion
492	rxn02473	D-erythro-1-(Imidazol-4-yl)glycerol 3-phosphate hydro-lyase	cpd02843[c] -> cpd00001[c] + cpd00930[c]	D-erythro-imidazol-glycerol-phosphate => H2O + Imidazole-acetol phosphate	( peg1391 )	peg1391		Histidine Biosynthesis	0	0	1000	0		4.2.1.19	SEED automodel
493	rxn02483	4-Carboxymuconolactone carboxy-lyase	cpd00067[c] + cpd00938[c] -> cpd00011[c] + cpd02255[c]	H+ + 4-Carboxymuconolactone => CO2 + 3-Oxoadipate enol-lactone	( peg1174 and peg1175 )	peg1174 peg1175		Protocatechuate branch of beta-ketoadipate pathway	0	0	1000	0		|4.1.1.44|	SEED automodel
494	rxn02484	ATP:4-amino-5-hydroxymethyl-2-methylpyrimidine 5-phosphotransferase	cpd00002[c] + cpd00939[c] <=> cpd00008[c] + cpd02775[c]	ATP + Toxopyrimidine <=> ADP + 4-Amino-2-methyl-5-phosphomethylpyrimidine	( peg688 ) or ( peg312 )	peg312 peg688		Thiamin biosynthesis	1	-1000	1000	0		2.7.1.49	SEED automodel
495	rxn02507	1-(2-Carboxyphenylamino)-1-deoxy-D-ribulose-5-phosphate	cpd00067[c] + cpd00956[c] -> cpd00001[c] + cpd00011[c] + cpd02210[c]	H+ + 1-(2-carboxyphenylamino)-1-deoxyribulose 5-phosphate => H2O + CO2 + Indoleglycerol phosphate	( peg95 )	peg95		Tryptophan synthesis	0	0	1000	0		4.1.1.48	SEED automodel
496	rxn02508	N-(5-Phospho-beta-D-ribosyl)anthranilate ketol-isomerase	cpd02642[c] <=> cpd00956[c]	N-5-phosphoribosyl-anthranilate <=> 1-(2-carboxyphenylamino)-1-deoxyribulose 5-phosphate	( peg94 )	peg94		Auxin biosynthesis | Tryptophan synthesis	1	-1000	1000	0		5.3.1.24	SEED automodel
497	rxn02521	2',3'-Cyclic AMP 3'-nucleotidohydrolase	cpd00001[c] + cpd01570[c] -> cpd00988[c]	H2O + 2',3'-Cyclic AMP => 3'-AMP	( peg1317 )	peg1317		Glutathione-regulated potassium-efflux system and associated functions | Purine conversions | pyrimidine conversions	0	0	1000	0		|3.1.4.16|	SEED automodel
498	rxn02522	2',3'-Cyclic UMP 3'-nucleotidohydrolase	cpd00001[c] + cpd01572[c] -> cpd00989[c]	H2O + 2',3'-Cyclic UMP => 3'-UMP	( peg1317 )	peg1317		Glutathione-regulated potassium-efflux system and associated functions | Purine conversions | pyrimidine conversions	0	0	1000	0		|3.1.4.16|	SEED automodel
499	rxn02527	rxn02527	cpd00004[c] + cpd00067[c] + cpd01011[c] <=> cpd00003[c] + cpd03662[c]	NADH + H+ + Butanal <=> NAD + 1-Butanol	( peg2071 )	peg2071		Butanol Biosynthesis | Acetone Butanol Ethanol Synthesis	1	-1000	1000	0		|1.1.1.-|	SEED automodel
500	rxn02596	a-galactosidase (stachyose)	cpd00001[c] + cpd01133[c] <=> cpd00108[c] + cpd00382[c]	H2O + Stachyose <=> GALC + Melitose	( peg2029 ) or ( peg996 )	peg2029 peg996		Fructooligosaccharides(FOS) and Raffinose Utilization | Melibiose Utilization | Galactosylceramide and Sulfatide metabolism	1	-1000	1000	0		|3.2.1.22|	SEED automodel
501	rxn02632	(S,S)-Butane-2,3-diol:NAD+ oxidoreductase	cpd00003[c] + cpd01949[c] <=> cpd00004[c] + cpd00067[c] + cpd00361[c]	NAD + (S,S)-2,3-Butanediol <=> NADH + H+ + (S)-Acetoin	( peg2125 )	peg2125		Acetoin, butanediol metabolism	1	-1000	1000	0		|1.1.1.76|	Manual addition
502	rxn02666	L-2-amino-3-oxobutanoate decarboxylation (spontaneous)	cpd00067[c] + cpd02211[c] -> cpd00011[c] + cpd01298[c]	CO2 + Aminoacetone <= H+ + L-2-Amino-acetoacetate				None	0	0	1000	0			SEED automodel - spontaneous
503	rxn02680	Octanoyl-CoA:acetyl-CoA C-acyltransferase	cpd00022[c] + cpd01335[c] <=> cpd00010[c] + cpd03119[c]	Acetyl-CoA + Octanoyl-CoA <=> CoA + 3-Oxodecanoyl-CoA	( peg1754 )	peg1754		Isobutyryl-CoA to Propionyl-CoA Module | Isoleucine degradation | Branched chain amino acid degradation regulons	1	-1000	1000	0		|2.3.1.16|	SEED automodel
504	rxn02760	Sucrose 6-phosphate fructohydrolase	cpd00001[c] + cpd01693[c] <=> cpd00079[c] + cpd00082[c]	H2O + 6-Phosphosucrose <=> Robison ester + Levulose	( peg2051 )	peg2051		Fructooligosaccharides(FOS) and Raffinose Utilization | Sucrose utilization | Sucrose-specific PTS | Sucrose Metabolism	1	-1000	1000	0		3.2.1.26	SEED automodel
505	rxn02762	2',3'-Cyclic CMP 3'-nucleotidohydrolase	cpd00001[c] + cpd01571[c] -> cpd03454[c]	H2O + 2',3'-Cyclic CMP => 3'-CMP	( peg1317 )	peg1317		Glutathione-regulated potassium-efflux system and associated functions | Purine conversions | pyrimidine conversions	0	0	1000	0		|3.1.4.16|	SEED automodel
506	rxn02788	4-oxalocrotonate tautomerase	cpd01644[c] <=> cpd02183[c]	2-Hydroxymuconate <=> 4-Oxalocrotonate	( peg1461 )	peg1461		Central meta-cleavage pathway of aromatic compound degradation	1	-1000	1000	0		|5.3.2.-|	SEED automodel
507	rxn02804	myristoyl-CoA:acetylCoA C-myristoyltransferase	cpd00022[c] + cpd01695[c] <=> cpd00010[c] + cpd03114[c]	Acetyl-CoA + Myristoyl-CoA <=> CoA + 3-Oxopalmitoyl-CoA	( peg1754 )	peg1754		Isobutyryl-CoA to Propionyl-CoA Module | Isoleucine degradation | Branched chain amino acid degradation regulons	1	-1000	1000	0		|2.3.1.16|2.3.1.155|	SEED automodel
508	rxn02832	O-succinylbenzoate-CoA synthase	cpd03451[c] -> cpd00001[c] + cpd01772[c]	H2O + Succinylbenzoate <= SHCHC	( peg447 )	peg447		Menaquinone and Phylloquinone Biosynthesis | Muconate lactonizing enzyme family	0	0	1000	0		|4.2.1.-|4.2.1.113|	SEED automodel
509	rxn02834	Phosphoribosyl-ATP pyrophosphohydrolase	cpd00001[c] + cpd01775[c] -> cpd00012[c] + cpd01777[c]	H2O + Phosphoribosyl-ATP => PPi + Phosphoribosyl-AMP	( peg1386 and peg1387 )	peg1386 peg1387		YgfZ | Histidine Biosynthesis | Zinc regulated enzymes	0	0	1000	0		3.6.1.31	SEED automodel
510	rxn02835	1-(5-phospho-D-ribosyl)-AMP 1,6-hydrolase	cpd00001[c] + cpd01777[c] <=> cpd02979[c]	H2O + Phosphoribosyl-AMP <=> phosphoribosylformiminoaicar-phosphate	( peg1386 and peg1387 )	peg1386 peg1387		YgfZ | Histidine Biosynthesis | Zinc regulated enzymes	1	-1000	1000	0		3.5.4.19	SEED automodel
511	rxn02895	5-Phospho-D-ribosylamine:glycine ligase (ADP-forming)	cpd00002[c] + cpd00033[c] + cpd01982[c] -> cpd00008[c] + cpd00009[c] + cpd00067[c] + cpd02394[c]	ATP + Gly + 5-Phosphoribosylamine => ADP + Phosphate + H+ + GAR	( peg1716 )	peg1716		De Novo Purine Biosynthesis	0	0	1000	0		6.3.4.13	SEED automodel
512	rxn02916	6-Amino-2-oxohexanoate cyclation	cpd02074[c] -> cpd00001[c] + cpd00067[c] + cpd00922[c]	2-Oxo-6-aminocaproate => H2O + H+ + delta1-Piperideine-2-carboxylate				None	0	0	1000	0			SEED automodel - spontaneous
513	rxn02929	2,3,4,5-Tetrahydrodipicolinate:NADP+ oxidoreductase	cpd00006[c] + cpd02465[c] <=> cpd00005[c] + cpd00067[c] + cpd02120[c]	TPN + tetrahydrodipicolinate <=> TPNH + H+ + Dihydrodipicolinate	( peg105 )	peg105		Lysine Biosynthesis DAP Pathway	1	-1000	1000	0		1.3.1.26	SEED automodel
514	rxn02937	2-(Formamido)-N1-(5-phosphoribosyl)acetamidine cyclo-ligase	cpd00002[c] + cpd02826[c] <=> cpd00008[c] + cpd00009[c] + cpd00067[c] + cpd02140[c]	ATP + 5'-Phosphoribosylformylglycinamidine <=> ADP + Phosphate + H+ + AIR	( peg1719 )	peg1719		YgfZ | De Novo Purine Biosynthesis	1	-1000	1000	0		6.3.3.1	SEED automodel
515	rxn02938	1-(5-Phospho-D-ribosyl)-5-amino-4-imidazolecarboxylate carboxy-lyase	cpd00067[c] + cpd02893[c] -> cpd00011[c] + cpd02140[c]	H+ + 5'-Phosphoribosyl-4-carboxy-5-aminoimidazole => CO2 + AIR	( peg1725 and peg1726 ) or ( peg1076 )	peg1076 peg1725 peg1726		De Novo Purine Biosynthesis	0	0	1000	0		|4.1.1.21|	SEED automodel
516	rxn02988	quinolinate synthase	cpd00095[c] + cpd03470[c] -> 2 cpd00001[c] + cpd00009[c] + cpd00067[c] + cpd02333[c]	2 H2O + Phosphate + H+ + Quinolinate <= Glycerone phosphate + Iminoaspartate				Quinolinic acid and its derivatives | YgfZ | Cobalt-zinc-cadmium resistance | NAD and NADP cofactor biosynthesis global | NAD regulation	0	0	1000	0			SEED automodel - autocompletion
517	rxn03004	10-Formyltetrahydrofolate:5'-phosphoribosylglycinamide	cpd00201[c] + cpd02394[c] <=> cpd00067[c] + cpd00087[c] + cpd02678[c]	10-Formyl-THF + GAR <=> H+ + THF + N-Formyl-GAR	( peg1718 )	peg1718		De Novo Purine Biosynthesis | Glutathione-regulated potassium-efflux system and associated functions	1	-1000	1000	0		2.1.2.2	SEED automodel
518	rxn03012	rxn03012	cpd02414[c] -> cpd00001[c] + cpd00067[c] + cpd02465[c]	L-2-Amino-6-oxopimelate => H2O + H+ + tetrahydrodipicolinate				None	0	0	1000	0			SEED automodel - spontaneous
519	rxn03030	Acetyl-CoA:L-2,3,4,5-tetrahydrodipicolinate N2-acetyltransferase	cpd00001[c] + cpd00022[c] + cpd02465[c] <=> cpd00010[c] + cpd03289[c]	H2O + Acetyl-CoA + tetrahydrodipicolinate <=> CoA + L-2-Acetamido-6-oxopimelate	( peg108 )	peg108		Lysine Biosynthesis DAP Pathway	1	-1000	1000	0		|2.3.1.89|	SEED automodel
520	rxn03052	5-Methyltetrahydropteroyltri-L-glutamate:L-homocysteine	cpd00135[c] + cpd02738[c] <=> cpd00060[c] + cpd02555[c]	L-Homocysteine + 5-Methyltetrahydropteroyltri-L-glutamate <=> Methionine + Tetrahydropteroyltri-L-glutamate	( peg614 )	peg614		Methionine Biosynthesis	1	-1000	1000	0		|2.1.1.14|	SEED automodel
521	rxn03075	ATP:4-methyl-5-(2-hydroxyethyl)-thiazole 2-phosphotransferase	cpd00002[c] + cpd02636[c] <=> cpd00008[c] + cpd02654[c]	ATP + 5-(2-Hydroxyethyl)-4-methylthiazole <=> ADP + 4-Methyl-5--2-phosphoethyl-thiazole	( peg310 )	peg310		Thiamin biosynthesis	1	-1000	1000	0		2.7.1.50	SEED automodel
522	rxn03084	5'-Phosphoribosylformylglycinamide:L-glutamine amido-ligase	cpd00001[c] + cpd00002[c] + cpd00053[c] + cpd02678[c] -> cpd00008[c] + cpd00009[c] + cpd00023[c] + cpd00067[c] + cpd02826[c]	H2O + ATP + L-Glutamine + N-Formyl-GAR => ADP + Phosphate + GLU + H+ + 5'-Phosphoribosylformylglycinamidine	( peg1721 and peg1722 and peg1723 )	peg1721 peg1722 peg1723		De Novo Purine Biosynthesis	0	0	1000	0		6.3.5.3	SEED automodel
523	rxn03086	Acetyl-L,L-diaminopimelate aminotransferase	cpd00024[c] + cpd02685[c] <=> cpd00023[c] + cpd03289[c]	2-Oxoglutarate + N6-Acetyl-L-2,6-diaminopimelate <=> GLU + L-2-Acetamido-6-oxopimelate	( peg829 ) or ( peg2103 )	peg2103 peg829		Lysine Biosynthesis DAP Pathway	1	-1000	1000	0		|2.6.1.-|	SEED automodel
524	rxn03108	ATP:4-amino-2-methyl-5-phosphomethylpyrimidine phosphotransferase	cpd00002[c] + cpd02775[c] <=> cpd00008[c] + cpd02894[c]	ATP + 4-Amino-2-methyl-5-phosphomethylpyrimidine <=> ADP + 4-Amino-2-methyl-5-diphosphomethylpyrimidine	( peg688 ) or ( peg312 )	peg312 peg688		Thiamin biosynthesis	1	-1000	1000	0		2.7.4.7	SEED automodel
525	rxn03135	Imidazole-glycerol-3-phosphate synthase	cpd00053[c] + cpd02991[c] -> cpd00023[c] + cpd00067[c] + cpd02843[c] + cpd02851[c]	GLU + H+ + D-erythro-imidazol-glycerol-phosphate + AICAR <= L-Glutamine + phosphoribulosylformimino-AICAR-phosphate	( peg1388 and peg1390 )	peg1388 peg1390		Histidine Biosynthesis	0	0	1000	0			SEED automodel
526	rxn03136	1-(5'-Phosphoribosyl)-5-amino-4-(N-succinocarboxamide)-imidazole	cpd02921[c] <=> cpd00106[c] + cpd02851[c]	SAICAR <=> Fumarate + AICAR	( peg1077 )	peg1077		De Novo Purine Biosynthesis | Purine conversions	1	-1000	1000	0		4.3.2.2	SEED automodel
527	rxn03137	10-Formyltetrahydrofolate:5'-phosphoribosyl-5-amino-4-	cpd00201[c] + cpd02851[c] <=> cpd00087[c] + cpd02884[c]	10-Formyl-THF + AICAR <=> THF + FAICAR	( peg1717 )	peg1717		De Novo Purine Biosynthesis	1	-1000	1000	0		2.1.2.3	SEED automodel
528	rxn03147	1-(5-Phosphoribosyl)-5-amino-4-carboxyimidazole:L-aspartate ligase	cpd00002[c] + cpd00041[c] + cpd02893[c] -> cpd00008[c] + cpd00009[c] + 2 cpd00067[c] + cpd02921[c]	ATP + Aspartate + 5'-Phosphoribosyl-4-carboxy-5-aminoimidazole => ADP + Phosphate + 2 H+ + SAICAR	( peg1724 )	peg1724		De Novo Purine Biosynthesis	0	0	1000	0		6.3.2.6	SEED automodel
529	rxn03164	UDP-N-acetylmuramoyl-L-alanyl-D-glutamyl-meso-2,6-	cpd00002[c] + cpd00731[c] + cpd02964[c] -> cpd00008[c] + cpd00009[c] + cpd00067[c] + cpd02968[c]	ATP + D-Ala-D-Ala + UDP-N-acetylmuramoyl-L-alanyl-D-gamma-glutamyl-meso-2,6-diaminopimelate => ADP + Phosphate + H+ + UDP-N-acetylmuramoyl-L-alanyl-D-glutamyl-6-carboxy-L-lysyl-D-alanyl- D-alanine	( peg2488 )	peg2488		None	0	0	1000	0		6.3.2.10|6.3.2.15	SEED automodel
530	rxn03175	N-(5'-Phospho-D-ribosylformimino)-5-amino-1-	cpd02979[c] <=> cpd02991[c]	phosphoribosylformiminoaicar-phosphate <=> phosphoribulosylformimino-AICAR-phosphate	( peg1389 )	peg1389		Histidine Biosynthesis | Tryptophan synthesis	1	-1000	1000	0		5.3.1.16	SEED automodel
531	rxn03243	Decanoyl-CoA:acetyl-CoA C-acyltransferase	cpd00022[c] + cpd03128[c] <=> cpd00010[c] + cpd03117[c]	Acetyl-CoA + Decanoyl-CoA <=> CoA + 3-Oxododecanoyl-CoA	( peg1754 )	peg1754		Isobutyryl-CoA to Propionyl-CoA Module | Isoleucine degradation | Branched chain amino acid degradation regulons	1	-1000	1000	0		|2.3.1.16|	SEED automodel
532	rxn03248	Hexanoyl-CoA:acetyl-CoA C-acyltransferase	cpd00022[c] + cpd03124[c] <=> cpd00010[c] + cpd03121[c]	Acetyl-CoA + Hexanoyl-CoA <=> CoA + 3-Oxooctanoyl-CoA	( peg1754 )	peg1754		Isobutyryl-CoA to Propionyl-CoA Module | Isoleucine degradation | Branched chain amino acid degradation regulons	1	-1000	1000	0		|2.3.1.16|	SEED automodel
533	rxn03397	UDP-L-rhamnose:flavonol-3-O-D-glucoside L-rhamnosyltransferase	cpd00017[c] + cpd03447[c] -> cpd00019[c] + cpd00067[c] + cpd03448[c]	SAM + 2-Octaprenyl-6-methoxy-1,4-benzoquinone => S-Adenosylhomocysteine + H+ + 2-Octaprenyl-3-methyl-6-methoxy-1,4-benzoquinone	( peg448 )	peg448			0	0	1000	0		|2.1.1.-|	SEED automodel
534	rxn03406	Undecaprenyl-diphospho-N-acetylmuramoyl-(N-acetylglucosamine)-	cpd00002[c] + cpd00013[c] + cpd03487[c] -> cpd00008[c] + cpd00009[c] + cpd00067[c] + cpd03488[c]	ATP + NH3 + Undecaprenyl-diphospho-N-acetylmuramoyl-(N-acetylglucosamine)-L-alanyl-D-glutamyl-L-lysyl-D-alanyl-D-alanine => ADP + Phosphate + H+ + Undecaprenyl-diphospho-N-acetylmuramoyl-(N-acetylglucosamine)-L-alanyl-D-glutaminyl-L-lysyl-D-alanyl-D-alanine	( peg1619 )	peg1619		Peptidoglycan Biosynthesis | Photorespiration (oxidative C2 cycle) | Glutamine synthetases | Peptidoglycan Biosynthesis 2 | Glutamine, Glutamate, Aspartate and Asparagine Biosynthesis | Ammonia assimilation	0	0	1000	0		|6.3.1.2|	SEED automodel
535	rxn03407	Undecaprenyl-diphospho-N-acetylmuramoyl-(N-acetylglucosamine)-	cpd00002[c] + cpd00013[c] + cpd03491[c] -> cpd00008[c] + cpd00009[c] + cpd00067[c] + cpd03492[c]	ATP + NH3 + Undecaprenyl-diphospho-N-acetylmuramoyl-(N-acetylglucosamine)-L-alanyl-gamma-D-glutamyl-L-lysyl-D-alanyl-D-alanine => ADP + Phosphate + H+ + Undecaprenyl-diphospho-N-acetylmuramoyl-(N-acetylglucosamine)-L-alanyl-D-isoglutaminyl-L-lysyl-D-alanyl-D-alanine	( peg1619 )	peg1619		Peptidoglycan Biosynthesis | Photorespiration (oxidative C2 cycle) | Glutamine synthetases | Peptidoglycan Biosynthesis 2 | Glutamine, Glutamate, Aspartate and Asparagine Biosynthesis | Ammonia assimilation	0	0	1000	0		|6.3.1.2|	SEED automodel
536	rxn03408	UDP-N-acetylglucosamine-N-acetylmuramyl-(pentapeptide)pyrophosphoryl-undecaprenol N-acetylglucosamine transferase	cpd00037[c] + cpd03494[c] <=> cpd00014[c] + cpd03495[c]	UDP-N-acetylglucosamine + Undecaprenyl-diphospho-N-acetylmuramoyl-L-alanyl-D-glutamyl-meso-2,6-diaminopimeloyl-D-alanyl-D-alanine <=> UDP + Undecaprenyl-diphospho-N-acetylmuramoyl--N-acetylglucosamine-L-ala-D-glu-meso-2-6-diaminopimeloyl-D-ala-D-ala	( peg1228 )	peg1228		Peptidoglycan Biosynthesis | Peptidoglycan Biosynthesis 2	1	-1000	1000	0		|2.4.1.227|	SEED automodel
537	rxn03409	Undecaprenyl-diphospho-N-acetylmuramoyl-(N-acetylglucosamine)-	cpd00002[c] + cpd00013[c] + cpd03495[c] -> cpd00008[c] + cpd00009[c] + cpd00067[c] + cpd03496[c]	ATP + NH3 + Undecaprenyl-diphospho-N-acetylmuramoyl--N-acetylglucosamine-L-ala-D-glu-meso-2-6-diaminopimeloyl-D-ala-D-ala => ADP + Phosphate + H+ + Undecaprenyl-diphospho-N-acetylmuramoyl-(N-acetylglucosamine)-L-alanyl-D-glutaminyl-meso-2,6-diaminopimeloyl-D-alanyl-D-alanine	( peg1619 )	peg1619		Peptidoglycan Biosynthesis | Photorespiration (oxidative C2 cycle) | Glutamine synthetases | Peptidoglycan Biosynthesis 2 | Glutamine, Glutamate, Aspartate and Asparagine Biosynthesis | Ammonia assimilation	0	0	1000	0		|6.3.1.2|	SEED automodel
538	rxn03446	O-Phospho-4-hydroxy-L-threonine phospho-lyase (adding water)	cpd00001[c] + cpd03607[c] -> cpd00009[c] + cpd00067[c] + cpd03608[c]	H2O + 4-(Phosphonooxy)-threonine => Phosphate + H+ + 4-Hydroxy-L-threonine	( peg2096 )	peg2096		Threonine and Homoserine Biosynthesis	0	0	1000	0		|4.2.3.1|	SEED automodel
539	rxn03481	Arbutin 6-phosphate glucohydrolase	cpd00001[c] + cpd03697[c] <=> cpd00415[c] + cpd00863[c]	H2O + Arbutin-6P <=> Quinol + beta-D-Glucose 6-phosphate	( peg459 ) or ( peg1747 )	peg1747 peg459		Beta-Glucoside Metabolism	1	-1000	1000	0		|3.2.1.86|	SEED automodel
540	rxn03482	Salicin 6-phosphate glucohydrolase	cpd00001[c] + cpd03698[c] <=> cpd00863[c] + cpd01553[c]	H2O + Salicin-6P <=> beta-D-Glucose 6-phosphate + Saligenin	( peg459 ) or ( peg1747 )	peg1747 peg459		Beta-Glucoside Metabolism	1	-1000	1000	0		|3.2.1.86|	SEED automodel
541	rxn03483	2',3'-Cyclic GMP 3'-nucleotidohydrolase	cpd00001[c] + cpd03702[c] -> cpd03701[c]	H2O + 2',3'-Cyclic GMP => Gp	( peg1317 )	peg1317		Glutathione-regulated potassium-efflux system and associated functions | Purine conversions | pyrimidine conversions	0	0	1000	0		|3.1.4.16|	SEED automodel
542	rxn03504	N-Acetyl-D-galactosamine 6-phosphate amidohydrolase	cpd00001[c] + cpd03812[c] <=> cpd00029[c] + cpd03813[c]	H2O + N-Acetyl-D-galactosamine 6-phosphate <=> ACET + D-Galactosamine 6-phosphate	( peg1774 )	peg1774		None	1	-1000	1000	0		|3.5.1.25|	Manual addition
543	rxn03535	ATP:cob(I)yrinic acid-a,c-diamide Cobeta-adenosyltransferase	cpd00002[c] + cpd03915[c] <=> cpd00421[c] + cpd03916[c]	ATP + Cob(I)yrinate diamide <=> Triphosphate + Adenosyl cobyrinate diamide	( peg2230 )	peg2230		Coenzyme B12 biosynthesis	1	-1000	1000	0		|2.5.1.17|	SEED automodel
544	rxn03638	Acetyl-CoA:D-glucosamine-1-phosphate N-acetyltransferase	cpd00022[c] + cpd03671[c] -> cpd00010[c] + cpd00067[c] + cpd02611[c]	Acetyl-CoA + D-Glucosamine1-phosphate => CoA + H+ + N-Acetyl-D-glucosamine1-phosphate	( peg2510 )	peg2510		Peptidoglycan Biosynthesis | UDP-N-acetylmuramate from Fructose-6-phosphate Biosynthesis | Sialic Acid Metabolism	0	0	1000	0		2.3.1.157|2.3.1.4	SEED automodel
545	rxn03838	rxn03838	cpd00001[c] + cpd03200[c] <=> cpd00108[c] + cpd03198[c]	H2O + Manninotriose <=> GALC + Melibiose	( peg2029 ) or ( peg996 )	peg2029 peg996		Fructooligosaccharides(FOS) and Raffinose Utilization | Melibiose Utilization | Galactosylceramide and Sulfatide metabolism	1	-1000	1000	0		|3.2.1.22|	SEED automodel
546	rxn03843	Farnesyl diphosphate:Isopentenyl diphosphate farnesyl transferase	cpd00113[c] + cpd00350[c] -> cpd00012[c] + cpd08211[c]	Isopentenyldiphosphate + Farnesyldiphosphate => PPi + trans,trans,cis-Geranylgeranyl diphosphate	( peg1547 )	peg1547		Polyprenyl Diphosphate Biosynthesis | Isoprenoid Biosynthesis	0	0	1000	0		|2.5.1.-|	SEED automodel
547	rxn03884	2-dehydro-3-deoxy-D-gluconate-6-phosphate	cpd02711[c] <=> cpd00020[c] + cpd00102[c]	2-Keto-3-deoxy-6-phosphogluconate <=> Pyruvate + Glyceraldehyde3-phosphate	( peg74 ) or ( peg2639 and peg74 ) or ( peg2597 and peg74 ) or ( peg2597 and peg2639 )	peg2597 peg2639 peg74		Proline, 4-hydroxyproline uptake and utilization | Glyoxylate bypass	1	-1000	1000	0		4.1.2.14	SEED automodel
548	rxn03886	D-sorbitol-6-phosphate:NAD 2-oxidoreductase	cpd00003[c] + cpd00804[c] <=> cpd00004[c] + cpd00067[c] + cpd00072[c]	NAD + Sorbitol 6-phosphate <=> NADH + H+ + Neuberg ester	( peg2657 )	peg2657		D-Sorbitol(D-Glucitol) and L-Sorbose Utilization | Hexitol degradation	1	-1000	1000	0		1.1.1.140	Manual addition
549	rxn03891	trans-hexaprenyltranstransferase	cpd00113[c] + cpd00906[c] -> cpd00012[c] + cpd02590[c]	Isopentenyldiphosphate + all-trans-Hexaprenyl diphosphate => PPi + all-trans-Heptaprenyl diphosphate	( peg2116 and peg2247 ) or ( peg2247 and peg2248 ) or ( peg1604 )	peg1604 peg2116 peg2247 peg2248		Proteorhodopsin | Polyprenyl Diphosphate Biosynthesis	0	0	1000	0		|2.5.1.30|	SEED automodel
550	rxn03892	PPTT	cpd00113[c] + cpd02591[c] -> cpd00012[c] + cpd00906[c]	Isopentenyldiphosphate + pendp => PPi + all-trans-Hexaprenyl diphosphate	( peg2247 and peg2248 ) or ( peg2116 ) or ( peg1604 )	peg1604 peg2116 peg2247 peg2248		Proteorhodopsin | Polyprenyl Diphosphate Biosynthesis	0	0	1000	0		|2.5.1.33|	SEED automodel
551	rxn03901	Undecaprenyl-diphosphate phosphohydrolase	cpd00001[c] + cpd02229[c] -> cpd00009[c] + cpd00067[c] + cpd00286[c]	H2O + Undecaprenyldiphosphate => Phosphate + H+ + Undecaprenylphosphate	( peg864 )	peg864		Teichoic and lipoteichoic acids biosynthesis	0	0	1000	0		3.6.1.27	SEED automodel
552	rxn03903	UDPMurAc(oyl-L-Ala-D-gamma-Glu-L-Lys-D-Ala-D-Ala):undecaprenyl-	cpd00286[c] + cpd02862[c] <=> cpd00091[c] + cpd02948[c]	Undecaprenylphosphate + UDPMurAc(oyl-L-Ala-D-gamma-Glu-L-Lys-D-Ala-D-Ala) <=> UMP + MurAc(oyl-L-Ala-D-gamma-Glu-L-Lys-D-Ala-D-Ala)-diphospho- undecaprenol	( peg1226 )	peg1226		Peptidoglycan Biosynthesis | Peptidoglycan Biosynthesis 2	1	-1000	1000	0		|2.7.8.13|	SEED automodel
553	rxn03904	UDPMurAc(oyl-L-Ala-D-gamma-Glu-L-Lys-D-Ala-D-Ala):undecaprenyl-	cpd00286[c] + cpd02968[c] <=> cpd00091[c] + cpd03494[c]	Undecaprenylphosphate + UDP-N-acetylmuramoyl-L-alanyl-D-glutamyl-6-carboxy-L-lysyl-D-alanyl- D-alanine <=> UMP + Undecaprenyl-diphospho-N-acetylmuramoyl-L-alanyl-D-glutamyl-meso-2,6-diaminopimeloyl-D-alanyl-D-alanine	( peg1226 )	peg1226		Peptidoglycan Biosynthesis | Peptidoglycan Biosynthesis 2	1	-1000	1000	0		2.7.8.13	SEED automodel
554	rxn03907	CTP: 2-C-Methyl-D-erythritol 4-phosphate cytidylyltransferase	cpd00052[c] + cpd08286[c] <=> cpd00012[c] + cpd08287[c]	CTP + 2-C-methyl-D-erythritol4-phosphate <=> PPi + 4--cytidine5-diphospho-2-C-methyl-D-erythritol	( peg1055 )	peg1055		polyprenyl synthesis | Nonmevalonate Branch of Isoprenoid Biosynthesis | Teichoic and lipoteichoic acids biosynthesis | Isoprenoid Biosynthesis	1	-1000	1000	0		|2.7.7.60|	SEED automodel
555	rxn03908	ATP: 4-(Cytidine 5'-diphospho)-2-C-methyl-D-erythritol	cpd00002[c] + cpd08287[c] <=> cpd00008[c] + cpd08288[c]	ATP + 4--cytidine5-diphospho-2-C-methyl-D-erythritol <=> ADP + 2-phospho-4--cytidine5-diphospho-2-C-methyl-D-erythritol	( peg2516 )	peg2516		polyprenyl synthesis | Nonmevalonate Branch of Isoprenoid Biosynthesis | Isoprenoid Biosynthesis	1	-1000	1000	0		|2.7.1.148|	SEED automodel
556	rxn03919	D-glycero-D-manno-heptose 1,7-bisphosphate phosphatase	cpd00001[c] + cpd08316[c] -> cpd00009[c] + cpd00067[c] + cpd04920[c]	H2O + D-Glycero-D-manno-heptose1-7-bisphosphate => Phosphate + H+ + D-Glycero-D-manno-heptose1-phosphate	( peg2715 )	peg2715		LOS core oligosaccharide biosynthesis | Capsular heptose biosynthesis	0	0	1000	0		|3.1.-.-|	SEED automodel
557	rxn03933	UDP-N-acetylglucosamine-N-acetylmuramyl-(pentapeptide)pyrophosphoryl-undecaprenol N-acetylglucosamine transferase	cpd00037[c] + cpd02948[c] <=> cpd00014[c] + cpd03491[c]	UDP-N-acetylglucosamine + MurAc(oyl-L-Ala-D-gamma-Glu-L-Lys-D-Ala-D-Ala)-diphospho- undecaprenol <=> UDP + Undecaprenyl-diphospho-N-acetylmuramoyl-(N-acetylglucosamine)-L-alanyl-gamma-D-glutamyl-L-lysyl-D-alanyl-D-alanine	( peg1228 )	peg1228		Peptidoglycan Biosynthesis | Peptidoglycan Biosynthesis 2	1	-1000	1000	0		|2.4.1.227|	SEED automodel
558	rxn03975	FMNH2:NADP+ oxidoreductase	cpd00005[c] + cpd00050[c] + cpd00067[c] -> cpd00006[c] + cpd01270[c]	TPN + FMNH2 <= TPNH + FMN + H+	( peg571 ) or ( peg1833 ) or ( peg15 )	peg15 peg1833 peg571		Glutaredoxins	0	0	1000	0		|1.5.1.29|	SEED automodel
559	rxn04082	L-ribulose-5-phosphate 4-epimerase	cpd00808[c] <=> cpd00198[c]	L-Ribulose 5-phosphate <=> D-Xylulose5-phosphate	( peg2660 )	peg2660		L-ascorbate utilization (and related gene clusters) | L-Arabinose utilization	1	-1000	1000	0		5.1.3.4	SEED automodel
560	rxn04132	rxn04132	cpd00001[c] + cpd08625[c] -> cpd00011[c] + cpd01567[c]	H2O + 5-Hydroxyisourate => CO2 + (R)-Allantoin				None	0	0	1000	0			SEED automodel - spontaneous
561	rxn04133	rxn04133	cpd00001[c] + cpd08625[c] -> cpd00011[c] + cpd01092[c]	H2O + 5-Hydroxyisourate => CO2 + Allantoin				None	0	0	1000	0			SEED automodel - spontaneous
562	rxn04308	di-trans,poly-cis-Decaprenyl-diphosphate:isopentenyl-diphosphate	7 cpd00113[c] + cpd08211[c] -> 7 cpd00012[c] + cpd02229[c]	7 Isopentenyldiphosphate + trans,trans,cis-Geranylgeranyl diphosphate => 7 PPi + Undecaprenyldiphosphate	( peg1547 )	peg1547		Polyprenyl Diphosphate Biosynthesis | Isoprenoid Biosynthesis	0	0	1000	0		|2.5.1.31|	SEED automodel
563	rxn04456	rxn04456	cpd00067[c] + cpd09027[c] -> cpd00011[c] + cpd01092[c]	H+ + 5-Hydroxy-2-oxo-4-ureido-2,5-dihydro-1H-imidazole-5-carboxylate => CO2 + Allantoin				None	0	0	1000	0			SEED automodel - spontaneous
564	rxn04457	rxn04457	cpd00067[c] + cpd09027[c] -> cpd00011[c] + cpd01567[c]	H+ + 5-Hydroxy-2-oxo-4-ureido-2,5-dihydro-1H-imidazole-5-carboxylate => CO2 + (R)-Allantoin				None	0	0	1000	0			SEED automodel - spontaneous
565	rxn04674	rxn04674	cpd00017[c] + cpd09410[c] -> cpd00019[c] + cpd00067[c] + cpd01401[c]	SAM + Demethylphylloquinone => S-Adenosylhomocysteine + H+ + Vitamin K1	( peg448 )	peg448		None	0	0	1000	0		|2.1.1.-|	SEED automodel
566	rxn04704	coproporphyrinogen-III:S-adenosyl-L-methionine	2 cpd00017[c] + cpd02083[c] <=> 2 cpd00011[c] + 2 cpd00060[c] + cpd00791[c] + 2 cpd03091[c]	2 SAM + CoproporphyrinogenIII <=> 2 CO2 + 2 Methionine + ProtoporphyrinogenIX + 2 5'-Deoxyadenosine	( peg1533 )	peg1533		Experimental tye | YgfZ | Heme and Siroheme Biosynthesis	1	-1000	1000	0		|1.3.99.22|	SEED automodel
567	rxn04794	Acetyl-CoA:formate C-acetyltransferase	cpd00010[c] + cpd00094[c] <=> cpd00047[c] + cpd00086[c]	CoA + 2-Oxobutyrate <=> FORM + Propanoyl-CoA	( peg1367 )	peg1367		Threonine anaerobic catabolism gene cluster	1	-1000	1000	0		|2.3.1.54|	SEED automodel
568	rxn04954	5-methyltetrahydrofolate:NAD+ oxidoreductase	cpd00003[c] + cpd00345[c] <=> cpd00004[c] + cpd00067[c] + cpd00125[c]	NAD + 5-Methyltetrahydrofolate <=> NADH + H+ + 5,10-Methylene-THF	( peg613 )	peg613		YgfZ | Methionine Biosynthesis | 5-FCL-like protein | Acetyl-CoA pathway of CO2 fixation | One-carbon metabolism by tetrahydropterines | Serine-glyoxylate cycle	1	-1000	1000	0		|1.5.1.20|	SEED automodel
569	rxn05029	ATP:cobinamide Cobeta-adenosyltransferase	cpd00002[c] + cpd03422[c] <=> cpd00421[c] + cpd03918[c]	ATP + Cobinamide <=> Triphosphate + Adenosyl cobinamide	( peg2230 )	peg2230		Cobalamin synthesis | Coenzyme B12 biosynthesis	1	-1000	1000	0		|2.5.1.17|	SEED automodel
570	rxn05064	carbamate hydro-lyase	2 cpd00067[c] + cpd01101[c] <=> cpd00011[c] + cpd00013[c]	2 H+ + Carbamate <=> CO2 + NH3				None	1	-1000	1000	0		|4.2.1.104|	SEED automodel - spontaneous
571	rxn05116	rxn05116	cpd00067[c] + cpd04539[c] -> cpd00011[c] + cpd08449[c]	H+ + 2-Amino-3-oxo-4-phosphonooxybutyrate => CO2 + 3-Amino-2-oxopropyl phosphate				None	0	0	1000	0			SEED automodel - spontaneous
572	rxn05117	L-aspartate:NADP+ oxidoreductase (deaminating)	cpd00006[c] + cpd00041[c] -> cpd00005[c] + 2 cpd00067[c] + cpd03470[c]	TPN + Aspartate => TPNH + 2 H+ + Iminoaspartate				NAD and NADP cofactor biosynthesis global	0	0	1000	0		|1.4.1.21|	SEED automodel - autocompletion
573	rxn05144	rxn05144	cpd00053[c] + cpd00102[c] + cpd00171[c] -> 3 cpd00001[c] + cpd00009[c] + cpd00016[c] + cpd00023[c] + 2 cpd00067[c]	L-Glutamine + Glyceraldehyde3-phosphate + D-Ribulose5-phosphate => 3 H2O + Phosphate + Pyridoxal phosphate + GLU + 2 H+				Pyridoxin (Vitamin B6) Biosynthesis	0	0	1000	0			SEED automodel - autocompletion
574	rxn05145	Orthophosphate-ABC transport	cpd00001[c] + cpd00002[c] + cpd00009[e] <=> cpd00008[c] + 2 cpd00009[c] + cpd00067[c]	H2O + ATP + Phosphate[e] <=> ADP + 2 Phosphate + H+	( peg896 and peg897 and peg898 and peg899 and peg900 ) or ( peg1239 )	peg1239 peg896 peg897 peg898 peg899 peg900		High affinity phosphate transporter and control of PHO regulon | P uptake (cyanobacteria) | Phosphate metabolism	1	-1000	1000	0		|TC-3.A.1.7|3.A.1.7|	SEED automodel
575	rxn05147	D-Glucose-ABC transport	cpd00001[c] + cpd00002[c] + cpd00027[e] -> cpd00008[c] + cpd00009[c] + cpd00027[c] + cpd00067[c]	H2O + ATP + Glucose[e] => ADP + Phosphate + Glucose + H+	( peg943 ) or ( peg950 )	peg943 peg950		Fructooligosaccharides(FOS) and Raffinose Utilization | Maltose and Maltodextrin Utilization	0	0	1000	0			SEED automodel
576	rxn05149	Manganese-ABC transport	cpd00001[c] + cpd00002[c] + cpd00030[e] -> cpd00008[c] + cpd00009[c] + cpd00030[c] + cpd00067[c]	H2O + ATP + Mn2+[e] => ADP + Phosphate + Mn2+ + H+	( peg2359 and peg2360 and peg2361 )	peg2359 peg2360 peg2361		Transport of Manganese	0	0	1000	0		|3.A.1.15|	SEED automodel
577	rxn05150	Zinc-ABC transport	cpd00001[c] + cpd00002[c] + cpd00034[e] -> cpd00008[c] + cpd00009[c] + cpd00034[c] + cpd00067[c]	H2O + ATP + Zinc[e] => ADP + Phosphate + Zinc + H+	( peg2365 and peg256 and peg640 ) or ( peg2365 and peg2371 and peg255 and peg256 and peg640 ) or ( peg2371 and peg255 and peg256 )	peg2365 peg2371 peg255 peg256 peg640		Transport of Zinc	0	0	1000	0		|TC-3.A.1.15|3.A.1.15|	SEED automodel
578	rxn05154	L-Arginine-ABC transport	cpd00001[c] + cpd00002[c] + cpd00051[e] -> cpd00008[c] + cpd00009[c] + cpd00051[c] + cpd00067[c]	H2O + ATP + Arginine[e] => ADP + Phosphate + Arginine + H+				Arginine and Ornithine Degradation	0	0	1000	0		|TC-3.A.1.3|3.A.1.3|	SEED automodel - autocompletion
579	rxn05155	L-Glutamine-ABC transport	cpd00001[c] + cpd00002[c] + cpd00053[e] -> cpd00008[c] + cpd00009[c] + cpd00053[c] + cpd00067[c]	H2O + ATP + L-Glutamine[e] => ADP + Phosphate + L-Glutamine + H+	( peg1966 and peg1967 and peg1968 and peg1969 ) or ( peg2782 and peg2783 and peg2784 )	peg1966 peg1967 peg1968 peg1969 peg2782 peg2783 peg2784		ABC transporter glutamine (TC 3.A.1.3.2)	0	0	1000	0		|3.A.1.3|	SEED automodel
580	rxn05158	sn-Glycerol ABC transport	cpd00001[c] + cpd00002[c] + cpd00080[e] -> cpd00008[c] + cpd00009[c] + cpd00067[c] + cpd00080[c]	H2O + ATP + GLYC-3-P[e] => ADP + Phosphate + H+ + GLYC-3-P	( peg2692 and peg2693 and peg2694 and peg2695 ) or ( peg947 ) or ( peg2774 ) or ( peg300 )	peg2692 peg2693 peg2694 peg2695 peg2774 peg300 peg947		Glycerol and Glycerol-3-phosphate Uptake and Utilization	0	0	1000	0			SEED automodel
581	rxn05159	Choline-ABC transport	cpd00001[c] + cpd00002[c] + cpd00098[e] -> cpd00008[c] + cpd00009[c] + cpd00067[c] + cpd00098[c]	H2O + ATP + Choline[e] => ADP + Phosphate + H+ + Choline	( peg82 and peg83 and peg84 and peg85 )	peg82 peg83 peg84 peg85		None	0	0	1000	0			SEED automodel
582	rxn05160	D-Ribose ABC transport	cpd00001[c] + cpd00002[c] + cpd00105[e] -> cpd00008[c] + cpd00009[c] + cpd00067[c] + cpd00105[c]	H2O + ATP + D-Ribose[e] => ADP + Phosphate + H+ + D-Ribose	( peg316 and peg317 and peg318 and peg319 )	peg316 peg317 peg318 peg319		D-ribose utilization	0	0	1000	0		|3.A.1.2|	SEED automodel
583	rxn05161	L-Leucine-ABC transport	cpd00001[c] + cpd00002[c] + cpd00107[e] -> cpd00008[c] + cpd00009[c] + cpd00067[c] + cpd00107[c]	H2O + ATP + L-Leucine[e] => ADP + Phosphate + H+ + L-Leucine	( peg276 and peg277 and peg278 and peg279 and peg280 )	peg276 peg277 peg278 peg279 peg280		ABC transporter branched-chain amino acid (TC 3.A.1.4.1)	0	0	1000	0			SEED automodel
584	rxn05162	D-Galactose ABC transport	cpd00001[c] + cpd00002[c] + cpd00108[e] -> cpd00008[c] + cpd00009[c] + cpd00067[c] + cpd00108[c]	H2O + ATP + GALC[e] <=> ADP + Phosphate + H+ + GALC				Lactose and Galactose Uptake and Utilization	0	0	1000	0			Manual addition
585	rxn05163	Putrescine-ABC transport	cpd00001[c] + cpd00002[c] + cpd00118[e] -> cpd00008[c] + cpd00009[c] + cpd00067[c] + cpd00118[c]	H2O + ATP + PUTR[e] => ADP + Phosphate + H+ + PUTR	( peg964 and peg965 and peg966 and peg967 )	peg964 peg965 peg966 peg967			0	0	1000	0			SEED automodel
586	rxn05165	L-Proline-ABC transport	cpd00001[c] + cpd00002[c] + cpd00129[e] -> cpd00008[c] + cpd00009[c] + cpd00067[c] + cpd00129[c]	H2O + ATP + L-Proline[e] => ADP + Phosphate + H+ + L-Proline	( peg2554 and peg2555 )	peg2554 peg2555		None	0	0	1000	0			SEED automodel
587	rxn05168	L-Valine-ABC transport	cpd00001[c] + cpd00002[c] + cpd00156[e] -> cpd00008[c] + cpd00009[c] + cpd00067[c] + cpd00156[c]	H2O + ATP + L-Valine[e] => ADP + Phosphate + H+ + L-Valine	( peg277 and peg278 and peg279 and peg280 )	peg277 peg278 peg279 peg280		ABC transporter branched-chain amino acid (TC 3.A.1.4.1)	0	0	1000	0			SEED automodel
588	rxn05170	Maltose-ABC transport	cpd00001[c] + cpd00002[c] + cpd00179[e] -> cpd00008[c] + cpd00009[c] + cpd00067[c] + cpd00179[c]	H2O + ATP + Maltose[e] => ADP + Phosphate + H+ + Maltose	( peg950 ) or ( peg943 ) or ( peg950 )	peg943 peg950		Fructooligosaccharides(FOS) and Raffinose Utilization | Maltose and Maltodextrin Utilization	0	0	1000	0		|3.A.1.1|	SEED automodel
589	rxn05171	Nitrate-ABC transport	cpd00001[c] + cpd00002[c] + cpd00209[e] -> cpd00008[c] + cpd00009[c] + cpd00067[c] + cpd00209[c]	H2O + ATP + Nitrate[e] => ADP + Phosphate + H+ + Nitrate	( peg2386 )	peg2386		Alkanesulfonate assimilation	0	0	1000	0			SEED automodel
590	rxn05172	Taurine-ABC transport	cpd00001[c] + cpd00002[c] + cpd00210[e] -> cpd00008[c] + cpd00009[c] + cpd00067[c] + cpd00210[c]	H2O + ATP + Taurine[e] => ADP + Phosphate + H+ + Taurine	( peg2386 and peg2389 and peg2390 )	peg2386 peg2389 peg2390		Alkanesulfonate assimilation	0	0	1000	0		|3.A.1.17|	SEED automodel
591	rxn05173	L-Arabinose-ABC transport	cpd00001[c] + cpd00002[c] + cpd00224[e] -> cpd00008[c] + cpd00009[c] + cpd00067[c] + cpd00224[c]	H2O + ATP + arabinose[e] => ADP + Phosphate + H+ + arabinose	( peg943 ) or ( peg950 )	peg943 peg950		Fructooligosaccharides(FOS) and Raffinose Utilization | Maltose and Maltodextrin Utilization	0	0	1000	0		|3.A.1.2|	SEED automodel
592	rxn05175	Spermidine-ABC transport	cpd00001[c] + cpd00002[c] + cpd00264[e] -> cpd00008[c] + cpd00009[c] + cpd00067[c] + cpd00264[c]	H2O + ATP + Spermidine[e] => ADP + Phosphate + H+ + Spermidine	( peg964 and peg965 and peg966 and peg967 )	peg964 peg965 peg966 peg967		None	0	0	1000	0			SEED automodel
593	rxn05177	Thiamin-ABC transport	cpd00001[c] + cpd00002[c] + cpd00305[e] -> cpd00008[c] + cpd00009[c] + cpd00067[c] + cpd00305[c]	H2O + ATP + THI[e] => ADP + Phosphate + H+ + THI	( peg307 )	peg307		ECF class transporters	0	0	1000	0			SEED automodel
594	rxn05179	L-Isoleucine-ABC transport	cpd00001[c] + cpd00002[c] + cpd00322[e] -> cpd00008[c] + cpd00009[c] + cpd00067[c] + cpd00322[c]	H2O + ATP + L-Isoleucine[e] => ADP + Phosphate + H+ + L-Isoleucine	( peg277 and peg278 and peg279 and peg280 )	peg277 peg278 peg279 peg280		ABC transporter branched-chain amino acid (TC 3.A.1.4.1)	0	0	1000	0			SEED automodel
595	rxn05180	Carnitine-ABC transport	cpd00001[c] + cpd00002[c] + cpd00266[e] -> cpd00008[c] + cpd00009[c] + cpd00067[c] + cpd00266[c]	H2O + ATP + Carnitine[e] => ADP + Phosphate + H+ + Carnitine	( peg82 and peg83 and peg84 and peg85 )	peg82 peg83 peg84 peg85		Choline and Betaine Uptake and Betaine Biosynthesis	0	0	1000	0			SEED automodel
596	rxn05181	Betaine-ABC transport	cpd00001[c] + cpd00002[c] + cpd00540[e] -> cpd00008[c] + cpd00009[c] + cpd00067[c] + cpd00540[c]	H2O + ATP + BET[e] => ADP + Phosphate + H+ + BET	( peg2554 and peg2555 ) or ( peg2089 and peg2090 and peg2091 )	peg2089 peg2090 peg2091 peg2554 peg2555		Choline and Betaine Uptake and Betaine Biosynthesis	0	0	1000	0		|3.A.1.12|	SEED automodel
597	rxn05183	D-Methionine-ABC transport	cpd00001[c] + cpd00002[c] + cpd00637[e] -> cpd00008[c] + cpd00009[c] + cpd00067[c] + cpd00637[c]	H2O + ATP + D-Methionine[e] => ADP + Phosphate + H+ + D-Methionine	( peg1132 and peg1133 and peg1136 and peg1137 and peg1138 and peg421 and peg697 )	peg1132 peg1133 peg1136 peg1137 peg1138 peg421 peg697		Staphylococcal pathogenicity islands SaPI | Methionine Biosynthesis | Methionine Degradation	0	0	1000	0			SEED automodel
598	rxn05184	Choline ABC transport	cpd00001[c] + cpd00002[c] + cpd00681[e] -> cpd00008[c] + cpd00009[c] + cpd00067[c] + cpd00681[c]	H2O + ATP + Choline sulfate[e] => ADP + Phosphate + H+ + Choline sulfate	( peg82 and peg83 and peg84 and peg85 )	peg82 peg83 peg84 peg85		Choline and Betaine Uptake and Betaine Biosynthesis	0	0	1000	0			SEED automodel
599	rxn05192	Crotono-betaine ABC transport	cpd00001[c] + cpd00002[c] + cpd08305[e] -> cpd00008[c] + cpd00009[c] + cpd00067[c] + cpd08305[c]	H2O + ATP + crotonobetaine[e] => ADP + Phosphate + H+ + crotonobetaine	( peg2089 and peg2090 and peg2091 )	peg2089 peg2090 peg2091		Choline and Betaine Uptake and Betaine Biosynthesis	0	0	1000	0			SEED automodel
600	rxn05193	Butyro-betaine ABC transport	cpd00001[c] + cpd00002[c] + cpd08306[e] -> cpd00008[c] + cpd00009[c] + cpd00067[c] + cpd08306[c]	H2O + ATP + Butyro-betaine[e] => ADP + Phosphate + H+ + Butyro-betaine	( peg2089 and peg2090 and peg2091 )	peg2089 peg2090 peg2091		Choline and Betaine Uptake and Betaine Biosynthesis	0	0	1000	0			SEED automodel
601	rxn05195	Fe3+-ABC transport	cpd00001[c] + cpd00002[c] + cpd10516[e] -> cpd00008[c] + cpd00009[c] + cpd00067[c] + cpd10516[c]	H2O + ATP + fe3[e] => ADP + Phosphate + H+ + fe3				None	0	0	1000	0			SEED automodel - universal
602	rxn05197	Uracil ion-coupled transport	cpd00067[e] + cpd00092[e] <=> cpd00067[c] + cpd00092[c]	H+[e] + Uracil[e] <=> H+ + Uracil	( peg1415 )	peg1415		Purine Utilization | Hydantoin metabolism	1	-1000	1000	0		|TC-2.A.40|2.A.40|	SEED automodel
603	rxn05202	Xanthine ion-coupled transport	cpd00067[e] + cpd00309[e] <=> cpd00067[c] + cpd00309[c]	H+[e] + XAN[e] <=> H+ + XAN	( peg1075 )	peg1075		Purine Utilization	1	-1000	1000	0		|TC-2.A.40|2.A.40|	SEED automodel
604	rxn05206	Potassium uptake	cpd00205[e] <=> cpd00205[c]	K+[e] <=> K+	( peg796 )	peg796		Potassium homeostasis	1	-1000	1000	0		|1.A.1|	SEED automodel
605	rxn05207	Na+/malate symporter	cpd00130[e] + cpd00971[e] <=> cpd00130[c] + cpd00971[c]	MALA[e] + Na+[e] <=> MALA + Na+	( peg2800 )	peg2800		Pyruvate metabolism I: anaplerotic reactions, PEP	1	-1000	1000	0			SEED automodel
606	rxn05208	Na+ lactate / malate H+ antiporter	cpd00067[c] + cpd00130[c] + cpd00221[e] + cpd00971[e] <=> cpd00067[e] + cpd00130[e] + cpd00221[c] + cpd00971[c]	H+ + MALA + D-Lactate[e] + Na+[e] <=> H+[e] + MALA[e] + D-Lactate + Na+	( peg2800 )	peg2800		Pyruvate metabolism I: anaplerotic reactions, PEP	1	-1000	1000	0			SEED automodel
607	rxn05209	Proton sodium antiport	cpd00067[c] + cpd00971[e] <=> cpd00067[e] + cpd00971[c]	H+ + Na+[e] <=> H+[e] + Na+	( peg636 )	peg636		Sodium Hydrogen Antiporter	1	-1000	1000	0			SEED automodel
608	rxn05211	citrate uptake	cpd00067[e] + cpd00137[e] <=> cpd00067[c] + cpd00137[c]	H+[e] + Citrate[e] <=> H+ + Citrate				None	1	-1000	1000	0		|TC-2.A.1.6|2.A.1.6|	Manual addition
609	rxn05217	Aspartate-H+ symport	cpd00041[e] + cpd00067[e] <=> cpd00041[c] + cpd00067[c]	Aspartate[e] + H+[e] <=> Aspartate + H+				None	1	-1000	1000	0			Manual addition
610	rxn05219	L-Methionine ABC transport	cpd00001[c] + cpd00002[c] + cpd00060[e] -> cpd00008[c] + cpd00009[c] + cpd00060[c] + cpd00067[c]	H2O + ATP + Methionine[e] => ADP + Phosphate + Methionine + H+	( peg1132 and peg1133 and peg1136 and peg1137 and peg1138 and peg421 and peg697 )	peg1132 peg1133 peg1136 peg1137 peg1138 peg421 peg697		Staphylococcal pathogenicity islands SaPI | Methionine Biosynthesis | Methionine Degradation	0	0	1000	0			SEED automodel
611	rxn05226	Glucose-phosphotransferase (PTS) system	cpd00027[e] + cpd00061[c] <=> cpd00020[c] + cpd00079[c]	Glucose[e] + PEP <=> Pyruvate + Robison ester	( peg2612 )	peg2612		Trehalose Uptake and Utilization	1	-1000	1000	0			SEED automodel
612	rxn05229	NCAIR synthetase and NCAIR mutase	cpd00002[c] + cpd00242[c] + cpd02140[c] -> cpd00008[c] + cpd00009[c] + cpd00067[c] + cpd02893[c]	ATP + HCO3- + AIR => ADP + Phosphate + H+ + 5'-Phosphoribosyl-4-carboxy-5-aminoimidazole	( peg1076 and peg1725 and peg1726 )	peg1076 peg1725 peg1726		De Novo Purine Biosynthesis	0	0	1000	0			SEED automodel
613	rxn05231	Ribonucleotide reductase: ADP	cpd00008[c] + cpd11421[c] -> cpd00001[c] + cpd00177[c] + cpd11420[c]	ADP + trdrd => H2O + dADP + trdox	( peg1430 and peg1431 and peg750 )	peg1430 peg1431 peg750		Ribonucleotide reduction	0	0	1000	0		1.17.4.1	SEED automodel
614	rxn05232	Ribonucleotide reductase: ATP	cpd00002[c] + cpd11421[c] -> cpd00001[c] + cpd00115[c] + cpd11420[c]	ATP + trdrd => H2O + dATP + trdox	( peg142 )	peg142		Ribonucleotide reduction	0	0	1000	0		1.17.4.2	SEED automodel
615	rxn05233	Ribonucleotide reductase: GDP	cpd00031[c] + cpd11421[c] -> cpd00001[c] + cpd00295[c] + cpd11420[c]	GDP + trdrd => H2O + dGDP + trdox	( peg1430 and peg1431 and peg750 )	peg1430 peg1431 peg750		Ribonucleotide reduction	0	0	1000	0		1.17.4.1	SEED automodel
616	rxn05234	Ribonucleotide reductase: GTP	cpd00038[c] + cpd11421[c] -> cpd00001[c] + cpd00241[c] + cpd11420[c]	GTP + trdrd => H2O + dGTP + trdox	( peg142 )	peg142		Ribonucleotide reduction	0	0	1000	0		1.17.4.2	SEED automodel
617	rxn05235	Ribonucleotide reductase: CTP	cpd00052[c] + cpd11421[c] -> cpd00001[c] + cpd00356[c] + cpd11420[c]	CTP + trdrd => H2O + dCTP + trdox	( peg142 )	peg142		Ribonucleotide reduction	0	0	1000	0		1.17.4.2	SEED automodel
618	rxn05236	Ribonucleotide reductase: UTP	cpd00062[c] + cpd11421[c] -> cpd00001[c] + cpd00358[c] + cpd11420[c]	UTP + trdrd => H2O + dUTP + trdox	( peg142 )	peg142		Ribonucleotide reduction	0	0	1000	0		1.17.4.2	SEED automodel
619	rxn05243	Branched chain amino acid:H+ symporter (Leucine)	cpd00067[e] + cpd00107[e] <=> cpd00067[c] + cpd00107[c]	H+[e] + L-Leucine[e] <=> H+ + L-Leucine	( peg261 ) or ( peg595 )	peg261 peg595			1	-1000	1000	0			SEED automodel
620	rxn05244	Branched chain amino acid:H+ symporter (Isoleucine)	cpd00067[e] + cpd00322[e] <=> cpd00067[c] + cpd00322[c]	H+[e] + L-Isoleucine[e] <=> H+ + L-Isoleucine	( peg261 ) or ( peg595 )	peg261 peg595			1	-1000	1000	0			SEED automodel
621	rxn05247	FACOAL140(ISO)	cpd00002[c] + cpd00010[c] + cpd00067[c] + cpd11430[c] -> cpd00012[c] + cpd00018[c] + cpd11435[c]	ATP + CoA + H+ + fa1 => PPi + AMP + fa1coa	( peg2387 )	peg2387		Fatty acid degradation regulons | Unsaturated Fatty Acid Metabolism | Carbonate Biomineralization | n-Phenylalkanoic acid degradation | Biotin biosynthesis	0	0	1000	0		|6.2.1.3|	SEED automodel
622	rxn05248	FACOAL150(anteiso)	cpd00002[c] + cpd00010[c] + cpd00067[c] + cpd11438[c] -> cpd00012[c] + cpd00018[c] + cpd11439[c]	ATP + CoA + H+ + fa4 => PPi + AMP + fa4coa	( peg2387 )	peg2387		Fatty acid degradation regulons | Unsaturated Fatty Acid Metabolism | Carbonate Biomineralization | n-Phenylalkanoic acid degradation | Biotin biosynthesis	0	0	1000	0		|6.2.1.3|	SEED automodel
623	rxn05249	FACOAL150(ISO)	cpd00002[c] + cpd00010[c] + cpd00067[c] + cpd11436[c] -> cpd00012[c] + cpd00018[c] + cpd11437[c]	ATP + CoA + H+ + fa3 => PPi + AMP + fa3coa	( peg2387 )	peg2387		Fatty acid degradation regulons | Unsaturated Fatty Acid Metabolism | Carbonate Biomineralization | n-Phenylalkanoic acid degradation | Biotin biosynthesis	0	0	1000	0		|6.2.1.3|	SEED automodel
624	rxn05250	FACOAL160(ISO)	cpd00002[c] + cpd00010[c] + cpd00067[c] + cpd11440[c] -> cpd00012[c] + cpd00018[c] + cpd11441[c]	ATP + CoA + H+ + fa6 => PPi + AMP + fa6coa	( peg2387 )	peg2387		Fatty acid degradation regulons | Unsaturated Fatty Acid Metabolism | Carbonate Biomineralization | n-Phenylalkanoic acid degradation | Biotin biosynthesis	0	0	1000	0		|6.2.1.3|	SEED automodel
625	rxn05251	FACOAL170(anteiso)	cpd00002[c] + cpd00010[c] + cpd00067[c] + cpd11433[c] -> cpd00012[c] + cpd00018[c] + cpd11434[c]	ATP + CoA + H+ + fa12 => PPi + AMP + fa12coa	( peg2387 )	peg2387		Fatty acid degradation regulons | Unsaturated Fatty Acid Metabolism | Carbonate Biomineralization | n-Phenylalkanoic acid degradation | Biotin biosynthesis	0	0	1000	0		|6.2.1.3|	SEED automodel
626	rxn05252	FACOAL170(ISO)	cpd00002[c] + cpd00010[c] + cpd00067[c] + cpd11431[c] -> cpd00012[c] + cpd00018[c] + cpd11432[c]	ATP + CoA + H+ + fa11 => PPi + AMP + fa11coa	( peg2387 )	peg2387		Fatty acid degradation regulons | Unsaturated Fatty Acid Metabolism | Carbonate Biomineralization | n-Phenylalkanoic acid degradation | Biotin biosynthesis	0	0	1000	0		|6.2.1.3|	SEED automodel
627	rxn05255	FOLt	cpd00067[e] + cpd00393[e] <=> cpd00067[c] + cpd00393[c]	H+[e] + FOL[e] <=> H+ + FOL				None	1	-1000	1000	0			SEED automodel - autocompletion
628	rxn05287	GGTT	cpd00113[c] + cpd00289[c] -> cpd00012[c] + cpd02591[c]	Isopentenyldiphosphate + Geranylgeranyl diphosphate => PPi + pendp	( peg2247 and peg2248 ) or ( peg2116 ) or ( peg1604 )	peg1604 peg2116 peg2247 peg2248		Proteorhodopsin | Polyprenyl Diphosphate Biosynthesis	0	0	1000	0			SEED automodel
629	rxn05289	TRDR	cpd00005[c] + cpd00067[c] + cpd11420[c] <=> cpd00006[c] + cpd11421[c]	TPNH + H+ + trdox <=> TPN + trdrd	( peg907 ) or ( peg817 )	peg817 peg907		Thioredoxin-disulfide reductase | Glycine reductase, sarcosine reductase and betaine reductase | pyrimidine conversions | Wyeosine-MimG Biosynthesis	1	-1000	1000	0		1.6.4.5|1.8.1.9	SEED automodel
630	rxn05297	GLUt2	cpd00023[e] + cpd00067[e] <=> cpd00023[c] + cpd00067[c]	GLU[e] + H+[e] <=> GLU + H+				ZZ gjo need homes	1	-1000	1000	0			Manual addition
631	rxn05299	HISt2	cpd00067[e] + cpd00119[e] <=> cpd00067[c] + cpd00119[c]	H+[e] + L-Histidine[e] <=> H+ + L-Histidine				None	1	-1000	1000	0			Manual addition
632	rxn05300	THRt2	cpd00067[e] + cpd00161[e] <=> cpd00067[c] + cpd00161[c]	H+[e] + threonine[e] <=> H+ + threonine				Threonine degradation | Threonine anaerobic catabolism gene cluster	1	-1000	1000	0			Manual addition
633	rxn05301	TYRt6	cpd00067[e] + cpd00069[e] <=> cpd00067[c] + cpd00069[c]	H+[e] + Tyrosine[e] <=> H+ + Tyrosine				Aromatic amino acid degradation	1	-1000	1000	0		|TC-2.A.3.1|2.A.3.1|	Manual addition
634	rxn05306	PHEt6	cpd00066[e] + cpd00067[e] <=> cpd00066[c] + cpd00067[c]	L-Phenylalanine[e] + H+[e] <=> L-Phenylalanine + H+				Aromatic amino acid degradation	1	-1000	1000	0		|TC-2.A.3.1|2.A.3.1|	Manual addition
635	rxn05307	SERt2	cpd00054[e] + cpd00067[e] <=> cpd00054[c] + cpd00067[c]	Serine[e] + H+[e] <=> Serine + H+	( peg991 )	peg991		Glycine and Serine Utilization | Threonine anaerobic catabolism gene cluster | Pyruvate Alanine Serine Interconversions	1	-1000	1000	0		|TC-2.A.42|2.A.42|	SEED automodel
636	rxn05315	ZN2t4	cpd00034[c] + cpd00067[e] + cpd00205[e] <=> cpd00034[e] + cpd00067[c] + cpd00205[c]	Zinc + H+[e] + K+[e] <=> Zinc[e] + H+ + K+	( peg2515 )	peg2515		Cobalt-zinc-cadmium resistance	1	-1000	1000	0			SEED automodel
637	rxn05319	H2Ot5	cpd00001[c] -> cpd00001[e]	H2O[e] <= H2O				None	0	0	1000	0			SEED automodel - spontaneous
638	rxn05329	(3R)-3-Hydroxybutanoyl-[acyl-carrier-protein] hydro-lyase	cpd11478[c] <=> cpd00001[c] + cpd11465[c]	(R)-3-Hydroxybutanoyl-[acyl-carrier protein] <=> H2O + But-2-enoyl-[acyl-carrier protein]	( peg2059 ) or ( peg2068 )	peg2059 peg2068		Fatty Acid Biosynthesis FASII	1	-1000	1000	0		|4.2.1.58|	SEED automodel
639	rxn05330	(3R)-3-Hydroxybutanoyl-[acyl-carrier-protein] hydro-lyase	cpd11479[c] <=> cpd00001[c] + cpd11473[c]	D-3-Hydroxyhexanoyl-[acp] <=> H2O + (2E)-Hexenoyl-[acp]	( peg2059 ) or ( peg2068 )	peg2059 peg2068		Fatty Acid Biosynthesis FASII	1	-1000	1000	0		|2.3.1.85|2.3.1.86|4.2.1.58|	SEED automodel
640	rxn05331	(3R)-3-Hydroxybutanoyl-[acyl-carrier-protein] hydro-lyase	cpd11480[c] <=> cpd00001[c] + cpd11469[c]	D-3-Hydroxydodecanoyl-[acp] <=> H2O + (2E)-Dodecenoyl-[acp]	( peg2059 ) or ( peg2068 )	peg2059 peg2068		Fatty Acid Biosynthesis FASII	1	-1000	1000	0		|2.3.1.85|2.3.1.86|4.2.1.58|4.2.1.60|4.2.1.61|	SEED automodel
641	rxn05332	(3R)-3-Hydroxypalmitoyl-[acyl-carrier-protein] hydro-lyase	cpd11481[c] <=> cpd00001[c] + cpd11477[c]	R-3-hydroxypalmitoyl-acyl-carrierprotein- <=> H2O + (2E)-Hexadecenoyl-[acp]	( peg2059 ) or ( peg2068 )	peg2059 peg2068		Fatty Acid Biosynthesis FASII	1	-1000	1000	0		|2.3.1.85|2.3.1.86|4.2.1.61|	SEED automodel
642	rxn05333	(3R)-3-Hydroxybutanoyl-[acyl-carrier-protein] hydro-lyase	cpd11482[c] <=> cpd00001[c] + cpd11475[c]	(R)-3-Hydroxydecanoyl-[acyl-carrier protein] <=> H2O + (2E)-Decenoyl-[acp]	( peg2059 ) or ( peg2068 )	peg2059 peg2068		Fatty Acid Biosynthesis FASII	1	-1000	1000	0		|2.3.1.85|2.3.1.86|4.2.1.58|4.2.1.60|4.2.1.61|	SEED automodel
643	rxn05334	(3R)-3-Hydroxybutanoyl-[acyl-carrier-protein] hydro-lyase	cpd11483[c] <=> cpd00001[c] + cpd11471[c]	(R)-3-Hydroxyoctanoyl-[acyl-carrier protein] <=> H2O + (2E)-Octenoyl-[acp]	( peg2059 ) or ( peg2068 )	peg2059 peg2068		Fatty Acid Biosynthesis FASII	1	-1000	1000	0		|2.3.1.85|2.3.1.86|4.2.1.58|4.2.1.59|4.2.1.61|	SEED automodel
644	rxn05335	(3R)-3-Hydroxypalmitoyl-[acyl-carrier-protein] hydro-lyase	cpd11484[c] <=> cpd00001[c] + cpd11467[c]	HMA <=> H2O + (2E)-Tetradecenoyl-[acp]	( peg2059 ) or ( peg2068 )	peg2059 peg2068		Fatty Acid Biosynthesis FASII	1	-1000	1000	0		|2.3.1.85|2.3.1.86|4.2.1.61|	SEED automodel
645	rxn05336	(3R)-3-Hydroxypalmitoyl-[acyl-carrier-protein]:NADP+ oxidoreductase	cpd00006[c] + cpd11481[c] <=> cpd00005[c] + cpd00067[c] + cpd11485[c]	TPN + R-3-hydroxypalmitoyl-acyl-carrierprotein- <=> TPNH + H+ + 3-oxohexadecanoyl-acp	( peg2657 ) or ( peg2062 ) or ( peg879 )	peg2062 peg2657 peg879		mycolic acid synthesis | Fatty Acid Biosynthesis FASII	1	-1000	1000	0		|1.1.1.100|2.3.1.85|2.3.1.86|	SEED automodel
646	rxn05337	(3R)-3-Hydroxyhexanoyl-[acyl-carrier-protein]:NADP+ oxidoreductase	cpd00006[c] + cpd11479[c] <=> cpd00005[c] + cpd00067[c] + cpd11486[c]	TPN + D-3-Hydroxyhexanoyl-[acp] <=> TPNH + H+ + 3-Oxohexanoyl-[acp]	( peg2657 ) or ( peg2062 ) or ( peg879 )	peg2062 peg2657 peg879		mycolic acid synthesis | Fatty Acid Biosynthesis FASII	1	-1000	1000	0		|1.1.1.100|2.3.1.85|2.3.1.86|	SEED automodel
647	rxn05338	(3R)-3-Hydroxydecanoyl-[acyl-carrier-protein]:NADP+ oxidoreductase	cpd00006[c] + cpd11482[c] <=> cpd00005[c] + cpd00067[c] + cpd11487[c]	TPN + (R)-3-Hydroxydecanoyl-[acyl-carrier protein] <=> TPNH + H+ + 3-oxodecanoyl-acp	( peg2657 ) or ( peg2062 ) or ( peg879 )	peg2062 peg2657 peg879		mycolic acid synthesis | Fatty Acid Biosynthesis FASII	1	-1000	1000	0		|1.1.1.100|2.3.1.85|2.3.1.86|	SEED automodel
648	rxn05339	(3R)-3-Hydroxybutanoyl-[acyl-carrier protein]:NADP+ oxidoreductase	cpd00006[c] + cpd11478[c] <=> cpd00005[c] + cpd00067[c] + cpd11488[c]	TPN + (R)-3-Hydroxybutanoyl-[acyl-carrier protein] <=> TPNH + H+ + Acetoacetyl-ACP	( peg2657 ) or ( peg2062 ) or ( peg879 )	peg2062 peg2657 peg879		mycolic acid synthesis | Fatty Acid Biosynthesis FASII	1	-1000	1000	0		|1.1.1.100|2.3.1.85|2.3.1.86|	SEED automodel
649	rxn05340	(3R)-3-Hydroxydodecanoyl-[acyl-carrier-protein]:NADP+ oxidoreductase	cpd00006[c] + cpd11480[c] <=> cpd00005[c] + cpd00067[c] + cpd11489[c]	TPN + D-3-Hydroxydodecanoyl-[acp] <=> TPNH + H+ + 3-oxododecanoyl-acp	( peg2657 ) or ( peg2062 ) or ( peg879 )	peg2062 peg2657 peg879		mycolic acid synthesis | Fatty Acid Biosynthesis FASII	1	-1000	1000	0		|1.1.1.100|2.3.1.85|2.3.1.86|	SEED automodel
650	rxn05341	(3R)-3-Hydroxyoctanoyl-[acyl-carrier-protein]:NADP+ oxidoreductase	cpd00006[c] + cpd11483[c] <=> cpd00005[c] + cpd00067[c] + cpd11490[c]	TPN + (R)-3-Hydroxyoctanoyl-[acyl-carrier protein] <=> TPNH + H+ + 3-oxooctanoyl-acp	( peg2657 ) or ( peg2062 ) or ( peg879 )	peg2062 peg2657 peg879		mycolic acid synthesis | Fatty Acid Biosynthesis FASII	1	-1000	1000	0		|1.1.1.100|2.3.1.85|2.3.1.86|	SEED automodel
651	rxn05342	(3R)-3-Hydroxytetradecanoyl-[acyl-carrier-protein]:NADP+	cpd00006[c] + cpd11484[c] <=> cpd00005[c] + cpd00067[c] + cpd11491[c]	TPN + HMA <=> TPNH + H+ + 3-oxotetradecanoyl-acp	( peg2657 ) or ( peg2062 ) or ( peg879 )	peg2062 peg2657 peg879		mycolic acid synthesis | Fatty Acid Biosynthesis FASII	1	-1000	1000	0		|1.1.1.100|2.3.1.85|2.3.1.86|	SEED automodel
652	rxn05343	Octanoyl-[acyl-carrier protein]:malonyl-[acyl-carrier-protein]	cpd00067[c] + cpd11470[c] + cpd11492[c] -> cpd00011[c] + cpd11487[c] + cpd11493[c]	H+ + Octanoyl-ACP + Malonyl-acyl-carrierprotein- => CO2 + 3-oxodecanoyl-acp + ACP	( peg2061 and peg2066 )	peg2061 peg2066		Fatty Acid Biosynthesis FASII	0	0	1000	0		|2.3.1.41|2.3.1.85|2.3.1.86|2.3.1.179|2.3.1.180|	SEED automodel
653	rxn05344	Tetradecanoyl-[acyl-carrier protein]:malonyl-[acyl-carrier-protein]	cpd00067[c] + cpd11466[c] + cpd11492[c] -> cpd00011[c] + cpd11485[c] + cpd11493[c]	H+ + Myristoyl-ACP + Malonyl-acyl-carrierprotein- => CO2 + 3-oxohexadecanoyl-acp + ACP	( peg2061 and peg2066 )	peg2061 peg2066		Fatty Acid Biosynthesis FASII	0	0	1000	0		|2.3.1.41|2.3.1.85|2.3.1.86|2.3.1.179|2.3.1.180|	SEED automodel
654	rxn05345	dodecanoyl-[acyl-carrier-protein]:malonyl-[acyl-carrier-protein]	cpd00067[c] + cpd11468[c] + cpd11492[c] -> cpd00011[c] + cpd11491[c] + cpd11493[c]	H+ + Dodecanoyl-ACP + Malonyl-acyl-carrierprotein- => CO2 + 3-oxotetradecanoyl-acp + ACP	( peg2061 and peg2066 )	peg2061 peg2066		Fatty Acid Biosynthesis FASII	0	0	1000	0		|2.3.1.41|2.3.1.85|2.3.1.86|2.3.1.179|2.3.1.180|	SEED automodel
655	rxn05346	butyryl-[acyl-carrier protein]:malonyl-[acyl-carrier-protein]	cpd00067[c] + cpd11464[c] + cpd11492[c] -> cpd00011[c] + cpd11486[c] + cpd11493[c]	H+ + Butyryl-ACP + Malonyl-acyl-carrierprotein- => CO2 + 3-Oxohexanoyl-[acp] + ACP	( peg2061 and peg2066 )	peg2061 peg2066		Fatty Acid Biosynthesis FASII	0	0	1000	0		|2.3.1.41|2.3.1.85|2.3.1.86|2.3.1.179|2.3.1.180|	SEED automodel
656	rxn05347	Acyl-[acyl-carrier-protein]:malonyl-[acyl-carrier-protein]	cpd00067[c] + cpd11492[c] + cpd11494[c] -> cpd00011[c] + cpd11488[c] + cpd11493[c]	H+ + Malonyl-acyl-carrierprotein- + Acetyl-ACP => CO2 + Acetoacetyl-ACP + ACP	( peg2061 and peg2066 )	peg2061 peg2066		Fatty Acid Biosynthesis FASII	0	0	1000	0		|2.3.1.41|2.3.1.85|2.3.1.86|2.3.1.179|2.3.1.180|	SEED automodel
657	rxn05348	Decanoyl-[acyl-carrier protein]:malonyl-[acyl-carrier-protein]	cpd00067[c] + cpd11474[c] + cpd11492[c] -> cpd00011[c] + cpd11489[c] + cpd11493[c]	H+ + Decanoyl-ACP + Malonyl-acyl-carrierprotein- => CO2 + 3-oxododecanoyl-acp + ACP	( peg2061 and peg2066 )	peg2061 peg2066		Fatty Acid Biosynthesis FASII	0	0	1000	0		|2.3.1.41|2.3.1.85|2.3.1.86|2.3.1.179|2.3.1.180|	SEED automodel
658	rxn05349	acetyl-CoA:[acyl-carrier-protein] S-acetyltransferase	cpd00022[c] + cpd11493[c] <=> cpd00010[c] + cpd11494[c]	Acetyl-CoA + ACP <=> CoA + Acetyl-ACP	( peg2061 and peg2066 )	peg2061 peg2066		Fatty Acid Biosynthesis FASII	1	-1000	1000	0		2.3.1.179|2.3.1.180|2.3.1.38|2.3.1.41|2.3.1.85|2.3.1.86	SEED automodel
659	rxn05350	hexanoyl-[acyl-carrier protein]:malonyl-[acyl-carrier-protein]	cpd00067[c] + cpd11472[c] + cpd11492[c] -> cpd00011[c] + cpd11490[c] + cpd11493[c]	H+ + Hexanoyl-ACP + Malonyl-acyl-carrierprotein- => CO2 + 3-oxooctanoyl-acp + ACP	( peg2061 and peg2066 )	peg2061 peg2066		Fatty Acid Biosynthesis FASII	0	0	1000	0		|2.3.1.41|2.3.1.85|2.3.1.86|2.3.1.179|2.3.1.180|	SEED automodel
660	rxn05358	2-methylbutanoyl-CoA:[acyl-carrier-protein] transferase	cpd00760[c] + cpd11493[c] <=> cpd00010[c] + cpd11495[c]	2-Methylbutyryl-CoA + ACP <=> CoA + 2-methylbutyryl-ACP	( peg2063 )	peg2063		mycolic acid synthesis | Fatty Acid Biosynthesis FASII	1	-1000	1000	0		|2.3.1.0|	SEED automodel
661	rxn05359	4-methyl-3-oxo-hexanoyl-ACP:malonyl-[acyl-carrier-protein] C-acyltransferase (decarboxylating)	cpd00067[c] + cpd11492[c] + cpd11495[c] -> cpd00011[c] + cpd11493[c] + cpd11496[c]	H+ + Malonyl-acyl-carrierprotein- + 2-methylbutyryl-ACP => CO2 + ACP + 4-methyl-3-oxo-hexanoyl-ACP	( peg2061 and peg2066 )	peg2061 peg2066		Fatty Acid Biosynthesis FASII	0	0	1000	0		|2.3.1.0|	SEED automodel
662	rxn05360	4-methyl-3-oxo-hexanoyl-ACP:NADP+ oxidoreductase	cpd00005[c] + cpd00067[c] + cpd11496[c] <=> cpd00006[c] + cpd11497[c]	TPNH + H+ + 4-methyl-3-oxo-hexanoyl-ACP <=> TPN + 4-methyl-3-hydroxy-hexanoyl-ACP	( peg2657 ) or ( peg2062 ) or ( peg879 )	peg2062 peg2657 peg879		mycolic acid synthesis | Fatty Acid Biosynthesis FASII	1	-1000	1000	0		|1.1.1.0|	SEED automodel
663	rxn05361	4-methyl-3-hydroxy-hexanoyl-ACP hydro-lyase	cpd11497[c] <=> cpd00001[c] + cpd11498[c]	4-methyl-3-hydroxy-hexanoyl-ACP <=> H2O + 4-methyl-trans-hex-2-enoyl-ACP	( peg2059 ) or ( peg2068 )	peg2059 peg2068		Fatty Acid Biosynthesis FASII	1	-1000	1000	0		|4.2.1.0|	SEED automodel
664	rxn05363	4-methyl-hexanoyl-ACP:malonyl-[acyl-carrier-protein] C-acyltransferase (decarboxylating)	cpd00067[c] + cpd11492[c] + cpd11499[c] -> cpd00011[c] + cpd11493[c] + cpd11500[c]	H+ + Malonyl-acyl-carrierprotein- + 4-methyl-hexanoyl-ACP => CO2 + ACP + 6-methyl-3-oxo-octanoyl-ACP	( peg2061 and peg2066 )	peg2061 peg2066		Fatty Acid Biosynthesis FASII	0	0	1000	0		|2.3.1.0|	SEED automodel
665	rxn05364	6-methyl-3-oxo-octanoyl-ACP:NADP+ oxidoreductase	cpd00005[c] + cpd00067[c] + cpd11500[c] <=> cpd00006[c] + cpd11501[c]	TPNH + H+ + 6-methyl-3-oxo-octanoyl-ACP <=> TPN + 6-methyl-3-hydroxy-octanoyl-ACP	( peg2657 ) or ( peg2062 ) or ( peg879 )	peg2062 peg2657 peg879		mycolic acid synthesis | Fatty Acid Biosynthesis FASII	1	-1000	1000	0		|1.1.1.0|	SEED automodel
666	rxn05365	6-methyl-3-hydroxy-octanoyl-ACP hydro-lyase	cpd11501[c] <=> cpd00001[c] + cpd11502[c]	6-methyl-3-hydroxy-octanoyl-ACP <=> H2O + 6-methyl-trans-oct-2-enoyl-ACP	( peg2059 ) or ( peg2068 )	peg2059 peg2068		Fatty Acid Biosynthesis FASII	1	-1000	1000	0		|4.2.1.0|	SEED automodel
667	rxn05366	6-methyl-trans-oct-2-enoyl-ACP:NADP+ oxidoreductase (A-specific)	cpd00005[c] + cpd00067[c] + cpd11502[c] -> cpd00006[c] + cpd11503[c]	TPNH + H+ + 6-methyl-trans-oct-2-enoyl-ACP => TPN + 6-methyl-octanoyl-ACP				Fatty Acid Biosynthesis FASII	0	0	1000	0		|1.3.1.0|	SEED automodel - autocompletion
668	rxn05367	6-methyl-octanoyl-ACP:malonyl-[acyl-carrier-protein] C-acyltransferase (decarboxylating)	cpd00067[c] + cpd11492[c] + cpd11503[c] -> cpd00011[c] + cpd11493[c] + cpd11504[c]	H+ + Malonyl-acyl-carrierprotein- + 6-methyl-octanoyl-ACP => CO2 + ACP + 8-methyl-3-oxo-decanoyl-ACP	( peg2061 and peg2066 )	peg2061 peg2066		Fatty Acid Biosynthesis FASII	0	0	1000	0		|2.3.1.0|	SEED automodel
669	rxn05368	8-methyl-3-oxo-decanoyl-ACP:NADP+ oxidoreductase	cpd00005[c] + cpd00067[c] + cpd11504[c] <=> cpd00006[c] + cpd11505[c]	TPNH + H+ + 8-methyl-3-oxo-decanoyl-ACP <=> TPN + 8-methyl-3-hydroxy-decanoyl-ACP	( peg2657 ) or ( peg2062 ) or ( peg879 )	peg2062 peg2657 peg879		mycolic acid synthesis | Fatty Acid Biosynthesis FASII	1	-1000	1000	0		|1.1.1.0|	SEED automodel
670	rxn05369	8-methyl-3-hydroxy-decanoyl-ACP hydro-lyase	cpd11505[c] <=> cpd00001[c] + cpd11506[c]	8-methyl-3-hydroxy-decanoyl-ACP <=> H2O + 8-methyl-trans-dec-2-enoyl-ACP	( peg2059 ) or ( peg2068 )	peg2059 peg2068		Fatty Acid Biosynthesis FASII	1	-1000	1000	0		|4.2.1.0|	SEED automodel
671	rxn05370	8-methyl-trans-dec-2-enoyl-ACP:NADP+ oxidoreductase (A-specific)	cpd00005[c] + cpd00067[c] + cpd11506[c] -> cpd00006[c] + cpd11507[c]	TPNH + H+ + 8-methyl-trans-dec-2-enoyl-ACP => TPN + 8-methyl-decanoyl-ACP				Fatty Acid Biosynthesis FASII	0	0	1000	0		|1.3.1.0|	SEED automodel - autocompletion
672	rxn05371	8-methyl-decanoyl-ACP:malonyl-[acyl-carrier-protein] C-acyltransferase (decarboxylating)	cpd00067[c] + cpd11492[c] + cpd11507[c] -> cpd00011[c] + cpd11493[c] + cpd11508[c]	H+ + Malonyl-acyl-carrierprotein- + 8-methyl-decanoyl-ACP => CO2 + ACP + 10-methyl-3-oxo-dodecanoyl-ACP	( peg2061 and peg2066 )	peg2061 peg2066		Fatty Acid Biosynthesis FASII	0	0	1000	0		|2.3.1.0|	SEED automodel
673	rxn05372	10-methyl-3-oxo-dodecanoyl-ACP:NADP+ oxidoreductase	cpd00005[c] + cpd00067[c] + cpd11508[c] <=> cpd00006[c] + cpd11509[c]	TPNH + H+ + 10-methyl-3-oxo-dodecanoyl-ACP <=> TPN + 10-methyl-3-hydroxy-dodecanoyl-ACP	( peg2657 ) or ( peg2062 ) or ( peg879 )	peg2062 peg2657 peg879		mycolic acid synthesis | Fatty Acid Biosynthesis FASII	1	-1000	1000	0		|1.1.1.0|	SEED automodel
674	rxn05373	10-methyl-3-hydroxy-dodecanoyl-ACP hydro-lyase	cpd11509[c] <=> cpd00001[c] + cpd11510[c]	10-methyl-3-hydroxy-dodecanoyl-ACP <=> H2O + 10-methyl-trans-dodec-2-enoyl-ACP	( peg2059 ) or ( peg2068 )	peg2059 peg2068		Fatty Acid Biosynthesis FASII	1	-1000	1000	0		|4.2.1.0|	SEED automodel
675	rxn05374	10-methyl-trans-dodec-2-enoyl-ACP:NADP+ oxidoreductase (A-specific)	cpd00005[c] + cpd00067[c] + cpd11510[c] -> cpd00006[c] + cpd11511[c]	TPNH + H+ + 10-methyl-trans-dodec-2-enoyl-ACP => TPN + 10-methyl-dodecanoyl-ACP				Fatty Acid Biosynthesis FASII	0	0	1000	0		|1.3.1.0|	SEED automodel - autocompletion
676	rxn05375	10-methyl-dodecanoyl-ACP:malonyl-[acyl-carrier-protein] C-acyltransferase (decarboxylating)	cpd00067[c] + cpd11492[c] + cpd11511[c] -> cpd00011[c] + cpd11493[c] + cpd11512[c]	H+ + Malonyl-acyl-carrierprotein- + 10-methyl-dodecanoyl-ACP => CO2 + ACP + 12-methyl-3-oxo-tetra-decanoyl-ACP	( peg2061 and peg2066 )	peg2061 peg2066		Fatty Acid Biosynthesis FASII	0	0	1000	0		|2.3.1.0|	SEED automodel
677	rxn05376	12-methyl-3-oxo-tetra-decanoyl-ACP:NADP+ oxidoreductase	cpd00005[c] + cpd00067[c] + cpd11512[c] <=> cpd00006[c] + cpd11513[c]	TPNH + H+ + 12-methyl-3-oxo-tetra-decanoyl-ACP <=> TPN + 12-methyl-3-hydroxy-tetra-decanoyl-ACP	( peg2657 ) or ( peg2062 ) or ( peg879 )	peg2062 peg2657 peg879		mycolic acid synthesis | Fatty Acid Biosynthesis FASII	1	-1000	1000	0		|1.1.1.0|	SEED automodel
678	rxn05377	12-methyl-3-hydroxy-tetra-decanoyl-ACP hydro-lyase	cpd11513[c] <=> cpd00001[c] + cpd11514[c]	12-methyl-3-hydroxy-tetra-decanoyl-ACP <=> H2O + 12-methyl-trans-tetra-dec-2-enoyl-ACP	( peg2059 ) or ( peg2068 )	peg2059 peg2068		Fatty Acid Biosynthesis FASII	1	-1000	1000	0		|4.2.1.0|	SEED automodel
679	rxn05379	12-methyl-tetra-decanoyl-ACP:malonyl-[acyl-carrier-protein] C-acyltransferase (decarboxylating)	cpd00067[c] + cpd11492[c] + cpd11515[c] -> cpd00011[c] + cpd11493[c] + cpd11516[c]	H+ + Malonyl-acyl-carrierprotein- + 12-methyl-tetra-decanoyl-ACP => CO2 + ACP + 14-methyl-3-oxo-hexa-decanoyl-ACP	( peg2061 and peg2066 )	peg2061 peg2066		Fatty Acid Biosynthesis FASII	0	0	1000	0		|2.3.1.0|	SEED automodel
680	rxn05380	14-methyl-3-oxo-hexa-decanoyl-ACP:NADP+ oxidoreductase	cpd00005[c] + cpd00067[c] + cpd11516[c] <=> cpd00006[c] + cpd11517[c]	TPNH + H+ + 14-methyl-3-oxo-hexa-decanoyl-ACP <=> TPN + 14-methyl-3-hydroxy-hexa-decanoyl-ACP	( peg2657 ) or ( peg2062 ) or ( peg879 )	peg2062 peg2657 peg879		mycolic acid synthesis | Fatty Acid Biosynthesis FASII	1	-1000	1000	0		|1.1.1.0|	SEED automodel
681	rxn05381	14-methyl-3-hydroxy-hexa-decanoyl-ACP hydro-lyase	cpd11517[c] <=> cpd00001[c] + cpd11518[c]	14-methyl-3-hydroxy-hexa-decanoyl-ACP <=> H2O + 14-methyl-trans-hexa-dec-2-enoyl-ACP	( peg2059 ) or ( peg2068 )	peg2059 peg2068		Fatty Acid Biosynthesis FASII	1	-1000	1000	0		|4.2.1.0|	SEED automodel
682	rxn05382	14-methyl-trans-hexa-dec-2-enoyl-ACP:NADP+ oxidoreductase (A-specific)	cpd00005[c] + cpd00067[c] + cpd11518[c] -> cpd00006[c] + cpd11519[c]	TPNH + H+ + 14-methyl-trans-hexa-dec-2-enoyl-ACP => TPN + 14-methyl-hexa-decanoyl-ACP				Fatty Acid Biosynthesis FASII	0	0	1000	0		|1.3.1.0|	SEED automodel - autocompletion
683	rxn05383	3-methylbutanoyl-CoA:[acyl-carrier-protein] transferase	cpd01882[c] + cpd11493[c] <=> cpd00010[c] + cpd11520[c]	Isovaleryl-CoA + ACP <=> CoA + isovaleryl-ACP	( peg2063 )	peg2063		mycolic acid synthesis | Fatty Acid Biosynthesis FASII	1	-1000	1000	0		|2.3.1.0|	SEED automodel
684	rxn05384	3-methylbutanoyl-ACP:malonyl-[acyl-carrier-protein] C-acyltransferase (decarboxylating)	cpd00067[c] + cpd11492[c] + cpd11520[c] -> cpd00011[c] + cpd11493[c] + cpd11521[c]	H+ + Malonyl-acyl-carrierprotein- + isovaleryl-ACP => CO2 + ACP + 5-methyl-3-oxo-hexanoyl-ACP	( peg2061 and peg2066 )	peg2061 peg2066		Fatty Acid Biosynthesis FASII	0	0	1000	0		|2.3.1.0|	SEED automodel
685	rxn05385	5-methyl-3-oxo-hexanoyl-ACP:NADP+ oxidoreductase	cpd00005[c] + cpd00067[c] + cpd11521[c] <=> cpd00006[c] + cpd11522[c]	TPNH + H+ + 5-methyl-3-oxo-hexanoyl-ACP <=> TPN + 5-methyl-3-hydroxy-hexanoyl-ACP	( peg2657 ) or ( peg2062 ) or ( peg879 )	peg2062 peg2657 peg879		mycolic acid synthesis | Fatty Acid Biosynthesis FASII	1	-1000	1000	0		|1.1.1.0|	SEED automodel
686	rxn05386	5-methyl-3-hydroxy-hexanoyl-ACP hydro-lyase	cpd11522[c] <=> cpd00001[c] + cpd11523[c]	5-methyl-3-hydroxy-hexanoyl-ACP <=> H2O + 5-methyl-trans-hex-2-enoyl-ACP	( peg2059 ) or ( peg2068 )	peg2059 peg2068		Fatty Acid Biosynthesis FASII	1	-1000	1000	0		|4.2.1.0|	SEED automodel
687	rxn05387	5-methyl-trans-hex-2-enoyl-ACP:NADP+ oxidoreductase (A-specific)	cpd00005[c] + cpd00067[c] + cpd11523[c] -> cpd00006[c] + cpd11524[c]	TPNH + H+ + 5-methyl-trans-hex-2-enoyl-ACP => TPN + 5-methyl-hexanoyl-ACP				Fatty Acid Biosynthesis FASII	0	0	1000	0		|1.3.1.0|	SEED automodel - autocompletion
688	rxn05388	5-methyl-hexanoyl-ACP:malonyl-[acyl-carrier-protein] C-acyltransferase (decarboxylating)	cpd00067[c] + cpd11492[c] + cpd11524[c] -> cpd00011[c] + cpd11493[c] + cpd11525[c]	H+ + Malonyl-acyl-carrierprotein- + 5-methyl-hexanoyl-ACP => CO2 + ACP + 7-methyl-3-oxo-octanoyl-ACP	( peg2061 and peg2066 )	peg2061 peg2066		Fatty Acid Biosynthesis FASII	0	0	1000	0		|2.3.1.0|	SEED automodel
689	rxn05389	7-methyl-3-oxo-octanoyl-ACP:NADP+ oxidoreductase	cpd00005[c] + cpd00067[c] + cpd11525[c] <=> cpd00006[c] + cpd11526[c]	TPNH + H+ + 7-methyl-3-oxo-octanoyl-ACP <=> TPN + 7-methyl-3-hydroxy-octanoyl-ACP	( peg2657 ) or ( peg2062 ) or ( peg879 )	peg2062 peg2657 peg879		mycolic acid synthesis | Fatty Acid Biosynthesis FASII	1	-1000	1000	0		|1.1.1.0|	SEED automodel
690	rxn05390	7-methyl-3-hydroxy-octanoyl-ACP hydro-lyase	cpd11526[c] <=> cpd00001[c] + cpd11527[c]	7-methyl-3-hydroxy-octanoyl-ACP <=> H2O + 7-methyl-trans-oct-2-enoyl-ACP	( peg2059 ) or ( peg2068 )	peg2059 peg2068		Fatty Acid Biosynthesis FASII	1	-1000	1000	0		|4.2.1.0|	SEED automodel
691	rxn05392	7-methyl-octanoyl-ACP:malonyl-[acyl-carrier-protein] C-acyltransferase (decarboxylating)	cpd00067[c] + cpd11492[c] + cpd11528[c] -> cpd00011[c] + cpd11493[c] + cpd11529[c]	H+ + Malonyl-acyl-carrierprotein- + 7-methyl-octanoyl-ACP => CO2 + ACP + 9-methyl-3-oxo-decanoyl-ACP	( peg2061 and peg2066 )	peg2061 peg2066		Fatty Acid Biosynthesis FASII	0	0	1000	0		|2.3.1.0|	SEED automodel
692	rxn05393	9-methyl-3-oxo-decanoyl-ACP:NADP+ oxidoreductase	cpd00005[c] + cpd00067[c] + cpd11529[c] <=> cpd00006[c] + cpd11530[c]	TPNH + H+ + 9-methyl-3-oxo-decanoyl-ACP <=> TPN + 9-methyl-3-hydroxy-decanoyl-ACP	( peg2657 ) or ( peg2062 ) or ( peg879 )	peg2062 peg2657 peg879		mycolic acid synthesis | Fatty Acid Biosynthesis FASII	1	-1000	1000	0		|1.1.1.0|	SEED automodel
693	rxn05394	9-methyl-3-hydroxy-decanoyl-ACP hydro-lyase	cpd11530[c] <=> cpd00001[c] + cpd11531[c]	9-methyl-3-hydroxy-decanoyl-ACP <=> H2O + 9-methyl-trans-dec-2-enoyl-ACP	( peg2059 ) or ( peg2068 )	peg2059 peg2068		Fatty Acid Biosynthesis FASII	1	-1000	1000	0		|4.2.1.0|	SEED automodel
694	rxn05395	9-methyl-trans-dec-2-enoyl-ACP:NADP+ oxidoreductase (A-specific)	cpd00005[c] + cpd00067[c] + cpd11531[c] -> cpd00006[c] + cpd11532[c]	TPNH + H+ + 9-methyl-trans-dec-2-enoyl-ACP => TPN + 9-methyl-decanoyl-ACP				Fatty Acid Biosynthesis FASII	0	0	1000	0		|1.3.1.0|	SEED automodel - autocompletion
695	rxn05396	9-methyl-decanoyl-ACP:malonyl-[acyl-carrier-protein] C-acyltransferase (decarboxylating)	cpd00067[c] + cpd11492[c] + cpd11532[c] -> cpd00011[c] + cpd11493[c] + cpd11533[c]	H+ + Malonyl-acyl-carrierprotein- + 9-methyl-decanoyl-ACP => CO2 + ACP + 11-methyl-3-oxo-dodecanoyl-ACP	( peg2061 and peg2066 )	peg2061 peg2066		Fatty Acid Biosynthesis FASII	0	0	1000	0		|2.3.1.0|	SEED automodel
696	rxn05397	11-methyl-3-oxo-dodecanoyl-ACP:NADP+ oxidoreductase	cpd00005[c] + cpd00067[c] + cpd11533[c] <=> cpd00006[c] + cpd11534[c]	TPNH + H+ + 11-methyl-3-oxo-dodecanoyl-ACP <=> TPN + 11-methyl-3-hydroxy-dodecanoyl-ACP	( peg2657 ) or ( peg2062 ) or ( peg879 )	peg2062 peg2657 peg879		mycolic acid synthesis | Fatty Acid Biosynthesis FASII	1	-1000	1000	0		|1.1.1.0|	SEED automodel
697	rxn05398	11-methyl-3-hydroxy-dodecanoyl-ACP hydro-lyase	cpd11534[c] <=> cpd00001[c] + cpd11535[c]	11-methyl-3-hydroxy-dodecanoyl-ACP <=> H2O + 11-methyl-trans-dodec-2-enoyl-ACP	( peg2059 ) or ( peg2068 )	peg2059 peg2068		Fatty Acid Biosynthesis FASII	1	-1000	1000	0		|4.2.1.0|	SEED automodel
698	rxn05399	11-methyl-trans-dodec-2-enoyl-ACP:NADP+ oxidoreductase (A-specific)	cpd00005[c] + cpd00067[c] + cpd11535[c] -> cpd00006[c] + cpd11536[c]	TPNH + H+ + 11-methyl-trans-dodec-2-enoyl-ACP => TPN + 11-methyl-dodecanoyl-ACP				Fatty Acid Biosynthesis FASII	0	0	1000	0		|1.3.1.0|	SEED automodel - autocompletion
699	rxn05400	11-methyl-dodecanoyl-ACP:malonyl-[acyl-carrier-protein] C-acyltransferase (decarboxylating)	cpd00067[c] + cpd11492[c] + cpd11536[c] -> cpd00011[c] + cpd11493[c] + cpd11537[c]	H+ + Malonyl-acyl-carrierprotein- + 11-methyl-dodecanoyl-ACP => CO2 + ACP + 13-methyl-3-oxo-tetra-decanoyl-ACP	( peg2061 and peg2066 )	peg2061 peg2066		Fatty Acid Biosynthesis FASII	0	0	1000	0		|2.3.1.0|	SEED automodel
700	rxn05401	13-methyl-3-oxo-tetra-decanoyl-ACP:NADP+ oxidoreductase	cpd00005[c] + cpd00067[c] + cpd11537[c] <=> cpd00006[c] + cpd11538[c]	TPNH + H+ + 13-methyl-3-oxo-tetra-decanoyl-ACP <=> TPN + 13-methyl-3-hydroxy-tetra-decanoyl-ACP	( peg2657 ) or ( peg2062 ) or ( peg879 )	peg2062 peg2657 peg879		mycolic acid synthesis | Fatty Acid Biosynthesis FASII	1	-1000	1000	0		|1.1.1.0|	SEED automodel
701	rxn05402	13-methyl-3-hydroxy-tetra-decanoyl-ACP hydro-lyase	cpd11538[c] <=> cpd00001[c] + cpd11539[c]	13-methyl-3-hydroxy-tetra-decanoyl-ACP <=> H2O + 13-methyl-trans-tetra-dec-2-enoyl-ACP	( peg2059 ) or ( peg2068 )	peg2059 peg2068		Fatty Acid Biosynthesis FASII	1	-1000	1000	0		|4.2.1.0|	SEED automodel
702	rxn05404	13-methyl-tetra-decanoyl-ACP:malonyl-[acyl-carrier-protein] C-acyltransferase (decarboxylating)	cpd00067[c] + cpd11492[c] + cpd11540[c] -> cpd00011[c] + cpd11493[c] + cpd11541[c]	H+ + Malonyl-acyl-carrierprotein- + 13-methyl-tetra-decanoyl-ACP => CO2 + ACP + 15-methyl-3-oxo-hexa-decanoyl-ACP	( peg2061 and peg2066 )	peg2061 peg2066		Fatty Acid Biosynthesis FASII	0	0	1000	0		|2.3.1.0|	SEED automodel
703	rxn05405	15-methyl-3-oxo-hexa-decanoyl-ACP:NADP+ oxidoreductase	cpd00005[c] + cpd00067[c] + cpd11541[c] <=> cpd00006[c] + cpd11542[c]	TPNH + H+ + 15-methyl-3-oxo-hexa-decanoyl-ACP <=> TPN + 15-methyl-3-hydroxy-hexa-decanoyl-ACP	( peg2657 ) or ( peg2062 ) or ( peg879 )	peg2062 peg2657 peg879		mycolic acid synthesis | Fatty Acid Biosynthesis FASII	1	-1000	1000	0		|1.1.1.0|	SEED automodel
704	rxn05406	15-methyl-3-hydroxy-hexa-decanoyl-ACP hydro-lyase	cpd11542[c] <=> cpd00001[c] + cpd11543[c]	15-methyl-3-hydroxy-hexa-decanoyl-ACP <=> H2O + 15-methyl-trans-hexa-dec-2-enoyl-ACP	( peg2059 ) or ( peg2068 )	peg2059 peg2068		Fatty Acid Biosynthesis FASII	1	-1000	1000	0		|4.2.1.0|	SEED automodel
705	rxn05407	15-methyl-trans-hexa-dec-2-enoyl-ACP:NADP+ oxidoreductase (A-specific)	cpd00005[c] + cpd00067[c] + cpd11543[c] -> cpd00006[c] + cpd11544[c]	TPNH + H+ + 15-methyl-trans-hexa-dec-2-enoyl-ACP => TPN + 15-methyl-hexa-decanoyl-ACP				Fatty Acid Biosynthesis FASII	0	0	1000	0		|1.3.1.0|	SEED automodel - autocompletion
706	rxn05408	2-methylpropionyl-CoA:[acyl-carrier-protein] transferase	cpd00481[c] + cpd11493[c] <=> cpd00010[c] + cpd11545[c]	Isobutyryl-CoA + ACP <=> CoA + isobutyryl-ACP	( peg2063 )	peg2063		mycolic acid synthesis | Fatty Acid Biosynthesis FASII	1	-1000	1000	0		|2.3.1.0|	SEED automodel
707	rxn05409	2-methylpropionyl-ACP:malonyl-[acyl-carrier-protein] C-acyltransferase (decarboxylating)	cpd00067[c] + cpd11492[c] + cpd11545[c] -> cpd00011[c] + cpd11493[c] + cpd11546[c]	H+ + Malonyl-acyl-carrierprotein- + isobutyryl-ACP => CO2 + ACP + 4-methyl-3-oxo-pentanoyl-ACP	( peg2061 and peg2066 )	peg2061 peg2066		Fatty Acid Biosynthesis FASII	0	0	1000	0		|2.3.1.0|	SEED automodel
708	rxn05410	4-methyl-3-oxo-pentanoyl-ACP:NADP+ oxidoreductase	cpd00005[c] + cpd00067[c] + cpd11546[c] <=> cpd00006[c] + cpd11547[c]	TPNH + H+ + 4-methyl-3-oxo-pentanoyl-ACP <=> TPN + 4-methyl-3-hydroxy-pentanoyl-ACP	( peg2657 ) or ( peg2062 ) or ( peg879 )	peg2062 peg2657 peg879		mycolic acid synthesis | Fatty Acid Biosynthesis FASII	1	-1000	1000	0		|1.1.1.0|	SEED automodel
709	rxn05411	4-methyl-3-hydroxy-pentanoyl-ACP hydro-lyase	cpd11547[c] <=> cpd00001[c] + cpd11548[c]	4-methyl-3-hydroxy-pentanoyl-ACP <=> H2O + 4-methyl-trans-pent-2-enoyl-ACP	( peg2059 ) or ( peg2068 )	peg2059 peg2068		Fatty Acid Biosynthesis FASII	1	-1000	1000	0		|4.2.1.0|	SEED automodel
710	rxn05413	4-methyl-pentanoyl-ACP:malonyl-[acyl-carrier-protein] C-acyltransferase (decarboxylating)	cpd00067[c] + cpd11492[c] + cpd11549[c] -> cpd00011[c] + cpd11493[c] + cpd11550[c]	H+ + Malonyl-acyl-carrierprotein- + 4-methyl-pentanoyl-ACP => CO2 + ACP + 6-methyl-3-oxo-heptanoyl-ACP	( peg2061 and peg2066 )	peg2061 peg2066		Fatty Acid Biosynthesis FASII	0	0	1000	0		|2.3.1.0|	SEED automodel
711	rxn05414	6-methyl-3-oxo-heptanoyl-ACP:NADP+ oxidoreductase	cpd00005[c] + cpd00067[c] + cpd11550[c] <=> cpd00006[c] + cpd11551[c]	TPNH + H+ + 6-methyl-3-oxo-heptanoyl-ACP <=> TPN + 6-methyl-3-hydroxy-heptanoyl-ACP	( peg2657 ) or ( peg2062 ) or ( peg879 )	peg2062 peg2657 peg879		mycolic acid synthesis | Fatty Acid Biosynthesis FASII	1	-1000	1000	0		|1.1.1.0|	SEED automodel
712	rxn05415	6-methyl-3-hydroxy-heptanoyl-ACP hydro-lyase	cpd11551[c] <=> cpd00001[c] + cpd11552[c]	6-methyl-3-hydroxy-heptanoyl-ACP <=> H2O + 6-methyl-trans-hept-2-enoyl-ACP	( peg2059 ) or ( peg2068 )	peg2059 peg2068		Fatty Acid Biosynthesis FASII	1	-1000	1000	0		|4.2.1.0|	SEED automodel
713	rxn05417	6-methyl-heptanoyl-ACP:malonyl-[acyl-carrier-protein] C-acyltransferase (decarboxylating)	cpd00067[c] + cpd11492[c] + cpd11553[c] -> cpd00011[c] + cpd11493[c] + cpd11554[c]	H+ + Malonyl-acyl-carrierprotein- + 6-methyl-heptanoyl-ACP => CO2 + ACP + 8-methyl-3-oxo-nonanoyl-ACP	( peg2061 and peg2066 )	peg2061 peg2066		Fatty Acid Biosynthesis FASII	0	0	1000	0		|2.3.1.0|	SEED automodel
714	rxn05418	8-methyl-3-oxo-nonanoyl-ACP:NADP+ oxidoreductase	cpd00005[c] + cpd00067[c] + cpd11554[c] <=> cpd00006[c] + cpd11555[c]	TPNH + H+ + 8-methyl-3-oxo-nonanoyl-ACP <=> TPN + 8-methyl-3-hydroxy-nonanoyl-ACP	( peg2657 ) or ( peg2062 ) or ( peg879 )	peg2062 peg2657 peg879		mycolic acid synthesis | Fatty Acid Biosynthesis FASII	1	-1000	1000	0		|1.1.1.0|	SEED automodel
715	rxn05419	8-methyl-3-hydroxy-nonanoyl-ACP hydro-lyase	cpd11555[c] <=> cpd00001[c] + cpd11556[c]	8-methyl-3-hydroxy-nonanoyl-ACP <=> H2O + 8-methyl-trans-non-2-enoyl-ACP	( peg2059 ) or ( peg2068 )	peg2059 peg2068		Fatty Acid Biosynthesis FASII	1	-1000	1000	0		|4.2.1.0|	SEED automodel
716	rxn05421	8-methyl-nonanoyl-ACP:malonyl-[acyl-carrier-protein] C-acyltransferase (decarboxylating)	cpd00067[c] + cpd11492[c] + cpd11557[c] -> cpd00011[c] + cpd11493[c] + cpd11558[c]	H+ + Malonyl-acyl-carrierprotein- + 8-methyl-nonanoyl-ACP => CO2 + ACP + 10-methyl-3-oxo-undecanoyl-ACP	( peg2061 and peg2066 )	peg2061 peg2066		Fatty Acid Biosynthesis FASII	0	0	1000	0		|2.3.1.0|	SEED automodel
717	rxn05422	10-methyl-3-oxo-undecanoyl-ACP:NADP+ oxidoreductase	cpd00005[c] + cpd00067[c] + cpd11558[c] <=> cpd00006[c] + cpd11559[c]	TPNH + H+ + 10-methyl-3-oxo-undecanoyl-ACP <=> TPN + 10-methyl-3-hydroxy-undecanoyl-ACP	( peg2657 ) or ( peg2062 ) or ( peg879 )	peg2062 peg2657 peg879		mycolic acid synthesis | Fatty Acid Biosynthesis FASII	1	-1000	1000	0		|1.1.1.0|	SEED automodel
718	rxn05423	10-methyl-3-hydroxy-undecanoyl-ACP hydro-lyase	cpd11559[c] <=> cpd00001[c] + cpd11560[c]	10-methyl-3-hydroxy-undecanoyl-ACP <=> H2O + 10-methyl-trans-undec-2-enoyl-ACP	( peg2059 ) or ( peg2068 )	peg2059 peg2068		Fatty Acid Biosynthesis FASII	1	-1000	1000	0		|4.2.1.0|	SEED automodel
719	rxn05425	10-methyl-undecanoyl-ACP:malonyl-[acyl-carrier-protein] C-acyltransferase (decarboxylating)	cpd00067[c] + cpd11492[c] + cpd11561[c] -> cpd00011[c] + cpd11493[c] + cpd11562[c]	H+ + Malonyl-acyl-carrierprotein- + 10-methyl-undecanoyl-ACP => CO2 + ACP + 12-methyl-3-oxo-tridecanoyl-ACP	( peg2061 and peg2066 )	peg2061 peg2066		Fatty Acid Biosynthesis FASII	0	0	1000	0		|2.3.1.0|	SEED automodel
720	rxn05426	12-methyl-3-oxo-tridecanoyl-ACP:NADP+ oxidoreductase	cpd00005[c] + cpd00067[c] + cpd11562[c] <=> cpd00006[c] + cpd11563[c]	TPNH + H+ + 12-methyl-3-oxo-tridecanoyl-ACP <=> TPN + 12-methyl-3-hydroxy-tridecanoyl-ACP	( peg2657 ) or ( peg2062 ) or ( peg879 )	peg2062 peg2657 peg879		mycolic acid synthesis | Fatty Acid Biosynthesis FASII	1	-1000	1000	0		|1.1.1.0|	SEED automodel
721	rxn05427	12-methyl-3-hydroxy-tridecanoyl-ACP hydro-lyase	cpd11563[c] <=> cpd00001[c] + cpd11564[c]	12-methyl-3-hydroxy-tridecanoyl-ACP <=> H2O + 12-methyl-trans-tridec-2-enoyl-ACP	( peg2059 ) or ( peg2068 )	peg2059 peg2068		Fatty Acid Biosynthesis FASII	1	-1000	1000	0		|4.2.1.0|	SEED automodel
722	rxn05429	12-methyl-tridecanoyl-ACP:malonyl-[acyl-carrier-protein] C-acyltransferase (decarboxylating)	cpd00067[c] + cpd11492[c] + cpd11565[c] -> cpd00011[c] + cpd11493[c] + cpd11566[c]	H+ + Malonyl-acyl-carrierprotein- + 12-methyl-tridecanoyl-ACP => CO2 + ACP + 14-methyl-3-oxo-pentadecanoyl-ACP	( peg2061 and peg2066 )	peg2061 peg2066		Fatty Acid Biosynthesis FASII	0	0	1000	0		|2.3.1.0|	SEED automodel
723	rxn05430	14-methyl-3-oxo-pentadecanoyl-ACP:NADP+ oxidoreductase	cpd00005[c] + cpd00067[c] + cpd11566[c] <=> cpd00006[c] + cpd11567[c]	TPNH + H+ + 14-methyl-3-oxo-pentadecanoyl-ACP <=> TPN + 14-methyl-3-hydroxy-pentadecanoyl-ACP	( peg2657 ) or ( peg2062 ) or ( peg879 )	peg2062 peg2657 peg879		mycolic acid synthesis | Fatty Acid Biosynthesis FASII	1	-1000	1000	0		|1.1.1.0|	SEED automodel
724	rxn05431	14-methyl-3-hydroxy-pentadecanoyl-ACP hydro-lyase	cpd11567[c] <=> cpd00001[c] + cpd11568[c]	14-methyl-3-hydroxy-pentadecanoyl-ACP <=> H2O + 14-methyl-trans-pentadec-2-enoyl-ACP	( peg2059 ) or ( peg2068 )	peg2059 peg2068		Fatty Acid Biosynthesis FASII	1	-1000	1000	0		|4.2.1.0|	SEED automodel
725	rxn05433	4-methyl-trans-hex-2-enoyl-ACP:NAD+ oxidoreductase (A-specific)	cpd00004[c] + cpd00067[c] + cpd11498[c] -> cpd00003[c] + cpd11499[c]	NADH + H+ + 4-methyl-trans-hex-2-enoyl-ACP => NAD + 4-methyl-hexanoyl-ACP				mycolic acid synthesis | Fatty Acid Biosynthesis FASII	0	0	1000	0		|1.3.1.0|	SEED automodel - autocompletion
726	rxn05437	12-methyl-trans-tetra-dec-2-enoyl-ACP:NAD+ oxidoreductase (A-specific)	cpd00004[c] + cpd00067[c] + cpd11514[c] -> cpd00003[c] + cpd11515[c]	NADH + H+ + 12-methyl-trans-tetra-dec-2-enoyl-ACP => NAD + 12-methyl-tetra-decanoyl-ACP				mycolic acid synthesis | Fatty Acid Biosynthesis FASII	0	0	1000	0		|1.3.1.0|	SEED automodel - autocompletion
727	rxn05440	7-methyl-trans-oct-2-enoyl-ACP:NAD+ oxidoreductase (A-specific)	cpd00004[c] + cpd00067[c] + cpd11527[c] -> cpd00003[c] + cpd11528[c]	NADH + H+ + 7-methyl-trans-oct-2-enoyl-ACP => NAD + 7-methyl-octanoyl-ACP				mycolic acid synthesis | Fatty Acid Biosynthesis FASII	0	0	1000	0		|1.3.1.0|	SEED automodel - autocompletion
728	rxn05443	13-methyl-trans-tetra-dec-2-enoyl-ACP:NAD+ oxidoreductase (A-specific)	cpd00004[c] + cpd00067[c] + cpd11539[c] -> cpd00003[c] + cpd11540[c]	NADH + H+ + 13-methyl-trans-tetra-dec-2-enoyl-ACP => NAD + 13-methyl-tetra-decanoyl-ACP				mycolic acid synthesis | Fatty Acid Biosynthesis FASII	0	0	1000	0		|1.3.1.0|	SEED automodel - autocompletion
729	rxn05451	12-methyl-tetra-decanoyl-ACP:[acyl-carrier-protein] transferase	cpd00010[c] + cpd11515[c] <=> cpd11439[c] + cpd11493[c]	CoA + 12-methyl-tetra-decanoyl-ACP <=> fa4coa + ACP	( peg2063 )	peg2063		mycolic acid synthesis | Fatty Acid Biosynthesis FASII	1	-1000	1000	0		|2.3.1.0|	SEED automodel
730	rxn05452	14-methyl-hexa-decanoyl-ACP:[acyl-carrier-protein] transferase	cpd00010[c] + cpd11519[c] <=> cpd11434[c] + cpd11493[c]	CoA + 14-methyl-hexa-decanoyl-ACP <=> fa12coa + ACP	( peg2063 )	peg2063		mycolic acid synthesis | Fatty Acid Biosynthesis FASII	1	-1000	1000	0		|2.3.1.0|	SEED automodel
731	rxn05453	13-methyl-tetra-decanoyl-ACP:[acyl-carrier-protein] transferase	cpd00010[c] + cpd11540[c] <=> cpd11437[c] + cpd11493[c]	CoA + 13-methyl-tetra-decanoyl-ACP <=> fa3coa + ACP	( peg2063 )	peg2063		mycolic acid synthesis | Fatty Acid Biosynthesis FASII	1	-1000	1000	0		|2.3.1.0|	SEED automodel
732	rxn05454	15-methyl-hexa-decanoyl-ACP:[acyl-carrier-protein] transferase	cpd00010[c] + cpd11544[c] <=> cpd11432[c] + cpd11493[c]	CoA + 15-methyl-hexa-decanoyl-ACP <=> fa11coa + ACP	( peg2063 )	peg2063		mycolic acid synthesis | Fatty Acid Biosynthesis FASII	1	-1000	1000	0		|2.3.1.0|	SEED automodel
733	rxn05455	12-methyl-tridecanoyl-ACP:[acyl-carrier-protein] transferase	cpd00010[c] + cpd11565[c] <=> cpd11435[c] + cpd11493[c]	CoA + 12-methyl-tridecanoyl-ACP <=> fa1coa + ACP	( peg2063 )	peg2063		mycolic acid synthesis | Fatty Acid Biosynthesis FASII	1	-1000	1000	0		|2.3.1.0|	SEED automodel
734	rxn05456	14-methyl-pentadecanoyl-ACP:[acyl-carrier-protein] transferase	cpd00010[c] + cpd11569[c] <=> cpd11441[c] + cpd11493[c]	CoA + 14-methyl-pentadecanoyl-ACP <=> fa6coa + ACP	( peg2063 )	peg2063		mycolic acid synthesis | Fatty Acid Biosynthesis FASII	1	-1000	1000	0		|2.3.1.0|	SEED automodel
735	rxn05457	tetradecanoyl-ACP:[acyl-carrier-protein] transferase	cpd00010[c] + cpd11466[c] <=> cpd01695[c] + cpd11493[c]	CoA + Myristoyl-ACP <=> Myristoyl-CoA + ACP	( peg2063 )	peg2063		mycolic acid synthesis | Fatty Acid Biosynthesis FASII	1	-1000	1000	0		|2.3.1.1|	SEED automodel
736	rxn05458	hexadecanoyl-ACP:[acyl-carrier-protein] transferase	cpd00010[c] + cpd11476[c] <=> cpd00134[c] + cpd11493[c]	CoA + hexadecanoyl-acp <=> Palmitoyl-CoA + ACP	( peg2063 )	peg2063		mycolic acid synthesis | Fatty Acid Biosynthesis FASII	1	-1000	1000	0		|2.3.1.2|	SEED automodel
737	rxn05459	stearyl-ACP:[acyl-carrier-protein] transferase	cpd00010[c] + cpd11573[c] <=> cpd00327[c] + cpd11493[c]	CoA + Octodecanoyl-ACP <=> strcoa + ACP	( peg2063 )	peg2063		mycolic acid synthesis | Fatty Acid Biosynthesis FASII	1	-1000	1000	0		|2.3.1.3|	SEED automodel
738	rxn05460	3-Oxooctodecanoyl-ACP:malonyl-[acyl-carrier-protein] C-acyltransferase (decarboxylating)	cpd00067[c] + cpd11476[c] + cpd11492[c] -> cpd00011[c] + cpd11493[c] + cpd11570[c]	H+ + hexadecanoyl-acp + Malonyl-acyl-carrierprotein- => CO2 + ACP + 3-Oxooctodecanoyl-ACP	( peg2061 and peg2066 )	peg2061 peg2066		Fatty Acid Biosynthesis FASII	0	0	1000	0		|2.3.1.0|	SEED automodel
739	rxn05461	3-Hydroxyoctodecanoyl-ACP:NADP+ oxidoreductase	cpd00005[c] + cpd00067[c] + cpd11570[c] <=> cpd00006[c] + cpd11571[c]	TPNH + H+ + 3-Oxooctodecanoyl-ACP <=> TPN + 3-Hydroxyoctodecanoyl-ACP	( peg2657 ) or ( peg2062 ) or ( peg879 )	peg2062 peg2657 peg879		mycolic acid synthesis | Fatty Acid Biosynthesis FASII	1	-1000	1000	0		|1.1.1.0|	SEED automodel
740	rxn05462	trans-Octodec-2-enoyl-ACP hydro-lyase	cpd11571[c] <=> cpd00001[c] + cpd11572[c]	3-Hydroxyoctodecanoyl-ACP <=> H2O + trans-Octodec-2-enoyl-ACP	( peg2059 ) or ( peg2068 )	peg2059 peg2068		Fatty Acid Biosynthesis FASII	1	-1000	1000	0		|4.2.1.0|	SEED automodel
741	rxn05465	malonyl-ACP:[acyl-carrier-protein] transferase	cpd00070[c] + cpd11493[c] <=> cpd00010[c] + cpd11492[c]	Malonyl-CoA + ACP <=> CoA + Malonyl-acyl-carrierprotein-	( peg2063 )	peg2063		mycolic acid synthesis | Fatty Acid Biosynthesis FASII	1	-1000	1000	0		2.3.1.0|2.3.1.39|2.3.1.85|2.3.1.86	SEED automodel
742	rxn05467	CO2 transport via diffusion	cpd00011[e] <=> cpd00011[c]	CO2[e] <=> CO2				None	1	-1000	1000	0			SEED automodel - spontaneous
743	rxn05468	O2 transport via diffusion	cpd00007[e] <=> cpd00007[c]	O2[e] <=> O2				None	1	-1000	1000	0			SEED automodel - spontaneous
744	rxn05488	acetate transport in/out via proton symport	cpd00029[e] + cpd00067[e] <=> cpd00029[c] + cpd00067[c]	ACET[e] + H+[e] <=> ACET + H+				None	1	-1000	1000	0			Manual addition
745	rxn05494	D-alanine transport in via proton symport	cpd00067[e] + cpd00117[e] <=> cpd00067[c] + cpd00117[c]	H+[e] + D-Ala[e] <=> H+ + D-Ala	( peg991 ) or ( peg991 )	peg991		Glycine and Serine Utilization | Pyruvate Alanine Serine Interconversions	1	-1000	1000	0		|TC-2.A.3.1|2.A.3.1|	SEED automodel
746	rxn05496	L-alanine transport in via proton symport	cpd00035[e] + cpd00067[e] <=> cpd00035[c] + cpd00067[c]	ALA[e] + H+[e] <=> ALA + H+					1	-1000	1000	0			Manual addition
747	rxn05501	arbutin transport via PEP:Pyr PTS	cpd00061[c] + cpd03696[e] <=> cpd00020[c] + cpd03697[c]	PEP + Ursin[e] <=> Pyruvate + Arbutin-6P	( peg1729 and peg1730 and peg2137 ) or ( peg1062 and peg1729 and peg1730 ) or ( peg1729 and peg1730 and peg2808 ) or ( peg1729 and peg1730 and peg2137 ) or ( peg1062 and peg1729 and peg1730 ) or ( peg1729 and peg1730 and peg2808 ) or ( peg1729 and peg1730 and peg2137 ) or ( peg1062 and peg1729 and peg1730 ) or ( peg1729 and peg1730 and peg2808 )	peg1062 peg1729 peg1730 peg2137 peg2808		Beta-Glucoside Metabolism	1	-1000	1000	0			SEED automodel
748	rxn05504	arsenobetaine transport in via ABC system	cpd00001[c] + cpd00002[c] + cpd11597[e] -> cpd00008[c] + cpd00009[c] + cpd00067[c] + cpd11597[c]	H2O + ATP + ARSENOBETAINE[e] => ADP + Phosphate + H+ + ARSENOBETAINE	( peg2089 and peg2090 and peg2091 )	peg2089 peg2090 peg2091		Choline and Betaine Uptake and Betaine Biosynthesis	0	0	1000	0			SEED automodel
749	rxn05508	L-asparagine transport in via proton symport	cpd00067[e] + cpd00132[e] <=> cpd00067[c] + cpd00132[c]	H+[e] + L-Asparagine[e] <=> H+ + L-Asparagine					1	-1000	1000	0			Manual addition
750	rxn05512	butanesulfonate transport via ABC system	cpd00001[c] + cpd00002[c] + cpd11596[e] -> cpd00008[c] + cpd00009[c] + cpd00067[c] + cpd11596[c]	H2O + ATP + butanesulfonate[e] => ADP + Phosphate + H+ + butanesulfonate	( peg2389 and peg2390 )	peg2389 peg2390		Alkanesulfonate assimilation | Alkanesulfonates Utilization	0	0	1000	0			SEED automodel
751	rxn05516	cadmium transport out via ABC system	cpd00001[c] + cpd00002[c] + cpd01012[c] -> cpd00008[c] + cpd00009[c] + cpd00067[c] + cpd01012[e]	H2O + ATP + Cd2+ => ADP + Phosphate + H+ + Cd2+[e]	( peg2 ) or ( peg1713 ) or ( peg134 )	peg134 peg1713 peg2		None	0	0	1000	0		|TC-3.A.3|3.A.3|	SEED automodel
752	rxn05517	cadminum transport out via antiport	cpd00067[e] + cpd00205[e] + cpd01012[c] <=> cpd00067[c] + cpd00205[c] + cpd01012[e]	H+[e] + K+[e] + Cd2+ <=> H+ + K+ + Cd2+[e]	( peg2515 )	peg2515		Cobalt-zinc-cadmium resistance	1	-1000	1000	0			SEED automodel
753	rxn05518	cellobiose transport via PEP:Pyr PTS	cpd00061[c] + cpd00158[e] <=> cpd00020[c] + cpd02760[c]	PEP + CELB[e] <=> Pyruvate + cellobiose-6-phoshate	( peg2193 ) or ( peg460 and peg461 and peg463 ) or ( peg2745 and peg2747 and peg2748 ) or ( peg1748 and peg1749 and peg1750 ) or ( peg2024 and peg2028 )	peg1748 peg1749 peg1750 peg2024 peg2028 peg2193 peg2745 peg2747 peg2748 peg460 peg461 peg463		Beta-Glucoside Metabolism	1	-1000	1000	0			SEED automodel
754	rxn05528	Copper export via ATPase	cpd00001[c] + cpd00002[c] + cpd00058[c] -> cpd00008[c] + cpd00009[c] + cpd00058[e] + cpd00067[c]	H2O + ATP + Cu+ => ADP + Phosphate + Cu+[e] + H+	( peg2 ) or ( peg1713 ) or ( peg134 )	peg134 peg1713 peg2		Terminal cytochrome C oxidases | Copper homeostasis | Terminal cytochrome C oxidases copy	0	0	1000	0		|TC-3.A.3|3.A.3|	SEED automodel
755	rxn05533	Dipeptide transport via ABC system (ala-asp)	cpd00001[c] + cpd00002[c] + cpd11593[e] -> cpd00008[c] + cpd00009[c] + cpd00067[c] + cpd11593[c]	H2O + ATP + ala-L-asp-L[e] => ADP + Phosphate + H+ + ala-L-asp-L	( peg1574 and peg1575 and peg1576 and peg1578 and peg1579 ) or ( peg1847 and peg1848 and peg1850 and peg1851 and peg1853 ) or ( peg2011 and peg2012 and peg2013 and peg2014 and peg2015 ) or ( peg2728 ) or ( peg187 ) or ( peg1168 )	peg1168 peg1574 peg1575 peg1576 peg1578 peg1579 peg1847 peg1848 peg1850 peg1851 peg1853 peg187 peg2011 peg2012 peg2013 peg2014 peg2015 peg2728		ABC transporter dipeptide (TC 3.A.1.5.2)	0	0	1000	0		|TC-3.A.1.5|3.A.1.5|	SEED automodel
756	rxn05534	Dipeptide transport via ABC system (gly-glu)	cpd00001[c] + cpd00002[c] + cpd11592[e] -> cpd00008[c] + cpd00009[c] + cpd00067[c] + cpd11592[c]	H2O + ATP + gly-glu-L[e] => ADP + Phosphate + H+ + gly-glu-L	( peg1574 and peg1575 and peg1576 and peg1578 and peg1579 ) or ( peg1847 and peg1848 and peg1850 and peg1851 and peg1853 ) or ( peg2011 and peg2012 and peg2013 and peg2014 and peg2015 ) or ( peg2728 ) or ( peg187 ) or ( peg1168 )	peg1168 peg1574 peg1575 peg1576 peg1578 peg1579 peg1847 peg1848 peg1850 peg1851 peg1853 peg187 peg2011 peg2012 peg2013 peg2014 peg2015 peg2728		ABC transporter dipeptide (TC 3.A.1.5.2)	0	0	1000	0		|TC-3.A.1.5|3.A.1.5|	SEED automodel
757	rxn05535	Dipeptide transport via ABC system (gly-met)	cpd00001[c] + cpd00002[c] + cpd11591[e] -> cpd00008[c] + cpd00009[c] + cpd00067[c] + cpd11591[c]	H2O + ATP + Gly-Met[e] => ADP + Phosphate + H+ + Gly-Met	( peg1574 and peg1575 and peg1576 and peg1578 and peg1579 ) or ( peg1847 and peg1848 and peg1850 and peg1851 and peg1853 ) or ( peg2011 and peg2012 and peg2013 and peg2014 and peg2015 ) or ( peg2728 ) or ( peg187 ) or ( peg1168 )	peg1168 peg1574 peg1575 peg1576 peg1578 peg1579 peg1847 peg1848 peg1850 peg1851 peg1853 peg187 peg2011 peg2012 peg2013 peg2014 peg2015 peg2728		ABC transporter dipeptide (TC 3.A.1.5.2)	0	0	1000	0		|TC-3.A.1.5|3.A.1.5|	SEED automodel
758	rxn05536	Dipeptide transport via ABC system (met-ala)	cpd00001[c] + cpd00002[c] + cpd11590[e] -> cpd00008[c] + cpd00009[c] + cpd00067[c] + cpd11590[c]	H2O + ATP + met-L-ala-L[e] => ADP + Phosphate + H+ + met-L-ala-L	( peg1574 and peg1575 and peg1576 and peg1578 and peg1579 ) or ( peg1847 and peg1848 and peg1850 and peg1851 and peg1853 ) or ( peg2011 and peg2012 and peg2013 and peg2014 and peg2015 ) or ( peg2728 ) or ( peg187 ) or ( peg1168 )	peg1168 peg1574 peg1575 peg1576 peg1578 peg1579 peg1847 peg1848 peg1850 peg1851 peg1853 peg187 peg2011 peg2012 peg2013 peg2014 peg2015 peg2728		ABC transporter dipeptide (TC 3.A.1.5.2)	0	0	1000	0		|TC-3.A.1.5|3.A.1.5|	SEED automodel
759	rxn05537	Dipeptide transport via ABC system (gly-asp)	cpd00001[c] + cpd00002[c] + cpd11589[e] -> cpd00008[c] + cpd00009[c] + cpd00067[c] + cpd11589[c]	H2O + ATP + gly-asp-L[e] => ADP + Phosphate + H+ + gly-asp-L	( peg1574 and peg1575 and peg1576 and peg1578 and peg1579 ) or ( peg1847 and peg1848 and peg1850 and peg1851 and peg1853 ) or ( peg2011 and peg2012 and peg2013 and peg2014 and peg2015 ) or ( peg2728 ) or ( peg187 ) or ( peg1168 )	peg1168 peg1574 peg1575 peg1576 peg1578 peg1579 peg1847 peg1848 peg1850 peg1851 peg1853 peg187 peg2011 peg2012 peg2013 peg2014 peg2015 peg2728		ABC transporter dipeptide (TC 3.A.1.5.2)	0	0	1000	0		|TC-3.A.1.5|3.A.1.5|	SEED automodel
760	rxn05538	Dipeptide transport via ABC system (gly-pro-L)	cpd00001[c] + cpd00002[c] + cpd11588[e] -> cpd00008[c] + cpd00009[c] + cpd00067[c] + cpd11588[c]	H2O + ATP + gly-pro-L[e] => ADP + Phosphate + H+ + gly-pro-L	( peg1574 and peg1575 and peg1576 and peg1578 and peg1579 ) or ( peg1847 and peg1848 and peg1850 and peg1851 and peg1853 ) or ( peg2011 and peg2012 and peg2013 and peg2014 and peg2015 ) or ( peg2728 ) or ( peg187 ) or ( peg1168 )	peg1168 peg1574 peg1575 peg1576 peg1578 peg1579 peg1847 peg1848 peg1850 peg1851 peg1853 peg187 peg2011 peg2012 peg2013 peg2014 peg2015 peg2728		ABC transporter dipeptide (TC 3.A.1.5.2)	0	0	1000	0		|TC-3.A.1.5|3.A.1.5|	SEED automodel
761	rxn05539	Dipeptide transport via ABC system (cgly)	cpd00001[c] + cpd00002[c] + cpd01017[e] -> cpd00008[c] + cpd00009[c] + cpd00067[c] + cpd01017[c]	H2O + ATP + Cys-Gly[e] => ADP + Phosphate + H+ + Cys-Gly	( peg1574 and peg1575 and peg1576 and peg1578 and peg1579 ) or ( peg1847 and peg1848 and peg1850 and peg1851 and peg1853 ) or ( peg2011 and peg2012 and peg2013 and peg2014 and peg2015 ) or ( peg2728 ) or ( peg187 ) or ( peg1168 )	peg1168 peg1574 peg1575 peg1576 peg1578 peg1579 peg1847 peg1848 peg1850 peg1851 peg1853 peg187 peg2011 peg2012 peg2013 peg2014 peg2015 peg2728		ABC transporter dipeptide (TC 3.A.1.5.2)	0	0	1000	0		|TC-3.A.1.5|3.A.1.5|	SEED automodel
762	rxn05540	Dipeptide transport via ABC system (ala-gln)	cpd00001[c] + cpd00002[c] + cpd11587[e] -> cpd00008[c] + cpd00009[c] + cpd00067[c] + cpd11587[c]	H2O + ATP + Ala-Gln[e] => ADP + Phosphate + H+ + Ala-Gln	( peg1574 and peg1575 and peg1576 and peg1578 and peg1579 ) or ( peg1847 and peg1848 and peg1850 and peg1851 and peg1853 ) or ( peg2011 and peg2012 and peg2013 and peg2014 and peg2015 ) or ( peg2728 ) or ( peg187 ) or ( peg1168 )	peg1168 peg1574 peg1575 peg1576 peg1578 peg1579 peg1847 peg1848 peg1850 peg1851 peg1853 peg187 peg2011 peg2012 peg2013 peg2014 peg2015 peg2728		ABC transporter dipeptide (TC 3.A.1.5.2)	0	0	1000	0		|TC-3.A.1.5|3.A.1.5|	SEED automodel
763	rxn05541	Dipeptide transport via ABC system (ala-glu)	cpd00001[c] + cpd00002[c] + cpd11586[e] -> cpd00008[c] + cpd00009[c] + cpd00067[c] + cpd11586[c]	H2O + ATP + ala-L-glu-L[e] => ADP + Phosphate + H+ + ala-L-glu-L	( peg1574 and peg1575 and peg1576 and peg1578 and peg1579 ) or ( peg1847 and peg1848 and peg1850 and peg1851 and peg1853 ) or ( peg2011 and peg2012 and peg2013 and peg2014 and peg2015 ) or ( peg2728 ) or ( peg187 ) or ( peg1168 )	peg1168 peg1574 peg1575 peg1576 peg1578 peg1579 peg1847 peg1848 peg1850 peg1851 peg1853 peg187 peg2011 peg2012 peg2013 peg2014 peg2015 peg2728		ABC transporter dipeptide (TC 3.A.1.5.2)	0	0	1000	0		|TC-3.A.1.5|3.A.1.5|	SEED automodel
764	rxn05542	Dipeptide transport via ABC system (ala-gly)	cpd00001[c] + cpd00002[c] + cpd11585[e] -> cpd00008[c] + cpd00009[c] + cpd00067[c] + cpd11585[c]	H2O + ATP + L-alanylglycine[e] => ADP + Phosphate + H+ + L-alanylglycine	( peg1574 and peg1575 and peg1576 and peg1578 and peg1579 ) or ( peg1847 and peg1848 and peg1850 and peg1851 and peg1853 ) or ( peg2011 and peg2012 and peg2013 and peg2014 and peg2015 ) or ( peg2728 ) or ( peg187 ) or ( peg1168 )	peg1168 peg1574 peg1575 peg1576 peg1578 peg1579 peg1847 peg1848 peg1850 peg1851 peg1853 peg187 peg2011 peg2012 peg2013 peg2014 peg2015 peg2728		ABC transporter dipeptide (TC 3.A.1.5.2)	0	0	1000	0		|TC-3.A.1.5|3.A.1.5|	SEED automodel
765	rxn05543	Dipeptide transport via ABC system (ala-his)	cpd00001[c] + cpd00002[c] + cpd11584[e] -> cpd00008[c] + cpd00009[c] + cpd00067[c] + cpd11584[c]	H2O + ATP + Ala-His[e] => ADP + Phosphate + H+ + Ala-His	( peg1574 and peg1575 and peg1576 and peg1578 and peg1579 ) or ( peg1847 and peg1848 and peg1850 and peg1851 and peg1853 ) or ( peg2011 and peg2012 and peg2013 and peg2014 and peg2015 ) or ( peg2728 ) or ( peg187 ) or ( peg1168 )	peg1168 peg1574 peg1575 peg1576 peg1578 peg1579 peg1847 peg1848 peg1850 peg1851 peg1853 peg187 peg2011 peg2012 peg2013 peg2014 peg2015 peg2728		ABC transporter dipeptide (TC 3.A.1.5.2)	0	0	1000	0		|TC-3.A.1.5|3.A.1.5|	SEED automodel
766	rxn05544	Dipeptide transport via ABC system (ala-leu)	cpd00001[c] + cpd00002[c] + cpd11583[e] -> cpd00008[c] + cpd00009[c] + cpd00067[c] + cpd11583[c]	H2O + ATP + Ala-Leu[e] => ADP + Phosphate + H+ + Ala-Leu	( peg1574 and peg1575 and peg1576 and peg1578 and peg1579 ) or ( peg1847 and peg1848 and peg1850 and peg1851 and peg1853 ) or ( peg2011 and peg2012 and peg2013 and peg2014 and peg2015 ) or ( peg2728 ) or ( peg187 ) or ( peg1168 )	peg1168 peg1574 peg1575 peg1576 peg1578 peg1579 peg1847 peg1848 peg1850 peg1851 peg1853 peg187 peg2011 peg2012 peg2013 peg2014 peg2015 peg2728		ABC transporter dipeptide (TC 3.A.1.5.2)	0	0	1000	0		|TC-3.A.1.5|3.A.1.5|	SEED automodel
767	rxn05545	Dipeptide transport via ABC system (ala-thr)	cpd00001[c] + cpd00002[c] + cpd11582[e] -> cpd00008[c] + cpd00009[c] + cpd00067[c] + cpd11582[c]	H2O + ATP + ala-L-Thr-L[e] => ADP + Phosphate + H+ + ala-L-Thr-L	( peg1574 and peg1575 and peg1576 and peg1578 and peg1579 ) or ( peg1847 and peg1848 and peg1850 and peg1851 and peg1853 ) or ( peg2011 and peg2012 and peg2013 and peg2014 and peg2015 ) or ( peg2728 ) or ( peg187 ) or ( peg1168 )	peg1168 peg1574 peg1575 peg1576 peg1578 peg1579 peg1847 peg1848 peg1850 peg1851 peg1853 peg187 peg2011 peg2012 peg2013 peg2014 peg2015 peg2728		ABC transporter dipeptide (TC 3.A.1.5.2)	0	0	1000	0		|TC-3.A.1.5|3.A.1.5|	SEED automodel
768	rxn05546	Dipeptide transport via ABC system (gly-asn)	cpd00001[c] + cpd00002[c] + cpd11581[e] -> cpd00008[c] + cpd00009[c] + cpd00067[c] + cpd11581[c]	H2O + ATP + gly-asn-L[e] => ADP + Phosphate + H+ + gly-asn-L	( peg1574 and peg1575 and peg1576 and peg1578 and peg1579 ) or ( peg1847 and peg1848 and peg1850 and peg1851 and peg1853 ) or ( peg2011 and peg2012 and peg2013 and peg2014 and peg2015 ) or ( peg2728 ) or ( peg187 ) or ( peg1168 )	peg1168 peg1574 peg1575 peg1576 peg1578 peg1579 peg1847 peg1848 peg1850 peg1851 peg1853 peg187 peg2011 peg2012 peg2013 peg2014 peg2015 peg2728		ABC transporter dipeptide (TC 3.A.1.5.2)	0	0	1000	0		|TC-3.A.1.5|3.A.1.5|	SEED automodel
769	rxn05547	Dipeptide transport via ABC system (gly-gln)	cpd00001[c] + cpd00002[c] + cpd11580[e] -> cpd00008[c] + cpd00009[c] + cpd00067[c] + cpd11580[c]	H2O + ATP + Gly-Gln[e] => ADP + Phosphate + H+ + Gly-Gln	( peg1574 and peg1575 and peg1576 and peg1578 and peg1579 ) or ( peg1847 and peg1848 and peg1850 and peg1851 and peg1853 ) or ( peg2011 and peg2012 and peg2013 and peg2014 and peg2015 ) or ( peg2728 ) or ( peg187 ) or ( peg1168 )	peg1168 peg1574 peg1575 peg1576 peg1578 peg1579 peg1847 peg1848 peg1850 peg1851 peg1853 peg187 peg2011 peg2012 peg2013 peg2014 peg2015 peg2728		ABC transporter dipeptide (TC 3.A.1.5.2)	0	0	1000	0		|TC-3.A.1.5|3.A.1.5|	SEED automodel
770	rxn05549	Deoxyribose transport via ABC system	cpd00001[c] + cpd00002[c] + cpd01242[e] -> cpd00008[c] + cpd00009[c] + cpd00067[c] + cpd01242[c]	H2O + ATP + Thyminose[e] => ADP + Phosphate + H+ + Thyminose	( peg316 and peg317 and peg318 and peg319 )	peg316 peg317 peg318 peg319		D-ribose utilization	0	0	1000	0			SEED automodel
771	rxn05552	ethanesulfonate transport via ABC system	cpd00001[c] + cpd00002[c] + cpd11579[e] -> cpd00008[c] + cpd00009[c] + cpd00067[c] + cpd11579[c]	H2O + ATP + ethanesulfonate[e] => ADP + Phosphate + H+ + ethanesulfonate	( peg2389 and peg2390 )	peg2389 peg2390		Alkanesulfonate assimilation | Alkanesulfonates Utilization	0	0	1000	0			SEED automodel
772	rxn05555	iron (II) transport via ABC system	cpd00001[c] + cpd00002[c] + cpd10515[e] -> cpd00008[c] + cpd00009[c] + cpd00067[c] + cpd10515[c]	H2O + ATP + Fe2+[e] => ADP + Phosphate + H+ + Fe2+	( peg1788 )	peg1788		Transport of Iron | Campylobacter Iron Metabolism | Iron acquisition in Vibrio	0	0	1000	0			SEED automodel
773	rxn05560	D-fructose transport via PEP:Pyr PTS	cpd00061[c] + cpd00082[e] <=> cpd00020[c] + cpd00802[c]	PEP + Levulose[e] <=> Pyruvate + Fructose 1-phosphate	( peg1304 and peg1729 and peg1730 ) or ( peg1304 and peg1729 and peg1730 and peg2670 )	peg1304 peg1729 peg1730 peg2670		Fructose utilization	1	-1000	1000	0			SEED automodel
774	rxn05567	Galactitol transport via PEP:Pyr PTS	cpd00061[c] + cpd01171[e] <=> cpd00020[c] + cpd03752[c]	PEP + Dulcose[e] <=> Pyruvate + Galactitol 1-phosphate	( peg1729 and peg1730 and peg2633 and peg2634 and peg2635 )	peg1729 peg1730 peg2633 peg2634 peg2635		D-Tagatose and Galactitol Utilization	1	-1000	1000	0			SEED automodel
775	rxn05571	D-gluconate transport via proton symport	cpd00067[e] + cpd00222[e] <=> cpd00067[c] + cpd00222[c]	H+[e] + GLCN[e] <=> H+ + GLCN	( peg242 )	peg242		D-gluconate and ketogluconates metabolism	1	-1000	1000	0			SEED automodel
776	rxn05581	glycerol transport in/out via diffusion reversible	cpd00100[c] <=> cpd00100[e]	GLYC <=> GLYC[e]	( peg793 ) or ( peg653 )	peg653 peg793		Osmoregulation | Glycerol fermenation to 1,3-propanediol | Dihydroxyacetone kinases | Glycerol and Glycerol-3-phosphate Uptake and Utilization	1	-1000	1000	0			SEED automodel
777	rxn05582	glycine transport in/out via proton symport	cpd00033[e] + cpd00067[e] <=> cpd00033[c] + cpd00067[c]	Gly[e] + H+[e] <=> Gly + H+	( peg991 )	peg991			1	-1000	1000	0		|TC-2.A.3.1|2.A.3.1|	SEED automodel
778	rxn05585	hexanesulfonate transport via ABC system	cpd00001[c] + cpd00002[c] + cpd11578[e] -> cpd00008[c] + cpd00009[c] + cpd00067[c] + cpd11578[c]	H2O + ATP + hexanesulfonate[e] => ADP + Phosphate + H+ + hexanesulfonate	( peg2389 and peg2390 )	peg2389 peg2390		Alkanesulfonate assimilation | Alkanesulfonates Utilization	0	0	1000	0			SEED automodel
779	rxn05593	inositol transport in via proton symport	cpd00067[e] + cpd00121[e] <=> cpd00067[c] + cpd00121[c]	H+[e] + Bios I[e] <=> H+ + Bios I	( peg1728 )	peg1728		Inositol catabolism	1	-1000	1000	0			SEED automodel
780	rxn05594	Isethionate transport via ABC system	cpd00001[c] + cpd00002[c] + cpd03048[e] -> cpd00008[c] + cpd00009[c] + cpd00067[c] + cpd03048[c]	H2O + ATP + Isethionate[e] => ADP + Phosphate + H+ + Isethionate	( peg2389 and peg2390 )	peg2389 peg2390		Alkanesulfonate assimilation | Alkanesulfonates Utilization	0	0	1000	0			SEED automodel
781	rxn05599	cysteate transport via ABC system	cpd00001[c] + cpd00002[c] + cpd00395[e] -> cpd00008[c] + cpd00009[c] + cpd00067[c] + cpd00395[c]	H2O + ATP + L-Cysteate[e] => ADP + Phosphate + H+ + L-Cysteate	( peg2389 and peg2390 )	peg2389 peg2390		Alkanesulfonate assimilation | Alkanesulfonates Utilization	0	0	1000	0			SEED automodel
782	rxn05604	malate-H+/Na+-lactate antiporter	2 cpd00067[e] + cpd00130[e] + cpd00159[c] + cpd00971[c] <=> 2 cpd00067[c] + cpd00130[c] + cpd00159[e] + cpd00971[e]	2 H+[e] + MALA[e] + LCTT + Na+ <=> 2 H+ + MALA + LCTT[e] + Na+[e]	( peg2800 )	peg2800		Pyruvate metabolism I: anaplerotic reactions, PEP	1	-1000	1000	0			SEED automodel
783	rxn05607	maltose transport via PEP:Pyr PTS	cpd00061[c] + cpd00179[e] <=> cpd00020[c] + cpd01919[c]	PEP + Maltose[e] <=> Pyruvate + Maltose 6-phosphate	( peg1729 and peg1730 and peg2612 )	peg1729 peg1730 peg2612		Maltose and Maltodextrin Utilization	1	-1000	1000	0			SEED automodel
784	rxn05608	Maltotriose transport via ABC system	cpd00001[c] + cpd00002[c] + cpd01262[e] -> cpd00008[c] + cpd00009[c] + cpd00067[c] + cpd01262[c]	H2O + ATP + Maltotriose[e] => ADP + Phosphate + H+ + Maltotriose	( peg950 )	peg950		Maltose and Maltodextrin Utilization	0	0	1000	0			SEED automodel
785	rxn05610	D-mannose transport via PEP:Pyr PTS	cpd00061[c] + cpd00138[e] <=> cpd00020[c] + cpd00235[c]	PEP + MANN[e] <=> Pyruvate + D-Mannose6-phosphate	( peg1729 and peg1730 and peg2760 and peg2761 and peg2762 ) or ( peg1729 and peg1730 and peg2761 and peg2762 and peg415 )	peg1729 peg1730 peg2760 peg2761 peg2762 peg415		Mannose Metabolism | Sialic Acid Metabolism	1	-1000	1000	0			SEED automodel
786	rxn05612	melibiose transport in via symport	cpd00067[e] + cpd03198[e] <=> cpd00067[c] + cpd03198[c]	H+[e] + Melibiose[e] <=> H+ + Melibiose	( peg1783 )	peg1783		Melibiose Utilization	1	-1000	1000	0			SEED automodel
787	rxn05613	L-methionine S-oxide transport via ABC system	cpd00001[c] + cpd00002[c] + cpd01914[e] -> cpd00008[c] + cpd00009[c] + cpd00067[c] + cpd01914[c]	H2O + ATP + L-Methionine S-oxide[e] => ADP + Phosphate + H+ + L-Methionine S-oxide	( peg1132 and peg1133 and peg1136 and peg1137 and peg1138 and peg421 and peg697 )	peg1132 peg1133 peg1136 peg1137 peg1138 peg421 peg697		Staphylococcal pathogenicity islands SaPI | Methionine Biosynthesis | Methionine Degradation	0	0	1000	0			SEED automodel
788	rxn05614	L-methionine R-oxide transport via ABC system	cpd00001[c] + cpd00002[c] + cpd11576[e] -> cpd00008[c] + cpd00009[c] + cpd00067[c] + cpd11576[c]	H2O + ATP + L-methionine R-oxide[e] => ADP + Phosphate + H+ + L-methionine R-oxide	( peg1132 and peg1133 and peg1136 and peg1137 and peg1138 and peg421 and peg697 )	peg1132 peg1133 peg1136 peg1137 peg1138 peg421 peg697		Staphylococcal pathogenicity islands SaPI | Methionine Biosynthesis | Methionine Degradation	0	0	1000	0			SEED automodel
789	rxn05616	magnesium transport in/out via permease (no H+)	cpd00254[e] -> cpd00254[c]	Mg <= Mg[e]	( peg729 ) or ( peg870 and peg871 )	peg729 peg870 peg871		Campylobacter Iron Metabolism	0	0	1000	0		|TC-1.A.35|1.A.35|	SEED automodel
790	rxn05617	mannitol transport via PEP:Pyr PTS	cpd00061[c] + cpd00314[e] <=> cpd00020[c] + cpd00491[c]	PEP + MNTL[e] <=> Pyruvate + D-Mannitol 1-phosphate	( peg1729 and peg1730 and peg2817 and peg2819 )	peg1729 peg1730 peg2817 peg2819		Mannitol Utilization	1	-1000	1000	0			SEED automodel
791	rxn05618	manganese transport in via proton symport	cpd00030[e] + cpd00067[e] -> cpd00030[c] + cpd00067[c]	Mn2+[e] + H+[e] => Mn2+ + H+	( peg2351 ) or ( peg57 ) or ( peg1938 ) or ( peg349 )	peg1938 peg2351 peg349 peg57		Transport of Manganese	0	0	1000	0		|TC-2.A.55|2.A.55|	SEED automodel
792	rxn05620	MOPS transport via ABC system	cpd00001[c] + cpd00002[c] + cpd11575[e] -> cpd00008[c] + cpd00009[c] + cpd00067[c] + cpd11575[c]	H2O + ATP + MOPS[e] => ADP + Phosphate + H+ + MOPS	( peg2389 and peg2390 )	peg2389 peg2390		Alkanesulfonate assimilation | Alkanesulfonates Utilization	0	0	1000	0			SEED automodel
793	rxn05621	methanesulfonate transport via ABC system	cpd00001[c] + cpd00002[c] + cpd08023[e] -> cpd00008[c] + cpd00009[c] + cpd00067[c] + cpd08023[c]	H2O + ATP + methanesulfonate[e] => ADP + Phosphate + H+ + methanesulfonate	( peg2389 and peg2390 )	peg2389 peg2390		Alkanesulfonate assimilation | Alkanesulfonates Utilization	0	0	1000	0			SEED automodel
794	rxn05644	D-ribose transport out via ABC system	cpd00001[c] + cpd00002[c] + cpd00105[c] -> cpd00008[c] + cpd00009[c] + cpd00067[c] + cpd00105[e]	H2O + ATP + D-Ribose => ADP + Phosphate + H+ + D-Ribose[e]	( peg316 and peg317 and peg318 and peg319 )	peg316 peg317 peg318 peg319		D-ribose utilization	0	0	1000	0		|TC-3.A.1.2|3.A.1.2|	SEED automodel
795	rxn05645	riboflavin transport in/out via proton symport	cpd00067[e] + cpd00220[e] <=> cpd00067[c] + cpd00220[c]	H+[e] + RIBF[e] <=> H+ + RIBF				Riboflavin, FMN and FAD metabolism | ECF class transporters	1	-1000	1000	0			SEED automodel - autocompletion
796	rxn05647	salicin transport via PEP:Pyr PTS	cpd00061[c] + cpd01030[e] <=> cpd00020[c] + cpd03698[c]	PEP + Salicin[e] <=> Pyruvate + Salicin-6P	( peg1729 and peg1730 and peg2137 ) or ( peg1062 and peg1729 and peg1730 ) or ( peg1729 and peg1730 and peg2808 ) or ( peg1729 and peg1730 and peg2137 ) or ( peg1062 and peg1729 and peg1730 ) or ( peg1729 and peg1730 and peg2808 ) or ( peg1729 and peg1730 and peg2137 ) or ( peg1062 and peg1729 and peg1730 ) or ( peg1729 and peg1730 and peg2808 )	peg1062 peg1729 peg1730 peg2137 peg2808		Beta-Glucoside Metabolism	1	-1000	1000	0			SEED automodel
797	rxn05649	D-serine transport in/out via proton symport	cpd00067[e] + cpd00550[e] <=> cpd00067[c] + cpd00550[c]	H+[e] + D-Serine[e] <=> H+ + D-Serine	( peg991 )	peg991		Glycine and Serine Utilization | Pyruvate Alanine Serine Interconversions	1	-1000	1000	0		|TC-2.A.3.1|2.A.3.1|	SEED automodel
798	rxn05651	sulfate transport in via proton symport	cpd00048[e] + cpd00067[e] <=> cpd00048[c] + cpd00067[c]	SLF[e] + H+[e] <=> SLF + H+				Inorganic Sulfur Assimilation	1	-1000	1000	0		|TC-2.A.53|2.A.53|	SEED automodel - universal
799	rxn05655	sucrose transport via PEP:Pyr PTS	cpd00061[c] + cpd00076[e] <=> cpd00020[c] + cpd01693[c]	PEP + SUCR[e] <=> Pyruvate + 6-Phosphosucrose	( peg1729 and peg1730 and peg2048 )	peg1729 peg1730 peg2048		HPr catabolite repression system | Galactose-inducible PTS | Fructose and Mannose Inducible PTS | Sucrose-specific PTS | Mannitol Utilization	1	-1000	1000	0			SEED automodel
800	rxn05656	sulfoacetate transport via ABC system	cpd00001[c] + cpd00002[c] + cpd09878[e] -> cpd00008[c] + cpd00009[c] + cpd00067[c] + cpd09878[c]	H2O + ATP + Sulfoacetate[e] => ADP + Phosphate + H+ + Sulfoacetate	( peg2389 and peg2390 )	peg2389 peg2390		Alkanesulfonate assimilation | Alkanesulfonates Utilization	0	0	1000	0			SEED automodel
801	rxn05663	L-tryptophan transport in via proton symport	cpd00065[e] + cpd00067[e] <=> cpd00065[c] + cpd00067[c]	Tryptophan[e] + H+[e] <=> Tryptophan + H+				Aromatic amino acid degradation	1	-1000	1000	0		|TC-2.A.3.1|2.A.3.1|	Manual addition
802	rxn05667	Urea transport via facilitate diffusion	cpd00073[e] <=> cpd00073[c]	Urea[e] <=> Urea				Amidase clustered with urea and nitrile hydratase functions | Urea decomposition	1	-1000	1000	0			SEED automodel - spontaneous
803	rxn05669	L-valine transport in via proton symport	cpd00067[e] + cpd00156[e] <=> cpd00067[c] + cpd00156[c]	H+[e] + L-Valine[e] <=> H+ + L-Valine	( peg261 ) or ( peg595 )	peg261 peg595		None	1	-1000	1000	0			SEED automodel
804	rxn05733	cysteine synthase (Thiosulfate)	cpd00268[c] + cpd00722[c] + cpd11421[c] <=> cpd00029[c] + cpd00081[c] + cpd00084[c] + cpd11420[c]	H2S2O3 + O-Acetyl-L-serine + trdrd <=> ACET + HSO3- + L-Cysteine + trdox	( peg492 )	peg492		Methionine Biosynthesis | Cysteine Biosynthesis	1	-1000	1000	0		|4.2.99.8|2.5.1.47|2.5.1.49|	SEED automodel
805	rxn05736	fatty-acid--CoA ligase (tetradecanoate)	cpd00002[c] + cpd00010[c] + cpd00067[c] + cpd03847[c] -> cpd00012[c] + cpd00018[c] + cpd01695[c]	ATP + CoA + H+ + Myristic acid => PPi + AMP + Myristoyl-CoA	( peg2387 )	peg2387		Fatty acid degradation regulons | Unsaturated Fatty Acid Metabolism | Carbonate Biomineralization | n-Phenylalkanoic acid degradation | Biotin biosynthesis	0	0	1000	0		|6.2.1.3|	SEED automodel
806	rxn05740	cpd00155 phosphorylase	cpd00009[c] + cpd00067[c] + cpd00155[c] <=> cpd00089[c] + cpd15302[c]	Phosphate + H+ + Glycogen <=> Cori ester + glycogen(n-1)	( peg1984 )	peg1984		Glycogen metabolism | Maltose and Maltodextrin Utilization	1	-1000	1000	0		2.4.1.1	SEED automodel
807	rxn05746	Maltodextrin glucosidase (maltotriose)	cpd00001[c] + cpd01262[c] <=> cpd00027[c] + cpd00179[c]	H2O + Maltotriose <=> Glucose + Maltose	( peg938 ) or ( peg416 )	peg416 peg938		Maltose and Maltodextrin Utilization	1	-1000	1000	0			SEED automodel
808	rxn05909	L-Serine hydro-lyase (adding homocysteine)	cpd00054[c] + cpd00239[c] <=> cpd00001[c] + cpd00084[c]	L-Serine + H2S <=> H2O + L-Cysteine	( peg1159 and peg1160 )	peg1159 peg1160		None	0	-1000	1000	0		4.2.1.22	Manual addition
809	rxn05958	S-(5-deoxy-D-ribos-5-yl)-L-homocysteine homocysteine-lyase	cpd02227[c] <=> cpd00135[c] + cpd08636[c]	S-Ribosylhomocysteine <=> L-Homocysteine + 4,5-dihydroxy-2,3-pentanedione	( peg758 )	peg758		Methionine Biosynthesis | Autoinducer 2 (AI-2) transport and processing (lsrACDBFGE operon)	1	-1000	1000	0		|4.4.1.21|	SEED automodel
810	rxn06023	CoA:apo-[acyl-carrier-protein] pantetheinephosphotransferase	cpd00010[c] + cpd12370[c] <=> cpd00045[c] + cpd11493[c]	CoA + apo-ACP <=> PAP + ACP	( peg2485 )	peg2485		Fatty Acid Biosynthesis FASII	1	-1000	1000	0		2.7.8.7	SEED automodel
811	rxn06075	2'-Deoxyuridine 5'-diphosphate:oxidized-thioredoxin	cpd00014[c] + cpd11421[c] -> cpd00001[c] + cpd00978[c] + cpd11420[c]	H2O + dUDP + trdox <= UDP + trdrd	( peg1430 and peg1431 and peg750 )	peg1430 peg1431 peg750		Ribonucleotide reduction	0	0	1000	0		1.17.4.1	SEED automodel
812	rxn06076	2'-Deoxycytidine diphosphate:oxidized-thioredoxin 2'-oxidoreductase	cpd00096[c] + cpd11421[c] -> cpd00001[c] + cpd00533[c] + cpd11420[c]	H2O + dCDP + trdox <= CDP + trdrd	( peg1430 and peg1431 and peg750 )	peg1430 peg1431 peg750		Ribonucleotide reduction	0	0	1000	0		1.17.4.1	SEED automodel
813	rxn06077	L-methionine:oxidized-thioredoxin S-oxidoreductase	cpd00001[c] + cpd00060[c] + cpd11420[c] <=> cpd01914[c] + cpd11421[c]	H2O + Methionine + trdox <=> L-Methionine S-oxide + trdrd	( peg1162 )	peg1162		Peptide methionine sulfoxide reductase	1	-1000	1000	0		|1.8.4.13|1.8.4.14|	SEED automodel
814	rxn06335	(S)-2-methylbutanoyl-CoA:enzyme N6-(dihydrolipoyl)lysine	cpd00449[c] + cpd00760[c] <=> cpd00010[c] + cpd14703[c]	Dihydrolipoamide + 2-Methylbutyryl-CoA <=> CoA + S-(2-Methylbutanoyl)-dihydrolipoamide-E	( peg1402 )	peg1402		Isoleucine degradation | Valine degradation	1	-1000	1000	0		|2.3.1.168|	SEED automodel
815	rxn06493	dihydrolipoylprotein:NAD+ oxidoreductase	cpd00003[c] + cpd12225[c] <=> cpd00004[c] + cpd00067[c] + cpd12005[c]	NAD + Dihydrolipolprotein <=> NADH + H+ + Lipoylprotein	( peg1129 ) or ( peg1129 )	peg1129		Glycine and Serine Utilization | Glycine cleavage system | Photorespiration (oxidative C2 cycle)	1	-1000	1000	0		|1.8.1.4|	SEED automodel
816	rxn06510	Lauroyl-CoA:acetyl-CoA C-acyltransferase	cpd00022[c] + cpd01260[c] <=> cpd00010[c] + cpd12689[c]	Acetyl-CoA + ddcoa <=> CoA + 3-Oxotetradecanoyl-CoA	( peg1754 )	peg1754		Isobutyryl-CoA to Propionyl-CoA Module | Isoleucine degradation | Branched chain amino acid degradation regulons	1	-1000	1000	0		|2.3.1.16|	SEED automodel
817	rxn06586	3-methylbutanoyl-CoA:enzyme N6-(dihydrolipoyl)lysine	cpd00449[c] + cpd01882[c] <=> cpd00010[c] + cpd14699[c]	Dihydrolipoamide + Isovaleryl-CoA <=> CoA + S-(3-Methylbutanoyl)-dihydrolipoamide-E	( peg1402 )	peg1402		Dehydrogenase complexes | Lipoic acid metabolism | Leucine Degradation and HMG-CoA Metabolism | Isoleucine degradation | Branched chain amino acid degradation regulons | Valine degradation	1	-1000	1000	0		|2.3.1.168|	SEED automodel
818	rxn06600	S-aminomethyldihydrolipoylprotein:(6S)-tetrahydrofolate	cpd00087[c] + cpd11830[c] -> cpd00013[c] + cpd00125[c] + cpd12225[c]	THF + S-Aminomethyldihydrolipoylprotein => NH3 + 5,10-Methylene-THF + Dihydrolipolprotein	( peg1129 )	peg1129		Glycine and Serine Utilization | Glycine cleavage system | Photorespiration (oxidative C2 cycle) | YgfZ	0	0	1000	0		|2.1.2.10|	SEED automodel
819	rxn06672	biotin-carboxyl-carrier-protein:carbon-dioxide ligase (ADP-forming)	cpd00002[c] + cpd00242[c] + cpd12848[c] <=> cpd00008[c] + cpd00009[c] + cpd00067[c] + cpd12543[c]	ATP + HCO3- + Holo-[carboxylase] <=> ADP + Phosphate + H+ + Carboxybiotin-carboxyl-carrier protein	( peg2058 and peg2060 and peg804 )	peg2058 peg2060 peg804		Fatty Acid Biosynthesis FASII	1	-1000	1000	0		|6.3.4.14|	SEED automodel
820	rxn06673	Acetyl-CoA:carbon-dioxide ligase (ADP-forming)	cpd00022[c] + cpd12543[c] <=> cpd00070[c] + cpd12848[c]	Acetyl-CoA + Carboxybiotin-carboxyl-carrier protein <=> Malonyl-CoA + Holo-[carboxylase]	( peg2056 and peg2057 )	peg2056 peg2057		Fatty Acid Biosynthesis FASII | Na+ translocating decarboxylases and related biotin-dependent enzymes	1	-1000	1000	0		|6.4.1.2|	SEED automodel
821	rxn06937	L-Glutamate:tRNA(Glu) ligase (AMP-forming)	cpd00002[c] + cpd00023[c] + cpd00067[c] + cpd11912[c] -> cpd00012[c] + cpd00018[c] + cpd12227[c]	ATP + GLU + H+ + tRNA-Glu => PPi + AMP + L-Glutamyl-tRNA-Glu	( peg2260 )	peg2260		Glu-tRNA(Gln) transamidation | tRNA aminoacylation | Heme and Siroheme Biosynthesis	0	0	1000	0		6.1.1.17|6.1.1.24	SEED automodel
822	rxn07430	rxn07430	cpd00056[c] + cpd00067[c] + cpd00123[c] -> cpd00011[c] + cpd14700[c]	TPP + H+ + 3MOB => CO2 + 2-Methyl-1-hydroxypropyl-TPP	( peg1403 and peg1404 )	peg1403 peg1404		Dehydrogenase complexes | Leucine Degradation and HMG-CoA Metabolism | Isoleucine degradation | Branched chain amino acid degradation regulons | Valine degradation	0	0	1000	0		|1.2.4.4|	SEED automodel
823	rxn07431	rxn07431	cpd00213[c] + cpd14700[c] <=> cpd00056[c] + cpd02700[c]	Lipoamide + 2-Methyl-1-hydroxypropyl-TPP <=> TPP + S-(2-Methylpropanoyl)-dihydrolipoamide	( peg1403 and peg1404 )	peg1403 peg1404		Dehydrogenase complexes | Leucine Degradation and HMG-CoA Metabolism | Isoleucine degradation | Branched chain amino acid degradation regulons | Valine degradation	1	-1000	1000	0		|1.2.4.4|	SEED automodel
824	rxn07432	rxn07432	cpd00056[c] + cpd00067[c] + cpd00200[c] -> cpd00011[c] + cpd14698[c]	TPP + H+ + 4MOP => CO2 + 3-Methyl-1-hydroxybutyl-TPP	( peg1403 and peg1404 )	peg1403 peg1404		Dehydrogenase complexes | Leucine Degradation and HMG-CoA Metabolism | Isoleucine degradation | Branched chain amino acid degradation regulons | Valine degradation	0	0	1000	0		|1.2.4.4|	SEED automodel
825	rxn07433	rxn07433	cpd00213[c] + cpd14698[c] <=> cpd00056[c] + cpd14699[c]	Lipoamide + 3-Methyl-1-hydroxybutyl-TPP <=> TPP + S-(3-Methylbutanoyl)-dihydrolipoamide-E	( peg1403 and peg1404 )	peg1403 peg1404		Dehydrogenase complexes | Leucine Degradation and HMG-CoA Metabolism | Isoleucine degradation | Branched chain amino acid degradation regulons | Valine degradation	1	-1000	1000	0		|1.2.4.4|	SEED automodel
826	rxn07434	rxn07434	cpd00056[c] + cpd00067[c] + cpd00508[c] -> cpd00011[c] + cpd14702[c]	TPP + H+ + 3MOP => CO2 + 2-Methyl-1-hydroxybutyl-TPP	( peg1403 and peg1404 )	peg1403 peg1404		Dehydrogenase complexes | Leucine Degradation and HMG-CoA Metabolism | Isoleucine degradation | Branched chain amino acid degradation regulons | Valine degradation	0	0	1000	0		|1.2.4.4|	SEED automodel
827	rxn07435	rxn07435	cpd00213[c] + cpd14702[c] <=> cpd00056[c] + cpd14703[c]	Lipoamide + 2-Methyl-1-hydroxybutyl-TPP <=> TPP + S-(2-Methylbutanoyl)-dihydrolipoamide-E	( peg1403 and peg1404 )	peg1403 peg1404		Dehydrogenase complexes | Leucine Degradation and HMG-CoA Metabolism | Isoleucine degradation | Branched chain amino acid degradation regulons | Valine degradation	1	-1000	1000	0		|1.2.4.4|	SEED automodel
828	rxn07438	peptide-methionine:thioredoxin-disulfide S-oxidoreductase	cpd00001[c] + cpd11420[c] + cpd12237[c] <=> cpd11421[c] + cpd14507[c]	H2O + trdox + Peptide-L-methionine <=> trdrd + Peptide-L-methionine (R)-S-oxide	( peg1489 )	peg1489		Peptide methionine sulfoxide reductase	1	-1000	1000	0		|1.8.4.12|	SEED automodel
829	rxn07492	L-ascorbate 6-phosphate lactonase	cpd00001[c] + cpd14905[c] -> cpd10596[c]	H2O + L-Ascorbate 6-phosphate => 3-keto-L-gulonate-6-phosphate	( peg2668 )	peg2668		None	0	0	1000	0		|3.1.1.-|	SEED automodel
830	rxn07584	ATP:lipoate adenylyltransferase	cpd00002[c] + cpd00067[c] + cpd00541[c] <=> cpd00012[c] + cpd14955[c]	ATP + H+ + Lipoate <=> PPi + Lipoyl-AMP	( peg2499 ) or ( peg1435 )	peg1435 peg2499		Dehydrogenase complexes | Glycine cleavage system | Lipoic acid metabolism	1	-1000	1000	0		|2.7.7.63|	SEED automodel
831	rxn08025	Arbutin 6-phosphate glucohydrolase	cpd00001[c] + cpd03697[c] <=> cpd00079[c] + cpd00415[c]	H2O + Arbutin-6P <=> Robison ester + Quinol	( peg459 ) or ( peg1747 )	peg1747 peg459		Beta-Glucoside Metabolism	1	-1000	1000	0		3.2.1.86	SEED automodel
832	rxn08083	1-tetradecanoyl-sn-glycerol 3-phosphate O-acyltransferase (n-C12:0)	cpd11468[c] + cpd15325[c] -> cpd11493[c] + cpd15521[c]	Dodecanoyl-ACP + 1-dodecanoyl-sn-glycerol 3-phosphate => ACP + 1,2-didodecanoyl-sn-glycerol 3-phosphate	( peg1555 )	peg1555		Phosphate metabolism | Glycerolipid and Glycerophospholipid Metabolism in Bacteria	0	0	1000	0		|2.3.1.51|	SEED automodel
833	rxn08084	1-tetradecanoyl-sn-glycerol 3-phosphate O-acyltransferase (n-C14:0)	cpd11466[c] + cpd15331[c] -> cpd11493[c] + cpd15522[c]	Myristoyl-ACP + 1-tetradecanoyl-sn-glycerol 3-phosphate => ACP + 1,2-ditetradecanoyl-sn-glycerol 3-phosphate	( peg1555 )	peg1555		Phosphate metabolism | Glycerolipid and Glycerophospholipid Metabolism in Bacteria	0	0	1000	0		|2.3.1.51|	SEED automodel
834	rxn08085	1-tetradec-7-enoyl-sn-glycerol 3-phosphate O-acyltransferase (n-C14:1)	cpd15294[c] + cpd15330[c] -> cpd11493[c] + cpd15523[c]	Tetradecenoyl-ACP + 1-tetradec-7-enoyl-sn-glycerol 3-phosphate => ACP + 1,2-ditetradec-7-enoyl-sn-glycerol 3-phosphate	( peg1555 )	peg1555		Phosphate metabolism | Glycerolipid and Glycerophospholipid Metabolism in Bacteria	0	0	1000	0		|2.3.1.51|	SEED automodel
835	rxn08086	1-hexadecanoyl-sn-glycerol 3-phosphate O-acyltransferase (n-C16:0)	cpd15277[c] + cpd15327[c] -> cpd11493[c] + cpd15524[c]	Palmitoyl-ACP + 1-hexadecanoyl-sn-glycerol 3-phosphate => ACP + 1,2-dihexadecanoyl-sn-glycerol 3-phosphate	( peg1555 )	peg1555		Phosphate metabolism | Glycerolipid and Glycerophospholipid Metabolism in Bacteria	0	0	1000	0		|2.3.1.51|	SEED automodel
836	rxn08087	1-hexadec-7-enoyl-sn-glycerol 3-phosphate O-acyltransferase (n-C16:1)	cpd15239[c] + cpd15326[c] -> cpd11493[c] + cpd15525[c]	Hexadecenoyl-ACP + 1-hexadec-9-enoyl-sn-glycerol 3-phosphate => ACP + 1,2-dihexadec-9-enoyl-sn-glycerol 3-phosphate	( peg1555 )	peg1555		Phosphate metabolism | Glycerolipid and Glycerophospholipid Metabolism in Bacteria	0	0	1000	0		|2.3.1.51|	SEED automodel
837	rxn08088	1-octadecanoyl-sn-glycerol 3-phosphate O-acyltransferase (n-C18:0)	cpd15268[c] + cpd15329[c] -> cpd11493[c] + cpd15526[c]	Octadecanoyl-ACP + 1-octadecanoyl-sn-glycerol 3-phosphate => ACP + 1,2-dioctadecanoyl-sn-glycerol 3-phosphate	( peg1555 )	peg1555		Phosphate metabolism | Glycerolipid and Glycerophospholipid Metabolism in Bacteria	0	0	1000	0		|2.3.1.51|	SEED automodel
838	rxn08089	1-octadec-7-enoyl-sn-glycerol 3-phosphate O-acyltransferase (n-C18:1)	cpd11825[c] + cpd15328[c] -> cpd11493[c] + cpd15527[c]	Octadecenoyl-ACP + 1-octadec-11-enoyl-sn-glycerol 3-phosphate => ACP + 1,2-dioctadec-11-enoyl-sn-glycerol 3-phosphate	( peg1555 )	peg1555		Phosphate metabolism | Glycerolipid and Glycerophospholipid Metabolism in Bacteria	0	0	1000	0		|2.3.1.51|	SEED automodel
839	rxn08194	cob(I)alamin adenosyltransferase	cpd00002[c] + cpd00635[c] <=> cpd00166[c] + cpd00421[c]	ATP + Cbl <=> Calomide + Triphosphate	( peg2230 )	peg2230		Coenzyme B12 biosynthesis	1	-1000	1000	0		|2.5.1.17|	SEED automodel
840	rxn08294	diacylglycerol kinase (n-C12:0)	cpd00002[c] + cpd15306[c] <=> cpd00008[c] + cpd15521[c]	ATP + 1,2-Diacyl-sn-glycerol didodecanoyl <=> ADP + 1,2-didodecanoyl-sn-glycerol 3-phosphate	( peg1481 )	peg1481		Glycerolipid and Glycerophospholipid Metabolism in Bacteria	1	-1000	1000	0		|2.7.1.107|	SEED automodel
841	rxn08295	diacylglycerol kinase (n-C14:0)	cpd00002[c] + cpd15307[c] <=> cpd00008[c] + cpd15522[c]	ATP + 1,2-Diacyl-sn-glycerol ditetradecanoyl <=> ADP + 1,2-ditetradecanoyl-sn-glycerol 3-phosphate	( peg1481 )	peg1481		Glycerolipid and Glycerophospholipid Metabolism in Bacteria	1	-1000	1000	0		|2.7.1.107|	SEED automodel
842	rxn08296	diacylglycerol kinase (n-C14:1)	cpd00002[c] + cpd15308[c] <=> cpd00008[c] + cpd15523[c]	ATP + 1,2-Diacyl-sn-glycerol ditetradec-7-enoyl <=> ADP + 1,2-ditetradec-7-enoyl-sn-glycerol 3-phosphate	( peg1481 )	peg1481		Glycerolipid and Glycerophospholipid Metabolism in Bacteria	1	-1000	1000	0		|2.7.1.107|	SEED automodel
843	rxn08297	diacylglycerol kinase (n-C16:0)	cpd00002[c] + cpd15309[c] <=> cpd00008[c] + cpd15524[c]	ATP + 1,2-Diacyl-sn-glycerol dihexadecanoyl <=> ADP + 1,2-dihexadecanoyl-sn-glycerol 3-phosphate	( peg1481 )	peg1481		Glycerolipid and Glycerophospholipid Metabolism in Bacteria	1	-1000	1000	0		|2.7.1.107|	SEED automodel
844	rxn08298	diacylglycerol kinase (n-C16:1)	cpd00002[c] + cpd15310[c] <=> cpd00008[c] + cpd15525[c]	ATP + 1,2-Diacyl-sn-glycerol dihexadec-9-enoyl <=> ADP + 1,2-dihexadec-9-enoyl-sn-glycerol 3-phosphate	( peg1481 )	peg1481		Glycerolipid and Glycerophospholipid Metabolism in Bacteria	1	-1000	1000	0		|2.7.1.107|	SEED automodel
845	rxn08299	diacylglycerol kinase (n-C18:0)	cpd00002[c] + cpd15311[c] <=> cpd00008[c] + cpd15526[c]	ATP + 1,2-Diacyl-sn-glycerol dioctadecanoyl <=> ADP + 1,2-dioctadecanoyl-sn-glycerol 3-phosphate	( peg1481 )	peg1481		Glycerolipid and Glycerophospholipid Metabolism in Bacteria	1	-1000	1000	0		|2.7.1.107|	SEED automodel
846	rxn08300	diacylglycerol kinase (n-C18:1)	cpd00002[c] + cpd15312[c] <=> cpd00008[c] + cpd15527[c]	ATP + 1,2-Diacyl-sn-glycerol dioctadec-11-enoyl <=> ADP + 1,2-dioctadec-11-enoyl-sn-glycerol 3-phosphate	( peg1481 )	peg1481		Glycerolipid and Glycerophospholipid Metabolism in Bacteria	1	-1000	1000	0		|2.7.1.107|	SEED automodel
847	rxn08306	CDP-diacylglycerol synthetase (n-C12:0)	cpd00052[c] + cpd15521[c] <=> cpd00012[c] + cpd15417[c]	CTP + 1,2-didodecanoyl-sn-glycerol 3-phosphate <=> PPi + CDP-1,2-didodecanoylglycerol	( peg1546 )	peg1546		Glycerolipid and Glycerophospholipid Metabolism in Bacteria	1	-1000	1000	0		|2.7.7.41|	SEED automodel
848	rxn08307	CDP-diacylglycerol synthetase (n-C14:0)	cpd00052[c] + cpd15522[c] <=> cpd00012[c] + cpd15423[c]	CTP + 1,2-ditetradecanoyl-sn-glycerol 3-phosphate <=> PPi + CDP-1,2-ditetradecanoylglycerol	( peg1546 )	peg1546		Glycerolipid and Glycerophospholipid Metabolism in Bacteria	1	-1000	1000	0		|2.7.7.41|	SEED automodel
849	rxn08308	CDP-diacylglycerol synthetase (n-C14:1)	cpd00052[c] + cpd15523[c] <=> cpd00012[c] + cpd15422[c]	CTP + 1,2-ditetradec-7-enoyl-sn-glycerol 3-phosphate <=> PPi + CDP-1,2-ditetradec-7-enoylglycerol	( peg1546 )	peg1546		Glycerolipid and Glycerophospholipid Metabolism in Bacteria	1	-1000	1000	0		|2.7.7.41|	SEED automodel
850	rxn08309	CDP-diacylglycerol synthetase (n-C16:0)	cpd00052[c] + cpd15524[c] <=> cpd00012[c] + cpd15419[c]	CTP + 1,2-dihexadecanoyl-sn-glycerol 3-phosphate <=> PPi + CDP-1,2-dihexadecanoylglycerol	( peg1546 )	peg1546		Glycerolipid and Glycerophospholipid Metabolism in Bacteria	1	-1000	1000	0		|2.7.7.41|	SEED automodel
851	rxn08310	CDP-diacylglycerol synthetase (n-C16:1)	cpd00052[c] + cpd15525[c] <=> cpd00012[c] + cpd15418[c]	CTP + 1,2-dihexadec-9-enoyl-sn-glycerol 3-phosphate <=> PPi + CDP-1,2-dihexadec-9-enoylglycerol	( peg1546 )	peg1546		Glycerolipid and Glycerophospholipid Metabolism in Bacteria	1	-1000	1000	0		|2.7.7.41|	SEED automodel
852	rxn08311	CDP-diacylglycerol synthetase (n-C18:0)	cpd00052[c] + cpd15526[c] <=> cpd00012[c] + cpd15421[c]	CTP + 1,2-dioctadecanoyl-sn-glycerol 3-phosphate <=> PPi + CDP-1,2-dioctadecanoylglycerol	( peg1546 )	peg1546		Glycerolipid and Glycerophospholipid Metabolism in Bacteria	1	-1000	1000	0		|2.7.7.41|	SEED automodel
853	rxn08312	CDP-diacylglycerol synthetase (n-C18:1)	cpd00052[c] + cpd15527[c] <=> cpd00012[c] + cpd15420[c]	CTP + 1,2-dioctadec-11-enoyl-sn-glycerol 3-phosphate <=> PPi + CDP-1,2-dioctadec-11-enoylglycerol	( peg1546 )	peg1546		Glycerolipid and Glycerophospholipid Metabolism in Bacteria	1	-1000	1000	0		|2.7.7.41|	SEED automodel
854	rxn08335	dihydoorotic acid dehydrogenase (quinone8)	cpd00282[c] + cpd15560[c] -> cpd00247[c] + cpd15561[c]	L-Dihydroorotate + Ubiquinone-8 => Orotate + Ubiquinol-8	( peg1701 ) or ( peg1410 )	peg1410 peg1701		De Novo Pyrimidine Synthesis | YgfZ	0	0	1000	0		1.3.3.1	SEED automodel
855	rxn08336	dihydroorotic acid (menaquinone-8)	cpd00282[c] + cpd15500[c] -> cpd00247[c] + cpd15499[c]	L-Dihydroorotate + Menaquinone 8 => Orotate + Menaquinol 8	( peg1701 ) or ( peg1410 )	peg1410 peg1701		De Novo Pyrimidine Synthesis | YgfZ	0	0	1000	0		1.3.3.1	SEED automodel
856	rxn08527	fumarate reductase	cpd00106[c] + cpd15499[c] <=> cpd00036[c] + cpd15500[c]	Fumarate + Menaquinol 8 <=> Succinate + Menaquinone 8	( peg331 )	peg331		YgfZ | TCA Cycle | Succinate dehydrogenase | Serine-glyoxylate cycle	1	-1000	1000	0		1.3.99.1	SEED automodel
857	rxn08528	fumarate reductase	cpd00106[c] + cpd15353[c] <=> cpd00036[c] + cpd15352[c]	Fumarate + 2-Demethylmenaquinol 8 <=> Succinate + 2-Demethylmenaquinone 8	( peg331 )	peg331		YgfZ | TCA Cycle | Succinate dehydrogenase | Serine-glyoxylate cycle	1	-1000	1000	0		1.3.99.1	SEED automodel
858	rxn08546	glycerol-3-phosphate acyltransferase (C12:0)	cpd00080[c] + cpd11468[c] -> cpd11493[c] + cpd15325[c]	GLYC-3-P + Dodecanoyl-ACP => ACP + 1-dodecanoyl-sn-glycerol 3-phosphate	( peg1364 and peg1581 )	peg1364 peg1581		Glycerolipid and Glycerophospholipid Metabolism in Bacteria	0	0	1000	0		|2.3.1.15|	SEED automodel
859	rxn08547	glycerol-3-phosphate acyltransferase (C14:0)	cpd00080[c] + cpd11466[c] -> cpd11493[c] + cpd15331[c]	GLYC-3-P + Myristoyl-ACP => ACP + 1-tetradecanoyl-sn-glycerol 3-phosphate	( peg1364 and peg1581 )	peg1364 peg1581		Glycerolipid and Glycerophospholipid Metabolism in Bacteria	0	0	1000	0		|2.3.1.15|	SEED automodel
860	rxn08548	glycerol-3-phosphate acyltransferase (C14:1)	cpd00080[c] + cpd15294[c] -> cpd11493[c] + cpd15330[c]	GLYC-3-P + Tetradecenoyl-ACP => ACP + 1-tetradec-7-enoyl-sn-glycerol 3-phosphate	( peg1364 and peg1581 )	peg1364 peg1581		Glycerolipid and Glycerophospholipid Metabolism in Bacteria	0	0	1000	0		|2.3.1.15|	SEED automodel
861	rxn08549	glycerol-3-phosphate acyltransferase (C16:0)	cpd00080[c] + cpd15277[c] -> cpd11493[c] + cpd15327[c]	GLYC-3-P + Palmitoyl-ACP => ACP + 1-hexadecanoyl-sn-glycerol 3-phosphate	( peg1364 and peg1581 )	peg1364 peg1581		Glycerolipid and Glycerophospholipid Metabolism in Bacteria	0	0	1000	0		|2.3.1.15|	SEED automodel
862	rxn08550	glycerol-3-phosphate acyltransferase (C16:1)	cpd00080[c] + cpd15239[c] -> cpd11493[c] + cpd15326[c]	GLYC-3-P + Hexadecenoyl-ACP => ACP + 1-hexadec-9-enoyl-sn-glycerol 3-phosphate	( peg1364 and peg1581 )	peg1364 peg1581		Glycerolipid and Glycerophospholipid Metabolism in Bacteria	0	0	1000	0		|2.3.1.15|	SEED automodel
863	rxn08551	glycerol-3-phosphate acyltransferase (C18:0)	cpd00080[c] + cpd15268[c] -> cpd11493[c] + cpd15329[c]	GLYC-3-P + Octadecanoyl-ACP => ACP + 1-octadecanoyl-sn-glycerol 3-phosphate	( peg1364 and peg1581 )	peg1364 peg1581		Glycerolipid and Glycerophospholipid Metabolism in Bacteria	0	0	1000	0		|2.3.1.15|	SEED automodel
864	rxn08552	glycerol-3-phosphate acyltransferase (C18:1)	cpd00080[c] + cpd11825[c] -> cpd11493[c] + cpd15328[c]	GLYC-3-P + Octadecenoyl-ACP => ACP + 1-octadec-11-enoyl-sn-glycerol 3-phosphate	( peg1364 and peg1581 )	peg1364 peg1581		Glycerolipid and Glycerophospholipid Metabolism in Bacteria	0	0	1000	0		|2.3.1.15|	SEED automodel
865	rxn08556	glycerol-3-phosphate dehydrogenase (ubiquinone-8)	cpd00080[c] + cpd15560[c] -> cpd00095[c] + cpd15561[c]	GLYC-3-P + Ubiquinone-8 => Glycerone phosphate + Ubiquinol-8	( peg654 )	peg654		Glycerol and Glycerol-3-phosphate Uptake and Utilization | Respiratory dehydrogenases 1	0	0	1000	0		1.1.99.5	SEED automodel
866	rxn08557	glycerol-3-phosphate dehydrogenase (menaquinone-8)	cpd00080[c] + cpd15500[c] -> cpd00095[c] + cpd15499[c]	GLYC-3-P + Menaquinone 8 => Glycerone phosphate + Menaquinol 8	( peg654 )	peg654		Glycerol and Glycerol-3-phosphate Uptake and Utilization | Respiratory dehydrogenases 1	0	0	1000	0		1.1.99.5	SEED automodel
867	rxn08558	glycerol-3-phosphate dehydrogenase (demethylmenaquinone-8)	cpd00080[c] + cpd15352[c] -> cpd00095[c] + cpd15353[c]	GLYC-3-P + 2-Demethylmenaquinone 8 => Glycerone phosphate + 2-Demethylmenaquinol 8	( peg654 )	peg654		Glycerol and Glycerol-3-phosphate Uptake and Utilization | Respiratory dehydrogenases 1	0	0	1000	0		1.1.99.5	SEED automodel
868	rxn08615	glycogen synthase (ADPGlc)	cpd00387[c] + cpd15302[c] <=> cpd00008[c] + cpd00155[c]	ADPglucose + glycogen(n-1) <=> ADP + Glycogen	( peg1985 )	peg1985		Glycogen metabolism	1	-1000	1000	0		2.4.1.21	SEED automodel
869	rxn08669	Glycerophosphodiester phosphodiesterase (Glycerophosphoglycerol)	cpd00001[c] + cpd02090[c] <=> cpd00080[c] + cpd00100[c]	H2O + Glycerophosphoglycerol <=> GLYC-3-P + GLYC	( peg1702 ) or ( peg806 ) or ( peg2690 )	peg1702 peg2690 peg806		Glycerol and Glycerol-3-phosphate Uptake and Utilization	1	-1000	1000	0		3.1.4.46	SEED automodel
870	rxn08783	D-lactate dehydrogenase	cpd00221[c] + cpd15560[c] <=> cpd00020[c] + cpd15561[c]	D-Lactate + Ubiquinone-8 <=> Pyruvate + Ubiquinol-8	( peg2102 ) or ( peg156 )	peg156 peg2102		Fermentations: Lactate | Lactate utilization | Respiratory dehydrogenases 1 | Fermentations: Mixed acid	1	-1000	1000	0		1.1.2.4	SEED automodel
871	rxn08792	L-Lactate dehydrogenase (ubiquinone)	cpd00159[c] + cpd15560[c] <=> cpd00020[c] + cpd15561[c]	LCTT + Ubiquinone-8 <=> Pyruvate + Ubiquinol-8	( peg2474 ) or ( peg624 ) or ( peg1268 ) or ( peg2533 )	peg1268 peg2474 peg2533 peg624		Fermentations: Lactate | Lactate utilization | Respiratory dehydrogenases 1 | Fermentations: Mixed acid	1	-1000	1000	0		1.1.2.3	SEED automodel
872	rxn08793	L-Lactate dehydrogenase (menaquinone)	cpd00159[c] + cpd15500[c] -> cpd00020[c] + cpd15499[c]	LCTT + Menaquinone 8 => Pyruvate + Menaquinol 8	( peg2474 ) or ( peg624 ) or ( peg1268 ) or ( peg2533 )	peg1268 peg2474 peg2533 peg624		Fermentations: Lactate | Lactate utilization | Respiratory dehydrogenases 1 | Fermentations: Mixed acid	0	0	1000	0		1.1.2.3	SEED automodel
873	rxn08933	Maltodextrin glucosidase (maltotetraose)	cpd00001[c] + cpd01399[c] <=> cpd00027[c] + cpd01262[c]	H2O + Maltotetraose <=> Glucose + Maltotriose	( peg938 ) or ( peg416 )	peg416 peg938		Maltose and Maltodextrin Utilization	1	-1000	1000	0			SEED automodel
874	rxn08934	Maltodextrin glucosidase (maltopentaose)	cpd00001[c] + cpd15495[c] <=> cpd00027[c] + cpd01399[c]	H2O + Maltopentaose <=> Glucose + Maltotetraose	( peg938 ) or ( peg416 )	peg416 peg938		Maltose and Maltodextrin Utilization	1	-1000	1000	0			SEED automodel
875	rxn08935	Maltodextrin glucosidase (maltohexaose)	cpd00001[c] + cpd01329[c] <=> cpd00027[c] + cpd15495[c]	H2O + Maltohexaose <=> Glucose + Maltopentaose	( peg938 ) or ( peg416 )	peg416 peg938		Maltose and Maltodextrin Utilization	1	-1000	1000	0			SEED automodel
876	rxn08936	Maltodextrin glucosidase (maltoheptaose)	cpd00001[c] + cpd15494[c] <=> cpd00027[c] + cpd01329[c]	H2O + Maltoheptaose <=> Glucose + Maltohexaose	( peg938 ) or ( peg416 )	peg416 peg938		Maltose and Maltodextrin Utilization	1	-1000	1000	0			SEED automodel
877	rxn09106	phosphatidylglycerol phosphate phosphatase (n-C18:0)	cpd00001[c] + cpd15547[c] -> cpd00009[c] + cpd00067[c] + cpd15540[c]	H2O + Phosphatidylglycerophosphate dioctadecanoyl => Phosphate + H+ + Phosphatidylglycerol dioctadecanoyl				Glycerolipid and Glycerophospholipid Metabolism in Bacteria	0	0	1000	0		|3.1.3.27|	SEED automodel - autocompletion
878	rxn09108	Phosphatidylglycerol synthase (n-C12:0)	cpd00080[c] + cpd15417[c] <=> cpd00046[c] + cpd15542[c]	GLYC-3-P + CDP-1,2-didodecanoylglycerol <=> CMP + Phosphatidylglycerophosphate didodecanoyl	( peg881 )	peg881		Glycerolipid and Glycerophospholipid Metabolism in Bacteria	1	-1000	1000	0		|2.7.8.5|	SEED automodel
879	rxn09109	Phosphatidylglycerol synthase (n-C14:0)	cpd00080[c] + cpd15423[c] <=> cpd00046[c] + cpd15543[c]	GLYC-3-P + CDP-1,2-ditetradecanoylglycerol <=> CMP + Phosphatidylglycerophosphate ditetradecanoyl	( peg881 )	peg881		Glycerolipid and Glycerophospholipid Metabolism in Bacteria	1	-1000	1000	0		|2.7.8.5|	SEED automodel
880	rxn09110	Phosphatidylglycerol synthase (n-C14:1)	cpd00080[c] + cpd15422[c] <=> cpd00046[c] + cpd15544[c]	GLYC-3-P + CDP-1,2-ditetradec-7-enoylglycerol <=> CMP + Phosphatidylglycerophosphate ditetradec-7-enoyl	( peg881 )	peg881		Glycerolipid and Glycerophospholipid Metabolism in Bacteria	1	-1000	1000	0		|2.7.8.5|	SEED automodel
881	rxn09111	Phosphatidylglycerol synthase (n-C16:0)	cpd00080[c] + cpd15419[c] <=> cpd00046[c] + cpd15545[c]	GLYC-3-P + CDP-1,2-dihexadecanoylglycerol <=> CMP + Phosphatidylglycerophosphate dihexadecanoyl	( peg881 )	peg881		Glycerolipid and Glycerophospholipid Metabolism in Bacteria	1	-1000	1000	0		|2.7.8.5|	SEED automodel
882	rxn09112	Phosphatidylglycerol synthase (n-C16:1)	cpd00080[c] + cpd15418[c] <=> cpd00046[c] + cpd15546[c]	GLYC-3-P + CDP-1,2-dihexadec-9-enoylglycerol <=> CMP + Phosphatidylglycerophosphate dihexadec-9-enoyl	( peg881 )	peg881		Glycerolipid and Glycerophospholipid Metabolism in Bacteria	1	-1000	1000	0		|2.7.8.5|	SEED automodel
883	rxn09113	Phosphatidylglycerol synthase (n-C18:0)	cpd00080[c] + cpd15421[c] <=> cpd00046[c] + cpd15547[c]	GLYC-3-P + CDP-1,2-dioctadecanoylglycerol <=> CMP + Phosphatidylglycerophosphate dioctadecanoyl	( peg881 )	peg881		Glycerolipid and Glycerophospholipid Metabolism in Bacteria	1	-1000	1000	0		|2.7.8.5|	SEED automodel
884	rxn09114	Phosphatidylglycerol synthase (n-C18:1)	cpd00080[c] + cpd15420[c] <=> cpd00046[c] + cpd15548[c]	GLYC-3-P + CDP-1,2-dioctadec-11-enoylglycerol <=> CMP + Phosphatidylglycerophosphate dioctadec-11-enoyl	( peg881 )	peg881		Glycerolipid and Glycerophospholipid Metabolism in Bacteria	1	-1000	1000	0		|2.7.8.5|	SEED automodel
885	rxn09167	pyruvate oxidase	cpd00001[c] + cpd00020[c] + cpd15560[c] -> cpd00011[c] + cpd00029[c] + cpd15561[c]	H2O + Pyruvate + Ubiquinone-8 => CO2 + ACET + Ubiquinol-8	( peg444 )	peg444		Murein hydrolase regulation and cell death	0	0	1000	0		1.2.2.2	SEED automodel
886	rxn09177	phosphopantothenate-cysteine ligase	cpd00052[c] + cpd00084[c] + cpd02201[c] -> cpd00012[c] + cpd00046[c] + cpd02666[c]	CTP + L-Cysteine + D-4-Phosphopantothenate => PPi + CMP + (R)-4'-Phosphopantothenoyl-L-cysteine	( peg1594 )	peg1594		Coenzyme A Biosynthesis	0	0	1000	0		6.3.2.5	SEED automodel
887	rxn09272	succinate dehydrogenase (irreversible)	cpd00036[c] + cpd15560[c] <=> cpd00106[c] + cpd15561[c]	Succinate + Ubiquinone-8 <=> Fumarate + Ubiquinol-8	( peg331 )	peg331		YgfZ | TCA Cycle | Succinate dehydrogenase | Serine-glyoxylate cycle	1	-1000	1000	0		|1.3.99.1|	SEED automodel
888	rxn09296	hydrogen peroxide reductase (thioredoxin)	cpd00025[c] + cpd11421[c] -> 2 cpd00001[c] + cpd11420[c]	H2O2 + trdrd => 2 H2O + trdox	( peg272 ) or ( peg785 )	peg272 peg785		Glycine reductase, sarcosine reductase and betaine reductase	0	0	1000	0			SEED automodel
889	rxn09310	thiazole phosphate synthesis	cpd00002[c] + cpd00069[c] + cpd00084[c] + cpd08289[c] -> cpd00001[c] + cpd00011[c] + cpd00012[c] + cpd00018[c] + cpd00035[c] + cpd02654[c] + cpd15378[c]	ATP + Tyrosine + L-Cysteine + 1-deoxy-D-xylulose5-phosphate => H2O + CO2 + PPi + AMP + ALA + 4-Methyl-5--2-phosphoethyl-thiazole + 4-Hydroxy-benzylalcohol	( peg1204 and peg1205 and peg1246 )	peg1204 peg1205 peg1246		Alanine biosynthesis | YgfZ | tRNA modification Bacteria | mcm5s2U biosynthesis in tRNA | Flavohaemoglobin | mnm5U34 biosynthesis bacteria | Fe-S cluster assembly | tRNA modification yeast cytoplasmic | tRNA modification Archaea	0	0	1000	0			SEED automodel
890	rxn09448	fatty-acid--CoA ligase (octadecenoate)	cpd00002[c] + cpd00010[c] + cpd00067[c] + cpd15269[c] -> cpd00012[c] + cpd00018[c] + cpd15274[c]	ATP + CoA + H+ + octadecenoate => PPi + AMP + Octadecenoyl-CoA	( peg2387 )	peg2387		Fatty acid degradation regulons | Unsaturated Fatty Acid Metabolism | Carbonate Biomineralization | n-Phenylalkanoic acid degradation | Biotin biosynthesis	0	0	1000	0		|6.2.1.3|	SEED automodel
891	rxn09449	fatty-acid--CoA ligase (octadecanoate)	cpd00002[c] + cpd00010[c] + cpd00067[c] + cpd01080[c] -> cpd00012[c] + cpd00018[c] + cpd00327[c]	ATP + CoA + H+ + Stearate => PPi + AMP + strcoa	( peg2387 )	peg2387		Fatty acid degradation regulons | Unsaturated Fatty Acid Metabolism | Carbonate Biomineralization | n-Phenylalkanoic acid degradation | Biotin biosynthesis	0	0	1000	0		|6.2.1.3|	SEED automodel
892	rxn09450	fatty-acid--CoA ligase (hexadecenoate), peroxisomal	cpd00002[c] + cpd00010[c] + cpd00067[c] + cpd15237[c] -> cpd00012[c] + cpd00018[c] + cpd15238[c]	ATP + CoA + H+ + hexadecenoate => PPi + AMP + Hexadecenoyl-CoA	( peg2387 )	peg2387		Fatty acid degradation regulons | Unsaturated Fatty Acid Metabolism | Carbonate Biomineralization | n-Phenylalkanoic acid degradation | Biotin biosynthesis	0	0	1000	0		|6.2.1.3|	SEED automodel
893	rxn09562	guanylate kinase (GMP:dATP)	cpd00115[c] + cpd00126[c] <=> cpd00031[c] + cpd00177[c]	dATP + GMP <=> GDP + dADP	( peg1974 ) or ( peg1596 )	peg1596 peg1974		MLST | Purine conversions	1	-1000	1000	0		|2.7.4.8|	SEED automodel
894	rxn09674	L-lysine reversible transport via proton symport	cpd00039[e] + cpd00067[e] -> cpd00039[c] + cpd00067[c]	Lysine[e] + H+[e] => Lysine + H+	( peg393 ) or ( peg1798 )	peg1798 peg393		None	0	0	1000	0			SEED automodel
895	rxn09690	L-cysteine reversible transport via proton symport	cpd00067[e] + cpd00084[e] <=> cpd00067[c] + cpd00084[c]	H+[e] + L-Cysteine[e] <=> H+ + L-Cysteine				None	1	-1000	1000	0			Manual addition
896	rxn09978	beta-glucosidase (methyl-alpha-D-glucoside)	cpd00001[c] + cpd15584[c] <=> cpd00027[c] + cpd00116[c]	H2O + alpha-Methyl-D-glucoside <=> Glucose + Methanol	( peg459 )	peg459		Beta-Glucoside Metabolism | Fructooligosaccharides(FOS) and Raffinose Utilization | Sugar utilization in Thermotogales | Sucrose Metabolism	1	-1000	1000	0		|3.2.1.21|	SEED automodel
897	rxn09979	beta-glucosidase	cpd00001[c] + cpd15585[c] <=> cpd00027[c] + cpd00116[c]	H2O + beta-Methylglucoside <=> Glucose + Methanol	( peg459 )	peg459		Beta-Glucoside Metabolism | Fructooligosaccharides(FOS) and Raffinose Utilization | Sugar utilization in Thermotogales | Sucrose Metabolism	1	-1000	1000	0		|3.2.1.21|	SEED automodel
898	rxn09989	Maltodextrin glucosidase (dextrin)	5 cpd00001[c] + cpd11594[c] -> 6 cpd00027[c]	5 H2O + Dextrin => 6 Glucose	( peg938 ) or ( peg416 )	peg416 peg938		Maltose and Maltodextrin Utilization	0	0	1000	0			SEED automodel
899	rxn09992	Salicin 6-phosphate glucohydrolase	cpd00001[c] + cpd03698[c] <=> cpd00079[c] + cpd01553[c]	H2O + Salicin-6P <=> Robison ester + Saligenin	( peg459 ) or ( peg1747 )	peg1747 peg459		Beta-Glucoside Metabolism	1	-1000	1000	0		|3.2.1.86|	SEED automodel
900	rxn09996	teichuronic acid (n=45), unlinked, GalNAc-GlcA repeated	45 cpd00067[c] + 45 cpd00144[c] + 45 cpd00175[c] <=> 45 cpd00014[c] + 45 cpd00091[c] + cpd15634[c]	45 UDPglucuronate + 45 UDP-N-acetyl-D-galactosamine <=> 45 UDP + 45 H+ + 45 UMP + teichuronic acid (GlcA + GalNac, 45 repeating unit)	( peg247 )	peg247		Teichuronic acid biosynthesis	1	-1000	1000	0		|Undetermined|	SEED automodel
901	rxn10042	ATP synthase (four protons for one ATP)	cpd00008[c] + cpd00009[c] + 4 cpd00067[e] <=> cpd00001[c] + cpd00002[c] + 3 cpd00067[c]	ADP + Phosphate + 4 H+[e] <=> H2O + ATP + 3 H+	( peg1116 and peg1117 and peg1118 and peg1119 and peg1120 and peg1121 and peg1122 and peg1123 )	peg1116 peg1117 peg1118 peg1119 peg1120 peg1121 peg1122 peg1123		F0F1-type ATP synthase	1	-1000	1000	0		3.6.3.14	SEED automodel
902	rxn10052	adenylate kinase (Inorganic triphosphate)	cpd00018[c] + cpd00067[c] + cpd00421[c] <=> cpd00008[c] + cpd00012[c]	AMP + H+ + Triphosphate <=> ADP + PPi	( peg2419 )	peg2419		Purine conversions	1	-1000	1000	0		|2.7.4.3|	SEED automodel
903	rxn10060	NAD kinase (dTTP)	cpd00003[c] + cpd00357[c] <=> cpd00006[c] + cpd00297[c]	NAD + TTP <=> TPN + dTDP	( peg860 )	peg860		NAD and NADP cofactor biosynthesis global	1	-1000	1000	0		|2.7.1.23|	SEED automodel
904	rxn10094	S-adenosylmethione:2-demethylmenaquinone methyltransferase	cpd00017[c] + cpd15352[c] -> cpd00019[c] + cpd00067[c] + cpd15500[c]	SAM + 2-Demethylmenaquinone 8 => S-Adenosylhomocysteine + H+ + Menaquinone 8	( peg448 )	peg448			0	0	1000	0			SEED automodel
905	rxn10113	cytochrome oxidase bo3 (ubiquinol-8: 2.5 protons)	0.5 cpd00007[c] + 2.5 cpd00067[c] + cpd15561[c] -> cpd00001[c] + 2.5 cpd00067[e] + cpd15560[c]	0.5 O2 + 2.5 H+ + Ubiquinol-8 => H2O + 2.5 H+[e] + Ubiquinone-8	( peg1858 and peg2147 and peg2148 and peg2149 and peg2150 and peg41 )	peg1858 peg2147 peg2148 peg2149 peg2150 peg41		Succinate dehydrogenase	0	0	1000	0			SEED automodel
906	rxn10118	hydrogenase (ubiquinone-8: 2 protons)	2 cpd00067[c] + cpd11640[c] + cpd15560[c] -> 2 cpd00067[e] + cpd15561[c]	2 H+ + H2 + Ubiquinone-8 => 2 H+[e] + Ubiquinol-8	( peg2150 ) or ( peg41 )	peg2150 peg41		Formate hydrogenase	0	0	1000	0		1.18.99.1	SEED automodel
907	rxn10174	maltohexaose transport via ABC system	cpd00001[c] + cpd00002[c] + cpd01329[e] -> cpd00008[c] + cpd00009[c] + cpd00067[c] + cpd01329[c]	H2O + ATP + Maltohexaose[e] => ADP + Phosphate + H+ + Maltohexaose	( peg950 )	peg950		Maltose and Maltodextrin Utilization	0	0	1000	0			SEED automodel
908	rxn10176	Indole transport via proton symport, reversible	cpd00067[e] + cpd00359[e] <=> cpd00067[c] + cpd00359[c]	H+[e] + indol[e] <=> H+ + indol				None	1	-1000	1000	0			Manual addition
909	rxn10184	D-sorbitol transport via PEP:Pyr PTS	cpd00061[c] + cpd00588[e] <=> cpd00020[c] + cpd00804[c]	PEP + Sorbitol[e] <=> Pyruvate + Sorbitol 6-phosphate	( peg1729 and peg1730 and peg2649 and peg2650 and peg2651 )	peg1729 peg1730 peg2649 peg2650 peg2651		D-Sorbitol(D-Glucitol) and L-Sorbose Utilization	1	-1000	1000	0			SEED automodel
910	rxn10191	D-alanine-poly(phosphoribitol) ligase	45 cpd00002[c] + 45 cpd00117[c] + cpd15661[c] -> 45 cpd00012[c] + 45 cpd00018[c] + cpd15663[c]	45 ATP + 45 D-Ala + Prenol-45n teichoic acid => 45 PPi + 45 AMP + Prenol-45n teichoic acid-alanine substituted	( peg786 and peg787 and peg788 and peg789 )	peg786 peg787 peg788 peg789		Streptococcus pyogenes Virulome | Teichoic and lipoteichoic acids biosynthesis | Methicillin resistance in Staphylococci | D-Alanyl Lipoteichoic Acid Biosynthesis	0	0	1000	0		|6.1.1.13|	SEED automodel
911	rxn10193	Poly(glycerol-phosphate) alpha-glucosyltransferase	45 cpd00026[c] + cpd15661[c] <=> 45 cpd00014[c] + cpd15662[c]	45 UDPglucose + Prenol-45n teichoic acid <=> 45 UDP + Prenol-45n teichoic acid-glucose substituted	( peg849 and peg850 )	peg849 peg850		Teichoic and lipoteichoic acids biosynthesis	1	-1000	1000	0		|2.4.1.52|	SEED automodel
912	rxn10199	Peptidoglycan subunit synthesis	cpd03495[c] + cpd15666[c] <=> cpd02229[c] + cpd15665[c]	Undecaprenyl-diphospho-N-acetylmuramoyl--N-acetylglucosamine-L-ala-D-glu-meso-2-6-diaminopimeloyl-D-ala-D-ala + Peptidoglycan polymer (n-1 subunits) <=> Undecaprenyldiphosphate + Peptidoglycan polymer (n subunits)	( peg802 ) or ( peg1442 ) or ( peg1694 )	peg1442 peg1694 peg802		Peptidoglycan Biosynthesis | Type IV pilus | Peptidoglycan Biosynthesis 2	1	-1000	1000	0			SEED automodel
913	rxn10202	palmitoyl-glycerol-3-phosphate O-acyltransferase	cpd00080[c] + cpd00134[c] -> cpd00010[c] + cpd15327[c]	GLYC-3-P + Palmitoyl-CoA => CoA + 1-hexadecanoyl-sn-glycerol 3-phosphate	( peg1364 and peg1581 )	peg1364 peg1581		Glycerolipid and Glycerophospholipid Metabolism in Bacteria	0	0	1000	0		|2.3.1.15|	SEED automodel
914	rxn10203	myristoyl-glycerol-3-phosphate O-acyltransferase	cpd00080[c] + cpd01695[c] -> cpd00010[c] + cpd15331[c]	GLYC-3-P + Myristoyl-CoA => CoA + 1-tetradecanoyl-sn-glycerol 3-phosphate	( peg1364 and peg1581 )	peg1364 peg1581		Glycerolipid and Glycerophospholipid Metabolism in Bacteria	0	0	1000	0		|2.3.1.15|	SEED automodel
915	rxn10204	stearoyl-glycerol-3-phosphate O-acyltransferase	cpd00080[c] + cpd00327[c] -> cpd00010[c] + cpd15329[c]	GLYC-3-P + strcoa => CoA + 1-octadecanoyl-sn-glycerol 3-phosphate	( peg1364 and peg1581 )	peg1364 peg1581		Glycerolipid and Glycerophospholipid Metabolism in Bacteria	0	0	1000	0		|2.3.1.15|	SEED automodel
916	rxn10205	isoheptadecanoyl-glycerol-3-phosphate O-acyltransferase	cpd00080[c] + cpd11432[c] -> cpd00010[c] + cpd15671[c]	GLYC-3-P + fa11coa => CoA + 1-isoheptadecanoyl-sn-glycerol 3-phosphate	( peg1364 and peg1581 )	peg1364 peg1581		Glycerolipid and Glycerophospholipid Metabolism in Bacteria	0	0	1000	0		|2.3.1.15|	SEED automodel
917	rxn10206	anteisoheptadecanoyl-glycerol-3-phosphate O-acyltransferase	cpd00080[c] + cpd11434[c] -> cpd00010[c] + cpd15672[c]	GLYC-3-P + fa12coa => CoA + 1-anteisoheptadecanoyl-sn-glycerol 3-phosphate	( peg1364 and peg1581 )	peg1364 peg1581		Glycerolipid and Glycerophospholipid Metabolism in Bacteria	0	0	1000	0		|2.3.1.15|	SEED automodel
918	rxn10207	isotetradecanoyl-glycerol-3-phosphate O-acyltransferase	cpd00080[c] + cpd11435[c] -> cpd00010[c] + cpd15673[c]	GLYC-3-P + fa1coa => CoA + 1-isotetradecanoyl-sn-glycerol 3-phosphate	( peg1364 and peg1581 )	peg1364 peg1581		Glycerolipid and Glycerophospholipid Metabolism in Bacteria	0	0	1000	0		|2.3.1.15|	SEED automodel
919	rxn10208	isopentadecanoyl-glycerol-3-phosphate O-acyltransferase	cpd00080[c] + cpd11437[c] -> cpd00010[c] + cpd15674[c]	GLYC-3-P + fa3coa => CoA + 1-isopentadecanoyl-sn-glycerol 3-phosphate	( peg1364 and peg1581 )	peg1364 peg1581		Glycerolipid and Glycerophospholipid Metabolism in Bacteria	0	0	1000	0		|2.3.1.15|	SEED automodel
920	rxn10209	anteisopentadecanoyl-glycerol-3-phosphate O-acyltransferase	cpd00080[c] + cpd11439[c] -> cpd00010[c] + cpd15675[c]	GLYC-3-P + fa4coa => CoA + 1-anteisopentadecanoyl-sn-glycerol 3-phosphate	( peg1364 and peg1581 )	peg1364 peg1581		Glycerolipid and Glycerophospholipid Metabolism in Bacteria	0	0	1000	0		|2.3.1.15|	SEED automodel
921	rxn10210	isohexadecanoyl-glycerol-3-phosphate O-acyltransferase	cpd00080[c] + cpd11441[c] -> cpd00010[c] + cpd15676[c]	GLYC-3-P + fa6coa => CoA + 1-isohexadecanoyl-sn-glycerol 3-phosphate	( peg1364 and peg1581 )	peg1364 peg1581		Glycerolipid and Glycerophospholipid Metabolism in Bacteria	0	0	1000	0		|2.3.1.15|	SEED automodel
922	rxn10211	palmitoyl-1-acylglycerol-3-phosphate O-acyltransferase	cpd00134[c] + cpd15327[c] -> cpd00010[c] + cpd15524[c]	Palmitoyl-CoA + 1-hexadecanoyl-sn-glycerol 3-phosphate => CoA + 1,2-dihexadecanoyl-sn-glycerol 3-phosphate	( peg1555 )	peg1555		Phosphate metabolism | Glycerolipid and Glycerophospholipid Metabolism in Bacteria	0	0	1000	0		|2.3.1.51|	SEED automodel
923	rxn10212	myristoyl-1-acylglycerol-3-phosphate O-acyltransferase	cpd01695[c] + cpd15331[c] -> cpd00010[c] + cpd15522[c]	Myristoyl-CoA + 1-tetradecanoyl-sn-glycerol 3-phosphate => CoA + 1,2-ditetradecanoyl-sn-glycerol 3-phosphate	( peg1555 )	peg1555		Phosphate metabolism | Glycerolipid and Glycerophospholipid Metabolism in Bacteria	0	0	1000	0		|2.3.1.51|	SEED automodel
924	rxn10213	stearoyl-1-acylglycerol-3-phosphate O-acyltransferase	cpd00327[c] + cpd15329[c] -> cpd00010[c] + cpd15526[c]	strcoa + 1-octadecanoyl-sn-glycerol 3-phosphate => CoA + 1,2-dioctadecanoyl-sn-glycerol 3-phosphate	( peg1555 )	peg1555		Phosphate metabolism | Glycerolipid and Glycerophospholipid Metabolism in Bacteria	0	0	1000	0		|2.3.1.51|	SEED automodel
925	rxn10214	isoheptadecanoyl-1-acylglycerol-3-phosphate O-acyltransferase	cpd11432[c] + cpd15671[c] -> cpd00010[c] + cpd15677[c]	fa11coa + 1-isoheptadecanoyl-sn-glycerol 3-phosphate => CoA + 1,2-diisoheptadecanoyl-sn-glycerol 3-phosphate	( peg1555 )	peg1555		Phosphate metabolism | Glycerolipid and Glycerophospholipid Metabolism in Bacteria	0	0	1000	0		|2.3.1.51|	SEED automodel
926	rxn10215	anteisoheptadecanoyl-1-acylglycerol-3-phosphate O-acyltransferase	cpd11434[c] + cpd15672[c] -> cpd00010[c] + cpd15678[c]	fa12coa + 1-anteisoheptadecanoyl-sn-glycerol 3-phosphate => CoA + 1,2-dianteisoheptadecanoyl-sn-glycerol 3-phosphate	( peg1555 )	peg1555		Phosphate metabolism | Glycerolipid and Glycerophospholipid Metabolism in Bacteria	0	0	1000	0		|2.3.1.51|	SEED automodel
927	rxn10216	isotetradecanoyl-1-acylglycerol-3-phosphate O-acyltransferase	cpd11435[c] + cpd15673[c] -> cpd00010[c] + cpd15679[c]	fa1coa + 1-isotetradecanoyl-sn-glycerol 3-phosphate => CoA + 1,2-diisotetradecanoyl-sn-glycerol 3-phosphate	( peg1555 )	peg1555		Phosphate metabolism | Glycerolipid and Glycerophospholipid Metabolism in Bacteria	0	0	1000	0		|2.3.1.51|	SEED automodel
928	rxn10217	isopentadecanoyl-1-acylglycerol-3-phosphate O-acyltransferase	cpd11437[c] + cpd15674[c] -> cpd00010[c] + cpd15680[c]	fa3coa + 1-isopentadecanoyl-sn-glycerol 3-phosphate => CoA + 1,2-diisopentadecanoyl-sn-glycerol 3-phosphate	( peg1555 )	peg1555		Phosphate metabolism | Glycerolipid and Glycerophospholipid Metabolism in Bacteria	0	0	1000	0		|2.3.1.51|	SEED automodel
929	rxn10218	anteisopentadecanoyl-1-acylglycerol-3-phosphate O-acyltransferase	cpd11439[c] + cpd15675[c] -> cpd00010[c] + cpd15681[c]	fa4coa + 1-anteisopentadecanoyl-sn-glycerol 3-phosphate => CoA + 1,2-dianteisopentadecanoyl-sn-glycerol 3-phosphate	( peg1555 )	peg1555		Phosphate metabolism | Glycerolipid and Glycerophospholipid Metabolism in Bacteria	0	0	1000	0		|2.3.1.51|	SEED automodel
930	rxn10219	isohexadecanoyl-1-acylglycerol-3-phosphate O-acyltransferase	cpd11441[c] + cpd15676[c] -> cpd00010[c] + cpd15682[c]	fa6coa + 1-isohexadecanoyl-sn-glycerol 3-phosphate => CoA + 1,2-diisohexadecanoyl-sn-glycerol 3-phosphate	( peg1555 )	peg1555		Phosphate metabolism | Glycerolipid and Glycerophospholipid Metabolism in Bacteria	0	0	1000	0		|2.3.1.51|	SEED automodel
931	rxn10220	isoheptadecanoyl-phosphatidate cytidylyltransferase	cpd00052[c] + cpd15677[c] <=> cpd00012[c] + cpd15683[c]	CTP + 1,2-diisoheptadecanoyl-sn-glycerol 3-phosphate <=> PPi + CDP-1,2-diisoheptadecanoylglycerol	( peg1546 )	peg1546		Glycerolipid and Glycerophospholipid Metabolism in Bacteria	1	-1000	1000	0		|2.7.7.41|	SEED automodel
932	rxn10221	anteisoheptadecanoyl-phosphatidate cytidylyltransferase	cpd00052[c] + cpd15678[c] <=> cpd00012[c] + cpd15684[c]	CTP + 1,2-dianteisoheptadecanoyl-sn-glycerol 3-phosphate <=> PPi + CDP-1,2-dianteisoheptadecanoylglycerol	( peg1546 )	peg1546		Glycerolipid and Glycerophospholipid Metabolism in Bacteria	1	-1000	1000	0		|2.7.7.41|	SEED automodel
933	rxn10222	isotetradecanoyl-phosphatidate cytidylyltransferase	cpd00052[c] + cpd15679[c] <=> cpd00012[c] + cpd15685[c]	CTP + 1,2-diisotetradecanoyl-sn-glycerol 3-phosphate <=> PPi + CDP-1,2-diisotetradecanoylglycerol	( peg1546 )	peg1546		Glycerolipid and Glycerophospholipid Metabolism in Bacteria	1	-1000	1000	0		|2.7.7.41|	SEED automodel
934	rxn10223	isopentadecanoyl-phosphatidate cytidylyltransferase	cpd00052[c] + cpd15680[c] <=> cpd00012[c] + cpd15686[c]	CTP + 1,2-diisopentadecanoyl-sn-glycerol 3-phosphate <=> PPi + CDP-1,2-diisopentadecanoylglycerol	( peg1546 )	peg1546		Glycerolipid and Glycerophospholipid Metabolism in Bacteria	1	-1000	1000	0		|2.7.7.41|	SEED automodel
935	rxn10224	anteisopentadecanoyl-phosphatidate cytidylyltransferase	cpd00052[c] + cpd15681[c] <=> cpd00012[c] + cpd15687[c]	CTP + 1,2-dianteisopentadecanoyl-sn-glycerol 3-phosphate <=> PPi + CDP-1,2-dianteisopentadecanoylglycerol	( peg1546 )	peg1546		Glycerolipid and Glycerophospholipid Metabolism in Bacteria	1	-1000	1000	0		|2.7.7.41|	SEED automodel
936	rxn10225	isohexadecanoyl-phosphatidate cytidylyltransferase	cpd00052[c] + cpd15682[c] <=> cpd00012[c] + cpd15688[c]	CTP + 1,2-diisohexadecanoyl-sn-glycerol 3-phosphate <=> PPi + CDP-1,2-diisohexadecanoylglycerol	( peg1546 )	peg1546		Glycerolipid and Glycerophospholipid Metabolism in Bacteria	1	-1000	1000	0		|2.7.7.41|	SEED automodel
937	rxn10253	isoheptadecanoyl-Diacylglycerol kinase	cpd00002[c] + cpd15701[c] <=> cpd00008[c] + cpd15677[c]	ATP + 1,2-Diisoheptadecanoyl-sn-glycerol <=> ADP + 1,2-diisoheptadecanoyl-sn-glycerol 3-phosphate	( peg1481 )	peg1481		Glycerolipid and Glycerophospholipid Metabolism in Bacteria	1	-1000	1000	0		|2.7.1.107|	SEED automodel
938	rxn10254	anteisoheptadecanoyl-Diacylglycerol kinase	cpd00002[c] + cpd15702[c] <=> cpd00008[c] + cpd15678[c]	ATP + 1,2-Dianteisoheptadecanoyl-sn-glycerol <=> ADP + 1,2-dianteisoheptadecanoyl-sn-glycerol 3-phosphate	( peg1481 )	peg1481		Glycerolipid and Glycerophospholipid Metabolism in Bacteria	1	-1000	1000	0		|2.7.1.107|	SEED automodel
939	rxn10255	isotetradecanoyl-Diacylglycerol kinase	cpd00002[c] + cpd15703[c] <=> cpd00008[c] + cpd15679[c]	ATP + 1,2-Diisotetradecanoyl-sn-glycerol <=> ADP + 1,2-diisotetradecanoyl-sn-glycerol 3-phosphate	( peg1481 )	peg1481		Glycerolipid and Glycerophospholipid Metabolism in Bacteria	1	-1000	1000	0		|2.7.1.107|	SEED automodel
940	rxn10256	isopentadecanoyl-Diacylglycerol kinase	cpd00002[c] + cpd15704[c] <=> cpd00008[c] + cpd15680[c]	ATP + 1,2-Diisopentadecanoyl-sn-glycerol <=> ADP + 1,2-diisopentadecanoyl-sn-glycerol 3-phosphate	( peg1481 )	peg1481		Glycerolipid and Glycerophospholipid Metabolism in Bacteria	1	-1000	1000	0		|2.7.1.107|	SEED automodel
941	rxn10257	anteisopentadecanoyl-Diacylglycerol kinase	cpd00002[c] + cpd15705[c] <=> cpd00008[c] + cpd15681[c]	ATP + 1,2-Dianteisopentadecanoyl-sn-glycerol <=> ADP + 1,2-dianteisopentadecanoyl-sn-glycerol 3-phosphate	( peg1481 )	peg1481		Glycerolipid and Glycerophospholipid Metabolism in Bacteria	1	-1000	1000	0		|2.7.1.107|	SEED automodel
942	rxn10258	isohexadecanoyl-Diacylglycerol kinase	cpd00002[c] + cpd15706[c] <=> cpd00008[c] + cpd15682[c]	ATP + 1,2-Diisohexadecanoyl-sn-glycerol <=> ADP + 1,2-diisohexadecanoyl-sn-glycerol 3-phosphate	( peg1481 )	peg1481		Glycerolipid and Glycerophospholipid Metabolism in Bacteria	1	-1000	1000	0		|2.7.1.107|	SEED automodel
943	rxn10259	isoheptadecanoyl-CDPdiacylglycerol:sn-glycerol-3-phosphate 3-phosphatidyltransferase	cpd00080[c] + cpd15683[c] <=> cpd00046[c] + cpd15716[c]	GLYC-3-P + CDP-1,2-diisoheptadecanoylglycerol <=> CMP + Diisoheptadecanoylphosphatidylglycerophosphate	( peg881 )	peg881		Glycerolipid and Glycerophospholipid Metabolism in Bacteria	1	-1000	1000	0		|2.7.8.5|	SEED automodel
944	rxn10260	anteisoheptadecanoyl-CDPdiacylglycerol:sn-glycerol-3-phosphate 3-phosphatidyltransferase	cpd00080[c] + cpd15684[c] <=> cpd00046[c] + cpd15717[c]	GLYC-3-P + CDP-1,2-dianteisoheptadecanoylglycerol <=> CMP + Dianteisoheptadecanoylphosphatidylglycerophosphate	( peg881 )	peg881		Glycerolipid and Glycerophospholipid Metabolism in Bacteria	1	-1000	1000	0		|2.7.8.5|	SEED automodel
945	rxn10261	isotetradecanoyl-CDPdiacylglycerol:sn-glycerol-3-phosphate 3-phosphatidyltransferase	cpd00080[c] + cpd15685[c] <=> cpd00046[c] + cpd15718[c]	GLYC-3-P + CDP-1,2-diisotetradecanoylglycerol <=> CMP + Diisotetradecanoylphosphatidylglycerophosphate	( peg881 )	peg881		Glycerolipid and Glycerophospholipid Metabolism in Bacteria	1	-1000	1000	0		|2.7.8.5|	SEED automodel
946	rxn10262	isopentadecanoyl-CDPdiacylglycerol:sn-glycerol-3-phosphate 3-phosphatidyltransferase	cpd00080[c] + cpd15686[c] <=> cpd00046[c] + cpd15719[c]	GLYC-3-P + CDP-1,2-diisopentadecanoylglycerol <=> CMP + Diisopentadecanoylphosphatidylglycerophosphate	( peg881 )	peg881		Glycerolipid and Glycerophospholipid Metabolism in Bacteria	1	-1000	1000	0		|2.7.8.5|	SEED automodel
947	rxn10263	anteisopentadecanoyl-CDPdiacylglycerol:sn-glycerol-3-phosphate 3-phosphatidyltransferase	cpd00080[c] + cpd15687[c] <=> cpd00046[c] + cpd15720[c]	GLYC-3-P + CDP-1,2-dianteisopentadecanoylglycerol <=> CMP + Dianteisopentadecanoylphosphatidylglycerophosphate	( peg881 )	peg881		Glycerolipid and Glycerophospholipid Metabolism in Bacteria	1	-1000	1000	0		|2.7.8.5|	SEED automodel
948	rxn10264	isohexadecanoyl-CDPdiacylglycerol:sn-glycerol-3-phosphate 3-phosphatidyltransferase	cpd00080[c] + cpd15688[c] <=> cpd00046[c] + cpd15721[c]	GLYC-3-P + CDP-1,2-diisohexadecanoylglycerol <=> CMP + Diisohexadecanoylphosphatidylglycerophosphate	( peg881 )	peg881		Glycerolipid and Glycerophospholipid Metabolism in Bacteria	1	-1000	1000	0		|2.7.8.5|	SEED automodel
949	rxn10265	isoheptadecanoyl-Phosphatidylglycerophosphate phosphohydrolase	cpd00001[c] + cpd15716[c] -> cpd00009[c] + cpd00067[c] + cpd15722[c]	H2O + Diisoheptadecanoylphosphatidylglycerophosphate => Phosphate + H+ + Diisoheptadecanoylphosphatidylglycerol				Glycerolipid and Glycerophospholipid Metabolism in Bacteria	0	0	1000	0		|3.1.3.27|	SEED automodel - gapfilling
950	rxn10266	anteisoheptadecanoyl-Phosphatidylglycerophosphate phosphohydrolase	cpd00001[c] + cpd15717[c] -> cpd00009[c] + cpd00067[c] + cpd15723[c]	H2O + Dianteisoheptadecanoylphosphatidylglycerophosphate => Phosphate + H+ + Dianteisoheptadecanoylphosphatidylglycerol				Glycerolipid and Glycerophospholipid Metabolism in Bacteria	0	0	1000	0		|3.1.3.27|	SEED automodel - gapfilling
951	rxn10298	palmitoyl-lipoteichoic acid synthesis (n=24), linked, glucose substituted	24 cpd00026[c] + cpd15746[c] <=> 24 cpd00014[c] + cpd15755[c]	24 UDPglucose + Palmitoyllipoteichoic acid (n=24), linked, unsubstituted <=> 24 UDP + Palmitoyllipoteichoic acid (n=24), linked, glucose substituted	( peg849 and peg850 )	peg849 peg850		Teichoic and lipoteichoic acids biosynthesis	1	-1000	1000	0		|2.4.1.52|	SEED automodel
952	rxn10299	myristoyl-lipoteichoic acid synthesis (n=24), linked, glucose substituted	24 cpd00026[c] + cpd15747[c] <=> 24 cpd00014[c] + cpd15756[c]	24 UDPglucose + Myristoyllipoteichoic acid (n=24), linked, unsubstituted <=> 24 UDP + Myristoyllipoteichoic acid (n=24), linked, glucose substituted	( peg849 and peg850 )	peg849 peg850		Teichoic and lipoteichoic acids biosynthesis	1	-1000	1000	0		|2.4.1.52|	SEED automodel
953	rxn10300	stearoyl-lipoteichoic acid synthesis (n=24), linked, glucose substituted	24 cpd00026[c] + cpd15748[c] <=> 24 cpd00014[c] + cpd15757[c]	24 UDPglucose + Stearoyllipoteichoic acid (n=24), linked, unsubstituted <=> 24 UDP + Stearoyllipoteichoic acid (n=24), linked, glucose substituted	( peg849 and peg850 )	peg849 peg850		Teichoic and lipoteichoic acids biosynthesis	1	-1000	1000	0		|2.4.1.52|	SEED automodel
954	rxn10301	isoheptadecanoyl-lipoteichoic acid synthesis (n=24), linked, glucose substituted	24 cpd00026[c] + cpd15749[c] <=> 24 cpd00014[c] + cpd15758[c]	24 UDPglucose + Isoheptadecanoyllipoteichoic acid (n=24), linked, unsubstituted <=> 24 UDP + Isoheptadecanoyllipoteichoic acid (n=24), linked, glucose substituted	( peg849 and peg850 )	peg849 peg850		Teichoic and lipoteichoic acids biosynthesis	1	-1000	1000	0		|2.4.1.52|	SEED automodel
955	rxn10302	anteisoheptadecanoyl-lipoteichoic acid synthesis (n=24), linked, glucose substituted	24 cpd00026[c] + cpd15750[c] <=> 24 cpd00014[c] + cpd15759[c]	24 UDPglucose + Anteisoheptadecanoyllipoteichoic acid (n=24), linked, unsubstituted <=> 24 UDP + Anteisoheptadecanoyllipoteichoic acid (n=24), linked, glucose substituted	( peg849 and peg850 )	peg849 peg850		Teichoic and lipoteichoic acids biosynthesis	1	-1000	1000	0		|2.4.1.52|	SEED automodel
956	rxn10303	isotetradecanoyl-lipoteichoic acid synthesis (n=24), linked, glucose substituted	24 cpd00026[c] + cpd15751[c] <=> 24 cpd00014[c] + cpd15760[c]	24 UDPglucose + Isotetradecanoyllipoteichoic acid (n=24), linked, unsubstituted <=> 24 UDP + Isotetradecanoyllipoteichoic acid (n=24), linked, glucose substituted	( peg849 and peg850 )	peg849 peg850		Teichoic and lipoteichoic acids biosynthesis	1	-1000	1000	0		|2.4.1.52|	SEED automodel
957	rxn10304	isopentadecanoyl-lipoteichoic acid synthesis (n=24), linked, glucose substituted	24 cpd00026[c] + cpd15752[c] <=> 24 cpd00014[c] + cpd15761[c]	24 UDPglucose + Isopentadecanoyllipoteichoic acid (n=24), linked, unsubstituted <=> 24 UDP + Isopentadecanoyllipoteichoic acid (n=24), linked, glucose substituted	( peg849 and peg850 )	peg849 peg850		Teichoic and lipoteichoic acids biosynthesis	1	-1000	1000	0		|2.4.1.52|	SEED automodel
958	rxn10305	anteisopentadecanoyl-lipoteichoic acid synthesis (n=24), linked, glucose substituted	24 cpd00026[c] + cpd15753[c] <=> 24 cpd00014[c] + cpd15762[c]	24 UDPglucose + Anteisopentadecanoyllipoteichoic acid (n=24), linked, unsubstituted <=> 24 UDP + Anteisopentadecanoyllipoteichoic acid (n=24), linked, glucose substituted	( peg849 and peg850 )	peg849 peg850		Teichoic and lipoteichoic acids biosynthesis	1	-1000	1000	0		|2.4.1.52|	SEED automodel
959	rxn10306	isohexadecanoyl-lipoteichoic acid synthesis (n=24), linked, glucose substituted	24 cpd00026[c] + cpd15754[c] <=> 24 cpd00014[c] + cpd15763[c]	24 UDPglucose + Isohexadecanoyllipoteichoic acid (n=24), linked, unsubstituted <=> 24 UDP + Isohexadecanoyllipoteichoic acid (n=24), linked, glucose substituted	( peg849 and peg850 )	peg849 peg850		Teichoic and lipoteichoic acids biosynthesis	1	-1000	1000	0		|2.4.1.52|	SEED automodel
960	rxn10316	palmitoyl-lipoteichoic acid synthesis (n=24), unlinked, D-alanine substituted	24 cpd00002[c] + 24 cpd00117[c] + cpd15746[c] -> 24 cpd00012[c] + 24 cpd00018[c] + cpd15773[c]	24 ATP + 24 D-Ala + Palmitoyllipoteichoic acid (n=24), linked, unsubstituted => 24 PPi + 24 AMP + Palmitoyllipoteichoic acid (n=24), linked, D-alanine substituted	( peg789 )	peg789		Teichoic and lipoteichoic acids biosynthesis | Methicillin resistance in Staphylococci | D-Alanyl Lipoteichoic Acid Biosynthesis	0	0	1000	0			SEED automodel
961	rxn10317	myristoyl-lipoteichoic acid synthesis (n=24), unlinked, D-alanine substituted	24 cpd00002[c] + 24 cpd00117[c] + cpd15747[c] -> 24 cpd00012[c] + 24 cpd00018[c] + 2 cpd00067[c] + cpd15774[c]	24 ATP + 24 D-Ala + Myristoyllipoteichoic acid (n=24), linked, unsubstituted => 24 PPi + 24 AMP + 2 H+ + Myristoyllipoteichoic acid (n=24), linked, D-alanine substituted	( peg789 )	peg789		Teichoic and lipoteichoic acids biosynthesis | Methicillin resistance in Staphylococci | D-Alanyl Lipoteichoic Acid Biosynthesis	0	0	1000	0			SEED automodel
962	rxn10318	stearoyl-lipoteichoic acid synthesis (n=24), unlinked, D-alanine substituted	24 cpd00002[c] + 24 cpd00117[c] + cpd15748[c] -> 24 cpd00012[c] + 24 cpd00018[c] + cpd15775[c]	24 ATP + 24 D-Ala + Stearoyllipoteichoic acid (n=24), linked, unsubstituted => 24 PPi + 24 AMP + Stearoyllipoteichoic acid (n=24), linked, D-alanine substituted	( peg789 )	peg789		Teichoic and lipoteichoic acids biosynthesis | Methicillin resistance in Staphylococci | D-Alanyl Lipoteichoic Acid Biosynthesis	0	0	1000	0			SEED automodel
963	rxn10319	isoheptadecanoyl-lipoteichoic acid synthesis (n=24), unlinked, D-alanine substituted	24 cpd00002[c] + 24 cpd00117[c] + cpd15749[c] -> 24 cpd00012[c] + 24 cpd00018[c] + cpd15776[c]	24 ATP + 24 D-Ala + Isoheptadecanoyllipoteichoic acid (n=24), linked, unsubstituted => 24 PPi + 24 AMP + Isoheptadecanoyllipoteichoic acid (n=24), linked, D-alanine substituted	( peg789 )	peg789		Teichoic and lipoteichoic acids biosynthesis | Methicillin resistance in Staphylococci | D-Alanyl Lipoteichoic Acid Biosynthesis	0	0	1000	0			SEED automodel
964	rxn10320	anteisoheptadecanoyl-lipoteichoic acid synthesis (n=24), unlinked, D-alanine substituted	24 cpd00002[c] + 24 cpd00117[c] + cpd15750[c] -> 24 cpd00012[c] + 24 cpd00018[c] + cpd15777[c]	24 ATP + 24 D-Ala + Anteisoheptadecanoyllipoteichoic acid (n=24), linked, unsubstituted => 24 PPi + 24 AMP + Anteisoheptadecanoyllipoteichoic acid (n=24), linked, D-alanine substituted	( peg789 )	peg789		Teichoic and lipoteichoic acids biosynthesis | Methicillin resistance in Staphylococci | D-Alanyl Lipoteichoic Acid Biosynthesis	0	0	1000	0			SEED automodel
965	rxn10321	isotetradecanoyl-lipoteichoic acid synthesis (n=24), unlinked, D-alanine substituted	24 cpd00002[c] + 24 cpd00117[c] + cpd15751[c] -> 24 cpd00012[c] + 24 cpd00018[c] + cpd15778[c]	24 ATP + 24 D-Ala + Isotetradecanoyllipoteichoic acid (n=24), linked, unsubstituted => 24 PPi + 24 AMP + Isotetradecanoyllipoteichoic acid (n=24), linked, D-alanine substituted	( peg789 )	peg789		Teichoic and lipoteichoic acids biosynthesis | Methicillin resistance in Staphylococci | D-Alanyl Lipoteichoic Acid Biosynthesis	0	0	1000	0			SEED automodel
966	rxn10322	isopentadecanoyl-lipoteichoic acid synthesis (n=24), unlinked, D-alanine substituted	24 cpd00002[c] + 24 cpd00117[c] + cpd15752[c] -> 24 cpd00012[c] + 24 cpd00018[c] + cpd15779[c]	24 ATP + 24 D-Ala + Isopentadecanoyllipoteichoic acid (n=24), linked, unsubstituted => 24 PPi + 24 AMP + Isopentadecanoyllipoteichoic acid (n=24), linked, D-alanine substituted	( peg789 )	peg789		Teichoic and lipoteichoic acids biosynthesis | Methicillin resistance in Staphylococci | D-Alanyl Lipoteichoic Acid Biosynthesis	0	0	1000	0			SEED automodel
967	rxn10323	anteisopentadecanoyl-lipoteichoic acid synthesis (n=24), unlinked, D-alanine substituted	24 cpd00002[c] + cpd00067[c] + 24 cpd00117[c] + cpd15753[c] -> 24 cpd00012[c] + 24 cpd00018[c] + cpd15780[c]	24 ATP + H+ + 24 D-Ala + Anteisopentadecanoyllipoteichoic acid (n=24), linked, unsubstituted => 24 PPi + 24 AMP + Anteisopentadecanoyllipoteichoic acid (n=24), linked, D-alanine substituted	( peg789 )	peg789		Teichoic and lipoteichoic acids biosynthesis | Methicillin resistance in Staphylococci | D-Alanyl Lipoteichoic Acid Biosynthesis	0	0	1000	0			SEED automodel
968	rxn10324	isohexadecanoyl-lipoteichoic acid synthesis (n=24), unlinked, D-alanine substituted	24 cpd00002[c] + 24 cpd00117[c] + cpd15754[c] -> 24 cpd00012[c] + 24 cpd00018[c] + cpd15781[c]	24 ATP + 24 D-Ala + Isohexadecanoyllipoteichoic acid (n=24), linked, unsubstituted => 24 PPi + 24 AMP + Isohexadecanoyllipoteichoic acid (n=24), linked, D-alanine substituted	( peg789 )	peg789		Teichoic and lipoteichoic acids biosynthesis | Methicillin resistance in Staphylococci | D-Alanyl Lipoteichoic Acid Biosynthesis	0	0	1000	0			SEED automodel
969	rxn10334	palmitoyl-cardiolipin synthase	2 cpd15538[c] <=> cpd00100[c] + cpd15791[c]	2 Phosphatidylglycerol dihexadecanoyl <=> GLYC + Palmitoylcardiolipin (B. subtilis)	( peg1424 ) or ( peg1220 )	peg1220 peg1424		Glycerolipid and Glycerophospholipid Metabolism in Bacteria	1	-1000	1000	0			SEED automodel
970	rxn10335	myristoyl-cardiolipin synthase	2 cpd15536[c] <=> cpd00100[c] + cpd15792[c]	2 Phosphatidylglycerol ditetradecanoyl <=> GLYC + Myristoylcardiolipin (B. subtilis)	( peg1424 ) or ( peg1220 )	peg1220 peg1424		Glycerolipid and Glycerophospholipid Metabolism in Bacteria	1	-1000	1000	0			SEED automodel
971	rxn10336	stearoyl-cardiolipin synthase	2 cpd15540[c] <=> cpd00100[c] + cpd15793[c]	2 Phosphatidylglycerol dioctadecanoyl <=> GLYC + Stearoylcardiolipin (B. subtilis)	( peg1424 ) or ( peg1220 )	peg1220 peg1424		Glycerolipid and Glycerophospholipid Metabolism in Bacteria	1	-1000	1000	0			SEED automodel
972	rxn10337	isoheptadecanoyl-cardiolipin synthase	2 cpd15722[c] <=> cpd00100[c] + cpd15794[c]	2 Diisoheptadecanoylphosphatidylglycerol <=> GLYC + Isoheptadecanoylcardiolipin (B. subtilis)	( peg1424 ) or ( peg1220 )	peg1220 peg1424		Glycerolipid and Glycerophospholipid Metabolism in Bacteria	1	-1000	1000	0			SEED automodel
973	rxn10338	anteisoheptadecanoyl-cardiolipin synthase	2 cpd15723[c] <=> cpd00100[c] + cpd15795[c]	2 Dianteisoheptadecanoylphosphatidylglycerol <=> GLYC + Anteisoheptadecanoylcardiolipin (B. subtilis)	( peg1424 ) or ( peg1220 )	peg1220 peg1424		Glycerolipid and Glycerophospholipid Metabolism in Bacteria	1	-1000	1000	0			SEED automodel
974	rxn10339	isotetradecanoyl-cardiolipin synthase	2 cpd15724[c] <=> cpd00100[c] + cpd15796[c]	2 Diisotetradecanoylphosphatidylglycerol <=> GLYC + Isotetradecanoylcardiolipin (B. subtilis)	( peg1424 ) or ( peg1220 )	peg1220 peg1424		Glycerolipid and Glycerophospholipid Metabolism in Bacteria	1	-1000	1000	0			SEED automodel
975	rxn10340	isopentadecanoyl-cardiolipin synthase	2 cpd15725[c] <=> cpd00100[c] + cpd15797[c]	2 Diisopentadecanoylphosphatidylglycerol <=> GLYC + Isopentadecanoylcardiolipin (B. subtilis)	( peg1424 ) or ( peg1220 )	peg1220 peg1424		Glycerolipid and Glycerophospholipid Metabolism in Bacteria	1	-1000	1000	0			SEED automodel
976	rxn10341	anteisopentadecanoyl-cardiolipin synthase	2 cpd15726[c] <=> cpd00100[c] + cpd15798[c]	2 Dianteisopentadecanoylphosphatidylglycerol <=> GLYC + Anteisopentadecanoylcardiolipin (B. subtilis)	( peg1424 ) or ( peg1220 )	peg1220 peg1424		Glycerolipid and Glycerophospholipid Metabolism in Bacteria	1	-1000	1000	0			SEED automodel
977	rxn10342	isohexadecanoyl-cardiolipin synthase	2 cpd15727[c] <=> cpd00100[c] + cpd15799[c]	2 Diisohexadecanoylphosphatidylglycerol <=> GLYC + Isohexadecanoylcardiolipin (B. subtilis)	( peg1424 ) or ( peg1220 )	peg1220 peg1424		Glycerolipid and Glycerophospholipid Metabolism in Bacteria	1	-1000	1000	0			SEED automodel
978	rxn10343	Mercury (Hg+2) ABC transporter	cpd00001[c] + cpd00002[c] + cpd00531[c] -> cpd00008[c] + cpd00009[c] + cpd00067[c] + cpd00531[e]	H2O + ATP + Hg2+ => ADP + Phosphate + H+ + Hg2+[e]	( peg2 ) or ( peg1713 ) or ( peg134 )	peg134 peg1713 peg2			0	0	1000	0			SEED automodel
979	rxn10344	Lead (Pb+2) ABC transporter	cpd00001[c] + cpd00002[c] + cpd04097[c] -> cpd00008[c] + cpd00009[c] + cpd00067[c] + cpd04097[e]	H2O + ATP + Pb => ADP + Phosphate + H+ + Pb[e]	( peg2 ) or ( peg1713 ) or ( peg134 )	peg134 peg1713 peg2			0	0	1000	0			SEED automodel
980	rxn10447	calcium transport via ABC system	cpd00001[c] + cpd00002[c] + cpd00063[e] -> cpd00008[c] + cpd00009[c] + cpd00063[c] + cpd00067[c]	H2O + ATP + Ca2+[e] => ADP + Phosphate + Ca2+ + H+				None	0	0	1000	0			SEED automodel - autocompletion
981	rxn10473	chlorideion transport out via diffusion	cpd00099[e] <=> cpd00099[c]	HCl[e] <=> HCl				CO2 uptake, carboxysome	1	-1000	1000	0			SEED automodel - universal
982	rxn10474	cobalt transport in/out via permease (no H+)	cpd00149[e] -> cpd00149[c]	Co2+ <= Co2+[e]	( peg729 ) or ( peg870 and peg871 )	peg729 peg870 peg871		Campylobacter Iron Metabolism	0	0	1000	0			SEED automodel
983	rxn10481	Copper transport via ABC system	cpd00001[c] + cpd00002[c] + cpd00058[e] -> cpd00008[c] + cpd00009[c] + cpd00058[c] + cpd00067[c]	H2O + ATP + Cu+[e] => ADP + Phosphate + Cu+ + H+	( peg2 ) or ( peg1713 ) or ( peg134 )	peg134 peg1713 peg2		Terminal cytochrome C oxidases | Copper homeostasis | Terminal cytochrome C oxidases copy	0	0	1000	0			SEED automodel
984	rxn10571	magnesium transport via ABC system	cpd00001[c] + cpd00002[c] + cpd00254[e] -> cpd00008[c] + cpd00009[c] + cpd00067[c] + cpd00254[c]	H2O + ATP + Mg[e] => ADP + Phosphate + H+ + Mg				None	0	0	1000	0			SEED automodel - universal
985	rxn10806	cytochrome oxidase bd (menaquinol-8: 2 protons)	0.5 cpd00007[c] + 2 cpd00067[c] + cpd15499[c] -> cpd00001[c] + 2 cpd00067[e] + cpd15500[c]	0.5 O2 + 2 H+ + Menaquinol 8 => H2O + 2 H+[e] + Menaquinone 8	( peg2149 and peg2150 ) or ( peg41 )	peg2149 peg2150 peg41		Succinate dehydrogenase	0	0	1000	0			SEED automodel
986	rxn10865	Lactose transport via PEP:Pyr PTS	cpd00061[c] + cpd00208[e] <=> cpd00020[c] + cpd03194[c]	PEP + LACT[e] <=> Pyruvate + Lactose 6-phosphate	( peg7 and peg9 )	peg7 peg9		Lactose and Galactose Uptake and Utilization	1	-1000	1000	0			SEED automodel
987	rxn10954	C180SN	16 cpd00005[c] + 23 cpd00067[c] + cpd11488[c] + 7 cpd11492[c] -> 8 cpd00001[c] + 16 cpd00006[c] + 7 cpd00011[c] + 7 cpd11493[c] + cpd15268[c]	16 TPNH + 23 H+ + Acetoacetyl-ACP + 7 Malonyl-acyl-carrierprotein- => 8 H2O + 16 TPN + 7 CO2 + 7 ACP + Octadecanoyl-ACP				None	0	0	1000	0			SEED automodel - autocompletion
988	rxn11258	para-aminobenzoate synthetase component II	cpd00053[c] + cpd00216[c] -> cpd00020[c] + cpd00023[c] + cpd00067[c] + cpd00443[c]	L-Glutamine + Chorismate => Pyruvate + GLU + H+ + ABEE				None	0	0	1000	0			SEED automodel - autocompletion
989	rxn11877	rxn11877	cpd00001[c] + cpd03813[c] -> cpd00013[c] + cpd00805[c]	H2O + D-Galactosamine 6-phosphate <=> NH3 + D-Tagatose 6-phosphate				None	0	0	1000	0		|5.3.1.-|	Manual addition
990	rxn11944	Methyltransferase	cpd00019[c] + cpd00067[c] + cpd02738[c] <=> cpd00017[c] + cpd02555[c]	S-Adenosylhomocysteine + H+ + 5-Methyltetrahydropteroyltri-L-glutamate <=> SAM + Tetrahydropteroyltri-L-glutamate	( peg614 )	peg614		Methionine Biosynthesis	1	-1000	1000	0		|2.1.1.-|	SEED automodel
991	rxn12008	rxn12008	cpd00113[c] + cpd02590[c] -> cpd00012[c] + cpd02557[c]	PPi + Farnesylfarnesylgeraniol <= Isopentenyldiphosphate + all-trans-Heptaprenyl diphosphate	( peg1604 )	peg1604		Proteorhodopsin | Polyprenyl Diphosphate Biosynthesis	0	0	1000	0			SEED automodel
992	rxn12215	5-methyltetrahydropteroyltri-l-glutamate synthesis	cpd00004[c] + cpd00054[c] + cpd00067[c] + cpd02555[c] -> cpd00001[c] + cpd00003[c] + cpd00033[c] + cpd02738[c]	NADH + Serine + H+ + Tetrahydropteroyltri-L-glutamate <=> H2O + NAD + Gly + 5-Methyltetrahydropteroyltri-L-glutamate				None	0	0	1000	0			Manual addition
993	rxn12510	ATP:pantothenate 4'-phosphotransferase	cpd00002[c] + cpd00644[c] <=> cpd00008[c] + cpd02201[c]	ATP + PAN <=> ADP + D-4-Phosphopantothenate	( peg1927 )	peg1927		Coenzyme A Biosynthesis	1	-1000	1000	0		2.7.1.33	SEED automodel
994	rxn12512	(R)-4'-Phosphopantothenate:L-cysteine ligase	cpd00002[c] + cpd00084[c] + cpd02201[c] -> cpd00012[c] + cpd00018[c] + cpd02666[c]	ATP + L-Cysteine + D-4-Phosphopantothenate => PPi + AMP + (R)-4'-Phosphopantothenoyl-L-cysteine	( peg1594 )	peg1594		Coenzyme A Biosynthesis	0	0	1000	0		|6.3.2.5|	SEED automodel
995	rxn12633	aminopeptidase	cpd00001[c] + cpd11593[c] <=> cpd00035[c] + cpd00041[c]	H2O + ala-L-asp-L <=> ALA + Aspartate	( peg1045 ) or ( peg1611 )	peg1045 peg1611		Recycling of Peptidoglycan Amino Acids | Protein degradation	1	-1000	1000	0			SEED automodel
996	rxn12634	aminopeptidase	cpd00001[c] + cpd11592[c] <=> cpd00023[c] + cpd00033[c]	H2O + gly-glu-L <=> GLU + Gly	( peg1045 ) or ( peg1611 )	peg1045 peg1611		Recycling of Peptidoglycan Amino Acids | Protein degradation	1	-1000	1000	0			SEED automodel
997	rxn12635	aminopeptidase	cpd00001[c] + cpd11591[c] <=> cpd00033[c] + cpd00060[c]	H2O + Gly-Met <=> Gly + Methionine	( peg1045 ) or ( peg1611 )	peg1045 peg1611		Recycling of Peptidoglycan Amino Acids | Protein degradation	1	-1000	1000	0			SEED automodel
998	rxn12636	aminopeptidase	cpd00001[c] + cpd00067[c] + cpd11590[c] <=> cpd00035[c] + cpd00060[c]	H2O + H+ + met-L-ala-L <=> ALA + Methionine	( peg1045 ) or ( peg1611 )	peg1045 peg1611		Dehydrogenase complexes | Protein degradation	1	-1000	1000	0			SEED automodel
999	rxn12637	aminopeptidase	cpd00001[c] + cpd11589[c] <=> cpd00033[c] + cpd00041[c]	H2O + gly-asp-L <=> Gly + Aspartate	( peg1045 ) or ( peg1611 )	peg1045 peg1611		Recycling of Peptidoglycan Amino Acids | Protein degradation	1	-1000	1000	0			SEED automodel
1000	rxn12638	aminopeptidase	cpd00001[c] + cpd11588[c] -> cpd00033[c] + cpd00067[c] + cpd00129[c]	H2O + gly-pro-L => Gly + H+ + L-Proline	( peg1045 ) or ( peg1611 )	peg1045 peg1611		Recycling of Peptidoglycan Amino Acids | Protein degradation	0	0	1000	0			SEED automodel
1001	rxn12639	aminopeptidase	cpd00001[c] + cpd11587[c] <=> cpd00035[c] + cpd00053[c]	H2O + Ala-Gln <=> ALA + L-Glutamine	( peg1045 ) or ( peg1611 )	peg1045 peg1611		Recycling of Peptidoglycan Amino Acids | Protein degradation	1	-1000	1000	0			SEED automodel
1002	rxn12640	aminopeptidase	cpd00001[c] + cpd11586[c] <=> cpd00023[c] + cpd00035[c]	H2O + ala-L-glu-L <=> GLU + ALA	( peg1045 ) or ( peg1611 )	peg1045 peg1611		Recycling of Peptidoglycan Amino Acids | Protein degradation	1	-1000	1000	0			SEED automodel
1003	rxn12641	aminopeptidase	cpd00001[c] + cpd11585[c] <=> cpd00033[c] + cpd00035[c]	H2O + L-alanylglycine <=> Gly + ALA	( peg1045 ) or ( peg1611 )	peg1045 peg1611		Recycling of Peptidoglycan Amino Acids | Protein degradation	1	-1000	1000	0			SEED automodel
1004	rxn12642	aminopeptidase	cpd00001[c] + cpd11584[c] <=> cpd00035[c] + cpd00119[c]	H2O + Ala-His <=> ALA + L-Histidine	( peg1045 ) or ( peg1611 )	peg1045 peg1611		Recycling of Peptidoglycan Amino Acids | Protein degradation	1	-1000	1000	0			SEED automodel
1005	rxn12643	aminopeptidase	cpd00001[c] + cpd11583[c] <=> cpd00035[c] + cpd00107[c]	H2O + Ala-Leu <=> ALA + L-Leucine	( peg1045 ) or ( peg1611 )	peg1045 peg1611		Recycling of Peptidoglycan Amino Acids | Protein degradation	1	-1000	1000	0			SEED automodel
1006	rxn12644	aminopeptidase	cpd00001[c] + cpd11582[c] <=> cpd00035[c] + cpd00161[c]	H2O + ala-L-Thr-L <=> ALA + threonine	( peg1045 ) or ( peg1611 )	peg1045 peg1611		Recycling of Peptidoglycan Amino Acids | Protein degradation	1	-1000	1000	0			SEED automodel
1007	rxn12645	aminopeptidase	cpd00001[c] + cpd11581[c] <=> cpd00033[c] + cpd00132[c]	H2O + gly-asn-L <=> Gly + L-Asparagine	( peg1045 ) or ( peg1611 )	peg1045 peg1611		Recycling of Peptidoglycan Amino Acids | Protein degradation	1	-1000	1000	0			SEED automodel
1008	rxn12646	aminopeptidase	cpd00001[c] + cpd11580[c] <=> cpd00033[c] + cpd00053[c]	H2O + Gly-Gln <=> Gly + L-Glutamine	( peg1045 ) or ( peg1611 )	peg1045 peg1611		Recycling of Peptidoglycan Amino Acids | Protein degradation	1	-1000	1000	0			SEED automodel
1009	rxn12844	Gly-Cys aminopeptidase	cpd00001[c] + cpd15603[c] <=> cpd00033[c] + cpd00084[c]	H2O + Gly-Cys <=> Gly + L-Cysteine	( peg1045 ) or ( peg1611 )	peg1045 peg1611		Recycling of Peptidoglycan Amino Acids | Protein degradation	1	-1000	1000	0		|3.4.11.2|	SEED automodel
1010	rxn12845	Gly-Leu aminopeptidase	cpd00001[c] + cpd15604[c] <=> cpd00033[c] + cpd00107[c]	H2O + Gly-Leu <=> Gly + L-Leucine	( peg1045 ) or ( peg1611 )	peg1045 peg1611		Recycling of Peptidoglycan Amino Acids | Protein degradation	1	-1000	1000	0		|3.4.11.2|	SEED automodel
1011	rxn12846	Gly-Phe aminopeptidase	cpd00001[c] + cpd15605[c] <=> cpd00033[c] + cpd00066[c]	H2O + Gly-Phe <=> Gly + L-Phenylalanine	( peg1045 ) or ( peg1611 )	peg1045 peg1611		Recycling of Peptidoglycan Amino Acids | Protein degradation	1	-1000	1000	0		|3.4.11.2|	SEED automodel
1012	rxn12847	Gly-Try aminopeptidase	cpd00001[c] + cpd15606[c] <=> cpd00033[c] + cpd00069[c]	H2O + Gly-Tyr <=> Gly + Tyrosine	( peg1045 ) or ( peg1611 )	peg1045 peg1611		Recycling of Peptidoglycan Amino Acids | Protein degradation	1	-1000	1000	0		|3.4.11.2|	SEED automodel
1013	rxn12848	Gly-Cys ABC transporters	cpd00001[c] + cpd00002[c] + cpd15603[e] -> cpd00008[c] + cpd00009[c] + cpd00067[c] + cpd15603[c]	H2O + ATP + Gly-Cys[e] => ADP + Phosphate + Gly-Cys	( peg1574 and peg1575 and peg1576 and peg1578 and peg1579 ) or ( peg1847 and peg1848 and peg1850 and peg1851 and peg1853 ) or ( peg2011 and peg2012 and peg2013 and peg2014 and peg2015 ) or ( peg2728 ) or ( peg187 ) or ( peg1168 )	peg1168 peg1574 peg1575 peg1576 peg1578 peg1579 peg1847 peg1848 peg1850 peg1851 peg1853 peg187 peg2011 peg2012 peg2013 peg2014 peg2015 peg2728		ABC transporter dipeptide (TC 3.A.1.5.2)	0	0	1000	0		|3.A.1.5|	SEED automodel
1014	rxn12849	Gly-Leu ABC transporters	cpd00001[c] + cpd00002[c] + cpd15604[e] -> cpd00008[c] + cpd00009[c] + cpd00067[c] + cpd15604[c]	H2O + ATP + Gly-Leu[e] => ADP + Phosphate + Gly-Leu	( peg1574 and peg1575 and peg1576 and peg1578 and peg1579 ) or ( peg1847 and peg1848 and peg1850 and peg1851 and peg1853 ) or ( peg2011 and peg2012 and peg2013 and peg2014 and peg2015 ) or ( peg2728 ) or ( peg187 ) or ( peg1168 )	peg1168 peg1574 peg1575 peg1576 peg1578 peg1579 peg1847 peg1848 peg1850 peg1851 peg1853 peg187 peg2011 peg2012 peg2013 peg2014 peg2015 peg2728		ABC transporter dipeptide (TC 3.A.1.5.2)	0	0	1000	0		|3.A.1.5|	SEED automodel
1015	rxn12850	Gly-Phe ABC transporters	cpd00001[c] + cpd00002[c] + cpd15605[e] -> cpd00008[c] + cpd00009[c] + cpd00067[c] + cpd15605[c]	H2O + ATP + Gly-Phe[e] => ADP + Phosphate + Gly-Phe	( peg1574 and peg1575 and peg1576 and peg1578 and peg1579 ) or ( peg1847 and peg1848 and peg1850 and peg1851 and peg1853 ) or ( peg2011 and peg2012 and peg2013 and peg2014 and peg2015 ) or ( peg2728 ) or ( peg187 ) or ( peg1168 )	peg1168 peg1574 peg1575 peg1576 peg1578 peg1579 peg1847 peg1848 peg1850 peg1851 peg1853 peg187 peg2011 peg2012 peg2013 peg2014 peg2015 peg2728		ABC transporter dipeptide (TC 3.A.1.5.2)	0	0	1000	0		|3.A.1.5|	SEED automodel
1016	rxn12851	Gly-Try ABC transporters	cpd00001[c] + cpd00002[c] + cpd15606[e] -> cpd00008[c] + cpd00009[c] + cpd00067[c] + cpd15606[c]	H2O + ATP + Gly-Tyr[e] => ADP + Phosphate + Gly-Tyr	( peg1574 and peg1575 and peg1576 and peg1578 and peg1579 ) or ( peg1847 and peg1848 and peg1850 and peg1851 and peg1853 ) or ( peg2011 and peg2012 and peg2013 and peg2014 and peg2015 ) or ( peg2728 ) or ( peg187 ) or ( peg1168 )	peg1168 peg1574 peg1575 peg1576 peg1578 peg1579 peg1847 peg1848 peg1850 peg1851 peg1853 peg187 peg2011 peg2012 peg2013 peg2014 peg2015 peg2728		ABC transporter dipeptide (TC 3.A.1.5.2)	0	0	1000	0		|3.A.1.5|	SEED automodel
1017	rxn13726	NADH dehydrogenase (ubiquinone-8 & 4 protons)	cpd00004[c] + 5 cpd00067[c] + cpd15560[c] <=> cpd00003[c] + 4 cpd00067[e] + cpd15561[c]	NADH + 5 H+ + Ubiquinone-8 <=> NAD + 4 H+[e] + Ubiquinol-8				None	0	-1000	1000	0		1.6.5.3	Manual addition
1018	rxn14329	Isomaltose 6-alpha-D-glucanohydrolase	cpd00001[c] + cpd00217[c] <=> 2 cpd00027[c]	Isomaltose + H2O <=> alpha-D-Glucose + D-Glucose	( peg938 and peg416 )	peg416 peg938			1	-1000	1000	0		3.2.1.10	Manual addition
1019	rxnADD01	Carbohydrate Transport System	cpd00061[c] + cpd01524[e] -> cpd00020[c] + cpd03813[c]	Phosphoenolpyruvic acid + D-Galactosamine <=> Pyruvate + D-Galactosamine 6-phosphate					0	0	1000	0			Manual addition
1020	rxnADD02	Carbohydrate Transport System	cpd00061[c] + cpd00832[e] -> cpd00020[c] + cpd03812[c]	ATP +H2O + Panose <=> ADP + Panose + H+ + Phosphate					0	0	1000	0			Manual addition
1021	rxnADD06	Carbohydrate Transport System	cpd00001[c] + cpd00002[c] + cpd00217[e] <=> cpd00008[c] + cpd00009[c] + cpd00067[c] + cpd00217[c]	H20 + ATP + Isomaltose <=> ADP + Phosphate + H+ + isomaltose					1	-1000	1000	0			Manual addition
1022	rxnADD08	Carbohydrate Transport System	cpd00061[c] + cpd00067[c] + cpd01356[e] <=> cpd00020[c] + cpdamyg6[c]	Phospoenolpyruvate + Amygdalin <=> Pyruvate + Amygdalin-6P					1	-1000	1000	0			Manual addition
1023	rxnADD09	Beta-glucosidase	cpd00001[c] + cpdamyg6[c] <=> cpd00067[c] + cpd00079[c] + cpd00628[c]	Amygdalin-6P + H2O <=> Prunasin + Glucose 6-P	( peg1985 ) or ( peg459 )	peg1985 peg459			1	-1000	1000	0		3.2.1.10	Manual addition
1024	rxnADD10	Beta-glucosidase	cpd00001[c] + cpd00628[c] <=> cpd00027[c] + cpd00439[c]	Prunasin+ H2O <=> glucose + mandelonitrile	( peg459 )	peg459			1	-1000	1000	0			Manual addition
1025	rxnADD11	ABC Transport System	cpd00001[c] + cpd00002[c] + cpd05161[e] <=> cpd00008[c] + cpd00009[c] + cpd00067[c] + cpd05161[c]	ATP + Melezitose_e + H2O <=> ADP + Melezitose_c + H+ +Pi					1	-1000	1000	0			Manual addition
1026	rxnADD12	Oligo-1,6-glucosidaseÂ	cpd00001[c] + cpd05161[c] <=> cpd00027[c] + cpdturan[c]	Melezitose_c + H2O <=> Glucose + Turanose	( peg938 and peg416 )	peg416 peg938			1	-1000	1000	0		3.2.1.14	Manual addition
1027	rxnADD13	Oligo-1,6-glucosidaseÂ	cpd00001[c] + cpdturan[c] <=> cpd00027[c] + cpd00082[c]	Turanose + H2O <=> Fructose + Glucose	( peg938 and peg416 )	peg416 peg938			1	-1000	1000	0			Manual addition
1028	rxnADD14	Carbohydrate Transport System	cpd00001[c] + cpd00002[c] + cpdturan[e] <=> cpd00008[c] + cpd00009[c] + cpd00067[c] + cpdturan[c]	ATP + Turanose_e + H2O <=> ADP + Turanose_c +H+ + Pi					1	-1000	1000	0			Manual addition
1029	rxnADD15	Carbohydrate Transport System	cpd00001[c] + cpd00002[c] + cpd11602[e] <=> cpd00008[c] + cpd00009[c] + cpd00067[c] + cpd11602[c]	ATP + Inulin[e] + H2O <=> ADP + Inulin + H + Pi					1	-1000	1000	0			Manual addition
1030	rxnADD16	B-Fructosidase	cpd00001[c] + cpd11602[c] <=> 2 cpd00082[c]	Inulin +H2O <=> 2 Fructose	( peg556 )	peg556			1	-1000	1000	0			Manual addition
1031	rxnADD17	Carbohydrate Transport System	cpd00001[c] + cpd00002[c] + cpd00pdx[e] <=> cpd00008[c] + cpd00009[c] + cpd00067[c] + cpd00pdx[c]	ATP + Polydextrose_e + H2O <=> ADP + Polydextrose_c + H+ + Pi					1	-1000	1000	0		3.2.1	Manual addition
1032	rxnADD18	PDX	cpd00001[c] + cpd00pdx[c] <=> cpd00027[c]	Polydextrose_c + H2O <=> Glucose					1	-1000	1000	0			Manual addition
1033	rxnADD23	Carbohydrate Transport System	cpd00001[c] + cpd00002[c] + cpdlacti[e] <=> cpd00008[c] + cpd00009[c] + cpd00067[c] + cpdlacti[c]	ATP + H2O + Lactitol_e <=> ADP + Lactitol_c + H+ + Phosphate					1	-1000	1000	0		3.2.1	Manual addition
1034	rxnADD24	Beta-galactosidase 3	cpd00001[c] + cpdlacti[c] <=> cpd00082[c] + cpd00108[c] + cpd11640[c]	Lactitol + H2O <=> Fructose + Galactose + H2	( peg391 ) or ( peg2136 )	peg2136 peg391			1	-1000	1000	0		1.1.1.47	Manual addition
1035	rxnADD25	Carbohydrate Transport System	cpd00001[c] + cpd00002[c] + cpd04349[e] <=> cpd00008[c] + cpd00009[c] + cpd00067[c] + cpd04349[c]	ATP + H2O + Lactulose_e <=> ADP + Lactulose_c + H+ + Phosphate					1	-1000	1000	0		1.1.1.47	Manual addition
1036	rxnADD26	Beta-galactosidase 3	cpd00001[c] + cpd04349[c] <=> cpd00082[c] + cpd00108[c]	Lactulose + H2O <=> Fructose + Galactose	( peg391 ) or ( peg2136 )	peg2136 peg391			1	-1000	1000	0			Manual addition
1037	rxnADD27	Glucose 1-dehydrogenase	cpd00004[c] + cpd00067[c] + cpddiace[c] -> cpd00003[c] + cpd00361[c]	Diacetyl + NADH <=> NAD+ + Acetoin	( peg2125 )	peg2125			0	0	1000	0			Manual addition
1038	rxnADD28	Glucose 1-dehydrogenase	2 cpd00004[c] + 2 cpd00067[c] + cpddiace[c] <=> 2 cpd00003[c] + cpd01949[c]	Diacetyl + NADH <=> NAD+ + Butane-2,3-diol	( peg2125 )	peg2125			1	-1000	1000	0		3.2.1.21	Manual addition
1039	rxnADD29	Unknown Reaction	cpd00067[c] + cpd00130[c] <=> cpd00011[c] + cpd00159[c]	H+ + L-Malate <=> CO2 + L-Lactate	( peg732 ) or ( peg2799 )	peg732 peg2799			1	-1000	1000	0			Manual addition
1040	rxnSINKcpd00439	Sink for mandelonitrile	cpd00439[c] <=>	mandelonitrile <=>					1	0	0	0			Manual addition
